# Supplementary material for: USP20 is a predictor of poor prognosis in colorectal cancer and associated with lymph node metastasis, immune infiltration and chemotherapy resistance
Source: Front Oncol. 2023 Feb 16;13:1023292. doi: 10.3389/fonc.2023.1023292 (PMC9978104; doi:10.3389/fonc.2023.1023292)
Supplement: Supplementary Figure 1 — The USP20 expression in CRC from GEO database (GSE32323); [file DataSheet_1.zip]

Archive with 8 entries (8 files):
- Supplementary Material/Data Sheet 1.DOCX
- Supplementary Material/Data Sheet 2.DOCX
- Supplementary Material/Data Sheet 3.XLSX
- Supplementary Material/Supplement Figure 1.TIF
- Supplementary Material/Supplement Figure 2.TIF
- Supplementary Material/Table S1.XLS
- Supplementary Material/Table S2.XLS
- Supplementary Material/Table S3.XLSX
