# Supplementary material for: USP20 is a predictor of poor prognosis in colorectal cancer and associated with lymph node metastasis, immune infiltration and chemotherapy resistance
Source: Front Oncol. 2023 Feb 16;13:1023292. doi: 10.3389/fonc.2023.1023292 (PMC9978104; doi:10.3389/fonc.2023.1023292)
Supplement: Supplementary Figure 1 — The USP20 expression in CRC from GEO database (GSE32323); [file DataSheet_1.zip › Supplementary Material/Data Sheet 3.XLSX]

## Sheet: figure-1
Forest map data
Tumor	HR (95% CI)	P value
COADREAD	1.76 (1.23-2.50)	0.002
UVM	0.50 (0.21-1.17)	0.109
HNSC	0.85 (0.65-1.11)	0.225
GBMLGG	0.43 (0.34-0.55)	< 0.001
STAD	0.81 (0.58-1.12)	0.209
ESCC	1.14 (0.52-2.46)	0.746
ACC	1.33 (0.63-2.82)	0.45
BLCA	0.92 (0.69-1.23)	0.586
BRCA	1.10 (0.80-1.52)	0.566
CESC	0.76 (0.48-1.21)	0.243
CHOL	1.18 (0.45-3.06)	0.74
DLBC	0.96 (0.23-4.00)	0.953
KICH	1.06 (0.28-3.96)	0.93
KIRC	0.84 (0.62-1.14)	0.258
KIRP	0.84 (0.46-1.52)	0.561
LAML	1.02 (0.67-1.57)	0.912
LIHC	1.16 (0.82-1.64)	0.412
LUAD	0.79 (0.59-1.05)	0.107
LUSC	1.31 (0.99-1.72)	0.055
MESO	0.92 (0.57-1.47)	0.713
OV	1.14 (0.88-1.48)	0.318
PAAD	0.49 (0.32-0.76)	0.001
PCPG	2.71 (0.53-13.98)	0.233
PRAD	1.93 (0.47-7.94)	0.363
SARC	0.88 (0.59-1.30)	0.524
SKCM	0.95 (0.72-1.24)	0.681
TGCT	0.36 (0.04-3.43)	0.371
THCA	1.12 (0.42-2.98)	0.826
THYM	0.18 (0.04-0.88)	0.034
UCEC	0.76 (0.51-1.15)	0.2
UCS	1.85 (0.90-3.81)	0.095
OS	0.98 (0.53-1.82)	0.96
OSCC	1.17 (0.85-1.61)	0.346
ESAD	0.74 (0.39-1.41)	0.357

## Sheet: figure-2
COADREAD_rnaseq_clinical_raw
RNAseq样本编号	status	是否含有RNAseq数据	是否有对应临床数据	是否是同一个临床数据重复检测	sample	admin.batch_number	admin.bcr	admin.day_of_dcc_upload	admin.disease_code	admin.file_uuid	admin.month_of_dcc_upload	admin.project_code	admin.year_of_dcc_upload	additional_studies.additional_study.disease_code	additional_studies.additional_study.project_code	anatomic_neoplasm_subdivision	bcr_patient_barcode	bcr_patient_uuid	braf_gene_analysis_performed	braf_gene_analysis_result	circumferential_resection_margin	colon_polyps_present	day_of_form_completion	days_to_birth	days_to_death	days_to_initial_pathologic_diagnosis	days_to_last_followup	days_to_last_known_alive	drug.bcr_drug_barcode	drug.bcr_drug_uuid	drug.clinical_trail_drug_classification	drug.day_of_form_completion	drug.days_to_drug_therapy_end	drug.days_to_drug_therapy_start	drug.drug_name	drug.measure_of_response	drug.month_of_form_completion	drug.number_cycles	drug.prescribed_dose	drug.prescribed_dose_units	drug.regimen_indication	drug.regimen_indication_notes	drug.regimen_number	drug.route_of_administrations.route_of_administration	drug.therapy_ongoing	drug.therapy_types.therapy_type	drug.therapy_types.therapy_type_notes	drug.total_dose	drug.total_dose_units
TCGA-3L-AA1B-01A-11R-A37K-07	Tumor	Yes	Yes	No	TCGA-3L-AA1B	385.43.0	Nationwide Children's Hospital	22	COAD	BF669F52-D312-49DA-A2C5-70623DCDC809	12	TCGA	2016			Cecum	TCGA-3L-AA1B	A94E1279-A975-480A-93E9-7B1FF05CBCBF	NO	Not Available	Not Available	YES	22	-22379		0	154	Not Available
TCGA-4N-A93T-01A-11R-A37K-07	Tumor	Yes	Yes	No	TCGA-4N-A93T	385.43.0	Nationwide Children's Hospital	22	COAD	2C27A502-16F5-4EDD-BD90-07A25B2B8A48	12	TCGA	2016			Ascending Colon	TCGA-4N-A93T	92554413-9EBC-4354-8E1B-9682F3A031D9	NO	Not Available	30	YES	1	-24523		0	8	Not Available	TCGA-4N-A93T-D65957	25E5CD87-BB8D-4D2A-8219-1660D2F13AEE	Not Available	1	Not Available	68	Xeloda	Not Applicable	10	Not Available	Not Available	Not Available	Not Available	Not Applicable	Not Available	Not Available	YES	Chemotherapy	Not Available	Not Available	Not Available
TCGA-4T-AA8H-01A-11R-A41B-07	Tumor	Yes	Yes	No	TCGA-4T-AA8H	422.38.0	Nationwide Children's Hospital	22	COAD	C6A066DD-3776-47D6-90F9-3FC786A7A657	12	TCGA	2016			Descending Colon	TCGA-4T-AA8H	A5E14ADD-1552-4606-9FFE-3A03BCF76640	NO	Not Available	20	NO	5	-15494		0	160	Not Available
TCGA-5M-AAT4-01A-11R-A41B-07	Tumor	Yes	Yes	No	TCGA-5M-AAT4	422.38.0	Nationwide Children's Hospital	22	COAD	6E78DA6B-E0F4-4E36-BA82-9F1FAA42C54C	12	TCGA	2016			Ascending Colon	TCGA-5M-AAT4	1136DD50-242A-4659-AAD4-C53F9E759BB3	NO	Not Available	Not Available	YES	27	-27095	49	0		Not Available
TCGA-5M-AAT5-01A-21R-A41B-07	Tumor	Yes	No	No	TCGA-5M-AAT5
TCGA-5M-AAT6-01A-11R-A41B-07	Tumor	Yes	Yes	No	TCGA-5M-AAT6	422.38.0	Nationwide Children's Hospital	22	COAD	1FA41166-87D4-495E-B48F-2349D88A41FB	12	TCGA	2016			Transverse Colon	TCGA-5M-AAT6	CE00896A-F7D2-4123-BB95-24CB6E53FC32	Not Available	Not Available	Not Available	YES	27	-14852	290	0		Not Available
TCGA-5M-AATA-01A-31R-A41B-07	Tumor	Yes	No	No	TCGA-5M-AATA
TCGA-5M-AATE-01A-11R-A41B-07	Tumor	Yes	Yes	No	TCGA-5M-AATE	422.38.0	Nationwide Children's Hospital	22	COAD	5F49CFDF-3B6D-4D3C-B54B-27EC625F13FE	12	TCGA	2016			Ascending Colon	TCGA-5M-AATE	A54B322B-80D3-435C-8D14-25841B741F6C	NO	Not Available	Not Available	NO	27	-27870		0	1200	Not Available
TCGA-A6-2671-01A-01R-1410-07	Tumor	Yes	Yes	No	TCGA-A6-2671	76.78.0	Nationwide Children's Hospital	22	COAD	52D02D27-F523-4FB1-99CD-D84719859480	12	TCGA	2016			Sigmoid Colon	TCGA-A6-2671	565e2726-4942-4726-89d3-c5e3797f7204	NO	Not Available	Not Available	NO	28	-31329		0	648	Not Available	TCGA-A6-2671-D6020;TCGA-A6-2671-D6055;TCGA-A6-2671-D6059;TCGA-A6-2671-D6049;TCGA-A6-2671-D6091;TCGA-A6-2671-D6025;TCGA-A6-2671-D6046;TCGA-A6-2671-D6092;TCGA-A6-2671-D6051;TCGA-A6-2671-D6056;TCGA-A6-2671-D12772;TCGA-A6-2671-D12770;TCGA-A6-2671-D12768;TCGA-A6-2671-D12771;TCGA-A6-2671-D12773;TCGA-A6-2671-D31097;TCGA-A6-2671-D31177;TCGA-A6-2671-D31178;TCGA-A6-2671-D31179;TCGA-A6-2671-D31180;TCGA-A6-2…	3aefce87-3734-4b5f-a4e2-c62dbba5badf;409b319f-5642-4f38-8e5d-d948107d0425;dc9ad6a9-f324-4d56-93ae-dad6cd659a43;891f0411-bdcc-468d-bc50-acc539d6bc11;75929a1b-da0b-4859-9592-e0b096b3e46c;b7b6c0f7-bf3f-45c3-b847-79b03842ba16;c8f771fa-6176-48de-8426-1f572f7866d8;fdda207f-5b42-4d35-87bc-c3156b31312d;25d52ff6-0b91-435d-8fc0-dcdc5519fa81;4c5e40d8-6a8a-4638-8b23-2461b1dcdd79;6d5ce679-235e-463c-85a8-d6812…	Not Available;Not Available;Not Available;Not Available;Not Available;Not Available;Not Available;Not Available;Not Available;Not Available;Not Available;Not Available;Not Available;Not Available;Not Available;Not Available;Not Available;Not Available;Not Available;Not Available;Not Available;Not Available	11;12;12;12;12;12;12;12;12;12;7;7;7;7;7;24;24;24;24;24;24;24	270;270;Not Available;270;Not Available;270;186;Not Available;272;Not Available;754;754;711;756;739;984;844;844;846;984;1105;1091	96;96;551;96;551;96;96;551;96;551;725;551;551;551;551;844;844;844;844;844;1041;1041	Study drug AMG 655;5 FU;Irinotecan;Leucovorin;5 FU;Avastin;Oxaliplatin;5 FU;5 FU;Avastin;Leucovorin;5 FU;Irinotecan;5FU;Avastin;Irinotecan;5-FU;Leucovorin;5-FU;Avastin;Irinotecan;Erbitux	Not Available;Not Available;Not Available;Not Available;Not Available;Not Available;Not Available;Not Available;Not Available;Not Available;Not Available;Not Available;Not Available;Not Available;Not Available;Clinical Progressive Disease;Clinical Progressive Disease;Clinical Progressive Disease;Clinical Progressive Disease;Clinical Progressive Disease;Clinical Progressive Disease;Clinical Progre…	1;1;1;1;1;1;1;1;1;1;6;6;6;6;6;4;4;4;4;4;4;4	12;12;7;12;7;12;7;7;12;7;3;13;9;13;12;Not Available;Not Available;Not Available;Not Available;Not Available;Not Available;Not Available	Not Available;450-735;320-325;700-735;725;300-320;115-155;4300-4325;2650-4400;300-325;500;725;300-320;4300-4325;300-325;Not Available;Not Available;Not Available;Not Available;Not Available;Not Available;Not Available	mg/kg;mg;mg;mg;mg;mg;mg;mg;mg;mg;mg;mg;mg;mg;mg;Not Available;Not Available;Not Available;Not Available;Not Available;Not Available;Not Available	PALLIATIVE;PALLIATIVE;PROGRESSION;PALLIATIVE;PROGRESSION;PALLIATIVE;PALLIATIVE;PROGRESSION;PALLIATIVE;PROGRESSION;PROGRESSION;PROGRESSION;PROGRESSION;PROGRESSION;PROGRESSION;Not Available;Not Available;Not Available;Not Available;Not Available;Not Available;Not Available	Not Applicable;Not Applicable;Not Applicable;Not Applicable;Not Applicable;Not Applicable;Not Applicable;Not Applicable;Not Applicable;Not Applicable;Not Applicable;Not Applicable;Not Applicable;Not Applicable;Not Applicable;Not Applicable;Not Applicable;Not Applicable;Not Applicable;Not Applicable;Not Applicable;Not Applicable	1;1;1;1;2;1;1;2;1;2;2;2;2;2;2;Not Available;Not Available;Not Available;Not Available;Not Available;Not Available;Not Available	IV;IV;IV;IV;IV;IV;IV;IV;IV;IV;Intravesical;IV;IV;IV;IV;Not Available;Not Available;Not Available;Not Available;Not Available;Not Available;Not Available	NO;NO;YES;NO;YES;NO;NO;YES;NO;YES;NO;NO;NO;NO;NO;NO;NO;NO;NO;NO;NO;NO	Other, specify in notes;Chemotherapy;Chemotherapy;Other, specify in notes;Chemotherapy;Targeted Molecular therapy;Chemotherapy;Chemotherapy;Chemotherapy;Targeted Molecular therapy;Other, specify in notes;Chemotherapy;Chemotherapy;Chemotherapy;Targeted Molecular therapy;Chemotherapy;Chemotherapy;Ancillary;Chemotherapy;Targeted Molecular therapy;Chemotherapy;Targeted Molecular therapy	Protocol AMG 20060464;Not Available;Not Available;Ancillary;Not Available;Not Available;Not Available;Not Available;Not Available;Not Available;Ancillary;Not Available;Not Available;Not Available;Not Available;Not Available;Not Available;Not Available;Not Available;Not Available;Not Available;Not Available	Not Available;7185;2250;8435;5075;3620;985;30200;42950;2200;1500;9425;2890;56000;3775;Not Available;Not Available;Not Available;Not Available;Not Available;Not Available;Not Available	mg/kg;mg;mg;mg;mg;mg;mg;mg;mg;mg;mg;mg;mg;mg;mg;Not Available;Not Available;Not Available;Not Available;Not Available;Not Available;Not Available
TCGA-A6-2671-11A-01R-A32Z-07	Normal	Yes	Yes	No	TCGA-A6-2671	76.78.0	Nationwide Children's Hospital	22	COAD	52D02D27-F523-4FB1-99CD-D84719859480	12	TCGA	2016			Sigmoid Colon	TCGA-A6-2671	565e2726-4942-4726-89d3-c5e3797f7204	NO	Not Available	Not Available	NO	28	-31329		0	648	Not Available	TCGA-A6-2671-D6020;TCGA-A6-2671-D6055;TCGA-A6-2671-D6059;TCGA-A6-2671-D6049;TCGA-A6-2671-D6091;TCGA-A6-2671-D6025;TCGA-A6-2671-D6046;TCGA-A6-2671-D6092;TCGA-A6-2671-D6051;TCGA-A6-2671-D6056;TCGA-A6-2671-D12772;TCGA-A6-2671-D12770;TCGA-A6-2671-D12768;TCGA-A6-2671-D12771;TCGA-A6-2671-D12773;TCGA-A6-2671-D31097;TCGA-A6-2671-D31177;TCGA-A6-2671-D31178;TCGA-A6-2671-D31179;TCGA-A6-2671-D31180;TCGA-A6-2…	3aefce87-3734-4b5f-a4e2-c62dbba5badf;409b319f-5642-4f38-8e5d-d948107d0425;dc9ad6a9-f324-4d56-93ae-dad6cd659a43;891f0411-bdcc-468d-bc50-acc539d6bc11;75929a1b-da0b-4859-9592-e0b096b3e46c;b7b6c0f7-bf3f-45c3-b847-79b03842ba16;c8f771fa-6176-48de-8426-1f572f7866d8;fdda207f-5b42-4d35-87bc-c3156b31312d;25d52ff6-0b91-435d-8fc0-dcdc5519fa81;4c5e40d8-6a8a-4638-8b23-2461b1dcdd79;6d5ce679-235e-463c-85a8-d6812…	Not Available;Not Available;Not Available;Not Available;Not Available;Not Available;Not Available;Not Available;Not Available;Not Available;Not Available;Not Available;Not Available;Not Available;Not Available;Not Available;Not Available;Not Available;Not Available;Not Available;Not Available;Not Available	11;12;12;12;12;12;12;12;12;12;7;7;7;7;7;24;24;24;24;24;24;24	270;270;Not Available;270;Not Available;270;186;Not Available;272;Not Available;754;754;711;756;739;984;844;844;846;984;1105;1091	96;96;551;96;551;96;96;551;96;551;725;551;551;551;551;844;844;844;844;844;1041;1041	Study drug AMG 655;5 FU;Irinotecan;Leucovorin;5 FU;Avastin;Oxaliplatin;5 FU;5 FU;Avastin;Leucovorin;5 FU;Irinotecan;5FU;Avastin;Irinotecan;5-FU;Leucovorin;5-FU;Avastin;Irinotecan;Erbitux	Not Available;Not Available;Not Available;Not Available;Not Available;Not Available;Not Available;Not Available;Not Available;Not Available;Not Available;Not Available;Not Available;Not Available;Not Available;Clinical Progressive Disease;Clinical Progressive Disease;Clinical Progressive Disease;Clinical Progressive Disease;Clinical Progressive Disease;Clinical Progressive Disease;Clinical Progre…	1;1;1;1;1;1;1;1;1;1;6;6;6;6;6;4;4;4;4;4;4;4	12;12;7;12;7;12;7;7;12;7;3;13;9;13;12;Not Available;Not Available;Not Available;Not Available;Not Available;Not Available;Not Available	Not Available;450-735;320-325;700-735;725;300-320;115-155;4300-4325;2650-4400;300-325;500;725;300-320;4300-4325;300-325;Not Available;Not Available;Not Available;Not Available;Not Available;Not Available;Not Available	mg/kg;mg;mg;mg;mg;mg;mg;mg;mg;mg;mg;mg;mg;mg;mg;Not Available;Not Available;Not Available;Not Available;Not Available;Not Available;Not Available	PALLIATIVE;PALLIATIVE;PROGRESSION;PALLIATIVE;PROGRESSION;PALLIATIVE;PALLIATIVE;PROGRESSION;PALLIATIVE;PROGRESSION;PROGRESSION;PROGRESSION;PROGRESSION;PROGRESSION;PROGRESSION;Not Available;Not Available;Not Available;Not Available;Not Available;Not Available;Not Available	Not Applicable;Not Applicable;Not Applicable;Not Applicable;Not Applicable;Not Applicable;Not Applicable;Not Applicable;Not Applicable;Not Applicable;Not Applicable;Not Applicable;Not Applicable;Not Applicable;Not Applicable;Not Applicable;Not Applicable;Not Applicable;Not Applicable;Not Applicable;Not Applicable;Not Applicable	1;1;1;1;2;1;1;2;1;2;2;2;2;2;2;Not Available;Not Available;Not Available;Not Available;Not Available;Not Available;Not Available	IV;IV;IV;IV;IV;IV;IV;IV;IV;IV;Intravesical;IV;IV;IV;IV;Not Available;Not Available;Not Available;Not Available;Not Available;Not Available;Not Available	NO;NO;YES;NO;YES;NO;NO;YES;NO;YES;NO;NO;NO;NO;NO;NO;NO;NO;NO;NO;NO;NO	Other, specify in notes;Chemotherapy;Chemotherapy;Other, specify in notes;Chemotherapy;Targeted Molecular therapy;Chemotherapy;Chemotherapy;Chemotherapy;Targeted Molecular therapy;Other, specify in notes;Chemotherapy;Chemotherapy;Chemotherapy;Targeted Molecular therapy;Chemotherapy;Chemotherapy;Ancillary;Chemotherapy;Targeted Molecular therapy;Chemotherapy;Targeted Molecular therapy	Protocol AMG 20060464;Not Available;Not Available;Ancillary;Not Available;Not Available;Not Available;Not Available;Not Available;Not Available;Ancillary;Not Available;Not Available;Not Available;Not Available;Not Available;Not Available;Not Available;Not Available;Not Available;Not Available;Not Available	Not Available;7185;2250;8435;5075;3620;985;30200;42950;2200;1500;9425;2890;56000;3775;Not Available;Not Available;Not Available;Not Available;Not Available;Not Available;Not Available	mg/kg;mg;mg;mg;mg;mg;mg;mg;mg;mg;mg;mg;mg;mg;mg;Not Available;Not Available;Not Available;Not Available;Not Available;Not Available;Not Available
TCGA-A6-2672-01A-01R-0826-07	Tumor	Yes	Yes	No	TCGA-A6-2672	29.82.0	Nationwide Children's Hospital	22	COAD	775CDD1E-8C8D-4173-9AA1-13B39D480018	12	TCGA	2016			Discrepancy	TCGA-A6-2672	b612d491-7442-4119-a53c-5ebcc35c31f4	NO	Not Available	Not Available	NO	4	-30237		0	503	Not Available
TCGA-A6-2672-01B-03R-2302-07	Tumor	Yes	Yes	Yes	TCGA-A6-2672	29.82.0	Nationwide Children's Hospital	22	COAD	775CDD1E-8C8D-4173-9AA1-13B39D480018	12	TCGA	2016			Discrepancy	TCGA-A6-2672	b612d491-7442-4119-a53c-5ebcc35c31f4	NO	Not Available	Not Available	NO	4	-30237		0	503	Not Available
TCGA-A6-2674-01A-02R-0821-07	Tumor	Yes	Yes	No	TCGA-A6-2674	28.86.0	Nationwide Children's Hospital	22	COAD	0CA9A3DC-D96E-4EA9-B42B-A052BA235679	12	TCGA	2016	FPPP	TCGA	Sigmoid Colon	TCGA-A6-2674	57cdaa1c-4e94-4a28-ab3b-300c0457555f	NO	Not Available	Not Available	NO	15	-26292		0	523	Not Available	TCGA-A6-2674-D4952;TCGA-A6-2674-D4948;TCGA-A6-2674-D4949;TCGA-A6-2674-D4947;TCGA-A6-2674-D4951;TCGA-A6-2674-D18367;TCGA-A6-2674-D18369;TCGA-A6-2674-D18370;TCGA-A6-2674-D18366;TCGA-A6-2674-D18368	3ce98d9a-0b40-4e25-9ba2-58794d288247;b5b3adc2-ffb4-480a-866c-996bf91eed24;5022a88e-849c-499e-8708-80ef8f39165c;365ae66b-f33f-45f3-8894-0ad421609e63;5a028017-d8ab-465a-8dca-6416332d59d8;ba5c0262-3fbf-4e10-b18e-6d74b224da07;a127ba7d-746f-46df-a7e8-d89a4a9945b6;a2845a5c-66f7-4f7e-879d-33b8d06cb6ba;13dd3946-99d8-43e0-b529-b79140588e52;3779457f-da47-48bc-bb01-e9f988c8a6fc	Not Available;Not Available;Not Available;Not Available;Not Available;Not Available;Not Available;Not Available;Not Available;Not Available	15;15;15;15;15;14;14;14;14;14	237;237;237;237;239;944;944;946;944;944	90;75;75;75;75;761;761;761;761;761	Avastin;Levcovorin;5 FU;Oxaliplatin;5 FU;Oxaliplatin;Fluorouracil;Fluorouracil;Bevacizumab;Leucovorin	Not Available;Not Available;Not Available;Not Available;Not Available;Not Available;Not Available;Not Available;Not Available;Not Available	10;10;10;10;10;11;11;11;11;11	10;12;12;12;12;12;12;12;12;12	440;800;800;170;4800;173-177;812-832;4872-4992;400-448;50-800	mg;mg;mg;mg;mg;mg;mg;mg;mg;mg	ADJUVANT;ADJUVANT;ADJUVANT;ADJUVANT;ADJUVANT;RECURRENCE;RECURRENCE;RECURRENCE;RECURRENCE;RECURRENCE	Not Applicable;Not Applicable;Not Applicable;Not Applicable;Not Applicable;Not Applicable;Not Applicable;Not Applicable;Not Applicable;Not Applicable	1;1;1;1;1;2;2;2;2;2	IV;IV;IV;IV;IV;IV;IV;IV;IV;IV	NO;NO;NO;NO;NO;NO;NO;NO;NO;NO	Targeted Molecular therapy;Other, specify in notes;Chemotherapy;Chemotherapy;Chemotherapy;Chemotherapy;Chemotherapy;Chemotherapy;Targeted Molecular therapy;Other, specify in notes	Not Available;Ancillary;Not Available;Not Available;Not Available;Not Available;Not Available;Not Available;Not Available;ancillary	4400;9150;9150;1950;54600;2093;9852;59112;5173;1750	mg;mg;mg;mg;mg;mg;mg;mg;mg;mg
TCGA-A6-2674-01A-02R-A278-07	Tumor	Yes	Yes	Yes	TCGA-A6-2674	28.86.0	Nationwide Children's Hospital	22	COAD	0CA9A3DC-D96E-4EA9-B42B-A052BA235679	12	TCGA	2016	FPPP	TCGA	Sigmoid Colon	TCGA-A6-2674	57cdaa1c-4e94-4a28-ab3b-300c0457555f	NO	Not Available	Not Available	NO	15	-26292		0	523	Not Available	TCGA-A6-2674-D4952;TCGA-A6-2674-D4948;TCGA-A6-2674-D4949;TCGA-A6-2674-D4947;TCGA-A6-2674-D4951;TCGA-A6-2674-D18367;TCGA-A6-2674-D18369;TCGA-A6-2674-D18370;TCGA-A6-2674-D18366;TCGA-A6-2674-D18368	3ce98d9a-0b40-4e25-9ba2-58794d288247;b5b3adc2-ffb4-480a-866c-996bf91eed24;5022a88e-849c-499e-8708-80ef8f39165c;365ae66b-f33f-45f3-8894-0ad421609e63;5a028017-d8ab-465a-8dca-6416332d59d8;ba5c0262-3fbf-4e10-b18e-6d74b224da07;a127ba7d-746f-46df-a7e8-d89a4a9945b6;a2845a5c-66f7-4f7e-879d-33b8d06cb6ba;13dd3946-99d8-43e0-b529-b79140588e52;3779457f-da47-48bc-bb01-e9f988c8a6fc	Not Available;Not Available;Not Available;Not Available;Not Available;Not Available;Not Available;Not Available;Not Available;Not Available	15;15;15;15;15;14;14;14;14;14	237;237;237;237;239;944;944;946;944;944	90;75;75;75;75;761;761;761;761;761	Avastin;Levcovorin;5 FU;Oxaliplatin;5 FU;Oxaliplatin;Fluorouracil;Fluorouracil;Bevacizumab;Leucovorin	Not Available;Not Available;Not Available;Not Available;Not Available;Not Available;Not Available;Not Available;Not Available;Not Available	10;10;10;10;10;11;11;11;11;11	10;12;12;12;12;12;12;12;12;12	440;800;800;170;4800;173-177;812-832;4872-4992;400-448;50-800	mg;mg;mg;mg;mg;mg;mg;mg;mg;mg	ADJUVANT;ADJUVANT;ADJUVANT;ADJUVANT;ADJUVANT;RECURRENCE;RECURRENCE;RECURRENCE;RECURRENCE;RECURRENCE	Not Applicable;Not Applicable;Not Applicable;Not Applicable;Not Applicable;Not Applicable;Not Applicable;Not Applicable;Not Applicable;Not Applicable	1;1;1;1;1;2;2;2;2;2	IV;IV;IV;IV;IV;IV;IV;IV;IV;IV	NO;NO;NO;NO;NO;NO;NO;NO;NO;NO	Targeted Molecular therapy;Other, specify in notes;Chemotherapy;Chemotherapy;Chemotherapy;Chemotherapy;Chemotherapy;Chemotherapy;Targeted Molecular therapy;Other, specify in notes	Not Available;Ancillary;Not Available;Not Available;Not Available;Not Available;Not Available;Not Available;Not Available;ancillary	4400;9150;9150;1950;54600;2093;9852;59112;5173;1750	mg;mg;mg;mg;mg;mg;mg;mg;mg;mg
TCGA-A6-2674-01B-04R-A277-07	Tumor	Yes	Yes	Yes	TCGA-A6-2674	28.86.0	Nationwide Children's Hospital	22	COAD	0CA9A3DC-D96E-4EA9-B42B-A052BA235679	12	TCGA	2016	FPPP	TCGA	Sigmoid Colon	TCGA-A6-2674	57cdaa1c-4e94-4a28-ab3b-300c0457555f	NO	Not Available	Not Available	NO	15	-26292		0	523	Not Available	TCGA-A6-2674-D4952;TCGA-A6-2674-D4948;TCGA-A6-2674-D4949;TCGA-A6-2674-D4947;TCGA-A6-2674-D4951;TCGA-A6-2674-D18367;TCGA-A6-2674-D18369;TCGA-A6-2674-D18370;TCGA-A6-2674-D18366;TCGA-A6-2674-D18368	3ce98d9a-0b40-4e25-9ba2-58794d288247;b5b3adc2-ffb4-480a-866c-996bf91eed24;5022a88e-849c-499e-8708-80ef8f39165c;365ae66b-f33f-45f3-8894-0ad421609e63;5a028017-d8ab-465a-8dca-6416332d59d8;ba5c0262-3fbf-4e10-b18e-6d74b224da07;a127ba7d-746f-46df-a7e8-d89a4a9945b6;a2845a5c-66f7-4f7e-879d-33b8d06cb6ba;13dd3946-99d8-43e0-b529-b79140588e52;3779457f-da47-48bc-bb01-e9f988c8a6fc	Not Available;Not Available;Not Available;Not Available;Not Available;Not Available;Not Available;Not Available;Not Available;Not Available	15;15;15;15;15;14;14;14;14;14	237;237;237;237;239;944;944;946;944;944	90;75;75;75;75;761;761;761;761;761	Avastin;Levcovorin;5 FU;Oxaliplatin;5 FU;Oxaliplatin;Fluorouracil;Fluorouracil;Bevacizumab;Leucovorin	Not Available;Not Available;Not Available;Not Available;Not Available;Not Available;Not Available;Not Available;Not Available;Not Available	10;10;10;10;10;11;11;11;11;11	10;12;12;12;12;12;12;12;12;12	440;800;800;170;4800;173-177;812-832;4872-4992;400-448;50-800	mg;mg;mg;mg;mg;mg;mg;mg;mg;mg	ADJUVANT;ADJUVANT;ADJUVANT;ADJUVANT;ADJUVANT;RECURRENCE;RECURRENCE;RECURRENCE;RECURRENCE;RECURRENCE	Not Applicable;Not Applicable;Not Applicable;Not Applicable;Not Applicable;Not Applicable;Not Applicable;Not Applicable;Not Applicable;Not Applicable	1;1;1;1;1;2;2;2;2;2	IV;IV;IV;IV;IV;IV;IV;IV;IV;IV	NO;NO;NO;NO;NO;NO;NO;NO;NO;NO	Targeted Molecular therapy;Other, specify in notes;Chemotherapy;Chemotherapy;Chemotherapy;Chemotherapy;Chemotherapy;Chemotherapy;Targeted Molecular therapy;Other, specify in notes	Not Available;Ancillary;Not Available;Not Available;Not Available;Not Available;Not Available;Not Available;Not Available;ancillary	4400;9150;9150;1950;54600;2093;9852;59112;5173;1750	mg;mg;mg;mg;mg;mg;mg;mg;mg;mg
TCGA-A6-2675-01A-02R-1723-07	Tumor	Yes	Yes	No	TCGA-A6-2675	116.77.0	Nationwide Children's Hospital	22	COAD	D604A45F-B417-4274-827E-48398CC1C459	12	TCGA	2016			Sigmoid Colon	TCGA-A6-2675	07dc5a1d-64b7-42ba-928e-9753bd533c1e	NO	Not Available	Not Available	NO	30	-28813		0	515	Not Available
TCGA-A6-2675-11A-01R-1723-07	Normal	Yes	Yes	No	TCGA-A6-2675	116.77.0	Nationwide Children's Hospital	22	COAD	D604A45F-B417-4274-827E-48398CC1C459	12	TCGA	2016			Sigmoid Colon	TCGA-A6-2675	07dc5a1d-64b7-42ba-928e-9753bd533c1e	NO	Not Available	Not Available	NO	30	-28813		0	515	Not Available
TCGA-A6-2676-01A-01R-0826-07	Tumor	Yes	Yes	No	TCGA-A6-2676	29.82.0	Nationwide Children's Hospital	22	COAD	29296AB1-CF62-4378-B342-D3668A0C530B	12	TCGA	2016			Cecum	TCGA-A6-2676	89a6384e-1cea-440b-9f17-d57cb0805174	NO	Not Available	Not Available	NO	25	-27403		0	447	Not Available	TCGA-A6-2676-D2539;TCGA-A6-2676-D2541;TCGA-A6-2676-D2538;TCGA-A6-2676-D2540	716560b1-bfca-4513-9253-66e8ce01bffa;108e080e-0872-4a94-9b2a-b8990dc5b718;6c3085ac-6d53-49fe-a8c0-4585b9ae2945;5b1553bb-4c01-431e-b6c3-32fd8f32636b	Not Available;Not Available;Not Available;Not Available	25;25;25;25	111;113;111;111	76;76;76;76	5- FU;5-FU;Oxaliplatin;Leucovorin	Not Available;Not Available;Not Available;Not Available	10;10;10;10	3;3;3;3	461-576;2765-3456;116-122;550-600	mg;mg;mg;mg	ADJUVANT;ADJUVANT;ADJUVANT;ADJUVANT	Not Applicable;Not Applicable;Not Applicable;Not Applicable	1;1;1;1	IV;IV;IV;IV	NO;NO;NO;NO	Chemotherapy;Chemotherapy;Chemotherapy;Other, specify in notes	Not Available;Not Available;Not Available;Ancillary	1581;9485;360;1750	mg;mg;mg;mg
TCGA-A6-2677-01A-01R-0821-07	Tumor	Yes	Yes	No	TCGA-A6-2677	28.86.0	Nationwide Children's Hospital	22	COAD	D7BA6D97-E637-4E0B-A331-FF4DF25BFF21	12	TCGA	2016	FPPP	TCGA	Cecum	TCGA-A6-2677	d976782c-90c1-421d-b83c-7fc2617e2709	NO	Not Available	Not Available	NO	21	-25143		0	541	Not Available	TCGA-A6-2677-D2516;TCGA-A6-2677-D2514;TCGA-A6-2677-D2518;TCGA-A6-2677-D2510	8bcbb764-ba22-4dca-98cb-b56141536845;fc790e21-4b95-4088-b256-6f1f47d9e46f;f63c40b8-a6dc-4a65-b2ed-e7b458fd120a;07c7b730-6602-4b6b-bb72-99d5b986f227	Not Available;Not Available;Not Available;Not Available	21;21;21;21	617;617;252;252	112;112;112;112	Leucovorin;5- FU;5-FU;Oxaliplatin	Not Available;Not Available;Not Available;Not Available	10;10;10;10	9;9;9;9	600;592-620;3552-3720;66-150	mg;mg;mg;mg	ADJUVANT;ADJUVANT;ADJUVANT;ADJUVANT	Not Applicable;Not Applicable;Not Applicable;Not Applicable	1;1;1;1	IV;IV;IV;IV	NO;NO;NO;NO	Other, specify in notes;Chemotherapy;Chemotherapy;Chemotherapy	Ancillary;Not Available;Not Available;Not Available	5400;5504;33,024;976	mg;mg;mg;mg
TCGA-A6-2677-01B-02R-A277-07	Tumor	Yes	Yes	Yes	TCGA-A6-2677	28.86.0	Nationwide Children's Hospital	22	COAD	D7BA6D97-E637-4E0B-A331-FF4DF25BFF21	12	TCGA	2016	FPPP	TCGA	Cecum	TCGA-A6-2677	d976782c-90c1-421d-b83c-7fc2617e2709	NO	Not Available	Not Available	NO	21	-25143		0	541	Not Available	TCGA-A6-2677-D2516;TCGA-A6-2677-D2514;TCGA-A6-2677-D2518;TCGA-A6-2677-D2510	8bcbb764-ba22-4dca-98cb-b56141536845;fc790e21-4b95-4088-b256-6f1f47d9e46f;f63c40b8-a6dc-4a65-b2ed-e7b458fd120a;07c7b730-6602-4b6b-bb72-99d5b986f227	Not Available;Not Available;Not Available;Not Available	21;21;21;21	617;617;252;252	112;112;112;112	Leucovorin;5- FU;5-FU;Oxaliplatin	Not Available;Not Available;Not Available;Not Available	10;10;10;10	9;9;9;9	600;592-620;3552-3720;66-150	mg;mg;mg;mg	ADJUVANT;ADJUVANT;ADJUVANT;ADJUVANT	Not Applicable;Not Applicable;Not Applicable;Not Applicable	1;1;1;1	IV;IV;IV;IV	NO;NO;NO;NO	Other, specify in notes;Chemotherapy;Chemotherapy;Chemotherapy	Ancillary;Not Available;Not Available;Not Available	5400;5504;33,024;976	mg;mg;mg;mg
TCGA-A6-2678-01A-01R-0821-07	Tumor	Yes	Yes	No	TCGA-A6-2678	28.86.0	Nationwide Children's Hospital	22	COAD	AE4C4846-93FA-436E-B9EC-AD7D5F3CF534	12	TCGA	2016			Transverse Colon	TCGA-A6-2678	3a785e32-7960-4c72-84c4-fb42c4dd86f1	NO	Not Available	Not Available	NO	25	-16030		0	437	Not Available	TCGA-A6-2678-D2528;TCGA-A6-2678-D2529;TCGA-A6-2678-D2527;TCGA-A6-2678-D2530	62fa0dfa-21c9-4bbf-b910-f7f695e7f169;a47a2727-c80a-47bf-82e3-43613c0f7535;203e134c-6cea-4850-85fb-61d0590d6783;b23a79b4-3671-4ae4-8a1b-461b91a9de9a	Not Available;Not Available;Not Available;Not Available	25;25;25;25	214;214;214;214	60;60;60;60	5- FU;5- FU;Oxaliplatin;Leucovorin	Not Available;Not Available;Not Available;Not Available	10;10;10;10	12;12;12;12	776-804;4656-4872;100-170;800	mg;mg;mg;mg	ADJUVANT;ADJUVANT;ADJUVANT;ADJUVANT	Not Applicable;Not Applicable;Not Applicable;Not Applicable	1;1;1;1	IV;IV;IV;IV	NO;NO;NO;NO	Chemotherapy;Chemotherapy;Chemotherapy;Other, specify in notes	Not Available;Not Available;Not Available;Ancillary	9588;57528;1531;9600	mg;mg;mg;mg
TCGA-A6-2678-11A-01R-A32Z-07	Normal	Yes	Yes	No	TCGA-A6-2678	28.86.0	Nationwide Children's Hospital	22	COAD	AE4C4846-93FA-436E-B9EC-AD7D5F3CF534	12	TCGA	2016			Transverse Colon	TCGA-A6-2678	3a785e32-7960-4c72-84c4-fb42c4dd86f1	NO	Not Available	Not Available	NO	25	-16030		0	437	Not Available	TCGA-A6-2678-D2528;TCGA-A6-2678-D2529;TCGA-A6-2678-D2527;TCGA-A6-2678-D2530	62fa0dfa-21c9-4bbf-b910-f7f695e7f169;a47a2727-c80a-47bf-82e3-43613c0f7535;203e134c-6cea-4850-85fb-61d0590d6783;b23a79b4-3671-4ae4-8a1b-461b91a9de9a	Not Available;Not Available;Not Available;Not Available	25;25;25;25	214;214;214;214	60;60;60;60	5- FU;5- FU;Oxaliplatin;Leucovorin	Not Available;Not Available;Not Available;Not Available	10;10;10;10	12;12;12;12	776-804;4656-4872;100-170;800	mg;mg;mg;mg	ADJUVANT;ADJUVANT;ADJUVANT;ADJUVANT	Not Applicable;Not Applicable;Not Applicable;Not Applicable	1;1;1;1	IV;IV;IV;IV	NO;NO;NO;NO	Chemotherapy;Chemotherapy;Chemotherapy;Other, specify in notes	Not Available;Not Available;Not Available;Ancillary	9588;57528;1531;9600	mg;mg;mg;mg
TCGA-A6-2679-01A-02R-1410-07	Tumor	Yes	Yes	No	TCGA-A6-2679	76.78.0	Nationwide Children's Hospital	22	COAD	EFC95944-5AD8-4E7F-AC70-F2A68C165342	12	TCGA	2016			Ascending Colon	TCGA-A6-2679	0f74d992-00da-4728-9564-086ca1b95921	NO	Not Available	Not Available	NO	14	-26820		0	595	Not Available
TCGA-A6-2679-11A-01R-A32Z-07	Normal	Yes	Yes	No	TCGA-A6-2679	76.78.0	Nationwide Children's Hospital	22	COAD	EFC95944-5AD8-4E7F-AC70-F2A68C165342	12	TCGA	2016			Ascending Colon	TCGA-A6-2679	0f74d992-00da-4728-9564-086ca1b95921	NO	Not Available	Not Available	NO	14	-26820		0	595	Not Available
TCGA-A6-2680-01A-01R-1410-07	Tumor	Yes	Yes	No	TCGA-A6-2680	76.78.0	Nationwide Children's Hospital	22	COAD	A4D4C2D2-D205-4D06-AFEE-66DE3D7DDDE1	12	TCGA	2016			Hepatic Flexure	TCGA-A6-2680	ff1407c6-9174-4bae-a19b-d34ca71b898c	NO	Not Available	Not Available	NO	19	-26533		0	522	Not Available
TCGA-A6-2680-11A-01R-A32Z-07	Normal	Yes	Yes	No	TCGA-A6-2680	76.78.0	Nationwide Children's Hospital	22	COAD	A4D4C2D2-D205-4D06-AFEE-66DE3D7DDDE1	12	TCGA	2016			Hepatic Flexure	TCGA-A6-2680	ff1407c6-9174-4bae-a19b-d34ca71b898c	NO	Not Available	Not Available	NO	19	-26533		0	522	Not Available
TCGA-A6-2681-01A-01R-1410-07	Tumor	Yes	Yes	No	TCGA-A6-2681	76.78.0	Nationwide Children's Hospital	22	COAD	8858BFFC-983D-4DC2-A3CE-018E560227E6	12	TCGA	2016			Cecum	TCGA-A6-2681	7d8eab0a-e6c8-4449-9ebf-50c41db94a06	NO	Not Available	Not Available	NO	14	-26929		0	552	Not Available
TCGA-A6-2682-01A-01R-1410-07	Tumor	Yes	Yes	No	TCGA-A6-2682	76.78.0	Nationwide Children's Hospital	22	COAD	0CD7B9D0-471A-444B-8F48-D36E3449A7DF	12	TCGA	2016			Discrepancy	TCGA-A6-2682	77a44132-af22-4115-9fa2-78f2f74bf687	NO	Not Available	Not Available	NO	28	-25683	424	0		Not Available	TCGA-A6-2682-D6910;TCGA-A6-2682-D6907;TCGA-A6-2682-D6909;TCGA-A6-2682-D6905;TCGA-A6-2682-D6906;TCGA-A6-2682-D6911;TCGA-A6-2682-D6908;TCGA-A6-2682-D6912	6daa7738-34ec-47e4-b489-6b1935932b6d;22f90f8f-9bd8-4e02-b69d-306207facef8;450d6b36-99fe-499b-93bc-548de8a785d9;06febf7e-3cba-45b5-a1fb-b6935217ea74;f0e8ad72-519f-4d7a-806d-4c861525fef7;273a2571-4f64-4350-b5d6-02ac929b2184;6d41c707-6c72-4ead-9e68-6677b9ae902d;ce77ae94-e1dc-41e4-989a-8891fd070a58	Not Available;Not Available;Not Available;Not Available;Not Available;Not Available;Not Available;Not Available	28;28;28;28;28;28;1;1	282;106;282;106;106;282;108;284	231;43;231;43;43;231;43;231	5 FU;5 FU;Oxaliplatin;Oxaliplatin;Leucovorin;Leucovorin;5 FU;5 FU	Not Available;Not Available;Not Available;Not Available;Not Available;Not Available;Not Available;Not Available	1;1;1;1;1;1;2;2	4;5;4;5;5;4;5;4	420-856;400-836;89-182;100-178;400-850;400-850;2000-5000;2500-5136	mg;mg;mg;mg;mg;mg;mg;mg	ADJUVANT;ADJUVANT;ADJUVANT;ADJUVANT;ADJUVANT;ADJUVANT;ADJUVANT;ADJUVANT	Not Applicable;Not Applicable;Not Applicable;Not Applicable;Not Applicable;Not Applicable;Not Applicable;Not Applicable	2;1;2;1;1;2;1;2	IV;IV;IV;IV;IV;IV;IV;IV	NO;NO;NO;NO;NO;NO;NO;NO	Chemotherapy;Chemotherapy;Chemotherapy;Chemotherapy;Other, specify in notes;Other, specify in notes;Chemotherapy;Chemotherapy	Not Available;Not Available;Not Available;Not Available;Ancillary;Ancillary;Not Available;Not Available	2972;3310;631;783;3350;2950;19,021;17812	mg;mg;mg;mg;mg;mg;mg;mg
TCGA-A6-2682-11A-01R-A32Z-07	Normal	Yes	Yes	No	TCGA-A6-2682	76.78.0	Nationwide Children's Hospital	22	COAD	0CD7B9D0-471A-444B-8F48-D36E3449A7DF	12	TCGA	2016			Discrepancy	TCGA-A6-2682	77a44132-af22-4115-9fa2-78f2f74bf687	NO	Not Available	Not Available	NO	28	-25683	424	0		Not Available	TCGA-A6-2682-D6910;TCGA-A6-2682-D6907;TCGA-A6-2682-D6909;TCGA-A6-2682-D6905;TCGA-A6-2682-D6906;TCGA-A6-2682-D6911;TCGA-A6-2682-D6908;TCGA-A6-2682-D6912	6daa7738-34ec-47e4-b489-6b1935932b6d;22f90f8f-9bd8-4e02-b69d-306207facef8;450d6b36-99fe-499b-93bc-548de8a785d9;06febf7e-3cba-45b5-a1fb-b6935217ea74;f0e8ad72-519f-4d7a-806d-4c861525fef7;273a2571-4f64-4350-b5d6-02ac929b2184;6d41c707-6c72-4ead-9e68-6677b9ae902d;ce77ae94-e1dc-41e4-989a-8891fd070a58	Not Available;Not Available;Not Available;Not Available;Not Available;Not Available;Not Available;Not Available	28;28;28;28;28;28;1;1	282;106;282;106;106;282;108;284	231;43;231;43;43;231;43;231	5 FU;5 FU;Oxaliplatin;Oxaliplatin;Leucovorin;Leucovorin;5 FU;5 FU	Not Available;Not Available;Not Available;Not Available;Not Available;Not Available;Not Available;Not Available	1;1;1;1;1;1;2;2	4;5;4;5;5;4;5;4	420-856;400-836;89-182;100-178;400-850;400-850;2000-5000;2500-5136	mg;mg;mg;mg;mg;mg;mg;mg	ADJUVANT;ADJUVANT;ADJUVANT;ADJUVANT;ADJUVANT;ADJUVANT;ADJUVANT;ADJUVANT	Not Applicable;Not Applicable;Not Applicable;Not Applicable;Not Applicable;Not Applicable;Not Applicable;Not Applicable	2;1;2;1;1;2;1;2	IV;IV;IV;IV;IV;IV;IV;IV	NO;NO;NO;NO;NO;NO;NO;NO	Chemotherapy;Chemotherapy;Chemotherapy;Chemotherapy;Other, specify in notes;Other, specify in notes;Chemotherapy;Chemotherapy	Not Available;Not Available;Not Available;Not Available;Ancillary;Ancillary;Not Available;Not Available	2972;3310;631;783;3350;2950;19,021;17812	mg;mg;mg;mg;mg;mg;mg;mg
TCGA-A6-2683-01A-01R-0821-07	Tumor	Yes	Yes	No	TCGA-A6-2683	28.86.0	Nationwide Children's Hospital	22	COAD	86717174-ABF8-4871-876B-03858552BF1D	12	TCGA	2016			Ascending Colon	TCGA-A6-2683	fafd4576-0709-49e1-926f-ad1ee09907ec	NO	Not Available	Not Available	NO	18	-20871		0	472	Not Available	TCGA-A6-2683-D4970;TCGA-A6-2683-D4959;TCGA-A6-2683-D4967;TCGA-A6-2683-D4963;TCGA-A6-2683-D4964;TCGA-A6-2683-D4968;TCGA-A6-2683-D4966;TCGA-A6-2683-D4960;TCGA-A6-2683-D4961;TCGA-A6-2683-D4969;TCGA-A6-2683-D4962	e3bedc74-6ed7-4959-8d5c-fb6ccfc417a5;dfdef027-98d3-4ae2-82b7-d26157156291;b7e6fdf1-0994-4881-8f03-6dcd65d58c18;da116895-1b80-4709-94ed-70230241fc46;055caca7-c379-485e-8fa9-9f66029b7acb;62e33cf5-3a37-43dc-8fdb-c2258a9c910b;616c70ed-f4d1-4ac8-bcd5-95fb57094d0a;0b8a83b5-8223-41a9-b90f-e9b2b1a54ae8;8e1fe263-78d0-40af-a3a7-8cb7a9185893;6a41add5-5273-4d56-b4b0-6b9065dd9ddf;1f797061-446e-4ba7-8117-30d48…	Not Available;Not Available;Not Available;Not Available;Not Available;Not Available;Not Available;Not Available;Not Available;Not Available;Not Available	18;18;18;18;18;18;18;18;18;18;18	443;287;350;287;350;352;350;287;287;350;289	443;48;322;105;322;322;322;48;48;322;48	Mitomycin C;Irinotecan;Leucovorin;Avastin;Oxaliplatin;5 FU;5 FU;5 FU;Levcovorin;Avastin;5 FU	Not Available;Not Available;Not Available;Not Available;Not Available;Not Available;Not Available;Not Available;Not Available;Not Available;Not Available	10;10;10;10;10;10;10;10;10;10;10	1;12;3;12;3;3;3;16;16;3;16	16;300;650;275;140;3950;650;625;625;300;4000	mg;mg;mg;mg;mg;mg;mg;mg;mg;mg;mg	PROGRESSION;ADJUVANT;PROGRESSION;ADJUVANT;PROGRESSION;PROGRESSION;PROGRESSION;ADJUVANT;ADJUVANT;PROGRESSION;ADJUVANT	Not Applicable;Not Applicable;Not Applicable;Not Applicable;Not Applicable;Not Applicable;Not Applicable;Not Applicable;Not Applicable;Not Applicable;Not Applicable	3;1;2;1;2;2;2;1;1;2;1	IV;IV;IV;IV;IV;Not Available;IV;IV;IV;IV;Not Available	NO;NO;NO;NO;NO;NO;NO;NO;NO;NO;NO	Chemotherapy;Chemotherapy;Other, specify in notes;Targeted Molecular therapy;Chemotherapy;Chemotherapy;Chemotherapy;Chemotherapy;Other, specify in notes;Targeted Molecular therapy;Chemotherapy	Not Available;Not Available;Ancillary Agent;Not Available;Not Available;Not Available;Not Available;Not Available;Ancillary;Not Available;Not Available	16;3365;1950;3210;420;11850;1950;10050;10050;900;60525	mg;mg;mg;mg;mg;mg;mg;mg;mg;mg;mg
TCGA-A6-2683-11A-01R-A32Z-07	Normal	Yes	Yes	No	TCGA-A6-2683	28.86.0	Nationwide Children's Hospital	22	COAD	86717174-ABF8-4871-876B-03858552BF1D	12	TCGA	2016			Ascending Colon	TCGA-A6-2683	fafd4576-0709-49e1-926f-ad1ee09907ec	NO	Not Available	Not Available	NO	18	-20871		0	472	Not Available	TCGA-A6-2683-D4970;TCGA-A6-2683-D4959;TCGA-A6-2683-D4967;TCGA-A6-2683-D4963;TCGA-A6-2683-D4964;TCGA-A6-2683-D4968;TCGA-A6-2683-D4966;TCGA-A6-2683-D4960;TCGA-A6-2683-D4961;TCGA-A6-2683-D4969;TCGA-A6-2683-D4962	e3bedc74-6ed7-4959-8d5c-fb6ccfc417a5;dfdef027-98d3-4ae2-82b7-d26157156291;b7e6fdf1-0994-4881-8f03-6dcd65d58c18;da116895-1b80-4709-94ed-70230241fc46;055caca7-c379-485e-8fa9-9f66029b7acb;62e33cf5-3a37-43dc-8fdb-c2258a9c910b;616c70ed-f4d1-4ac8-bcd5-95fb57094d0a;0b8a83b5-8223-41a9-b90f-e9b2b1a54ae8;8e1fe263-78d0-40af-a3a7-8cb7a9185893;6a41add5-5273-4d56-b4b0-6b9065dd9ddf;1f797061-446e-4ba7-8117-30d48…	Not Available;Not Available;Not Available;Not Available;Not Available;Not Available;Not Available;Not Available;Not Available;Not Available;Not Available	18;18;18;18;18;18;18;18;18;18;18	443;287;350;287;350;352;350;287;287;350;289	443;48;322;105;322;322;322;48;48;322;48	Mitomycin C;Irinotecan;Leucovorin;Avastin;Oxaliplatin;5 FU;5 FU;5 FU;Levcovorin;Avastin;5 FU	Not Available;Not Available;Not Available;Not Available;Not Available;Not Available;Not Available;Not Available;Not Available;Not Available;Not Available	10;10;10;10;10;10;10;10;10;10;10	1;12;3;12;3;3;3;16;16;3;16	16;300;650;275;140;3950;650;625;625;300;4000	mg;mg;mg;mg;mg;mg;mg;mg;mg;mg;mg	PROGRESSION;ADJUVANT;PROGRESSION;ADJUVANT;PROGRESSION;PROGRESSION;PROGRESSION;ADJUVANT;ADJUVANT;PROGRESSION;ADJUVANT	Not Applicable;Not Applicable;Not Applicable;Not Applicable;Not Applicable;Not Applicable;Not Applicable;Not Applicable;Not Applicable;Not Applicable;Not Applicable	3;1;2;1;2;2;2;1;1;2;1	IV;IV;IV;IV;IV;Not Available;IV;IV;IV;IV;Not Available	NO;NO;NO;NO;NO;NO;NO;NO;NO;NO;NO	Chemotherapy;Chemotherapy;Other, specify in notes;Targeted Molecular therapy;Chemotherapy;Chemotherapy;Chemotherapy;Chemotherapy;Other, specify in notes;Targeted Molecular therapy;Chemotherapy	Not Available;Not Available;Ancillary Agent;Not Available;Not Available;Not Available;Not Available;Not Available;Ancillary;Not Available;Not Available	16;3365;1950;3210;420;11850;1950;10050;10050;900;60525	mg;mg;mg;mg;mg;mg;mg;mg;mg;mg;mg
TCGA-A6-2684-01A-01R-1410-07	Tumor	Yes	Yes	No	TCGA-A6-2684	76.78.0	Nationwide Children's Hospital	22	COAD	27E8FE24-F274-49D6-8469-7213E1E4AA7D	12	TCGA	2016	FPPP	TCGA	Cecum	TCGA-A6-2684	49929108-023e-4d35-b26d-50ab4d3ae581	NO	Not Available	Not Available	NO	24	-27708		0	387	Not Available
TCGA-A6-2684-01A-01R-A278-07	Tumor	Yes	Yes	Yes	TCGA-A6-2684	76.78.0	Nationwide Children's Hospital	22	COAD	27E8FE24-F274-49D6-8469-7213E1E4AA7D	12	TCGA	2016	FPPP	TCGA	Cecum	TCGA-A6-2684	49929108-023e-4d35-b26d-50ab4d3ae581	NO	Not Available	Not Available	NO	24	-27708		0	387	Not Available
TCGA-A6-2684-01C-08R-A277-07	Tumor	Yes	Yes	Yes	TCGA-A6-2684	76.78.0	Nationwide Children's Hospital	22	COAD	27E8FE24-F274-49D6-8469-7213E1E4AA7D	12	TCGA	2016	FPPP	TCGA	Cecum	TCGA-A6-2684	49929108-023e-4d35-b26d-50ab4d3ae581	NO	Not Available	Not Available	NO	24	-27708		0	387	Not Available
TCGA-A6-2684-11A-01R-A32Z-07	Normal	Yes	Yes	No	TCGA-A6-2684	76.78.0	Nationwide Children's Hospital	22	COAD	27E8FE24-F274-49D6-8469-7213E1E4AA7D	12	TCGA	2016	FPPP	TCGA	Cecum	TCGA-A6-2684	49929108-023e-4d35-b26d-50ab4d3ae581	NO	Not Available	Not Available	NO	24	-27708		0	387	Not Available
TCGA-A6-2685-01A-01R-1410-07	Tumor	Yes	Yes	No	TCGA-A6-2685	76.78.0	Nationwide Children's Hospital	22	COAD	B28D980C-9C67-4C97-A5F4-141D9487D12B	12	TCGA	2016			Sigmoid Colon	TCGA-A6-2685	e5921d6b-51cf-44be-b295-610cf7c3a69a	NO	Not Available	Not Available	NO	2	-17757		0	464	Not Available
TCGA-A6-2685-11A-01R-A32Z-07	Normal	Yes	Yes	No	TCGA-A6-2685	76.78.0	Nationwide Children's Hospital	22	COAD	B28D980C-9C67-4C97-A5F4-141D9487D12B	12	TCGA	2016			Sigmoid Colon	TCGA-A6-2685	e5921d6b-51cf-44be-b295-610cf7c3a69a	NO	Not Available	Not Available	NO	2	-17757		0	464	Not Available
TCGA-A6-2686-01A-01R-A32Z-07	Tumor	Yes	Yes	No	TCGA-A6-2686	76.78.0	Nationwide Children's Hospital	22	COAD	44D20932-DBC1-472B-B762-1A67A191AAE4	12	TCGA	2016			Cecum	TCGA-A6-2686	19d1a5fc-3ce9-4e43-a364-a4150bcf911b	NO	Not Available	Not Available	NO	19	-29623		0	488	Not Available
TCGA-A6-2686-11A-01R-A32Z-07	Normal	Yes	Yes	No	TCGA-A6-2686	76.78.0	Nationwide Children's Hospital	22	COAD	44D20932-DBC1-472B-B762-1A67A191AAE4	12	TCGA	2016			Cecum	TCGA-A6-2686	19d1a5fc-3ce9-4e43-a364-a4150bcf911b	NO	Not Available	Not Available	NO	19	-29623		0	488	Not Available
TCGA-A6-3807-01A-01R-1022-07	Tumor	Yes	Yes	No	TCGA-A6-3807	41.78.0	Nationwide Children's Hospital	22	COAD	8CD0B50A-9B2D-4D68-BA14-430AB512446C	12	TCGA	2016			Sigmoid Colon	TCGA-A6-3807	5116e3b4-2bac-40f5-8046-b9c1783faaa5	NO	Not Available	Not Available	YES	26	-19624		0	333	Not Available	TCGA-A6-3807-D2548;TCGA-A6-3807-D2549;TCGA-A6-3807-D2547;TCGA-A6-3807-D2550	96c56ecc-18dd-4d47-9052-82db0bb3e1b6;ed12b670-cdaf-487d-823f-f127a5dae4ed;5ef50513-5321-43a8-bc76-7532cf293e1c;4a311e57-72d6-43e9-8b60-bd0c5e8c7bb6	Not Available;Not Available;Not Available;Not Available	26;26;26;26	242;242;242;244	74;74;74;74	Leucovorin;5-FU;Oxaliplatin;5 FU	Not Available;Not Available;Not Available;Not Available	10;10;10;10	12;12;12;12	360-925;360-925;100-195;2150-5500	mg;mg;mg;mg	ADJUVANT;ADJUVANT;ADJUVANT;ADJUVANT	Not Applicable;Not Applicable;Not Applicable;Not Applicable	1;1;1;1	IV;IV;IV;IV	NO;NO;NO;NO	Other, specify in notes;Chemotherapy;Chemotherapy;Chemotherapy	Ancillary;Not Available;Not Available;Not Available	5515;5515;1295;33,350	mg;mg;mg;mg
TCGA-A6-3808-01A-01R-1022-07	Tumor	Yes	Yes	No	TCGA-A6-3808	41.78.0	Nationwide Children's Hospital	22	COAD	0C9CB20B-E98D-44EC-8585-EBED2249F535	12	TCGA	2016			Cecum	TCGA-A6-3808	4f9775f2-b663-4daf-aa9e-50915cae9407	NO	Not Available	Not Available	NO	11	-26666		0	279	Not Available
TCGA-A6-3809-01A-01R-1022-07	Tumor	Yes	Yes	No	TCGA-A6-3809	41.78.0	Nationwide Children's Hospital	22	COAD	98AEE28B-E618-4751-81CC-5F486D3AE369	12	TCGA	2016	FPPP	TCGA	Transverse Colon	TCGA-A6-3809	8632579e-d318-4dab-9994-d3945afc42ab	NO	Not Available	Not Available	YES	29	-26274		0	314	Not Available
TCGA-A6-3809-01A-01R-A278-07	Tumor	Yes	Yes	Yes	TCGA-A6-3809	41.78.0	Nationwide Children's Hospital	22	COAD	98AEE28B-E618-4751-81CC-5F486D3AE369	12	TCGA	2016	FPPP	TCGA	Transverse Colon	TCGA-A6-3809	8632579e-d318-4dab-9994-d3945afc42ab	NO	Not Available	Not Available	YES	29	-26274		0	314	Not Available
TCGA-A6-3809-01B-04R-A277-07	Tumor	Yes	Yes	Yes	TCGA-A6-3809	41.78.0	Nationwide Children's Hospital	22	COAD	98AEE28B-E618-4751-81CC-5F486D3AE369	12	TCGA	2016	FPPP	TCGA	Transverse Colon	TCGA-A6-3809	8632579e-d318-4dab-9994-d3945afc42ab	NO	Not Available	Not Available	YES	29	-26274		0	314	Not Available
TCGA-A6-3810-01A-01R-1022-07	Tumor	Yes	Yes	No	TCGA-A6-3810	41.78.0	Nationwide Children's Hospital	22	COAD	ECE57F61-78F8-441F-A9F7-8771050FAD05	12	TCGA	2016	FPPP	TCGA	Sigmoid Colon	TCGA-A6-3810	b728e6e8-a0e4-496b-904c-6f07c12e901f	NO	Not Available	Not Available	NO	19	-22999		0	247	Not Available
TCGA-A6-3810-01A-01R-A278-07	Tumor	Yes	Yes	Yes	TCGA-A6-3810	41.78.0	Nationwide Children's Hospital	22	COAD	ECE57F61-78F8-441F-A9F7-8771050FAD05	12	TCGA	2016	FPPP	TCGA	Sigmoid Colon	TCGA-A6-3810	b728e6e8-a0e4-496b-904c-6f07c12e901f	NO	Not Available	Not Available	NO	19	-22999		0	247	Not Available
TCGA-A6-3810-01B-04R-A277-07	Tumor	Yes	Yes	Yes	TCGA-A6-3810	41.78.0	Nationwide Children's Hospital	22	COAD	ECE57F61-78F8-441F-A9F7-8771050FAD05	12	TCGA	2016	FPPP	TCGA	Sigmoid Colon	TCGA-A6-3810	b728e6e8-a0e4-496b-904c-6f07c12e901f	NO	Not Available	Not Available	NO	19	-22999		0	247	Not Available
TCGA-A6-4105-01A-02R-1774-07	Tumor	Yes	Yes	No	TCGA-A6-4105	123.74.0	Nationwide Children's Hospital	22	COAD	2516E9FE-D51A-4DFA-872F-1E07DD43F075	12	TCGA	2016			Ascending Colon	TCGA-A6-4105	95d4f0c4-5997-4ffb-b876-0ddfeee972bb	NO	Not Available	Not Available	YES	24	-29097	442	0		Not Available
TCGA-A6-4107-01A-02R-1410-07	Tumor	Yes	Yes	No	TCGA-A6-4107	76.78.0	Nationwide Children's Hospital	22	COAD	6A150B70-C49A-430E-B11B-C6A3E8607B8A	12	TCGA	2016			Ascending Colon	TCGA-A6-4107	b079a153-62f9-4026-a2f8-a1390168bbb9	NO	Not Available	Not Available	NO	4	-21064		0	231	Not Available	TCGA-A6-4107-D7159;TCGA-A6-4107-D7160;TCGA-A6-4107-D7151;TCGA-A6-4107-D7158	fc232b41-59b3-4ad0-a64c-ec240b773181;efcd9394-67ff-45db-a8c8-2a14eafa65f6;4e2c6d3a-81e4-478e-9011-aa1486b9be7b;f448b097-dfa4-4115-9bcc-0bfb694afc51	Not Available;Not Available;Not Available;Not Available	4;4;4;4	197;199;197;197	50;50;50;50	5 FU;5 FU;Oxaliplatin;Leucovorin	Not Available;Not Available;Not Available;Not Available	2;2;2;2	11;11;11;11	546-752;3276-4512;77-160;50-750	mg;mg;mg;mg	ADJUVANT;ADJUVANT;ADJUVANT;ADJUVANT	Not Applicable;Not Applicable;Not Applicable;Not Applicable	1;1;1;1	IV;IV;IV;IV	NO;NO;NO;NO	Chemotherapy;Chemotherapy;Chemotherapy;Other, specify in notes	Not Available;Not Available;Not Available;Ancillary	7800;46800;1414;4050	mg;mg;mg;mg
TCGA-A6-5656-01A-21R-1839-07	Tumor	Yes	Yes	No	TCGA-A6-5656	138.78.0	Nationwide Children's Hospital	22	COAD	D66A4BC5-FB4F-4789-9BDE-B5CB06921371	12	TCGA	2016	FPPP	TCGA	Sigmoid Colon	TCGA-A6-5656	eb4e4e09-98b3-4e85-8dd2-75676ff2af14	NO	Not Available	Not Available	NO	15	-27184		0	462	Not Available
TCGA-A6-5656-01A-21R-A278-07	Tumor	Yes	Yes	Yes	TCGA-A6-5656	138.78.0	Nationwide Children's Hospital	22	COAD	D66A4BC5-FB4F-4789-9BDE-B5CB06921371	12	TCGA	2016	FPPP	TCGA	Sigmoid Colon	TCGA-A6-5656	eb4e4e09-98b3-4e85-8dd2-75676ff2af14	NO	Not Available	Not Available	NO	15	-27184		0	462	Not Available
TCGA-A6-5656-01B-02R-A277-07	Tumor	Yes	Yes	Yes	TCGA-A6-5656	138.78.0	Nationwide Children's Hospital	22	COAD	D66A4BC5-FB4F-4789-9BDE-B5CB06921371	12	TCGA	2016	FPPP	TCGA	Sigmoid Colon	TCGA-A6-5656	eb4e4e09-98b3-4e85-8dd2-75676ff2af14	NO	Not Available	Not Available	NO	15	-27184		0	462	Not Available
TCGA-A6-5657-01A-01R-A32Z-07	Tumor	Yes	Yes	No	TCGA-A6-5657	89.77.0	Nationwide Children's Hospital	22	COAD	EBCC28CA-877F-47D2-A1F3-1679DBED7337	12	TCGA	2016			Discrepancy	TCGA-A6-5657	dbbee8f5-d83d-4195-85cf-f89d327da0a9	NO	Not Available	Not Available	NO	31	-23920		0	367	Not Available	TCGA-A6-5657-D12386;TCGA-A6-5657-D12385;TCGA-A6-5657-D12384	5c18e079-5a69-4390-b00f-e806fc54ad99;06252ba3-ef9d-4962-b9fe-71a2a400610b;acfd75b3-5851-4076-9e2d-847babf77bf1	Not Available;Not Available;Not Available	31;31;31	54;54;54	40;40;40	Leucovorin;5 FU;Oxaliplatin	Not Available;Not Available;Not Available	5;5;5	1;1;1	1000-1050;1000-1055;178-179	mg;mg;mg	ADJUVANT;ADJUVANT;ADJUVANT	Not Applicable;Not Applicable;Not Applicable	1;1;1	IV;IV;IV	NO;NO;NO	Other, specify in notes;Chemotherapy;Chemotherapy	Leucovorin;Not Available;Not Available	3050;3055;357	mg;mg;mg
TCGA-A6-5659-01A-01R-1653-07	Tumor	Yes	Yes	No	TCGA-A6-5659	89.77.0	Nationwide Children's Hospital	22	COAD	DE620312-A5AE-468A-86FC-5EED29B91011	12	TCGA	2016	FPPP	TCGA	Cecum	TCGA-A6-5659	98d45099-feae-4dad-aa38-ec03fed6d999	NO	Not Available	Not Available	YES	26	-30028		0	286	Not Available
TCGA-A6-5659-01A-01R-A278-07	Tumor	Yes	Yes	Yes	TCGA-A6-5659	89.77.0	Nationwide Children's Hospital	22	COAD	DE620312-A5AE-468A-86FC-5EED29B91011	12	TCGA	2016	FPPP	TCGA	Cecum	TCGA-A6-5659	98d45099-feae-4dad-aa38-ec03fed6d999	NO	Not Available	Not Available	YES	26	-30028		0	286	Not Available
TCGA-A6-5659-01B-04R-A277-07	Tumor	Yes	Yes	Yes	TCGA-A6-5659	89.77.0	Nationwide Children's Hospital	22	COAD	DE620312-A5AE-468A-86FC-5EED29B91011	12	TCGA	2016	FPPP	TCGA	Cecum	TCGA-A6-5659	98d45099-feae-4dad-aa38-ec03fed6d999	NO	Not Available	Not Available	YES	26	-30028		0	286	Not Available
TCGA-A6-5659-11A-01R-1653-07	Normal	Yes	Yes	No	TCGA-A6-5659	89.77.0	Nationwide Children's Hospital	22	COAD	DE620312-A5AE-468A-86FC-5EED29B91011	12	TCGA	2016	FPPP	TCGA	Cecum	TCGA-A6-5659	98d45099-feae-4dad-aa38-ec03fed6d999	NO	Not Available	Not Available	YES	26	-30028		0	286	Not Available
TCGA-A6-5660-01A-01R-1653-07	Tumor	Yes	Yes	No	TCGA-A6-5660	89.77.0	Nationwide Children's Hospital	22	COAD	9AF609E8-893C-4739-9A93-CA888614B7BC	12	TCGA	2016			Cecum	TCGA-A6-5660	0dc41cd5-0672-407c-9b4a-0f5f3970aa54	NO	Not Available	Not Available	YES	31	-26803		0	342	Not Available	TCGA-A6-5660-D12435;TCGA-A6-5660-D12415;TCGA-A6-5660-D12418;TCGA-A6-5660-D12432	5f1e45b0-0859-4efb-a7e5-efb825e22fc3;609032be-e6d6-428c-909f-f0ba7b2bf342;ef6fde9e-c1b4-4576-aacb-a8869a522738;75cb6eb3-4e9a-421e-a611-3bb290130d80	Not Available;Not Available;Not Available;Not Available	1;1;1;1	243;201;243;245	82;82;82;82	Leucovorin;Oxaliplatin;5FU;5 FU	Not Available;Not Available;Not Available;Not Available	6;6;6;6	12;9;12;12	50-800;131-173;804-820;4824-4920	mg;mg;mg;mg	ADJUVANT;ADJUVANT;ADJUVANT;ADJUVANT	Not Applicable;Not Applicable;Not Applicable;Not Applicable	1;1;1;1	IV;IV;IV;IV	NO;NO;NO;NO	Other, specify in notes;Chemotherapy;Chemotherapy;Chemotherapy	Ancillary;Not Available;Not Available;Not Available	1350;1509;9752;58512	mg;mg;mg;mg
TCGA-A6-5661-01A-01R-1653-07	Tumor	Yes	Yes	No	TCGA-A6-5661	89.77.0	Nationwide Children's Hospital	22	COAD	FBBBF827-3416-4231-8DA3-3C149C08429D	12	TCGA	2016			Ascending Colon	TCGA-A6-5661	4beee9d4-ee52-4fed-bcc4-d300f5ddd4d0	NO	Not Available	Not Available	YES	27	-29446		0	306	Not Available
TCGA-A6-5661-01B-05R-2302-07	Tumor	Yes	Yes	Yes	TCGA-A6-5661	89.77.0	Nationwide Children's Hospital	22	COAD	FBBBF827-3416-4231-8DA3-3C149C08429D	12	TCGA	2016			Ascending Colon	TCGA-A6-5661	4beee9d4-ee52-4fed-bcc4-d300f5ddd4d0	NO	Not Available	Not Available	YES	27	-29446		0	306	Not Available
TCGA-A6-5662-01A-01R-1653-07	Tumor	Yes	Yes	No	TCGA-A6-5662	89.77.0	Nationwide Children's Hospital	22	COAD	7AF3462B-2726-40BE-9A42-D3A7707D89E6	12	TCGA	2016			Splenic Flexure	TCGA-A6-5662	960d278c-c87d-42dc-ad28-42e010d8f0f1	NO	Not Available	Not Available	NO	2	-16873		0	297	Not Available	TCGA-A6-5662-D18214;TCGA-A6-5662-D18219;TCGA-A6-5662-D18215;TCGA-A6-5662-D18217;TCGA-A6-5662-D18220;TCGA-A6-5662-D18218	bb925bf4-00b9-42dd-93aa-ee0576cc19ef;4ac04901-5785-41aa-9367-81ac00bfa8be;1caf1e4f-8aaa-43dc-9348-55b58fd5729e;ae0bab42-dcdf-4839-8310-26e7971cb270;00bf24a2-d995-4f9e-8c7f-8603f0c9c582;33f69924-19e0-446d-8b33-b9e5d327e610	Not Available;Not Available;Not Available;Not Available;Not Available;Not Available	8;8;8;8;8;8	368;395;395;395;487;397	60;60;60;60;426;60	Oxaliplatin;Bevacizumab;Fluorouracil;Leucovorin;Xeloda;Fluorouracil	Not Available;Not Available;Not Available;Not Available;Not Available;Not Available	11;11;11;11;11;11	12;23;23;23;3;23	143-171;389-436;487-804;50-100;3500- 4000;2923-4824	mg;mg;mg;mg;mg;mg	OTHER, SPECIFY IN NOTES;OTHER, SPECIFY IN NOTES;OTHER, SPECIFY IN NOTES;OTHER, SPECIFY IN NOTES;OTHER, SPECIFY IN NOTES;OTHER, SPECIFY IN NOTES	Metastatic;Metastatic;Metastatic;Metastatic;Metastatic;Metastatic	1;1;1;1;2;1	IV;IV;IV;IV;PO;IV	NO;NO;NO;NO;NO;NO	Chemotherapy;Targeted Molecular therapy;Chemotherapy;Other, specify in notes;Chemotherapy;Chemotherapy	Not Available;Not Available;Not Available;Ancillary;Not Available;Not Available	1977;9488;17194;1450;Not Available;101,059	mg;mg;mg;mg;mg;mg
TCGA-A6-5662-11A-01R-1653-07	Normal	Yes	Yes	No	TCGA-A6-5662	89.77.0	Nationwide Children's Hospital	22	COAD	7AF3462B-2726-40BE-9A42-D3A7707D89E6	12	TCGA	2016			Splenic Flexure	TCGA-A6-5662	960d278c-c87d-42dc-ad28-42e010d8f0f1	NO	Not Available	Not Available	NO	2	-16873		0	297	Not Available	TCGA-A6-5662-D18214;TCGA-A6-5662-D18219;TCGA-A6-5662-D18215;TCGA-A6-5662-D18217;TCGA-A6-5662-D18220;TCGA-A6-5662-D18218	bb925bf4-00b9-42dd-93aa-ee0576cc19ef;4ac04901-5785-41aa-9367-81ac00bfa8be;1caf1e4f-8aaa-43dc-9348-55b58fd5729e;ae0bab42-dcdf-4839-8310-26e7971cb270;00bf24a2-d995-4f9e-8c7f-8603f0c9c582;33f69924-19e0-446d-8b33-b9e5d327e610	Not Available;Not Available;Not Available;Not Available;Not Available;Not Available	8;8;8;8;8;8	368;395;395;395;487;397	60;60;60;60;426;60	Oxaliplatin;Bevacizumab;Fluorouracil;Leucovorin;Xeloda;Fluorouracil	Not Available;Not Available;Not Available;Not Available;Not Available;Not Available	11;11;11;11;11;11	12;23;23;23;3;23	143-171;389-436;487-804;50-100;3500- 4000;2923-4824	mg;mg;mg;mg;mg;mg	OTHER, SPECIFY IN NOTES;OTHER, SPECIFY IN NOTES;OTHER, SPECIFY IN NOTES;OTHER, SPECIFY IN NOTES;OTHER, SPECIFY IN NOTES;OTHER, SPECIFY IN NOTES	Metastatic;Metastatic;Metastatic;Metastatic;Metastatic;Metastatic	1;1;1;1;2;1	IV;IV;IV;IV;PO;IV	NO;NO;NO;NO;NO;NO	Chemotherapy;Targeted Molecular therapy;Chemotherapy;Other, specify in notes;Chemotherapy;Chemotherapy	Not Available;Not Available;Not Available;Ancillary;Not Available;Not Available	1977;9488;17194;1450;Not Available;101,059	mg;mg;mg;mg;mg;mg
TCGA-A6-5664-01A-21R-1839-07	Tumor	Yes	Yes	No	TCGA-A6-5664	138.78.0	Nationwide Children's Hospital	22	COAD	97A84A19-32D3-447D-BB35-947F38E79BD4	12	TCGA	2016			Cecum	TCGA-A6-5664	f88c0259-58ff-4bcc-a777-7705cdbd8213	NO	Not Available	Not Available	YES	31	-29426		0	362	Not Available	TCGA-A6-5664-D15804;TCGA-A6-5664-D15810;TCGA-A6-5664-D15776;TCGA-A6-5664-D15775;TCGA-A6-5664-D15809;TCGA-A6-5664-D15811;TCGA-A6-5664-D15774;TCGA-A6-5664-D15777;TCGA-A6-5664-D15812;TCGA-A6-5664-D33770;TCGA-A6-5664-D33771;TCGA-A6-5664-D33772;TCGA-A6-5664-D33773;TCGA-A6-5664-D33774	c3a8627d-8872-491d-a670-a382c96334f2;e2446b99-586f-4a4a-bdac-86b3baa79ee1;3b3a45ac-d472-4def-ba9b-d3b9b9b128ed;2e02ab32-cfd5-4435-9bbb-d0d5cd74e318;24d21731-0c40-44e8-8a1b-f6317f78b0d2;dc3ca0c7-d4f6-4569-9e6a-3ab0421a3c62;cee020b0-05cb-4773-86d0-24f266a4c239;fb3b27ca-4360-4a50-ba63-27801b3a2451;7cad8852-e503-4c95-a4f7-ca6c11e54542;3BA99B8C-D023-41EB-BD42-E479F3EBDEDF;07B9A3D8-5A9A-42A5-9C94-C102D…	Not Available;Not Available;Not Available;Not Available;Not Available;Not Available;Not Available;Not Available;Not Available;Not Available;Not Available;Not Available;Not Available;Not Available	1;1;31;31;1;1;31;31;1;16;16;16;16;16	Not Available;Not Available;275;273;Not Available;Not Available;273;259;Not Available;635;391;635;635;637	301;301;231;231;301;301;231;231;301;301;301;301;301;301	Irinotecan;Leucovorin;Fluorouracil;Leucovorin;Bevacizumab;Fluorouracil;Oxaliplatin;Bevacizumab;Fluorouracil;Irinotecan;Bevacizumab;Leucovorin;Fluorouracil;Fluorouracil	Not Available;Not Available;Not Available;Not Available;Not Available;Not Available;Not Available;Not Available;Not Available;Clinical Progressive Disease;Clinical Progressive Disease;Clinical Progressive Disease;Clinical Progressive Disease;Clinical Progressive Disease	9;9;8;8;9;9;8;8;9;7;7;7;7;7	4;4;4;4;1;4;4;3;4;Not Available;Not Available;Not Available;Not Available;Not Available	320-331;50-150;4392-4416;50-100;339;736;150;334-343;4416;Not Available;Not Available;Not Available;Not Available;Not Available	mg;mg;mg;mg;mg;mg;mg;mg;mg;Not Available;Not Available;Not Available;Not Available;Not Available	PALLIATIVE;PALLIATIVE;PALLIATIVE;PALLIATIVE;PALLIATIVE;PALLIATIVE;PALLIATIVE;PALLIATIVE;PALLIATIVE;Not Available;Not Available;Not Available;Not Available;Not Available	Not Applicable;Not Applicable;Not Applicable;Not Applicable;Not Applicable;Not Applicable;Not Applicable;Not Applicable;Not Applicable;Not Applicable;Not Applicable;Not Applicable;Not Applicable;Not Applicable	2;2;1;1;2;2;1;1;2;Not Available;Not Available;Not Available;Not Available;Not Available	IV;IV;IV;IV;IV;IV;IV;IV;IV;Not Available;Not Available;Not Available;Not Available;Not Available	YES;YES;NO;NO;YES;YES;NO;NO;YES;NO;NO;NO;NO;NO	Chemotherapy;Other, specify in notes;Chemotherapy;Other, specify in notes;Targeted Molecular therapy;Chemotherapy;Chemotherapy;Targeted Molecular therapy;Chemotherapy;Chemotherapy;Targeted Molecular therapy;Ancillary;Chemotherapy;Chemotherapy	Not Available;Ancillary;Not Available;Ancillary;Not Available;Not Available;Not Available;Not Available;Not Available;Not Available;Not Available;Not Available;Not Available;Not Available	1313;400;17664;300;339;2944;600;1016;17664;Not Available;Not Available;Not Available;Not Available;Not Available	mg;mg;mg;mg;mg;mg;mg;mg;mg;Not Available;Not Available;Not Available;Not Available;Not Available
TCGA-A6-5665-01A-01R-1653-07	Tumor	Yes	Yes	No	TCGA-A6-5665	89.77.0	Nationwide Children's Hospital	22	COAD	83168171-7625-41CA-AD3D-40ABFED2282D	12	TCGA	2016			Ascending Colon	TCGA-A6-5665	4c6c8d3d-e4a3-490a-9211-cfbe7e6ee25b	YES	Abnormal	Not Available	YES	20	-30915		0	286	Not Available
TCGA-A6-5665-01B-03R-2302-07	Tumor	Yes	Yes	Yes	TCGA-A6-5665	89.77.0	Nationwide Children's Hospital	22	COAD	83168171-7625-41CA-AD3D-40ABFED2282D	12	TCGA	2016			Ascending Colon	TCGA-A6-5665	4c6c8d3d-e4a3-490a-9211-cfbe7e6ee25b	YES	Abnormal	Not Available	YES	20	-30915		0	286	Not Available
TCGA-A6-5665-11A-01R-1653-07	Normal	Yes	Yes	No	TCGA-A6-5665	89.77.0	Nationwide Children's Hospital	22	COAD	83168171-7625-41CA-AD3D-40ABFED2282D	12	TCGA	2016			Ascending Colon	TCGA-A6-5665	4c6c8d3d-e4a3-490a-9211-cfbe7e6ee25b	YES	Abnormal	Not Available	YES	20	-30915		0	286	Not Available
TCGA-A6-5666-01A-01R-1653-07	Tumor	Yes	Yes	No	TCGA-A6-5666	89.77.0	Nationwide Children's Hospital	22	COAD	39DDE795-BCE5-4684-8774-FC4EFC7C210A	12	TCGA	2016			Sigmoid Colon	TCGA-A6-5666	25c3201a-3dd5-4edf-ad09-104e5c10663e	NO	Not Available	Not Available	NO	26	-28514		0	244	Not Available
TCGA-A6-5667-01A-21R-1723-07	Tumor	Yes	Yes	No	TCGA-A6-5667	116.77.0	Nationwide Children's Hospital	22	COAD	EF60F5CC-FE3F-417F-9E94-377F864C9F13	12	TCGA	2016			Sigmoid Colon	TCGA-A6-5667	28d03569-8717-40da-8989-70baf2b18f9f	NO	Not Available	Not Available	NO	27	-14756		0	320	Not Available	TCGA-A6-5667-D13423;TCGA-A6-5667-D13426;TCGA-A6-5667-D13424;TCGA-A6-5667-D13429	db0386f8-b893-4fa3-bd66-33eac054e066;b3dc8aab-d46f-4239-b2fa-2050e3721e71;1f9e7cb8-aa9f-439d-b187-ba5f32ace987;70fb07b7-8554-46f0-b865-ad8979c5ddba	Not Available;Not Available;Not Available;Not Available	27;27;27;27	160;223;223;225	62;62;62;62	Oxaliplatin;Leucovorin;5 FU;5FU	Not Available;Not Available;Not Available;Not Available	6;6;6;6	8;12;12;12	100-158;50-125;662-744;3974-4464	mg;mg;mg;mg	ADJUVANT;ADJUVANT;ADJUVANT;ADJUVANT	Not Applicable;Not Applicable;Not Applicable;Not Applicable	1;1;1;1	IV;IV;IV;IV	NO;NO;NO;NO	Chemotherapy;Other, specify in notes;Chemotherapy;Chemotherapy	Not Available;Ancillary;Not Available;Not Available	1026;925;8674;52044	mg;mg;mg;mg
TCGA-A6-5667-11A-01R-1723-07	Normal	Yes	Yes	No	TCGA-A6-5667	116.77.0	Nationwide Children's Hospital	22	COAD	EF60F5CC-FE3F-417F-9E94-377F864C9F13	12	TCGA	2016			Sigmoid Colon	TCGA-A6-5667	28d03569-8717-40da-8989-70baf2b18f9f	NO	Not Available	Not Available	NO	27	-14756		0	320	Not Available	TCGA-A6-5667-D13423;TCGA-A6-5667-D13426;TCGA-A6-5667-D13424;TCGA-A6-5667-D13429	db0386f8-b893-4fa3-bd66-33eac054e066;b3dc8aab-d46f-4239-b2fa-2050e3721e71;1f9e7cb8-aa9f-439d-b187-ba5f32ace987;70fb07b7-8554-46f0-b865-ad8979c5ddba	Not Available;Not Available;Not Available;Not Available	27;27;27;27	160;223;223;225	62;62;62;62	Oxaliplatin;Leucovorin;5 FU;5FU	Not Available;Not Available;Not Available;Not Available	6;6;6;6	8;12;12;12	100-158;50-125;662-744;3974-4464	mg;mg;mg;mg	ADJUVANT;ADJUVANT;ADJUVANT;ADJUVANT	Not Applicable;Not Applicable;Not Applicable;Not Applicable	1;1;1;1	IV;IV;IV;IV	NO;NO;NO;NO	Chemotherapy;Other, specify in notes;Chemotherapy;Chemotherapy	Not Available;Ancillary;Not Available;Not Available	1026;925;8674;52044	mg;mg;mg;mg
TCGA-A6-6137-01A-11R-1774-07	Tumor	Yes	Yes	No	TCGA-A6-6137	123.74.0	Nationwide Children's Hospital	22	COAD	930B8956-8FD5-4A62-B420-5AB360EBED70	12	TCGA	2016			Hepatic Flexure	TCGA-A6-6137	326c1637-ea91-4006-b440-d38420af1ae5	NO	Not Available	Not Available	NO	14	-20095		0	195	Not Available	TCGA-A6-6137-D18041;TCGA-A6-6137-D18039;TCGA-A6-6137-D18042	49b125ba-8d58-4fcc-8642-e6904a9d2eea;2c4dc053-3db9-4821-8c56-1a278c580100;2b2b0da3-33bf-4d8f-bb44-a404410e818d	Not Available;Not Available;Not Available	3;3;3	218;211;218	28;28;28	Fluorouracil;Oxaliplatin;Leucovorin	Not Available;Not Available;Not Available	11;11;11	3;3;3	1000-1070;177-182;50-200	mg;mg;mg	ADJUVANT;ADJUVANT;ADJUVANT	Not Applicable;Not Applicable;Not Applicable	1;1;1	IV;IV;IV	NO;NO;NO	Chemotherapy;Chemotherapy;Other, specify in notes	Not Available;Not Available;Ancillary	18070;1619;1450	mg;mg;mg
TCGA-A6-6138-01A-11R-1774-07	Tumor	Yes	Yes	No	TCGA-A6-6138	123.74.0	Nationwide Children's Hospital	22	COAD	96B34E9C-1693-465D-8E59-99E28B97B082	12	TCGA	2016			Cecum	TCGA-A6-6138	4ad9784e-1edc-4186-9b45-4dfe0003f74b	NO	Not Available	Not Available	YES	2	-22523		0	182	Not Available
TCGA-A6-6140-01A-11R-1774-07	Tumor	Yes	Yes	No	TCGA-A6-6140	123.74.0	Nationwide Children's Hospital	22	COAD	C7B64D00-909C-4878-8F34-7ED9DC8A2512	12	TCGA	2016			Descending Colon	TCGA-A6-6140	21ddbfaa-1b21-4a2b-be2c-237dd69b20ff	NO	Not Available	Not Available	NO	14	-22835		0	125	Not Available	TCGA-A6-6140-D20354;TCGA-A6-6140-D20356;TCGA-A6-6140-D20355	ba8de936-a9ae-4858-ba46-6e682ed17c82;25c8886e-fa04-4b3a-ab0a-ed022afa6405;555b9c92-b76f-4e07-8f57-cde03e8e773d	Not Available;Not Available;Not Available	9;9;9	181;188;188	34;34;34	Oxaliplatin;Leucovorin;Fluorouracil	Not Available;Not Available;Not Available	1;1;1	3;3;3	83-163;50-175;720-960	mg;mg;mg	ADJUVANT;ADJUVANT;ADJUVANT	Not Applicable;Not Applicable;Not Applicable	1;1;1	IV;IV;IV	NO;NO;NO	Chemotherapy;Other, specify in notes;Chemotherapy	Not Available;Ancillary;Not Available	985;1525;13801	mg;mg;mg
TCGA-A6-6141-01A-11R-1774-07	Tumor	Yes	Yes	No	TCGA-A6-6141	123.74.0	Nationwide Children's Hospital	22	COAD	D076A339-B729-498B-A285-A695D09A852D	12	TCGA	2016			Cecum	TCGA-A6-6141	58facedb-fcb8-4ecf-8338-2bfa4947acef	NO	Not Available	Not Available	Not Available	17	-11391		0	130	Not Available	TCGA-A6-6141-D21504;TCGA-A6-6141-D21501;TCGA-A6-6141-D21502;TCGA-A6-6141-D21503	268e1286-26c0-4536-9f42-c7f5ea328d67;f3ddb88f-1ac9-4fe8-99c0-9c299af34ae0;7fd0f190-15dc-4f21-bd5a-4b7a10378e8a;9b6fffa2-0197-4e5d-83b7-6799693aecb7	Not Available;Not Available;Not Available;Not Available	14;14;14;14	216;214;214;214	60;60;60;60	5FU;Oxaliplatin;Leucovorin;5FU	Not Available;Not Available;Not Available;Not Available	2;2;2;2	12;12;12;12	5150;180;550;850	mg;mg;mg;mg	ADJUVANT;ADJUVANT;ADJUVANT;ADJUVANT	Not Applicable;Not Applicable;Not Applicable;Not Applicable	1;1;1;1	IV;IV;IV;IV	NO;NO;NO;NO	Chemotherapy;Chemotherapy;Other, specify in notes;Chemotherapy	Not Available;Not Available;Ancillary;Not Available	61800;2160;4900;10200	mg;mg;mg;mg
TCGA-A6-6142-01A-11R-1774-07	Tumor	Yes	Yes	No	TCGA-A6-6142	123.74.0	Nationwide Children's Hospital	22	COAD	3D50313A-AF32-4AFE-A5F8-A11D0792B7F0	12	TCGA	2016			Sigmoid Colon	TCGA-A6-6142	c7c5348f-5708-45bf-b40e-1bf7c9348f60	NO	Not Available	Not Available	NO	21	-20485		0	134	Not Available	TCGA-A6-6142-D28730;TCGA-A6-6142-D28729;TCGA-A6-6142-D28726;TCGA-A6-6142-D28727	16ab0b29-4834-4c89-aac1-63c46bbc2872;50512b15-54bb-4a84-b660-746ec73824f5;e3ae1ca9-0fc8-416c-b5b0-5b3bbebdb77b;698bfec7-fb37-43b9-aa00-8567f13f8a4a	Not Available;Not Available;Not Available;Not Available	26;28;28;28	340;338;338;338	142;142;142;142	Fluorouracil;Fluorouracil;Oxaliplatin;Leucovorin	Not Available;Not Available;Not Available;Not Available	2;2;2;2	12;12;12;12	2850-4512;494-752;95-150;50-752	mg;mg;mg;mg	ADJUVANT;ADJUVANT;ADJUVANT;ADJUVANT	Not Applicable;Not Applicable;Not Applicable;Not Applicable	1;1;1;1	IV;IV;IV;IV	NO;NO;NO;NO	Chemotherapy;Chemotherapy;Chemotherapy;Other, specify in notes	Not Available;Not Available;Not Available;Ancillary	44695;7545;1501;5048	mg;mg;mg;mg
TCGA-A6-6648-01A-11R-1774-07	Tumor	Yes	Yes	No	TCGA-A6-6648	123.74.0	Nationwide Children's Hospital	22	COAD	42BD93CD-41C5-4FB1-8C83-F7D7B89AB642	12	TCGA	2016			Discrepancy	TCGA-A6-6648	65056295-8fcd-4f82-a3c9-a5acd79521fe	NO	Not Available	Not Available	NO	16	-20641		0	253	Not Available	TCGA-A6-6648-D17990;TCGA-A6-6648-D17991;TCGA-A6-6648-D17989;TCGA-A6-6648-D17992	999f6885-13bd-4180-ac46-94bb3a6e01e1;4786b23e-8b48-48c6-bfee-d431500e366a;a356522b-2132-46f8-a9d8-7c380201e8ba;186076eb-7755-4b35-8e49-fd1156a8beea	Not Available;Not Available;Not Available;Not Available	1;1;1;1	91;91;77;93	63;63;63;63	Oxaliplatin;Leucovorin;Cetuximab Study drug;5 FU	Not Available;Not Available;Not Available;Not Available	11;11;11;11	1;1;1;1	180;840-850;1050;6300	mg;mg;mg;mg	OTHER, SPECIFY IN NOTES;OTHER, SPECIFY IN NOTES;OTHER, SPECIFY IN NOTES;OTHER, SPECIFY IN NOTES	Metastatic;Metastatic;Metastatic;Metastatic	1;1;1;1	IV;IV;IV;IV	NO;NO;NO;NO	Discrepancy;Discrepancy;Discrepancy;Discrepancy	Discrepancy;Discrepancy;Discrepancy;Discrepancy	540;2540;Not Available;18900	mg;mg;mg;mg
TCGA-A6-6649-01A-11R-1774-07	Tumor	Yes	Yes	No	TCGA-A6-6649	123.74.0	Nationwide Children's Hospital	22	COAD	569764C2-DC6F-46CE-A6EE-CEDA98A1B6E7	12	TCGA	2016			Discrepancy	TCGA-A6-6649	39b6ae01-c97b-4234-8a28-208fdf170432	NO	Not Available	Not Available	YES	9	-24237		0	147	Not Available	TCGA-A6-6649-D19132;TCGA-A6-6649-D19131;TCGA-A6-6649-D19161;TCGA-A6-6649-D19176	e68051a4-b42e-43a5-9114-81f73b2852ff;b90ac8b4-29d6-490c-bacc-1b28fc09e6ca;6d48ab98-3956-42ff-b409-3acaa4fe5334;5a80c12d-0cbd-4019-9d7c-d07152df3d3d	Not Available;Not Available;Not Available;Not Available	2;2;5;5	145;68;147;145	68;68;68;68	Fluorouracil;Oxaliplatin;Fluorouracil;Leucovorin	Not Available;Not Available;Not Available;Not Available	12;12;12;12	6;1;6;6	664-948;197;3982-5688;50-175	mg;mg;mg;mg	ADJUVANT;ADJUVANT;ADJUVANT;ADJUVANT	Not Applicable;Not Applicable;Not Applicable;Not Applicable	1;1;1;1	IV;IV;IV;IV	NO;NO;NO;NO	Chemotherapy;Chemotherapy;Chemotherapy;Other, specify in notes	Not Available;Not Available;Not Available;Ancillary	4713;197;28277;575	mg;mg;mg;mg
TCGA-A6-6650-01A-11R-1774-07	Tumor	Yes	Yes	No	TCGA-A6-6650	123.74.0	Nationwide Children's Hospital	22	COAD	76BFD3E3-0A99-46D0-B96D-F43CA647450C	12	TCGA	2016	FPPP	TCGA	Discrepancy	TCGA-A6-6650	6cd8d2dd-5545-43b0-b796-ae0506d62eb8	NO	Not Available	Not Available	NO	20	-25516		0	173	Not Available
TCGA-A6-6650-01A-11R-A278-07	Tumor	Yes	Yes	Yes	TCGA-A6-6650	123.74.0	Nationwide Children's Hospital	22	COAD	76BFD3E3-0A99-46D0-B96D-F43CA647450C	12	TCGA	2016	FPPP	TCGA	Discrepancy	TCGA-A6-6650	6cd8d2dd-5545-43b0-b796-ae0506d62eb8	NO	Not Available	Not Available	NO	20	-25516		0	173	Not Available
TCGA-A6-6650-01B-02R-A277-07	Tumor	Yes	Yes	Yes	TCGA-A6-6650	123.74.0	Nationwide Children's Hospital	22	COAD	76BFD3E3-0A99-46D0-B96D-F43CA647450C	12	TCGA	2016	FPPP	TCGA	Discrepancy	TCGA-A6-6650	6cd8d2dd-5545-43b0-b796-ae0506d62eb8	NO	Not Available	Not Available	NO	20	-25516		0	173	Not Available
TCGA-A6-6651-01A-21R-1839-07	Tumor	Yes	Yes	No	TCGA-A6-6651	138.78.0	Nationwide Children's Hospital	22	COAD	6462DD79-6504-4451-8EF3-4E1BE9F76737	12	TCGA	2016			Transverse Colon	TCGA-A6-6651	0ec6ed47-db99-4273-9823-ffbde6a77091	NO	Not Available	Not Available	YES	7	-20110		0	249	Not Available	TCGA-A6-6651-D18528;TCGA-A6-6651-D18527;TCGA-A6-6651-D18529;TCGA-A6-6651-D18530	a528abe3-9cc5-4833-8f81-9086291a9c00;8ab6ac64-e947-4bbd-85c6-2e8d7b472d87;74c23414-80cb-4ae3-bcf2-a52122118f4f;1d1b2876-8f89-4115-a26e-e437e8174fc0	Not Available;Not Available;Not Available;Not Available	18;18;18;18	247;205;249;247	77;77;77;77	Leucovorin;Oxaliplatin;Fluorouracil;Fluorouracil	Not Available;Not Available;Not Available;Not Available	11;11;11;11	12;9;12;12	50-350;130-164;4560-4704;760-784	mg;mg;mg;mg	ADJUVANT;ADJUVANT;ADJUVANT;ADJUVANT	Not Applicable;Not Applicable;Not Applicable;Not Applicable	1;1;1;1	IV;IV;IV;IV	NO;NO;NO;NO	Other, specify in notes;Chemotherapy;Chemotherapy;Chemotherapy	Ancillary;Not Available;Not Available;Not Available	1150;1304;55368;9228	mg;mg;mg;mg
TCGA-A6-6652-01A-11R-1774-07	Tumor	Yes	Yes	No	TCGA-A6-6652	123.74.0	Nationwide Children's Hospital	22	COAD	B04F8B8F-6D2C-478C-B4EF-10FC0B3BCD76	12	TCGA	2016			Sigmoid Colon	TCGA-A6-6652	96ac1f4b-79b0-4517-8caf-fc05abcaaf4f	NO	Not Available	Not Available	YES	15	-21638		0	135	Not Available	TCGA-A6-6652-D30459;TCGA-A6-6652-D30908;TCGA-A6-6652-D30907;TCGA-A6-6652-D30909;TCGA-A6-6652-D30910	8eac1749-f057-4382-af62-127ed368dd65;c13ce170-4baf-4507-9eda-d0f4897f8151;3a8d9c47-535d-49bc-8901-149af8ad9273;f0c12b8f-7c6f-4be3-8c5e-c2e71bf85879;2cfdae08-2b02-48d5-b9ea-12f073efa831	Not Available;Not Available;Not Available;Not Available;Not Available	18;18;19;19;19	Not Available;Not Available;254;Not Available;Not Available	86;86;86;86;86	Cetuximab;Leucovorin;Oxaliplatin;Fluorouracil;Fluorouracil	Not Applicable;Not Applicable;Stable Disease;Not Applicable;Not Applicable	4;4;4;4;4	Not Available;Not Available;Not Available;Not Available;Not Available	Not Available;Not Available;Not Available;Not Available;Not Available	Not Available;Not Available;Not Available;Not Available;Not Available	Not Available;Not Available;Not Available;Not Available;Not Available	Not Applicable;Not Applicable;Not Applicable;Not Applicable;Not Applicable	Not Available;Not Available;Not Available;Not Available;Not Available	Not Available;Not Available;Not Available;Not Available;Not Available	YES;YES;NO;YES;YES	Targeted Molecular therapy;Ancillary;Chemotherapy;Chemotherapy;Chemotherapy	Not Available;Not Available;Not Available;Not Available;Not Available	Not Available;Not Available;Not Available;Not Available;Not Available	Not Available;Not Available;Not Available;Not Available;Not Available
TCGA-A6-6653-01A-11R-1774-07	Tumor	Yes	Yes	No	TCGA-A6-6653	123.74.0	Nationwide Children's Hospital	22	COAD	78AE997B-2BF5-41D0-8D05-9FA9E704896E	12	TCGA	2016			Ascending Colon	TCGA-A6-6653	68801d41-535f-4b38-989b-ef4fe5f00039	YES	Abnormal	Not Available	NO	10	-29996		0	91	Not Available
TCGA-A6-6654-01A-21R-1839-07	Tumor	Yes	Yes	No	TCGA-A6-6654	138.78.0	Nationwide Children's Hospital	22	COAD	BDF314DB-08B5-4024-9E6D-045537F638AA	12	TCGA	2016			Descending Colon	TCGA-A6-6654	81e7cca8-2d71-4446-9692-872c2fe68d0a	NO	Not Available	Not Available	Not Available	16	-23953		0	178	Not Available	TCGA-A6-6654-D29549;TCGA-A6-6654-D29785;TCGA-A6-6654-D29787;TCGA-A6-6654-D29786	85858a5a-2a25-49e2-964e-5508bef1349c;4904bd04-a129-4cfa-9261-34f59d0ab226;f603532b-fd11-437c-ac3b-3467cf35c2ef;a044ff74-4c3b-4a2e-b545-074c96ff4752	Not Available;Not Available;Not Available;Not Available	22;28;28;28	276;290;292;290	136;136;136;136	Oxaliplatin;Leucovorin;5 FU;5 FU	Not Available;Not Available;Not Available;Not Available	3;3;3;3	11;12;12;12	80-180;350-850;4800-5100;800-850	mg;mg;mg;mg	ADJUVANT;ADJUVANT;ADJUVANT;ADJUVANT	Not Applicable;Not Applicable;Not Applicable;Not Applicable	1;1;1;1	IV;IV;IV;IV	NO;NO;NO;NO	Chemotherapy;Other, specify in notes;Chemotherapy;Chemotherapy	Not Available;Ancillary;Not Available;Not Available	1640;6100;60300;10050	mg;mg;mg;mg
TCGA-A6-6780-01A-11R-1839-07	Tumor	Yes	Yes	No	TCGA-A6-6780	138.78.0	Nationwide Children's Hospital	22	COAD	37AA97F9-9BCB-41F3-80C7-75D178F4821F	12	TCGA	2016	FPPP	TCGA	Discrepancy	TCGA-A6-6780	88832340-46ad-449c-8f81-6a8e5b495510	NO	Not Available	Not Available	NO	11	-27250		0	87	Not Available
TCGA-A6-6780-01A-11R-A278-07	Tumor	Yes	Yes	Yes	TCGA-A6-6780	138.78.0	Nationwide Children's Hospital	22	COAD	37AA97F9-9BCB-41F3-80C7-75D178F4821F	12	TCGA	2016	FPPP	TCGA	Discrepancy	TCGA-A6-6780	88832340-46ad-449c-8f81-6a8e5b495510	NO	Not Available	Not Available	NO	11	-27250		0	87	Not Available
TCGA-A6-6780-01B-04R-A277-07	Tumor	Yes	Yes	Yes	TCGA-A6-6780	138.78.0	Nationwide Children's Hospital	22	COAD	37AA97F9-9BCB-41F3-80C7-75D178F4821F	12	TCGA	2016	FPPP	TCGA	Discrepancy	TCGA-A6-6780	88832340-46ad-449c-8f81-6a8e5b495510	NO	Not Available	Not Available	NO	11	-27250		0	87	Not Available
TCGA-A6-6781-01A-22R-1928-07	Tumor	Yes	Yes	No	TCGA-A6-6781	157.71.0	Nationwide Children's Hospital	22	COAD	6B33CDB5-6BC0-44D0-82E8-321B47333A2F	12	TCGA	2016	FPPP	TCGA	Discrepancy	TCGA-A6-6781	b54865b6-824e-4163-b759-21a6eacc98ce	NO	Not Available	Not Available	YES	1	-15842		0	158	Not Available	TCGA-A6-6781-D29217;TCGA-A6-6781-D29222;TCGA-A6-6781-D29223;TCGA-A6-6781-D29219	8bf9874b-b3a3-4f9f-a2fd-d5f1c20afc24;d19e09cd-4f33-4fdc-98be-45cb96a40be2;15555c80-b097-4e8e-a035-7b621c250a15;c2c8bb68-9f4d-4197-8e3e-b42eb78201c6	Not Available;Not Available;Not Available;Not Available	12;12;12;12	158;221;223;221	32;32;32;32	Oxaliplatin;Fluorouracil;Fluorouracil;Leucovorin	Not Available;Not Available;Not Available;Not Available	3;3;3;3	8;12;12;12	113-189;872-936;5232-5616;50-900	mg;mg;mg;mg	ADJUVANT;ADJUVANT;ADJUVANT;ADJUVANT	Not Applicable;Not Applicable;Not Applicable;Not Applicable	1;1;1;1	IV;IV;IV;IV	NO;NO;NO;NO	Chemotherapy;Chemotherapy;Chemotherapy;Other, specify in notes	Not Available;Not Available;Not Available;Ancillary	1308;10832;64992;2000	mg;mg;mg;mg
TCGA-A6-6781-01A-22R-A278-07	Tumor	Yes	Yes	Yes	TCGA-A6-6781	157.71.0	Nationwide Children's Hospital	22	COAD	6B33CDB5-6BC0-44D0-82E8-321B47333A2F	12	TCGA	2016	FPPP	TCGA	Discrepancy	TCGA-A6-6781	b54865b6-824e-4163-b759-21a6eacc98ce	NO	Not Available	Not Available	YES	1	-15842		0	158	Not Available	TCGA-A6-6781-D29217;TCGA-A6-6781-D29222;TCGA-A6-6781-D29223;TCGA-A6-6781-D29219	8bf9874b-b3a3-4f9f-a2fd-d5f1c20afc24;d19e09cd-4f33-4fdc-98be-45cb96a40be2;15555c80-b097-4e8e-a035-7b621c250a15;c2c8bb68-9f4d-4197-8e3e-b42eb78201c6	Not Available;Not Available;Not Available;Not Available	12;12;12;12	158;221;223;221	32;32;32;32	Oxaliplatin;Fluorouracil;Fluorouracil;Leucovorin	Not Available;Not Available;Not Available;Not Available	3;3;3;3	8;12;12;12	113-189;872-936;5232-5616;50-900	mg;mg;mg;mg	ADJUVANT;ADJUVANT;ADJUVANT;ADJUVANT	Not Applicable;Not Applicable;Not Applicable;Not Applicable	1;1;1;1	IV;IV;IV;IV	NO;NO;NO;NO	Chemotherapy;Chemotherapy;Chemotherapy;Other, specify in notes	Not Available;Not Available;Not Available;Ancillary	1308;10832;64992;2000	mg;mg;mg;mg
TCGA-A6-6781-01B-06R-A277-07	Tumor	Yes	Yes	Yes	TCGA-A6-6781	157.71.0	Nationwide Children's Hospital	22	COAD	6B33CDB5-6BC0-44D0-82E8-321B47333A2F	12	TCGA	2016	FPPP	TCGA	Discrepancy	TCGA-A6-6781	b54865b6-824e-4163-b759-21a6eacc98ce	NO	Not Available	Not Available	YES	1	-15842		0	158	Not Available	TCGA-A6-6781-D29217;TCGA-A6-6781-D29222;TCGA-A6-6781-D29223;TCGA-A6-6781-D29219	8bf9874b-b3a3-4f9f-a2fd-d5f1c20afc24;d19e09cd-4f33-4fdc-98be-45cb96a40be2;15555c80-b097-4e8e-a035-7b621c250a15;c2c8bb68-9f4d-4197-8e3e-b42eb78201c6	Not Available;Not Available;Not Available;Not Available	12;12;12;12	158;221;223;221	32;32;32;32	Oxaliplatin;Fluorouracil;Fluorouracil;Leucovorin	Not Available;Not Available;Not Available;Not Available	3;3;3;3	8;12;12;12	113-189;872-936;5232-5616;50-900	mg;mg;mg;mg	ADJUVANT;ADJUVANT;ADJUVANT;ADJUVANT	Not Applicable;Not Applicable;Not Applicable;Not Applicable	1;1;1;1	IV;IV;IV;IV	NO;NO;NO;NO	Chemotherapy;Chemotherapy;Chemotherapy;Other, specify in notes	Not Available;Not Available;Not Available;Ancillary	1308;10832;64992;2000	mg;mg;mg;mg
TCGA-A6-6782-01A-11R-1839-07	Tumor	Yes	Yes	No	TCGA-A6-6782	138.78.0	Nationwide Children's Hospital	22	COAD	9036C106-FBB6-463F-9470-44555279F991	12	TCGA	2016			Discrepancy	TCGA-A6-6782	3eb37b12-b8b4-40a3-bd8b-f89fc39c05fa	NO	Not Available	Not Available	NO	6	-30012		0	164	Not Available
TCGA-A6-A565-01A-31R-A28H-07	Tumor	Yes	Yes	No	TCGA-A6-A565	300.56.0	Nationwide Children's Hospital	22	COAD	AD1B8A8F-D114-40DD-871A-7947B764EBAD	12	TCGA	2016			Transverse Colon	TCGA-A6-A565	DD7A53EE-CB08-40C4-9935-51D1CA17E9E8	Unknown	Not Available	Not Available	YES	12	-12526	494	0		Not Available	TCGA-A6-A565-D42141;TCGA-A6-A565-D42143;TCGA-A6-A565-D42144	9F6660B3-7566-45BC-8FAC-96CC0EFC39B4;297A845E-BC66-4A57-9FFD-7244BD48D447;5BD8C24D-85AD-4D45-8D64-5DF0775A2B08	Not Available;Not Available;Not Available	12;12;12	Not Available;Not Available;Not Available	Not Available;Not Available;Not Available	5FU;Leucovorin;Oxaliplatin	Clinical Progressive Disease;Clinical Progressive Disease;Clinical Progressive Disease	4;4;4	Not Available;Not Available;Not Available	Not Available;Not Available;Not Available	Not Available;Not Available;Not Available	Not Available;Not Available;Not Available	Not Applicable;Not Applicable;Not Applicable	Not Available;Not Available;Not Available	Not Available;Not Available;Not Available	NO;NO;NO	Chemotherapy;Ancillary;Chemotherapy	Not Available;Not Available;Not Available	Not Available;Not Available;Not Available	Not Available;Not Available;Not Available
TCGA-A6-A566-01A-11R-A28H-07	Tumor	Yes	Yes	No	TCGA-A6-A566	300.56.0	Nationwide Children's Hospital	22	COAD	07818367-C3E1-454A-80A7-A9B9C6180CCC	12	TCGA	2016			Descending Colon	TCGA-A6-A566	790266BC-C252-43F4-85D1-1B06EE529CF8	Unknown	Not Available	Not Available	NO	15	-20181	758	0		Not Available	TCGA-A6-A566-D42252;TCGA-A6-A566-D42254;TCGA-A6-A566-D42262;TCGA-A6-A566-D42264	74C0E183-B802-4EFC-BD08-FCBB9930035D;F111779F-8AA9-4640-9CCE-7CA1D108F7CE;843A4503-B4D5-4C02-8919-45C327BA724F;4F12D452-984F-40FF-A277-8CDEDCAA4B42	Not Available;Not Available;Not Available;Not Available	15;15;15;15	237;251;251;253	76;76;76;76	Oxaliplatin;Fluorouracil;Leucovorin;Fluorouracil	Clinical Progressive Disease;Clinical Progressive Disease;Clinical Progressive Disease;Clinical Progressive Disease	4;4;4;4	Not Available;Not Available;Not Available;Not Available	Not Available;Not Available;Not Available;Not Available	Not Available;Not Available;Not Available;Not Available	Not Available;Not Available;Not Available;Not Available	Not Applicable;Not Applicable;Not Applicable;Not Applicable	Not Available;Not Available;Not Available;Not Available	Not Available;Not Available;Not Available;Not Available	NO;NO;NO;NO	Chemotherapy;Chemotherapy;Ancillary;Chemotherapy	Not Available;Not Available;Not Available;Not Available	Not Available;Not Available;Not Available;Not Available	Not Available;Not Available;Not Available;Not Available
TCGA-A6-A567-01A-31R-A28H-07	Tumor	Yes	Yes	No	TCGA-A6-A567	300.56.0	Nationwide Children's Hospital	22	COAD	35EEA297-CB6A-4DB6-B5D3-B368B1BCC97E	12	TCGA	2016			Sigmoid Colon	TCGA-A6-A567	857A5889-19E7-4208-8362-F1377C408037	Unknown	Not Available	Not Available	YES	18	-20493	1881	0		Not Available
TCGA-A6-A56B-01A-31R-A28H-07	Tumor	Yes	Yes	No	TCGA-A6-A56B	300.56.0	Nationwide Children's Hospital	22	COAD	879316C9-2D16-4496-84CD-CFC6A08807A3	12	TCGA	2016			Sigmoid Colon	TCGA-A6-A56B	74A0264D-1D31-430D-9A88-E7334C8AA96C	NO	Not Available	15	YES	10	-20903		0	1595	Not Available	TCGA-A6-A56B-D42088;TCGA-A6-A56B-D42089;TCGA-A6-A56B-D42090;TCGA-A6-A56B-D42091;TCGA-A6-A56B-D42092	07E34E9E-9C88-42C3-9978-261BEA4751F6;4222D044-05CB-4518-9BAC-DB508925FB7E;0D9ACB99-4600-4500-A13E-6F8C9A486B11;06E9668D-3E5E-4CC8-A928-31E4FFE59F82;E4C65970-C55E-48AF-A90D-85AC6045F18C	Not Available;Not Available;Not Available;Not Available;Not Available	10;10;10;10;10	110;236;236;238;243	82;82;82;82;82	Fluorouracil;Leucovorin;Oxaliplatin;Fluorouracil;Cetuximab	Complete Response;Complete Response;Complete Response;Complete Response;Complete Response	4;4;4;4;4	Not Available;Not Available;Not Available;Not Available;Not Available	Not Available;Not Available;Not Available;Not Available;Not Available	Not Available;Not Available;Not Available;Not Available;Not Available	Not Available;Not Available;Not Available;Not Available;Not Available	Not Applicable;Not Applicable;Not Applicable;Not Applicable;Not Applicable	Not Available;Not Available;Not Available;Not Available;Not Available	Not Available;Not Available;Not Available;Not Available;Not Available	NO;NO;NO;NO;NO	Chemotherapy;Ancillary;Chemotherapy;Chemotherapy;Targeted Molecular therapy	Not Available;Not Available;Not Available;Not Available;Not Available	Not Available;Not Available;Not Available;Not Available;Not Available	Not Available;Not Available;Not Available;Not Available;Not Available
TCGA-A6-A5ZU-01A-11R-A28H-07	Tumor	Yes	Yes	No	TCGA-A6-A5ZU	300.56.0	Nationwide Children's Hospital	22	COAD	C0499703-E6D9-41A9-A13E-EA8006AE0800	12	TCGA	2016			Transverse Colon	TCGA-A6-A5ZU	4881A390-C4E4-48B4-AE66-140C64A87614	NO	Not Available	Not Available	NO	15	-21554		0	117	Not Available	TCGA-A6-A5ZU-D51210;TCGA-A6-A5ZU-D51211;TCGA-A6-A5ZU-D51212;TCGA-A6-A5ZU-D51213	0A3C8862-F409-415A-AA9C-4FAF2B00D046;B0A001F1-04BE-42CE-827C-E68CCC501CA3;16A5338C-26CA-4F43-A103-F39855600088;8049EF92-87B1-4195-A843-E594E482D74A	Not Available;Not Available;Not Available;Not Available	13;13;13;13	245;272;272;274	105;105;105;105	Oxaliplatin;Leucovorin;Fluorouracil;Fluorouracil	Complete Response;Complete Response;Complete Response;Complete Response	11;11;11;11	Not Available;Not Available;Not Available;Not Available	Not Available;Not Available;Not Available;Not Available	Not Available;Not Available;Not Available;Not Available	Not Available;Not Available;Not Available;Not Available	Not Applicable;Not Applicable;Not Applicable;Not Applicable	Not Available;Not Available;Not Available;Not Available	Not Available;Not Available;Not Available;Not Available	NO;NO;NO;NO	Chemotherapy;Ancillary;Chemotherapy;Chemotherapy	Not Available;Not Available;Not Available;Not Available	Not Available;Not Available;Not Available;Not Available	Not Available;Not Available;Not Available;Not Available
TCGA-AA-3488-01A-01R-1410-07	Tumor	Yes	Yes	No	TCGA-AA-3488	76.78.0	Nationwide Children's Hospital	22	COAD	883E6C01-9DDF-4271-B644-4212B3EFD08E	12	TCGA	2016			Sigmoid Colon	TCGA-AA-3488	6e9e0c2f-2ddb-40f1-8e8c-618119e62ec1	NO	Not Available	Not Available	Not Available	18	-21519	153	0		Not Available
TCGA-AA-3489-01A-21R-1839-07	Tumor	Yes	Yes	No	TCGA-AA-3489	138.78.0	Nationwide Children's Hospital	22	COAD	EEAAD985-95B1-479F-9241-35F376199B4D	12	TCGA	2016			Sigmoid Colon	TCGA-AA-3489	b95720b1-aa00-4c6a-b202-3350d035829f	NO	Not Available	Not Available	Not Available	18	-27606		0	31	Not Available
TCGA-AA-3489-11A-01R-1839-07	Normal	Yes	Yes	No	TCGA-AA-3489	138.78.0	Nationwide Children's Hospital	22	COAD	EEAAD985-95B1-479F-9241-35F376199B4D	12	TCGA	2016			Sigmoid Colon	TCGA-AA-3489	b95720b1-aa00-4c6a-b202-3350d035829f	NO	Not Available	Not Available	Not Available	18	-27606		0	31	Not Available
TCGA-AA-3492-01A-01R-1410-07	Tumor	Yes	Yes	No	TCGA-AA-3492	76.78.0	Nationwide Children's Hospital	22	COAD	B4260556-2FDF-4739-972B-7FCBC9764E4E	12	TCGA	2016			Ascending Colon	TCGA-AA-3492	85e95dda-6198-464a-9187-fd0832bebb72	NO	Not Available	Not Available	Not Available	18	-32871		0	0	Not Available
TCGA-AA-3494-01A-01R-1410-07	Tumor	Yes	Yes	No	TCGA-AA-3494	76.78.0	Nationwide Children's Hospital	22	COAD	B508C874-31B9-4357-99A9-ACD7A6CF49BA	12	TCGA	2016			Sigmoid Colon	TCGA-AA-3494	67ba29e7-f294-4dcd-9630-ad768c22c588	NO	Not Available	Not Available	Not Available	18	-20089		0	31	Not Available	TCGA-AA-3494-D37440;TCGA-AA-3494-D37441;TCGA-AA-3494-D37442;TCGA-AA-3494-D37443;TCGA-AA-3494-D37444;TCGA-AA-3494-D37445	96AC2755-D00C-43F2-AF85-250EEE267909;22607192-21C1-46B1-9007-82F8207BD46F;8D724D6C-49CF-4BD7-840D-2DF9295914B5;43259854-0480-42D0-98A2-F62606319067;2F9DDCC4-8761-4EF4-9C8C-9487B219A252;D326355B-264D-4391-9026-C1B14D59A663	Not Available;Not Available;Not Available;Not Available;Not Available;Not Available	3;3;3;3;3;3	184;184;792;334;1065;1065	92;92;184;212;334;792	Folinic acid;5-Fluorouracil;Capecitabine;Oxaliplatin;Irinotecan;Cetuximab	Partial Response;Partial Response;Stable Disease;Partial Response;Stable Disease;Stable Disease	12;12;12;12;12;12	Not Available;Not Available;Not Available;Not Available;Not Available;Not Available	Not Available;Not Available;Not Available;Not Available;Not Available;Not Available	Not Available;Not Available;Not Available;Not Available;Not Available;Not Available	Not Available;Not Available;Not Available;Not Available;Not Available;Not Available	Not Applicable;Not Applicable;Not Applicable;Not Applicable;Not Applicable;Not Applicable	Not Available;Not Available;Not Available;Not Available;Not Available;Not Available	Not Available;Not Available;Not Available;Not Available;Not Available;Not Available	NO;NO;NO;NO;NO;NO	Chemotherapy;Chemotherapy;Chemotherapy;Chemotherapy;Chemotherapy;Targeted Molecular therapy	Not Available;Not Available;Not Available;Not Available;Not Available;Not Available	Not Available;Not Available;Not Available;Not Available;Not Available;Not Available	Not Available;Not Available;Not Available;Not Available;Not Available;Not Available
TCGA-AA-3495-01A-01R-1410-07	Tumor	Yes	Yes	No	TCGA-AA-3495	76.78.0	Nationwide Children's Hospital	22	COAD	6EE6466D-AFE6-457C-9A72-4EBC9CF75B5F	12	TCGA	2016			Hepatic Flexure	TCGA-AA-3495	15b987ba-77ab-477b-a54a-65ec5c7c399e	NO	Not Available	Not Available	Not Available	18	-28886		0	31	Not Available
TCGA-AA-3496-01A-21R-1839-07	Tumor	Yes	Yes	No	TCGA-AA-3496	138.78.0	Nationwide Children's Hospital	22	COAD	3D1AD2FD-EFC5-4F91-9441-01624ED0F170	12	TCGA	2016			Ascending Colon	TCGA-AA-3496	639e1050-088a-48fe-a0ef-4a01a3468cac	NO	Not Available	Not Available	Not Available	18	-30438		0	31	Not Available
TCGA-AA-3496-11A-01R-1839-07	Normal	Yes	Yes	No	TCGA-AA-3496	138.78.0	Nationwide Children's Hospital	22	COAD	3D1AD2FD-EFC5-4F91-9441-01624ED0F170	12	TCGA	2016			Ascending Colon	TCGA-AA-3496	639e1050-088a-48fe-a0ef-4a01a3468cac	NO	Not Available	Not Available	Not Available	18	-30438		0	31	Not Available
TCGA-AA-3502-01A-01R-1410-07	Tumor	Yes	Yes	No	TCGA-AA-3502	76.78.0	Nationwide Children's Hospital	22	COAD	68B84933-F794-4216-B45E-973B20C2651E	12	TCGA	2016			Transverse Colon	TCGA-AA-3502	8368d745-c74d-4236-ba75-16ca7aaeb3ca	NO	Not Available	Not Available	Not Available	18	-26724		0	31	Not Available
TCGA-AA-3506-01A-01R-1410-07	Tumor	Yes	Yes	No	TCGA-AA-3506	76.78.0	Nationwide Children's Hospital	22	COAD	4C90E8CD-0883-47FE-94DE-FDFEB08C0822	12	TCGA	2016			Hepatic Flexure	TCGA-AA-3506	28033279-cc74-4775-afdf-2497f6ddb55c	NO	Not Available	Not Available	Not Available	18	-28275		0	0	Not Available
TCGA-AA-3509-01A-01R-1410-07	Tumor	Yes	Yes	No	TCGA-AA-3509	76.78.0	Nationwide Children's Hospital	22	COAD	85DE2C7D-E28A-4207-8032-0DEB47165926	12	TCGA	2016			Sigmoid Colon	TCGA-AA-3509	80e677b1-5ebe-4069-a1a5-1538ffee6642	NO	Not Available	Not Available	Not Available	18	-19786		0	0	Not Available
TCGA-AA-3510-01A-01R-1410-07	Tumor	Yes	Yes	No	TCGA-AA-3510	76.78.0	Nationwide Children's Hospital	22	COAD	C4E07884-3541-4754-945B-E14F06160613	12	TCGA	2016			Transverse Colon	TCGA-AA-3510	35c295c2-37d1-44b2-87a3-1039645e5bae	NO	Not Available	Not Available	Not Available	18	-25902		0	31	Not Available
TCGA-AA-3511-01A-21R-1839-07	Tumor	Yes	Yes	No	TCGA-AA-3511	138.78.0	Nationwide Children's Hospital	22	COAD	C0E7EAF8-833F-4D99-8D40-20C46FC1131C	12	TCGA	2016			Sigmoid Colon	TCGA-AA-3511	93edb105-5dc9-4a4a-9fca-c91f0161fcc7	NO	Not Available	Not Available	Not Available	18	-23407		0	0	Not Available
TCGA-AA-3511-11A-01R-1839-07	Normal	Yes	Yes	No	TCGA-AA-3511	138.78.0	Nationwide Children's Hospital	22	COAD	C0E7EAF8-833F-4D99-8D40-20C46FC1131C	12	TCGA	2016			Sigmoid Colon	TCGA-AA-3511	93edb105-5dc9-4a4a-9fca-c91f0161fcc7	NO	Not Available	Not Available	Not Available	18	-23407		0	0	Not Available
TCGA-AA-3514-01A-02R-0821-07	Tumor	Yes	Yes	No	TCGA-AA-3514	28.86.0	Nationwide Children's Hospital	22	COAD	C655A642-77CD-471F-B965-9BA9E0ED1688	12	TCGA	2016			Ascending Colon	TCGA-AA-3514	ddf69ed9-4c53-48b8-9f01-495bd60c3425	NO	Not Available	Not Available	Not Available	18	-29738		0	0	Not Available
TCGA-AA-3514-11A-01R-A32Z-07	Normal	Yes	Yes	No	TCGA-AA-3514	28.86.0	Nationwide Children's Hospital	22	COAD	C655A642-77CD-471F-B965-9BA9E0ED1688	12	TCGA	2016			Ascending Colon	TCGA-AA-3514	ddf69ed9-4c53-48b8-9f01-495bd60c3425	NO	Not Available	Not Available	Not Available	18	-29738		0	0	Not Available
TCGA-AA-3516-01A-02R-0826-07	Tumor	Yes	Yes	No	TCGA-AA-3516	29.82.0	Nationwide Children's Hospital	22	COAD	8A2285D9-4163-40CE-BFE2-96C22F21B8FF	12	TCGA	2016			Ascending Colon	TCGA-AA-3516	d9d7f0d4-fa64-48f2-8037-52cbf0b34ad8	NO	Not Available	Not Available	Not Available	18	-27303		0	0	Not Available
TCGA-AA-3516-11A-01R-A32Z-07	Normal	Yes	Yes	No	TCGA-AA-3516	29.82.0	Nationwide Children's Hospital	22	COAD	8A2285D9-4163-40CE-BFE2-96C22F21B8FF	12	TCGA	2016			Ascending Colon	TCGA-AA-3516	d9d7f0d4-fa64-48f2-8037-52cbf0b34ad8	NO	Not Available	Not Available	Not Available	18	-27303		0	0	Not Available
TCGA-AA-3517-01A-01R-0821-07	Tumor	Yes	Yes	No	TCGA-AA-3517	28.86.0	Nationwide Children's Hospital	22	COAD	93B36D64-A699-4AEC-AE7F-118A39558661	12	TCGA	2016			Splenic Flexure	TCGA-AA-3517	c4d74653-d26b-4e51-aee0-82ee3d42f883	NO	Not Available	Not Available	Not Available	18	-22099		0	0	Not Available	TCGA-AA-3517-D37446;TCGA-AA-3517-D37447;TCGA-AA-3517-D37448;TCGA-AA-3517-D37449;TCGA-AA-3517-D37450	4B85C082-B80A-4078-9ACE-04A97F890D2C;F87AD537-F5FE-44DB-8AF5-E6409F211742;F1363524-2B4B-4BEF-AA3A-4C1332C21770;21ACA8B4-7BE6-4C0B-910C-F3B95A355C06;0DADF926-9A5E-4BB7-A9EF-9122111FAC39	Not Available;Not Available;Not Available;Not Available;Not Available	3;3;3;3;3	1065;1155;1127;1065;1127	821;821;821;1004;821	Folinic acid;5-Fluorouracil;Irinotecan;Oxaliplatin;Bevacizumab	Complete Response;Complete Response;Complete Response;Complete Response;Complete Response	12;12;12;12;12	Not Available;Not Available;Not Available;Not Available;Not Available	Not Available;Not Available;Not Available;Not Available;Not Available	Not Available;Not Available;Not Available;Not Available;Not Available	Not Available;Not Available;Not Available;Not Available;Not Available	Not Applicable;Not Applicable;Not Applicable;Not Applicable;Not Applicable	Not Available;Not Available;Not Available;Not Available;Not Available	Not Available;Not Available;Not Available;Not Available;Not Available	NO;NO;NO;NO;NO	Chemotherapy;Chemotherapy;Chemotherapy;Chemotherapy;Targeted Molecular therapy	Not Available;Not Available;Not Available;Not Available;Not Available	Not Available;Not Available;Not Available;Not Available;Not Available	Not Available;Not Available;Not Available;Not Available;Not Available
TCGA-AA-3517-11A-01R-A32Z-07	Normal	Yes	Yes	No	TCGA-AA-3517	28.86.0	Nationwide Children's Hospital	22	COAD	93B36D64-A699-4AEC-AE7F-118A39558661	12	TCGA	2016			Splenic Flexure	TCGA-AA-3517	c4d74653-d26b-4e51-aee0-82ee3d42f883	NO	Not Available	Not Available	Not Available	18	-22099		0	0	Not Available	TCGA-AA-3517-D37446;TCGA-AA-3517-D37447;TCGA-AA-3517-D37448;TCGA-AA-3517-D37449;TCGA-AA-3517-D37450	4B85C082-B80A-4078-9ACE-04A97F890D2C;F87AD537-F5FE-44DB-8AF5-E6409F211742;F1363524-2B4B-4BEF-AA3A-4C1332C21770;21ACA8B4-7BE6-4C0B-910C-F3B95A355C06;0DADF926-9A5E-4BB7-A9EF-9122111FAC39	Not Available;Not Available;Not Available;Not Available;Not Available	3;3;3;3;3	1065;1155;1127;1065;1127	821;821;821;1004;821	Folinic acid;5-Fluorouracil;Irinotecan;Oxaliplatin;Bevacizumab	Complete Response;Complete Response;Complete Response;Complete Response;Complete Response	12;12;12;12;12	Not Available;Not Available;Not Available;Not Available;Not Available	Not Available;Not Available;Not Available;Not Available;Not Available	Not Available;Not Available;Not Available;Not Available;Not Available	Not Available;Not Available;Not Available;Not Available;Not Available	Not Applicable;Not Applicable;Not Applicable;Not Applicable;Not Applicable	Not Available;Not Available;Not Available;Not Available;Not Available	Not Available;Not Available;Not Available;Not Available;Not Available	NO;NO;NO;NO;NO	Chemotherapy;Chemotherapy;Chemotherapy;Chemotherapy;Targeted Molecular therapy	Not Available;Not Available;Not Available;Not Available;Not Available	Not Available;Not Available;Not Available;Not Available;Not Available	Not Available;Not Available;Not Available;Not Available;Not Available
TCGA-AA-3518-01A-02R-0826-07	Tumor	Yes	Yes	No	TCGA-AA-3518	29.82.0	Nationwide Children's Hospital	22	COAD	CFC45DF4-7BD9-43BC-806B-264A60ACCB9E	12	TCGA	2016			Cecum	TCGA-AA-3518	c5c4a0a5-900d-483d-9282-475654d63265	NO	Not Available	Not Available	Not Available	18	-29769		0	31	Not Available
TCGA-AA-3518-11A-01R-1672-07	Normal	Yes	Yes	No	TCGA-AA-3518	29.82.0	Nationwide Children's Hospital	22	COAD	CFC45DF4-7BD9-43BC-806B-264A60ACCB9E	12	TCGA	2016			Cecum	TCGA-AA-3518	c5c4a0a5-900d-483d-9282-475654d63265	NO	Not Available	Not Available	Not Available	18	-29769		0	31	Not Available
TCGA-AA-3519-01A-02R-0821-07	Tumor	Yes	Yes	No	TCGA-AA-3519	28.86.0	Nationwide Children's Hospital	22	COAD	FA607C7F-7107-47BF-8FB0-235F6757A096	12	TCGA	2016			Sigmoid Colon	TCGA-AA-3519	09942e9f-c178-44bc-9cd9-f5bfa350b23f	NO	Not Available	Not Available	Not Available	18	-23131		0	0	Not Available
TCGA-AA-3520-01A-01R-0821-07	Tumor	Yes	Yes	No	TCGA-AA-3520	28.86.0	Nationwide Children's Hospital	22	COAD	D6E03167-BFE3-4774-BB11-618356BA4422	12	TCGA	2016			Ascending Colon	TCGA-AA-3520	5f1399ef-8100-49e7-806f-9f532e55c0ba	NO	Not Available	Not Available	Not Available	18	-31531		0	0	Not Available
TCGA-AA-3520-11A-01R-A32Z-07	Normal	Yes	Yes	No	TCGA-AA-3520	28.86.0	Nationwide Children's Hospital	22	COAD	D6E03167-BFE3-4774-BB11-618356BA4422	12	TCGA	2016			Ascending Colon	TCGA-AA-3520	5f1399ef-8100-49e7-806f-9f532e55c0ba	NO	Not Available	Not Available	Not Available	18	-31531		0	0	Not Available
TCGA-AA-3521-01A-01R-0821-07	Tumor	Yes	Yes	No	TCGA-AA-3521	28.86.0	Nationwide Children's Hospital	22	COAD	CCB18272-7E68-4F20-AF02-EEC586844C20	12	TCGA	2016			Sigmoid Colon	TCGA-AA-3521	ad440651-a2de-4bb1-90da-1e5e8975ab59	NO	Not Available	Not Available	Not Available	18	-31805		0		Not Available
TCGA-AA-3522-01A-01R-0821-07	Tumor	Yes	Yes	No	TCGA-AA-3522	28.86.0	Nationwide Children's Hospital	22	COAD	2AB8D4B2-9A16-4969-A968-19FBBE44E4E3	12	TCGA	2016			Ascending Colon	TCGA-AA-3522	d7ba64d7-b4e5-488d-9f28-bcb7bf3c0f35	NO	Not Available	Not Available	Not Available	18	-24653		0	0	Not Available
TCGA-AA-3522-11A-01R-A32Z-07	Normal	Yes	Yes	No	TCGA-AA-3522	28.86.0	Nationwide Children's Hospital	22	COAD	2AB8D4B2-9A16-4969-A968-19FBBE44E4E3	12	TCGA	2016			Ascending Colon	TCGA-AA-3522	d7ba64d7-b4e5-488d-9f28-bcb7bf3c0f35	NO	Not Available	Not Available	Not Available	18	-24653		0	0	Not Available
TCGA-AA-3524-01A-02R-0821-07	Tumor	Yes	Yes	No	TCGA-AA-3524	28.86.0	Nationwide Children's Hospital	22	COAD	D3108AA7-F169-49D3-AC4D-FE0BA8A7762C	12	TCGA	2016			Sigmoid Colon	TCGA-AA-3524	03efbc94-a43d-4db0-9377-e397348430a6	NO	Not Available	Not Available	Not Available	18	-31197		0	0	Not Available
TCGA-AA-3525-01A-02R-0826-07	Tumor	Yes	Yes	No	TCGA-AA-3525	29.82.0	Nationwide Children's Hospital	22	COAD	5185D74B-7229-4EDC-B781-5665FED5C6DE	12	TCGA	2016			Hepatic Flexure	TCGA-AA-3525	b107565b-7558-4745-952b-689178367e1c	NO	Not Available	Not Available	Not Available	18	-32871		0	0	Not Available
TCGA-AA-3525-11A-01R-A32Z-07	Normal	Yes	Yes	No	TCGA-AA-3525	29.82.0	Nationwide Children's Hospital	22	COAD	5185D74B-7229-4EDC-B781-5665FED5C6DE	12	TCGA	2016			Hepatic Flexure	TCGA-AA-3525	b107565b-7558-4745-952b-689178367e1c	NO	Not Available	Not Available	Not Available	18	-32871		0	0	Not Available
TCGA-AA-3526-01A-02R-A32Z-07	Tumor	Yes	Yes	No	TCGA-AA-3526	28.86.0	Nationwide Children's Hospital	22	COAD	7058A15D-810B-41C6-9728-F19438555F6D	12	TCGA	2016			Sigmoid Colon	TCGA-AA-3526	88e64f45-adc4-4223-9838-4d7d45b8f0c0	NO	Not Available	Not Available	Not Available	18	-21123		0	30	Not Available
TCGA-AA-3527-01A-01R-0821-07	Tumor	Yes	Yes	No	TCGA-AA-3527	28.86.0	Nationwide Children's Hospital	22	COAD	FE7C7DF7-F28F-4751-B509-9CD23EBDFDF5	12	TCGA	2016			Cecum	TCGA-AA-3527	269e8ca8-722d-449b-ace1-6545bd72bdd6	NO	Not Available	Not Available	Not Available	18	-32871		0	0	Not Available
TCGA-AA-3527-11A-01R-A32Z-07	Normal	Yes	Yes	No	TCGA-AA-3527	28.86.0	Nationwide Children's Hospital	22	COAD	FE7C7DF7-F28F-4751-B509-9CD23EBDFDF5	12	TCGA	2016			Cecum	TCGA-AA-3527	269e8ca8-722d-449b-ace1-6545bd72bdd6	NO	Not Available	Not Available	Not Available	18	-32871		0	0	Not Available
TCGA-AA-3529-01A-02R-0821-07	Tumor	Yes	Yes	No	TCGA-AA-3529	28.86.0	Nationwide Children's Hospital	22	COAD	E6CD0A17-21BC-483F-9C8F-422E2D15FE01	12	TCGA	2016			Sigmoid Colon	TCGA-AA-3529	bfb07784-693b-4c25-874e-4ad6e04a5d46	NO	Not Available	Not Available	Not Available	18	-28609	0	0		Not Available
TCGA-AA-3530-01A-01R-1022-07	Tumor	Yes	Yes	No	TCGA-AA-3530	41.78.0	Nationwide Children's Hospital	22	COAD	7D5C4615-94F1-4C00-B580-734372258C8E	12	TCGA	2016			Cecum	TCGA-AA-3530	1ad0b9b9-7ded-4281-b114-9dcc6138c037	NO	Not Available	Not Available	Not Available	18	-29402		0	0	Not Available
TCGA-AA-3531-01A-01R-0821-07	Tumor	Yes	Yes	No	TCGA-AA-3531	28.86.0	Nationwide Children's Hospital	22	COAD	B8E21336-51B5-4930-8455-009AAC93A733	12	TCGA	2016			Sigmoid Colon	TCGA-AA-3531	401a37f3-6630-4400-a811-a262351e37de	NO	Not Available	Not Available	Not Available	18	-27514		0	0	Not Available
TCGA-AA-3531-11A-01R-A32Z-07	Normal	Yes	Yes	No	TCGA-AA-3531	28.86.0	Nationwide Children's Hospital	22	COAD	B8E21336-51B5-4930-8455-009AAC93A733	12	TCGA	2016			Sigmoid Colon	TCGA-AA-3531	401a37f3-6630-4400-a811-a262351e37de	NO	Not Available	Not Available	Not Available	18	-27514		0	0	Not Available
TCGA-AA-3532-01A-01R-0821-07	Tumor	Yes	Yes	No	TCGA-AA-3532	28.86.0	Nationwide Children's Hospital	22	COAD	32D47447-2574-4C92-B78B-FB2C209F4155	12	TCGA	2016			Sigmoid Colon	TCGA-AA-3532	aa85d9e8-caa6-422c-95ce-780e4ac2a5e4	NO	Not Available	Not Available	Not Available	18	-23133		0	0	Not Available
TCGA-AA-3534-01A-01R-0821-07	Tumor	Yes	Yes	No	TCGA-AA-3534	28.86.0	Nationwide Children's Hospital	22	COAD	6F594437-AE92-41FB-B812-4A236FE2B155	12	TCGA	2016			Ascending Colon	TCGA-AA-3534	df228c56-89ac-4122-93b3-6c0740c4ec09	NO	Not Available	Not Available	Not Available	18	-28489		0	0	Not Available
TCGA-AA-3534-11A-01R-A32Z-07	Normal	Yes	Yes	No	TCGA-AA-3534	28.86.0	Nationwide Children's Hospital	22	COAD	6F594437-AE92-41FB-B812-4A236FE2B155	12	TCGA	2016			Ascending Colon	TCGA-AA-3534	df228c56-89ac-4122-93b3-6c0740c4ec09	NO	Not Available	Not Available	Not Available	18	-28489		0	0	Not Available
TCGA-AA-3538-01A-01R-0821-07	Tumor	Yes	Yes	No	TCGA-AA-3538	28.86.0	Nationwide Children's Hospital	22	COAD	464C534C-A649-410F-A141-07879CCC3785	12	TCGA	2016			Descending Colon	TCGA-AA-3538	c594196e-49ef-4195-a6b6-4ef4a1d9ec15	NO	Not Available	Not Available	Not Available	18	-19752		0	0	Not Available
TCGA-AA-3542-01A-02R-1873-07	Tumor	Yes	Yes	No	TCGA-AA-3542	28.86.0	Nationwide Children's Hospital	22	COAD	F92359FE-5A53-42B3-8F8E-23E4910B1958	12	TCGA	2016			Sigmoid Colon	TCGA-AA-3542	9dcb4e16-b582-4cd0-87cf-04f480ec2cec	NO	Not Available	Not Available	Not Available	18	-25324		0	0	Not Available	TCGA-AA-3542-D37453;TCGA-AA-3542-D37454;TCGA-AA-3542-D37455	977CAA41-165B-4CFC-966E-54A9B8400418;C5B20829-CD88-4658-A64D-378175527DD5;FA7BF379-E96D-4367-95B2-B00912AE20E1	Not Available;Not Available;Not Available	3;3;3	214;214;214	30;30;30	Folinic acid;5-Fluorouracil;Oxaliplatin	Complete Response;Complete Response;Complete Response	12;12;12	Not Available;Not Available;Not Available	Not Available;Not Available;Not Available	Not Available;Not Available;Not Available	Not Available;Not Available;Not Available	Not Applicable;Not Applicable;Not Applicable	Not Available;Not Available;Not Available	Not Available;Not Available;Not Available	NO;NO;NO	Chemotherapy;Chemotherapy;Chemotherapy	Not Available;Not Available;Not Available	Not Available;Not Available;Not Available	Not Available;Not Available;Not Available
TCGA-AA-3543-01A-01R-0826-07	Tumor	Yes	Yes	No	TCGA-AA-3543	29.82.0	Nationwide Children's Hospital	22	COAD	8FA3EF42-4A2E-43E8-AE02-147012A5BD9D	12	TCGA	2016			Cecum	TCGA-AA-3543	912b61a1-6a5b-451c-b753-9c3dac03e8cb	NO	Not Available	Not Available	Not Available	18	-30772		0	0	Not Available
TCGA-AA-3544-01A-01R-1873-07	Tumor	Yes	Yes	No	TCGA-AA-3544	28.86.0	Nationwide Children's Hospital	22	COAD	52DC4744-4E87-476F-9C98-608BB76CA62D	12	TCGA	2016			Sigmoid Colon	TCGA-AA-3544	e831369c-78c0-4c75-9cf3-f46ed669312e	NO	Not Available	Not Available	Not Available	18	-24959		0	0	Not Available
TCGA-AA-3548-01A-01R-1873-07	Tumor	Yes	Yes	No	TCGA-AA-3548	28.86.0	Nationwide Children's Hospital	22	COAD	C8EBC728-9447-4D71-8CDD-8DBDCFAF8F3B	12	TCGA	2016			Cecum	TCGA-AA-3548	2dced66c-1f0d-4039-a5e5-54cca77c16e9	NO	Not Available	Not Available	Not Available	18	-26175		0	0	Not Available	TCGA-AA-3548-D37456;TCGA-AA-3548-D37457;TCGA-AA-3548-D37458	93B49DE9-A03F-4B39-B6E3-8BD4788D0490;F7F32AFA-44B0-4A6A-9750-E45777A0FCE0;E07A2591-6A1E-4F73-A3D3-516AC60E8D80	Not Available;Not Available;Not Available	3;3;3	304;304;304	31;31;31	Folinic acid;5-Fluorouracil;Irinotecan	Complete Response;Complete Response;Complete Response	12;12;12	Not Available;Not Available;Not Available	Not Available;Not Available;Not Available	Not Available;Not Available;Not Available	Not Available;Not Available;Not Available	Not Applicable;Not Applicable;Not Applicable	Not Available;Not Available;Not Available	Not Available;Not Available;Not Available	NO;NO;NO	Chemotherapy;Chemotherapy;Chemotherapy	Not Available;Not Available;Not Available	Not Available;Not Available;Not Available	Not Available;Not Available;Not Available
TCGA-AA-3549-01A-02R-0821-07	Tumor	Yes	Yes	No	TCGA-AA-3549	28.86.0	Nationwide Children's Hospital	22	COAD	B6387546-55B4-4F70-B958-2510150D6C0D	12	TCGA	2016			Cecum	TCGA-AA-3549	e6ec5a68-7555-4f26-bd7e-9cdb4c5f7004	NO	Not Available	Not Available	Not Available	18	-25415		0	0	Not Available
TCGA-AA-3552-01A-01R-0821-07	Tumor	Yes	Yes	No	TCGA-AA-3552	28.86.0	Nationwide Children's Hospital	22	COAD	DE56D974-06EF-4AAD-8A6D-CB19E7A52D92	12	TCGA	2016			Cecum	TCGA-AA-3552	265d7b06-65fe-42c5-ad21-e6b160e94718	NO	Not Available	Not Available	Not Available	18	-31290		0	0	Not Available
TCGA-AA-3553-01A-01R-0821-07	Tumor	Yes	Yes	No	TCGA-AA-3553	28.86.0	Nationwide Children's Hospital	22	COAD	5D898B39-0B31-4E8D-9363-47E64E406068	12	TCGA	2016			Sigmoid Colon	TCGA-AA-3553	d181c72b-843c-4b2d-b014-2a6dd1c3c1ec	NO	Not Available	Not Available	Not Available	18	-22524		0	0	Not Available
TCGA-AA-3554-01A-01R-0826-07	Tumor	Yes	Yes	No	TCGA-AA-3554	29.82.0	Nationwide Children's Hospital	22	COAD	F11FE695-7134-405D-9D54-7368FCFBF9AF	12	TCGA	2016			Ascending Colon	TCGA-AA-3554	ba49b428-246d-46d2-b549-39a5fc8f7003	NO	Not Available	Not Available	Not Available	18	-22799		0	0	Not Available
TCGA-AA-3555-01A-01R-0821-07	Tumor	Yes	Yes	No	TCGA-AA-3555	28.86.0	Nationwide Children's Hospital	22	COAD	1A98583A-AF72-407E-AC8E-6B8A5220E9C0	12	TCGA	2016			Hepatic Flexure	TCGA-AA-3555	36eaf209-c332-4321-b6aa-51a3368ecd79	NO	Not Available	Not Available	Not Available	18	-29617		0	30	Not Available
TCGA-AA-3556-01A-01R-0821-07	Tumor	Yes	Yes	No	TCGA-AA-3556	28.86.0	Nationwide Children's Hospital	22	COAD	5E5173E6-1871-4BEF-AB26-5C5AD68F7D41	12	TCGA	2016			Sigmoid Colon	TCGA-AA-3556	fd16b634-2e04-44a3-862d-fb03cd73c057	NO	Not Available	Not Available	Not Available	18	-28704		0	0	Not Available
TCGA-AA-3560-01A-01R-0821-07	Tumor	Yes	Yes	No	TCGA-AA-3560	28.86.0	Nationwide Children's Hospital	22	COAD	153DADCF-0C21-44B8-BC4D-9DADEB047498	12	TCGA	2016			Sigmoid Colon	TCGA-AA-3560	2d02bd7a-5beb-4e43-9ccb-18d89c9d5ca2	NO	Not Available	Not Available	Not Available	18	-26359		0	0	Not Available	TCGA-AA-3560-D37463;TCGA-AA-3560-D37464;TCGA-AA-3560-D37465	03F2E068-151A-44F5-A6DD-2D04EC99B0BF;BADECE76-E2D5-4E8F-AA08-EFAF10FA5EAB;1791EB2A-6782-4676-B313-4B8F73B36DD0	Not Available;Not Available;Not Available	3;3;3	212;212;212	31;31;31	Folinic acid;5-Fluorouracil;Oxaliplatin	Complete Response;Complete Response;Complete Response	12;12;12	Not Available;Not Available;Not Available	Not Available;Not Available;Not Available	Not Available;Not Available;Not Available	Not Available;Not Available;Not Available	Not Applicable;Not Applicable;Not Applicable	Not Available;Not Available;Not Available	Not Available;Not Available;Not Available	NO;NO;NO	Chemotherapy;Chemotherapy;Chemotherapy	Not Available;Not Available;Not Available	Not Available;Not Available;Not Available	Not Available;Not Available;Not Available
TCGA-AA-3561-01A-01R-0821-07	Tumor	Yes	Yes	No	TCGA-AA-3561	28.86.0	Nationwide Children's Hospital	22	COAD	2F95EAB1-26D3-4F6A-8BD0-C094E6FC1569	12	TCGA	2016			Ascending Colon	TCGA-AA-3561	01ad5016-f691-4bca-82a0-910429d8d25b	NO	Not Available	Not Available	Not Available	18	-26420		0	0	Not Available
TCGA-AA-3562-01A-02R-0821-07	Tumor	Yes	Yes	No	TCGA-AA-3562	28.86.0	Nationwide Children's Hospital	22	COAD	EAD997FD-E458-4C2B-A204-925DA138BF32	12	TCGA	2016			Descending Colon	TCGA-AA-3562	127f738d-afa1-42f6-a9a0-f33806667b84	NO	Not Available	Not Available	Not Available	18	-30254		0	31	Not Available	TCGA-AA-3562-D37469;TCGA-AA-3562-D37470;TCGA-AA-3562-D37471	2E29FE7B-26FB-403C-A4E4-94AF2131E766;72A86237-359D-4847-82EA-73CC155CEE90;F7B983DE-0C58-48A5-A415-655D45D9C330	Not Available;Not Available;Not Available	3;3;3	243;243;182	62;62;62	Folinic acid;5-Fluorouracil;Oxaliplatin	Complete Response;Complete Response;Complete Response	12;12;12	Not Available;Not Available;Not Available	Not Available;Not Available;Not Available	Not Available;Not Available;Not Available	Not Available;Not Available;Not Available	Not Applicable;Not Applicable;Not Applicable	Not Available;Not Available;Not Available	Not Available;Not Available;Not Available	NO;NO;NO	Chemotherapy;Chemotherapy;Chemotherapy	Not Available;Not Available;Not Available	Not Available;Not Available;Not Available	Not Available;Not Available;Not Available
TCGA-AA-3655-01A-02R-1723-07	Tumor	Yes	Yes	No	TCGA-AA-3655	116.77.0	Nationwide Children's Hospital	22	COAD	7DDC0AE3-5423-4A34-99D5-2ADA47A40735	12	TCGA	2016			Sigmoid Colon	TCGA-AA-3655	31a3877d-3e82-450e-811f-3448b06f3950	NO	Not Available	Not Available	Not Available	18	-24896		0	0	Not Available
TCGA-AA-3655-11A-01R-1723-07	Normal	Yes	Yes	No	TCGA-AA-3655	116.77.0	Nationwide Children's Hospital	22	COAD	7DDC0AE3-5423-4A34-99D5-2ADA47A40735	12	TCGA	2016			Sigmoid Colon	TCGA-AA-3655	31a3877d-3e82-450e-811f-3448b06f3950	NO	Not Available	Not Available	Not Available	18	-24896		0	0	Not Available
TCGA-AA-3660-01A-01R-1723-07	Tumor	Yes	Yes	No	TCGA-AA-3660	116.77.0	Nationwide Children's Hospital	22	COAD	35F0DBC6-5E9D-4CD8-B251-51E77DC6EEDC	12	TCGA	2016			Sigmoid Colon	TCGA-AA-3660	f9b5e6a5-c2da-4a0d-9251-bb6f557b7b58	NO	Not Available	Not Available	Not Available	18	-18932		0	31	Not Available
TCGA-AA-3660-11A-01R-1723-07	Normal	Yes	Yes	No	TCGA-AA-3660	116.77.0	Nationwide Children's Hospital	22	COAD	35F0DBC6-5E9D-4CD8-B251-51E77DC6EEDC	12	TCGA	2016			Sigmoid Colon	TCGA-AA-3660	f9b5e6a5-c2da-4a0d-9251-bb6f557b7b58	NO	Not Available	Not Available	Not Available	18	-18932		0	31	Not Available
TCGA-AA-3662-01A-01R-1723-07	Tumor	Yes	Yes	No	TCGA-AA-3662	116.77.0	Nationwide Children's Hospital	22	COAD	489CDD49-A8D4-4649-BEB2-B22DE6457970	12	TCGA	2016			Sigmoid Colon	TCGA-AA-3662	d9fb85c3-ade1-47bf-8159-170f81eb130f	NO	Not Available	Not Available	Not Available	18	-29554		0	0	Not Available	TCGA-AA-3662-D37403	7ABB665F-CA40-4858-A7EB-4D5B975E83F4	Not Available	3	184	62	Capecitabine	Partial Response	12	Not Available	Not Available	Not Available	Not Available	Not Applicable	Not Available	Not Available	NO	Chemotherapy	Not Available	Not Available	Not Available
TCGA-AA-3662-11A-01R-1723-07	Normal	Yes	Yes	No	TCGA-AA-3662	116.77.0	Nationwide Children's Hospital	22	COAD	489CDD49-A8D4-4649-BEB2-B22DE6457970	12	TCGA	2016			Sigmoid Colon	TCGA-AA-3662	d9fb85c3-ade1-47bf-8159-170f81eb130f	NO	Not Available	Not Available	Not Available	18	-29554		0	0	Not Available	TCGA-AA-3662-D37403	7ABB665F-CA40-4858-A7EB-4D5B975E83F4	Not Available	3	184	62	Capecitabine	Partial Response	12	Not Available	Not Available	Not Available	Not Available	Not Applicable	Not Available	Not Available	NO	Chemotherapy	Not Available	Not Available	Not Available
TCGA-AA-3663-01A-01R-1723-07	Tumor	Yes	Yes	No	TCGA-AA-3663	116.77.0	Nationwide Children's Hospital	22	COAD	398F79EE-801F-4FCA-B2FB-0427904C27EB	12	TCGA	2016			Cecum	TCGA-AA-3663	c21d2c68-920f-4526-b754-286579c049f3	NO	Not Available	Not Available	Not Available	18	-15675		0	31	Not Available
TCGA-AA-3663-11A-01R-1723-07	Normal	Yes	Yes	No	TCGA-AA-3663	116.77.0	Nationwide Children's Hospital	22	COAD	398F79EE-801F-4FCA-B2FB-0427904C27EB	12	TCGA	2016			Cecum	TCGA-AA-3663	c21d2c68-920f-4526-b754-286579c049f3	NO	Not Available	Not Available	Not Available	18	-15675		0	31	Not Available
TCGA-AA-3664-01A-01R-0905-07	Tumor	Yes	Yes	No	TCGA-AA-3664	36.83.0	Nationwide Children's Hospital	22	COAD	043508C1-C59B-4379-9399-142354C2ADEB	12	TCGA	2016			Cecum	TCGA-AA-3664	a06c09a8-0951-49f4-a765-5147bbcae109	NO	Not Available	Not Available	Not Available	18	-27363		0	0	Not Available
TCGA-AA-3666-01A-02R-0905-07	Tumor	Yes	Yes	No	TCGA-AA-3666	36.83.0	Nationwide Children's Hospital	22	COAD	E3C4A6B9-EC4B-4E86-89CD-EDA46673C57A	12	TCGA	2016			Cecum	TCGA-AA-3666	a512701f-88bb-4b05-8c94-fd285b9dd13e	NO	Not Available	Not Available	Not Available	18	-25020	61	0		Not Available
TCGA-AA-3667-01A-01R-0905-07	Tumor	Yes	Yes	No	TCGA-AA-3667	36.83.0	Nationwide Children's Hospital	22	COAD	5D109323-9967-4F22-BEBC-067AB5987FC3	12	TCGA	2016			Sigmoid Colon	TCGA-AA-3667	d651f9ba-8746-46c4-852c-6c2992c7d10e	NO	Not Available	Not Available	Not Available	18	-13302		0	0	Not Available
TCGA-AA-3672-01A-01R-0905-07	Tumor	Yes	Yes	No	TCGA-AA-3672	36.83.0	Nationwide Children's Hospital	22	COAD	7060758D-227A-4098-A89F-1E25D2F5292E	12	TCGA	2016			Transverse Colon	TCGA-AA-3672	c46971a1-cbac-425d-bac2-f4142c92522e	NO	Not Available	Not Available	Not Available	18	-32873		0	0	Not Available
TCGA-AA-3673-01A-01R-0905-07	Tumor	Yes	Yes	No	TCGA-AA-3673	36.83.0	Nationwide Children's Hospital	22	COAD	ABC3A5F9-FF32-4BE0-959E-99FDF4C26207	12	TCGA	2016			Transverse Colon	TCGA-AA-3673	628408ce-0691-4e0b-b4c7-aca9a0d73bb0	NO	Not Available	Not Available	Not Available	18	-19509		0	0	Not Available
TCGA-AA-3675-01A-02R-0905-07	Tumor	Yes	Yes	No	TCGA-AA-3675	36.83.0	Nationwide Children's Hospital	22	COAD	3AC24858-BD7E-4F43-A2DD-638C75DB538F	12	TCGA	2016			Hepatic Flexure	TCGA-AA-3675	41658cf8-0de1-4a97-bb60-0f0107c84e00	NO	Not Available	Not Available	Not Available	18	-30801		0	31	Not Available
TCGA-AA-3678-01A-01R-0905-07	Tumor	Yes	Yes	No	TCGA-AA-3678	36.83.0	Nationwide Children's Hospital	22	COAD	1C6BDB2A-156A-49BE-A4FA-F97335CB50C4	12	TCGA	2016			Sigmoid Colon	TCGA-AA-3678	c616f95f-4ea1-4019-8c17-041878085c88	NO	Not Available	Not Available	Not Available	18	-22219		0	0	Not Available	TCGA-AA-3678-D37451;TCGA-AA-3678-D37452	A670C33A-E236-4318-9A49-820A1091CD06;12C68CEF-0CF7-4B84-9CF2-95B80C236707	Not Available;Not Available	3;3	242;242	30;30	Folinic acid;5-Fluorouracil	Complete Response;Complete Response	12;12	Not Available;Not Available	Not Available;Not Available	Not Available;Not Available	Not Available;Not Available	Not Applicable;Not Applicable	Not Available;Not Available	Not Available;Not Available	NO;NO	Chemotherapy;Chemotherapy	Not Available;Not Available	Not Available;Not Available	Not Available;Not Available
TCGA-AA-3679-01A-02R-0905-07	Tumor	Yes	Yes	No	TCGA-AA-3679	36.83.0	Nationwide Children's Hospital	22	COAD	CEACC0DD-DC50-4FBD-9454-2EAF3E603E47	12	TCGA	2016			Descending Colon	TCGA-AA-3679	d17a2ab0-faef-40de-a87d-1291868b200d	NO	Not Available	Not Available	Not Available	18	-21611		0	30	Not Available	TCGA-AA-3679-D37459;TCGA-AA-3679-D37460;TCGA-AA-3679-D37461;TCGA-AA-3679-D37462	190D149A-867E-4A51-AC82-5253C7C98D08;547AD4AC-2155-44BE-A664-9C74D157121B;840B021A-FBFE-4ED4-944D-A1B47F95B6A6;AED3958D-DA22-4743-AE53-4EF7F530F02B	Not Available;Not Available;Not Available;Not Available	3;3;3;3	Not Available;Not Available;Not Available;Not Available	61;61;61;61	Folinic acid;5-Fluorouracil;Irinotecan;Bevacizumab	Not Applicable;Not Applicable;Not Applicable;Not Applicable	12;12;12;12	Not Available;Not Available;Not Available;Not Available	Not Available;Not Available;Not Available;Not Available	Not Available;Not Available;Not Available;Not Available	Not Available;Not Available;Not Available;Not Available	Not Applicable;Not Applicable;Not Applicable;Not Applicable	Not Available;Not Available;Not Available;Not Available	Not Available;Not Available;Not Available;Not Available	YES;YES;YES;YES	Chemotherapy;Chemotherapy;Chemotherapy;Targeted Molecular therapy	Not Available;Not Available;Not Available;Not Available	Not Available;Not Available;Not Available;Not Available	Not Available;Not Available;Not Available;Not Available
TCGA-AA-3680-01A-01R-0905-07	Tumor	Yes	Yes	No	TCGA-AA-3680	36.83.0	Nationwide Children's Hospital	22	COAD	F77ABC2E-E349-4045-BE70-19F999D30FCA	12	TCGA	2016			Cecum	TCGA-AA-3680	f3b9defb-88ed-4c95-9feb-7197d869676c	NO	Not Available	Not Available	Not Available	18	-24655		0	0	Not Available	TCGA-AA-3680-D37466;TCGA-AA-3680-D37467;TCGA-AA-3680-D37468	CC56A6EE-BBEF-44F2-876A-0AB791B6F9B1;60CA88E0-83DA-4B36-BE1D-F18C24A1D8E7;AE2B4E60-C99E-48F0-8B68-5A121C279908	Not Available;Not Available;Not Available	3;3;3	90;90;90	31;31;31	Folinic acid;5-Fluorouracil;Oxaliplatin	Clinical Progressive Disease;Clinical Progressive Disease;Clinical Progressive Disease	12;12;12	Not Available;Not Available;Not Available	Not Available;Not Available;Not Available	Not Available;Not Available;Not Available	Not Available;Not Available;Not Available	Not Applicable;Not Applicable;Not Applicable	Not Available;Not Available;Not Available	Not Available;Not Available;Not Available	NO;NO;NO	Chemotherapy;Chemotherapy;Chemotherapy	Not Available;Not Available;Not Available	Not Available;Not Available;Not Available	Not Available;Not Available;Not Available
TCGA-AA-3681-01A-01R-0905-07	Tumor	Yes	Yes	No	TCGA-AA-3681	36.83.0	Nationwide Children's Hospital	22	COAD	52275E87-50A9-4AF8-986D-2B561713AD67	12	TCGA	2016			Cecum	TCGA-AA-3681	abb0d53f-f74e-45dc-8fbb-40863016f3c6	NO	Not Available	Not Available	Not Available	18	-28399		0	0	Not Available
TCGA-AA-3684-01A-02R-0905-07	Tumor	Yes	Yes	No	TCGA-AA-3684	36.83.0	Nationwide Children's Hospital	22	COAD	D31732BC-075B-455B-A4AB-1F517270D528	12	TCGA	2016			Cecum	TCGA-AA-3684	d761bc06-dee8-478a-be99-8af9c504e49c	NO	Not Available	Not Available	Not Available	18	-23741		0	0	Not Available
TCGA-AA-3685-01A-02R-A32Z-07	Tumor	Yes	Yes	No	TCGA-AA-3685	36.83.0	Nationwide Children's Hospital	22	COAD	98566325-C3BB-4ED3-8B0D-815A8B35898B	12	TCGA	2016			Sigmoid Colon	TCGA-AA-3685	dca004bf-9c14-45a1-b186-ab3759f6c7fe	NO	Not Available	Not Available	Not Available	18	-25506		0	31	Not Available
TCGA-AA-3688-01A-01R-0905-07	Tumor	Yes	Yes	No	TCGA-AA-3688	36.83.0	Nationwide Children's Hospital	22	COAD	601B8015-AF63-4CCE-B008-0351DD4FA310	12	TCGA	2016			Sigmoid Colon	TCGA-AA-3688	2c9996bb-af6e-4424-881a-e81b9c9aeb78	NO	Not Available	Not Available	Not Available	18	-29220		0	0	Not Available
TCGA-AA-3692-01A-01R-0905-07	Tumor	Yes	Yes	No	TCGA-AA-3692	36.83.0	Nationwide Children's Hospital	22	COAD	FBCFA125-E0E5-48B2-B2D3-3F4BAEC662CE	12	TCGA	2016			Splenic Flexure	TCGA-AA-3692	bce3ce45-4fb3-4d8e-9ec7-d24427c2ba4d	NO	Not Available	Not Available	Not Available	18	-17167		0	0	Not Available	TCGA-AA-3692-D37486;TCGA-AA-3692-D37487;TCGA-AA-3692-D37488;TCGA-AA-3692-D37489;TCGA-AA-3692-D37490	C5BC9915-EBBF-4648-A0FA-9F09297020A2;781EDB20-2832-4C12-A42B-CA09749FD454;CFE1096A-3879-429A-8A98-B8F0C2BBD23B;FDE51FAB-DA6B-4B36-A1E9-31903F8BBFDA;086DF84A-9DAF-4E7C-8F35-043714901C01	Not Available;Not Available;Not Available;Not Available;Not Available	3;3;3;3;3	669;669;883;669;883	31;31;31;31;883	Folinic acid;5-Fluorouracil;Irinotecan;Bevacizumab;Cetuximab	Clinical Progressive Disease;Clinical Progressive Disease;Clinical Progressive Disease;Clinical Progressive Disease;Clinical Progressive Disease	12;12;12;12;12	Not Available;Not Available;Not Available;Not Available;Not Available	Not Available;Not Available;Not Available;Not Available;Not Available	Not Available;Not Available;Not Available;Not Available;Not Available	Not Available;Not Available;Not Available;Not Available;Not Available	Not Applicable;Not Applicable;Not Applicable;Not Applicable;Not Applicable	Not Available;Not Available;Not Available;Not Available;Not Available	Not Available;Not Available;Not Available;Not Available;Not Available	NO;NO;NO;NO;NO	Chemotherapy;Chemotherapy;Chemotherapy;Targeted Molecular therapy;Targeted Molecular therapy	Not Available;Not Available;Not Available;Not Available;Not Available	Not Available;Not Available;Not Available;Not Available;Not Available	Not Available;Not Available;Not Available;Not Available;Not Available
TCGA-AA-3693-01A-01R-0905-07	Tumor	Yes	Yes	No	TCGA-AA-3693	36.83.0	Nationwide Children's Hospital	22	COAD	C1E341F0-448A-4CD6-91C5-C222B579319A	12	TCGA	2016			Sigmoid Colon	TCGA-AA-3693	33522271-b2ca-4da4-a942-501ab9117c51	NO	Not Available	Not Available	Not Available	18	-28459		0	0	Not Available
TCGA-AA-3696-01A-01R-0905-07	Tumor	Yes	Yes	No	TCGA-AA-3696	36.83.0	Nationwide Children's Hospital	22	COAD	036DF02A-48C0-48BE-ADE3-F3296575420E	12	TCGA	2016			Sigmoid Colon	TCGA-AA-3696	aa909ffb-03e1-4e3f-8888-2212b23d90b7	NO	Not Available	Not Available	YES	18	-27667		0	0	Not Available
TCGA-AA-3697-01A-01R-1723-07	Tumor	Yes	Yes	No	TCGA-AA-3697	116.77.0	Nationwide Children's Hospital	22	COAD	A58ABA48-3D3E-4818-B2ED-98267F83DDE1	12	TCGA	2016			Sigmoid Colon	TCGA-AA-3697	dde411b2-5d2b-4638-8149-89bc1eb3c7ad	NO	Not Available	Not Available	Not Available	18	-28367		0	30	Not Available
TCGA-AA-3697-11A-01R-1723-07	Normal	Yes	Yes	No	TCGA-AA-3697	116.77.0	Nationwide Children's Hospital	22	COAD	A58ABA48-3D3E-4818-B2ED-98267F83DDE1	12	TCGA	2016			Sigmoid Colon	TCGA-AA-3697	dde411b2-5d2b-4638-8149-89bc1eb3c7ad	NO	Not Available	Not Available	Not Available	18	-28367		0	30	Not Available
TCGA-AA-3710-01A-01R-1022-07	Tumor	Yes	Yes	No	TCGA-AA-3710	41.78.0	Nationwide Children's Hospital	22	COAD	0764110A-BBF6-442E-92CD-EC589EA8098D	12	TCGA	2016			Hepatic Flexure	TCGA-AA-3710	f5c3bc61-1018-4351-bb23-aacc1459365f	NO	Not Available	Not Available	Not Available	18	-29465		0	31	Not Available
TCGA-AA-3712-01A-21R-1723-07	Tumor	Yes	Yes	No	TCGA-AA-3712	116.77.0	Nationwide Children's Hospital	22	COAD	14F00673-AFEA-4038-A086-145E0049FA0F	12	TCGA	2016			Descending Colon	TCGA-AA-3712	2b94070a-21ec-457b-88af-3d2a89b97ac6	NO	Not Available	Not Available	Not Available	18	-23831		0	0	Not Available
TCGA-AA-3712-11A-01R-1723-07	Normal	Yes	Yes	No	TCGA-AA-3712	116.77.0	Nationwide Children's Hospital	22	COAD	14F00673-AFEA-4038-A086-145E0049FA0F	12	TCGA	2016			Descending Colon	TCGA-AA-3712	2b94070a-21ec-457b-88af-3d2a89b97ac6	NO	Not Available	Not Available	Not Available	18	-23831		0	0	Not Available
TCGA-AA-3713-01A-21R-1723-07	Tumor	Yes	Yes	No	TCGA-AA-3713	116.77.0	Nationwide Children's Hospital	22	COAD	C46013B0-19C5-46DD-B099-1141FF36D439	12	TCGA	2016			Ascending Colon	TCGA-AA-3713	57a2044d-20cc-4d02-b268-ce570a0fabe3	Not Available	Not Available	Not Available	Not Available	18	-24927		0	30	Not Available	TCGA-AA-3713-D37500	9597EA4B-6886-4161-8F9B-825AF0C1FD21	Not Available	3	456	244	5-Fluorouracil	Partial Response	12	Not Available	Not Available	Not Available	Not Available	Not Applicable	Not Available	Not Available	NO	Chemotherapy	Not Available	Not Available	Not Available
TCGA-AA-3713-11A-01R-1723-07	Normal	Yes	Yes	No	TCGA-AA-3713	116.77.0	Nationwide Children's Hospital	22	COAD	C46013B0-19C5-46DD-B099-1141FF36D439	12	TCGA	2016			Ascending Colon	TCGA-AA-3713	57a2044d-20cc-4d02-b268-ce570a0fabe3	Not Available	Not Available	Not Available	Not Available	18	-24927		0	30	Not Available	TCGA-AA-3713-D37500	9597EA4B-6886-4161-8F9B-825AF0C1FD21	Not Available	3	456	244	5-Fluorouracil	Partial Response	12	Not Available	Not Available	Not Available	Not Available	Not Applicable	Not Available	Not Available	NO	Chemotherapy	Not Available	Not Available	Not Available
TCGA-AA-3715-01A-01R-0905-07	Tumor	Yes	Yes	No	TCGA-AA-3715	36.83.0	Nationwide Children's Hospital	22	COAD	E115E375-BF2B-411F-8AA2-E3E990A727BF	12	TCGA	2016			Ascending Colon	TCGA-AA-3715	e394e9ec-7288-4ede-9ef8-41b631d100dd	NO	Not Available	Not Available	Not Available	18	-28428		0	30	Not Available
TCGA-AA-3811-01A-01R-1022-07	Tumor	Yes	Yes	No	TCGA-AA-3811	41.78.0	Nationwide Children's Hospital	22	COAD	68E123CB-2CBF-4E1C-98F9-3F8906D29503	12	TCGA	2016			Hepatic Flexure	TCGA-AA-3811	d7ebd11a-1339-4b28-be90-a788d2cfa706	NO	Not Available	Not Available	Not Available	18	-30893		0	30	Not Available
TCGA-AA-3812-01A-01R-0905-07	Tumor	Yes	Yes	No	TCGA-AA-3812	36.83.0	Nationwide Children's Hospital	22	COAD	3F46DC27-2E93-4C3F-AE45-19E13400B2CC	12	TCGA	2016			Sigmoid Colon	TCGA-AA-3812	4563e4e0-a661-46de-ad25-9c86a621e147	NO	Not Available	Not Available	Not Available	18	-29980		0	0	Not Available
TCGA-AA-3814-01A-01R-0905-07	Tumor	Yes	Yes	No	TCGA-AA-3814	36.83.0	Nationwide Children's Hospital	22	COAD	1C6035D9-7325-482F-9CAB-2DED1CF4BCB8	12	TCGA	2016			Ascending Colon	TCGA-AA-3814	f38d49b7-6cad-4460-abd0-3685a3b2d941	NO	Not Available	Not Available	Not Available	18	-31380		0	0	Not Available
TCGA-AA-3815-01A-01R-1022-07	Tumor	Yes	Yes	No	TCGA-AA-3815	41.78.0	Nationwide Children's Hospital	22	COAD	2D910627-C583-478D-B321-424784C5B137	12	TCGA	2016			Cecum	TCGA-AA-3815	b16bb717-d1cf-4237-a554-43f3995b82f2	NO	Not Available	Not Available	Not Available	18	-23922		0	0	Not Available
TCGA-AA-3818-01A-01R-0905-07	Tumor	Yes	Yes	No	TCGA-AA-3818	36.83.0	Nationwide Children's Hospital	22	COAD	3EC2A161-D919-4BA1-929A-66F9C00AF4EC	12	TCGA	2016			Hepatic Flexure	TCGA-AA-3818	fdffda5f-72b2-4153-b7f1-d7043b7ca898	NO	Not Available	Not Available	Not Available	18	-28763	30	0		Not Available
TCGA-AA-3819-01A-01R-0905-07	Tumor	Yes	Yes	No	TCGA-AA-3819	36.83.0	Nationwide Children's Hospital	22	COAD	4665E0FB-3BA5-4525-8A03-E743C34FDD6D	12	TCGA	2016			Sigmoid Colon	TCGA-AA-3819	192da41f-f0a5-494e-8eb9-96bcdae56ff8	NO	Not Available	Not Available	Not Available	18	-15280		0	0	Not Available
TCGA-AA-3821-01A-01R-1022-07	Tumor	Yes	Yes	No	TCGA-AA-3821	41.78.0	Nationwide Children's Hospital	22	COAD	B6B1465B-431A-4435-B80A-2C8F86D2CF93	12	TCGA	2016			Hepatic Flexure	TCGA-AA-3821	0e87e5fd-d5bb-4c0d-952d-711a6abbf336	NO	Not Available	Not Available	Not Available	18	-29706		0	0	Not Available
TCGA-AA-3831-01A-01R-0905-07	Tumor	Yes	Yes	No	TCGA-AA-3831	36.83.0	Nationwide Children's Hospital	22	COAD	90817438-2C89-4827-AAC0-ECBC2B4632B7	12	TCGA	2016			Sigmoid Colon	TCGA-AA-3831	bce5579c-08c6-48e9-853e-fac85ba8cbea	NO	Not Available	Not Available	Not Available	18	-24411		0	0	Not Available
TCGA-AA-3833-01A-01R-0905-07	Tumor	Yes	Yes	No	TCGA-AA-3833	36.83.0	Nationwide Children's Hospital	22	COAD	D886192B-AD35-400E-A434-AEFAA0C8F3EE	12	TCGA	2016			Ascending Colon	TCGA-AA-3833	1a09207e-9184-4f32-bd07-a9f4dc6c825d	NO	Not Available	Not Available	Not Available	18	-23011		0	0	Not Available
TCGA-AA-3837-01A-01R-0905-07	Tumor	Yes	Yes	No	TCGA-AA-3837	36.83.0	Nationwide Children's Hospital	22	COAD	E7F377EC-4D28-4906-B7F5-50A3121AD360	12	TCGA	2016			Hepatic Flexure	TCGA-AA-3837	0f940ec0-eb0b-422a-a764-a26c8e5c216d	NO	Not Available	Not Available	Not Available	18	-24655		0	31	Not Available
TCGA-AA-3841-01A-01R-0905-07	Tumor	Yes	Yes	No	TCGA-AA-3841	36.83.0	Nationwide Children's Hospital	22	COAD	B6F89671-A0A6-4F07-83DE-DBD8ECF9D5E0	12	TCGA	2016			Sigmoid Colon	TCGA-AA-3841	7dfbc0ed-e684-4966-8b59-fb6b9e80c129	NO	Not Available	Not Available	Not Available	18	-24230		0	0	Not Available	TCGA-AA-3841-D37472;TCGA-AA-3841-D37473;TCGA-AA-3841-D37474	906C70DA-8292-4D49-8219-0605D0D83B41;61C33BB9-928A-45B2-9AAE-FE545603CFCF;4C4944D0-9643-4CFB-9322-92554CEE4DA5	Not Available;Not Available;Not Available	3;3;3	242;242;242	59;59;59	Folinic acid;5-Fluorouracil;Oxaliplatin	Complete Response;Complete Response;Complete Response	12;12;12	Not Available;Not Available;Not Available	Not Available;Not Available;Not Available	Not Available;Not Available;Not Available	Not Available;Not Available;Not Available	Not Applicable;Not Applicable;Not Applicable	Not Available;Not Available;Not Available	Not Available;Not Available;Not Available	NO;NO;NO	Chemotherapy;Chemotherapy;Chemotherapy	Not Available;Not Available;Not Available	Not Available;Not Available;Not Available	Not Available;Not Available;Not Available
TCGA-AA-3842-01A-01R-1022-07	Tumor	Yes	Yes	No	TCGA-AA-3842	41.78.0	Nationwide Children's Hospital	22	COAD	C807C424-9DA4-46CF-A5AC-7A1B168D43DB	12	TCGA	2016			Sigmoid Colon	TCGA-AA-3842	80311cf5-7e18-4545-92ad-c4b7dd5c9677	NO	Not Available	Not Available	Not Available	18	-18842		0	31	Not Available	TCGA-AA-3842-D37475;TCGA-AA-3842-D37476;TCGA-AA-3842-D37477	ADAADEA5-5CC5-4AA4-BA47-150B275E7461;8940A6B1-1A17-428B-9929-BD7948D255D9;2CE1D74C-9405-46AD-BC26-F102D37AE18D	Not Available;Not Available;Not Available	3;3;3	212;212;212	59;59;59	Folinic acid;5-Fluorouracil;Oxaliplatin	Unknown;Unknown;Unknown	12;12;12	Not Available;Not Available;Not Available	Not Available;Not Available;Not Available	Not Available;Not Available;Not Available	Not Available;Not Available;Not Available	Not Applicable;Not Applicable;Not Applicable	Not Available;Not Available;Not Available	Not Available;Not Available;Not Available	NO;NO;NO	Chemotherapy;Chemotherapy;Chemotherapy	Not Available;Not Available;Not Available	Not Available;Not Available;Not Available	Not Available;Not Available;Not Available
TCGA-AA-3844-01A-01R-1022-07	Tumor	Yes	Yes	No	TCGA-AA-3844	41.78.0	Nationwide Children's Hospital	22	COAD	BB8AF61E-D511-4AAC-805D-4497D51E449B	12	TCGA	2016			Sigmoid Colon	TCGA-AA-3844	4f786107-3cf5-4ab3-bba4-f399dee23f0e	NO	Not Available	Not Available	Not Available	18	-28521		0	28	Not Available	TCGA-AA-3844-D37478;TCGA-AA-3844-D37479;TCGA-AA-3844-D37480;TCGA-AA-3844-D37481;TCGA-AA-3844-D37482	44AB9D89-3E3C-461B-ADFD-22214943A595;E2943FD1-7025-4ADC-A4C1-E1DA1ABA85AF;69922414-9463-4B03-9D7F-D4E028CF5C63;0984FEF0-6099-46AD-9223-E34AFE4BC94C;BAC19AFA-78D6-45CA-B1DB-BC08D71E505E	Not Available;Not Available;Not Available;Not Available;Not Available	3;3;3;3;3	59;424;424;424;393	59;393;393;393;393	Capecitabine;Folinic acid;5-Fluorouracil;Oxaliplatin;Bevacizumab	Clinical Progressive Disease;Clinical Progressive Disease;Clinical Progressive Disease;Clinical Progressive Disease;Clinical Progressive Disease	12;12;12;12;12	Not Available;Not Available;Not Available;Not Available;Not Available	Not Available;Not Available;Not Available;Not Available;Not Available	Not Available;Not Available;Not Available;Not Available;Not Available	Not Available;Not Available;Not Available;Not Available;Not Available	Not Applicable;Not Applicable;Not Applicable;Not Applicable;Not Applicable	Not Available;Not Available;Not Available;Not Available;Not Available	Not Available;Not Available;Not Available;Not Available;Not Available	NO;NO;NO;NO;NO	Chemotherapy;Chemotherapy;Chemotherapy;Chemotherapy;Targeted Molecular therapy	Not Available;Not Available;Not Available;Not Available;Not Available	Not Available;Not Available;Not Available;Not Available;Not Available	Not Available;Not Available;Not Available;Not Available;Not Available
TCGA-AA-3845-01A-01R-1022-07	Tumor	Yes	Yes	No	TCGA-AA-3845	41.78.0	Nationwide Children's Hospital	22	COAD	C696E736-A7AE-4138-9AED-5BE0F899C0C4	12	TCGA	2016			Ascending Colon	TCGA-AA-3845	bc02f801-081b-489b-87cb-d275c70299d5	NO	Not Available	Not Available	Not Available	18	-31593	0	0		Not Available
TCGA-AA-3846-01A-01R-1022-07	Tumor	Yes	Yes	No	TCGA-AA-3846	41.78.0	Nationwide Children's Hospital	22	COAD	0B31858F-EB80-4459-AA78-F37F5BBC38BA	12	TCGA	2016			Sigmoid Colon	TCGA-AA-3846	f2ef5afa-6191-43a1-a023-d53c0d985139	NO	Not Available	Not Available	Not Available	18	-27057		0	31	Not Available
TCGA-AA-3848-01A-01R-0905-07	Tumor	Yes	Yes	No	TCGA-AA-3848	36.83.0	Nationwide Children's Hospital	22	COAD	FB3D1892-6209-49D7-A9C9-936E558D641A	12	TCGA	2016			Sigmoid Colon	TCGA-AA-3848	0a815133-0edd-4422-89f2-2f067b6f2156	NO	Not Available	Not Available	Not Available	18	-30194		0	30	Not Available
TCGA-AA-3850-01A-01R-1022-07	Tumor	Yes	Yes	No	TCGA-AA-3850	41.78.0	Nationwide Children's Hospital	22	COAD	F8911E1C-D70D-403B-97DA-08686C5E58CD	12	TCGA	2016			Transverse Colon	TCGA-AA-3850	21bdad0d-c6a2-428c-b2b4-0de282b34abc	NO	Not Available	Not Available	Not Available	18	-27090	0	0		Not Available
TCGA-AA-3851-01A-01R-1022-07	Tumor	Yes	Yes	No	TCGA-AA-3851	41.78.0	Nationwide Children's Hospital	22	COAD	388C7DC4-62B7-416E-ACA9-AA10A5FC446C	12	TCGA	2016			Ascending Colon	TCGA-AA-3851	1add38c2-df6f-47c9-9373-0bec0e40baf8	NO	Not Available	Not Available	Not Available	18	-27090		0	0	Not Available
TCGA-AA-3852-01A-01R-0905-07	Tumor	Yes	Yes	No	TCGA-AA-3852	36.83.0	Nationwide Children's Hospital	22	COAD	55A5B638-59DA-46AA-87B7-536C465C6A7F	12	TCGA	2016			Transverse Colon	TCGA-AA-3852	6fc5e56a-1f5e-4ff1-948e-5ef636ebb48d	NO	Not Available	Not Available	Not Available	18	-32203	0	0		Not Available
TCGA-AA-3854-01A-01R-0905-07	Tumor	Yes	Yes	No	TCGA-AA-3854	36.83.0	Nationwide Children's Hospital	22	COAD	EB31A0E7-DCD8-4831-80D0-E5EFF0E8FD0D	12	TCGA	2016			Sigmoid Colon	TCGA-AA-3854	7a6c54f1-f4e4-426b-b306-2ca3c4de12ca	NO	Not Available	Not Available	Not Available	18	-26022		0	31	Not Available
TCGA-AA-3855-01A-01R-1022-07	Tumor	Yes	Yes	No	TCGA-AA-3855	41.78.0	Nationwide Children's Hospital	22	COAD	0D998AB2-DFA4-41DE-93E7-784D1A85A053	12	TCGA	2016			Sigmoid Colon	TCGA-AA-3855	b4c3cf95-a27c-4bcf-9321-38723473e83b	NO	Not Available	Not Available	Not Available	18	-26541		0	0	Not Available
TCGA-AA-3856-01A-01R-0905-07	Tumor	Yes	Yes	No	TCGA-AA-3856	36.83.0	Nationwide Children's Hospital	22	COAD	61DA20D1-5376-4D53-8F8E-BE2EFFA48DAD	12	TCGA	2016			Sigmoid Colon	TCGA-AA-3856	0b8de222-119a-40f3-8beb-12b9d933225b	NO	Not Available	Not Available	Not Available	18	-21670		0	30	Not Available
TCGA-AA-3858-01A-01R-0905-07	Tumor	Yes	Yes	No	TCGA-AA-3858	36.83.0	Nationwide Children's Hospital	22	COAD	491FB496-478C-4815-8BA0-09BD64A798D0	12	TCGA	2016			Sigmoid Colon	TCGA-AA-3858	44c2854e-3f8c-48e1-b4d5-1b5778d4fce4	NO	Not Available	Not Available	Not Available	18	-24806		0	0	Not Available
TCGA-AA-3860-01A-02R-0905-07	Tumor	Yes	Yes	No	TCGA-AA-3860	36.83.0	Nationwide Children's Hospital	22	COAD	55001145-3234-4F93-B821-67DAF3DB82FF	12	TCGA	2016			Sigmoid Colon	TCGA-AA-3860	ac6a3df9-41b1-4e5a-a15e-f44481384c23	NO	Not Available	Not Available	Not Available	18	-19449		0	0	Not Available	TCGA-AA-3860-D37483;TCGA-AA-3860-D37484;TCGA-AA-3860-D37485	A46935F0-B18B-4309-974A-98F5C9843423;66C6E947-FA93-4F75-B11C-3B9D3AB625D9;572E00AF-360A-426A-8377-D9A247751050	Not Available;Not Available;Not Available	3;3;3	184;184;184	31;31;31	Folinic acid;5-Fluorouracil;Oxaliplatin	Complete Response;Complete Response;Complete Response	12;12;12	Not Available;Not Available;Not Available	Not Available;Not Available;Not Available	Not Available;Not Available;Not Available	Not Available;Not Available;Not Available	Not Applicable;Not Applicable;Not Applicable	Not Available;Not Available;Not Available	Not Available;Not Available;Not Available	NO;NO;NO	Chemotherapy;Chemotherapy;Chemotherapy	Not Available;Not Available;Not Available	Not Available;Not Available;Not Available	Not Available;Not Available;Not Available
TCGA-AA-3861-01A-01R-1022-07	Tumor	Yes	Yes	No	TCGA-AA-3861	41.78.0	Nationwide Children's Hospital	22	COAD	438BAE56-D341-421E-BDD1-49F5BE25068B	12	TCGA	2016			Cecum	TCGA-AA-3861	5da56982-6de7-4994-aa9e-3b01200b2959	NO	Not Available	Not Available	Not Available	18	-26602		0	0	Not Available
TCGA-AA-3862-01A-01R-1022-07	Tumor	Yes	Yes	No	TCGA-AA-3862	41.78.0	Nationwide Children's Hospital	22	COAD	DEAA1C69-A42E-4D2A-B8BA-951BD1876BFF	12	TCGA	2016			Transverse Colon	TCGA-AA-3862	05ff79c5-1127-4cac-8f4c-84089a3f2cde	NO	Not Available	Not Available	Not Available	18	-30163		0	31	Not Available
TCGA-AA-3864-01A-01R-1022-07	Tumor	Yes	Yes	No	TCGA-AA-3864	41.78.0	Nationwide Children's Hospital	22	COAD	DBB0926A-CDD4-41E3-813E-E6207125B67F	12	TCGA	2016			Cecum	TCGA-AA-3864	c82bbe23-0264-45a7-b1a6-82b4654108c8	NO	Not Available	Not Available	Not Available	18	-26237		0	0	Not Available
TCGA-AA-3866-01A-01R-1022-07	Tumor	Yes	Yes	No	TCGA-AA-3866	41.78.0	Nationwide Children's Hospital	22	COAD	788A4C1A-1133-4E55-9C07-E9DD3782C87D	12	TCGA	2016			Cecum	TCGA-AA-3866	02f9668c-71e6-485f-88b1-b37dc8bdd2ab	NO	Not Available	Not Available	Not Available	18	-28672		0	0	Not Available
TCGA-AA-3867-01A-01R-1022-07	Tumor	Yes	Yes	No	TCGA-AA-3867	41.78.0	Nationwide Children's Hospital	22	COAD	96E3D2E8-E012-4ECA-9855-6ECEC66EC586	12	TCGA	2016			Sigmoid Colon	TCGA-AA-3867	d655bbf6-c710-411d-aff5-ceb0fb6e6680	NO	Not Available	Not Available	Not Available	18	-27028		0	0	Not Available
TCGA-AA-3869-01A-01R-1022-07	Tumor	Yes	Yes	No	TCGA-AA-3869	41.78.0	Nationwide Children's Hospital	22	COAD	A51217C3-9743-4F1E-96E1-BE456776625D	12	TCGA	2016			Cecum	TCGA-AA-3869	39d3b5b3-d51e-4d77-a8aa-2977fa734fab	NO	Not Available	Not Available	Not Available	18	-28062		0	0	Not Available	TCGA-AA-3869-D37491;TCGA-AA-3869-D37492;TCGA-AA-3869-D37493;TCGA-AA-3869-D37494;TCGA-AA-3869-D37495;TCGA-AA-3869-D37496	DA64549C-BBD5-4E27-B064-182E142FC782;ECAD1937-2E65-4E73-959F-DF8DA17FBAD6;7BB5F82C-B67C-4405-840E-B5EB1385A49D;70A670E1-B68A-4FDE-804F-E54569FE7655;689C50C2-8AC3-4B58-BA25-84BE69AE99F1;634D660B-99EA-421D-A10D-A9B924C6AB3B	Not Available;Not Available;Not Available;Not Available;Not Available;Not Available	3;3;3;3;3;3	365;396;761;761;580;761	92;365;365;365;365;608	Capecitabine;Folinic acid;5-Fluorouracil;Irinotecan;Bevacizumab;Cetuximab	Partial Response;Partial Response;Partial Response;Partial Response;Partial Response;Partial Response	12;12;12;12;12;12	Not Available;Not Available;Not Available;Not Available;Not Available;Not Available	Not Available;Not Available;Not Available;Not Available;Not Available;Not Available	Not Available;Not Available;Not Available;Not Available;Not Available;Not Available	Not Available;Not Available;Not Available;Not Available;Not Available;Not Available	Not Applicable;Not Applicable;Not Applicable;Not Applicable;Not Applicable;Not Applicable	Not Available;Not Available;Not Available;Not Available;Not Available;Not Available	Not Available;Not Available;Not Available;Not Available;Not Available;Not Available	NO;NO;NO;NO;NO;NO	Chemotherapy;Chemotherapy;Chemotherapy;Chemotherapy;Targeted Molecular therapy;Targeted Molecular therapy	Not Available;Not Available;Not Available;Not Available;Not Available;Not Available	Not Available;Not Available;Not Available;Not Available;Not Available;Not Available	Not Available;Not Available;Not Available;Not Available;Not Available;Not Available
TCGA-AA-3870-01A-01R-1022-07	Tumor	Yes	Yes	No	TCGA-AA-3870	41.78.0	Nationwide Children's Hospital	22	COAD	7A361D1C-3E32-44EF-AC40-2073DE80285A	12	TCGA	2016			Ascending Colon	TCGA-AA-3870	beb63625-d9bf-4ccd-bc53-635b53d24240	NO	Not Available	Not Available	Not Available	18	-26086		0	0	Not Available	TCGA-AA-3870-D37497;TCGA-AA-3870-D37498;TCGA-AA-3870-D37499	A524BF8C-3693-4873-8114-6CC5177E2C3D;D94292F6-51D0-454D-B608-9D1D674D5981;C0DDC956-119F-4DAE-B704-8917CA66D803	Not Available;Not Available;Not Available	3;3;3	212;212;153	30;30;30	Folinic acid;5-Fluorouracil;Oxaliplatin	Complete Response;Complete Response;Complete Response	12;12;12	Not Available;Not Available;Not Available	Not Available;Not Available;Not Available	Not Available;Not Available;Not Available	Not Available;Not Available;Not Available	Not Applicable;Not Applicable;Not Applicable	Not Available;Not Available;Not Available	Not Available;Not Available;Not Available	NO;NO;NO	Chemotherapy;Chemotherapy;Chemotherapy	Not Available;Not Available;Not Available	Not Available;Not Available;Not Available	Not Available;Not Available;Not Available
TCGA-AA-3872-01A-01R-1022-07	Tumor	Yes	Yes	No	TCGA-AA-3872	41.78.0	Nationwide Children's Hospital	22	COAD	2E4A55EE-1D20-4AF2-84DD-E3F1084BEE08	12	TCGA	2016			Sigmoid Colon	TCGA-AA-3872	20ccd267-74e5-4574-a8e1-028bcd74aaeb	NO	Not Available	Not Available	Not Available	18	-16651		0	0	Not Available
TCGA-AA-3875-01A-01R-0905-07	Tumor	Yes	Yes	No	TCGA-AA-3875	36.83.0	Nationwide Children's Hospital	22	COAD	6E062E63-DF76-4A1D-9F2B-828FDAD8672D	12	TCGA	2016			Ascending Colon	TCGA-AA-3875	5498d5ef-ad24-4034-9750-7c996c5355e1	NO	Not Available	Not Available	Not Available	18	-28640		0	0	Not Available
TCGA-AA-3877-01A-01R-1022-07	Tumor	Yes	Yes	No	TCGA-AA-3877	41.78.0	Nationwide Children's Hospital	22	COAD	AD9C8500-6F79-4150-ADEB-5D56584132E2	12	TCGA	2016			Transverse Colon	TCGA-AA-3877	043a4745-566b-4106-b159-99cb8b394b81	NO	Not Available	Not Available	Not Available	18	-30377		0	30	Not Available
TCGA-AA-3930-01A-01R-1022-07	Tumor	Yes	Yes	No	TCGA-AA-3930	41.78.0	Nationwide Children's Hospital	22	COAD	245C14C9-A3B5-4BFD-8915-08E6BC67F144	12	TCGA	2016			Ascending Colon	TCGA-AA-3930	81f6b141-2195-4091-9cd3-dfb022663949	NO	Not Available	Not Available	Not Available	18	-24321		0	0	Not Available	TCGA-AA-3930-D37377	7BFAB3A6-37A3-4A3A-9D2D-FF9B6CAE4884	Not Available	3	31	Not Available	Capecitabine	Clinical Progressive Disease	12	Not Available	Not Available	Not Available	Not Available	Not Applicable	Not Available	Not Available	NO	Chemotherapy	Not Available	Not Available	Not Available
TCGA-AA-3939-01A-01R-1022-07	Tumor	Yes	Yes	No	TCGA-AA-3939	41.78.0	Nationwide Children's Hospital	22	COAD	477CEDB4-F1A1-485A-B63E-E531288F1A18	12	TCGA	2016			Ascending Colon	TCGA-AA-3939	81555ac5-9cc2-49ae-9033-657f56243f20	NO	Not Available	Not Available	Not Available	18	-30439		0	30	Not Available
TCGA-AA-3941-01A-01R-1022-07	Tumor	Yes	Yes	No	TCGA-AA-3941	41.78.0	Nationwide Children's Hospital	22	COAD	4ED5A84B-7EC6-4891-A417-91E4B7F52522	12	TCGA	2016			Ascending Colon	TCGA-AA-3941	835c3e23-ac2b-4bc9-ac65-e3e81adecf77	NO	Not Available	Not Available	Not Available	18	-31015		0	31	Not Available
TCGA-AA-3947-01A-01R-1022-07	Tumor	Yes	Yes	No	TCGA-AA-3947	41.78.0	Nationwide Children's Hospital	22	COAD	8BB1F3EF-BE85-478F-B5BF-DC3714340F8C	12	TCGA	2016			Ascending Colon	TCGA-AA-3947	654c6f5c-3e5c-49f0-b53f-87cd9797d7c9	NO	Not Available	Not Available	Not Available	18	-22035		0	30	Not Available
TCGA-AA-3949-01A-01R-1022-07	Tumor	Yes	Yes	No	TCGA-AA-3949	41.78.0	Nationwide Children's Hospital	22	COAD	181145D3-5FA0-4FBA-AC03-2C83CEAA5B65	12	TCGA	2016			Ascending Colon	TCGA-AA-3949	cbdabbcd-d8f1-4d7c-9e18-ebd83d888c51	NO	Not Available	Not Available	Not Available	18	-32081		0	30	Not Available
TCGA-AA-3950-01A-02R-1022-07	Tumor	Yes	Yes	No	TCGA-AA-3950	41.78.0	Nationwide Children's Hospital	22	COAD	2982297C-9BCD-4E04-A1AB-F7815035A6CB	12	TCGA	2016			Ascending Colon	TCGA-AA-3950	cc53bf9e-5e27-4305-a08b-552120c10aa5	NO	Not Available	Not Available	Not Available	18	-29130		0	31	Not Available
TCGA-AA-3952-01A-01R-1022-07	Tumor	Yes	Yes	No	TCGA-AA-3952	41.78.0	Nationwide Children's Hospital	22	COAD	DA0B2228-AF2A-4EC1-9520-7BEBCBD78C72	12	TCGA	2016			Descending Colon	TCGA-AA-3952	c1e141af-bdd1-4176-8c0e-cf1ab0c1d9d3	NO	Not Available	Not Available	Not Available	18	-24868	61	0		Not Available
TCGA-AA-3955-01A-02R-1022-07	Tumor	Yes	Yes	No	TCGA-AA-3955	41.78.0	Nationwide Children's Hospital	22	COAD	56B6AE47-0E99-48C4-B304-010350D42761	12	TCGA	2016			Descending Colon	TCGA-AA-3955	5c24435e-8e50-42c2-80c7-919b1cad0133	NO	Not Available	Not Available	Not Available	18	-14186		0	0	Not Available	TCGA-AA-3955-D37378;TCGA-AA-3955-D37379	923A811E-F19F-43E7-84A9-1C1FBA0ABD65;CDACF96B-2A58-4F42-8195-990F0E68F7C0	Not Available;Not Available	3;3	181;150	28;28	Capecitabine;Oxaliplatin	Complete Response;Complete Response	12;12	Not Available;Not Available	Not Available;Not Available	Not Available;Not Available	Not Available;Not Available	Not Applicable;Not Applicable	Not Available;Not Available	Not Available;Not Available	NO;NO	Chemotherapy;Chemotherapy	Not Available;Not Available	Not Available;Not Available	Not Available;Not Available
TCGA-AA-3956-01A-02R-1022-07	Tumor	Yes	Yes	No	TCGA-AA-3956	41.78.0	Nationwide Children's Hospital	22	COAD	E363C039-928D-4F28-B2D8-5A269671B2F0	12	TCGA	2016			Cecum	TCGA-AA-3956	7b47489f-c3cc-4388-b5d7-c7c02790a5f6	NO	Not Available	Not Available	Not Available	18	-24045		0	0	Not Available
TCGA-AA-3966-01A-01R-1113-07	Tumor	Yes	Yes	No	TCGA-AA-3966	45.80.0	Nationwide Children's Hospital	22	COAD	4481764D-B6A1-4FF6-9DA8-E519A6825876	12	TCGA	2016			Hepatic Flexure	TCGA-AA-3966	bc42fe2d-1a33-428d-a601-b1871f4c8d9b	NO	Not Available	Not Available	Not Available	18	-32537		0	61	Not Available
TCGA-AA-3968-01A-01R-1022-07	Tumor	Yes	Yes	No	TCGA-AA-3968	41.78.0	Nationwide Children's Hospital	22	COAD	DDA77EF3-17DF-48F2-8B7B-47A80A21565A	12	TCGA	2016			Sigmoid Colon	TCGA-AA-3968	cab7bdbc-0a11-4901-97c3-26b884f79cb5	NO	Not Available	Not Available	Not Available	18	-20089		0	0	Not Available
TCGA-AA-3970-01A-01R-1022-07	Tumor	Yes	Yes	No	TCGA-AA-3970	41.78.0	Nationwide Children's Hospital	22	COAD	CABD5248-CD67-4F9B-8D53-5B8572BCBCA2	12	TCGA	2016			Sigmoid Colon	TCGA-AA-3970	733d8b6a-ca9d-4a69-8c9c-1f88733e8b68	NO	Not Available	Not Available	Not Available	18	-23741		0	0	Not Available
TCGA-AA-3971-01A-01R-1022-07	Tumor	Yes	Yes	No	TCGA-AA-3971	41.78.0	Nationwide Children's Hospital	22	COAD	A3A3756A-8A6E-4B0D-9A06-FD8199F0A094	12	TCGA	2016			Sigmoid Colon	TCGA-AA-3971	10994156-7c2f-420e-aeb8-11d566b3d5e4	NO	Not Available	Not Available	Not Available	18	-21518		0	0	Not Available	TCGA-AA-3971-D37423;TCGA-AA-3971-D37424;TCGA-AA-3971-D37425	5F0380B5-59E5-4BB8-B7AC-1DD2C7E02145;F71B9357-6613-4BF8-8F2D-9B49B35F1912;969A32A8-5D14-4A37-9062-DAF425EA1C5B	Not Available;Not Available;Not Available	3;3;3	215;215;215	31;31;31	Folinic acid;5-Fluorouracil;Oxaliplatin	Complete Response;Complete Response;Complete Response	12;12;12	Not Available;Not Available;Not Available	Not Available;Not Available;Not Available	Not Available;Not Available;Not Available	Not Available;Not Available;Not Available	Not Applicable;Not Applicable;Not Applicable	Not Available;Not Available;Not Available	Not Available;Not Available;Not Available	NO;NO;NO	Chemotherapy;Chemotherapy;Chemotherapy	Not Available;Not Available;Not Available	Not Available;Not Available;Not Available	Not Available;Not Available;Not Available
TCGA-AA-3972-01A-01R-1022-07	Tumor	Yes	Yes	No	TCGA-AA-3972	41.78.0	Nationwide Children's Hospital	22	COAD	52E54F80-AEBF-468A-A784-6FABCF251D39	12	TCGA	2016			Sigmoid Colon	TCGA-AA-3972	93cd5d07-e0d3-40f8-ae7f-beadb1efb7c1	NO	Not Available	Not Available	Not Available	18	-26360		0	0	Not Available	TCGA-AA-3972-D37426;TCGA-AA-3972-D37427;TCGA-AA-3972-D37428;TCGA-AA-3972-D37429;TCGA-AA-3972-D37430;TCGA-AA-3972-D37431	45D2A60B-C35E-4BAC-9769-B1D5C0153FED;2DAFDB28-A410-42B2-AF63-E120355C65F7;DB748C7A-3F23-4440-959F-0652EF839B25;96844749-3509-4378-99E8-349FDEC7EFE8;A6074E5B-5C69-431C-837C-BFE344753B77;D468F9E0-47B4-4132-AD13-0ABB40C4E310	Not Available;Not Available;Not Available;Not Available;Not Available;Not Available	3;3;3;3;3;3	1246;1246;1369;1369;1369;1369	60;60;1277;1277;1277;1246	Capecitabine;Oxaliplatin;Folinic acid;5-Fluoruoracil;Oxaliplatin;Bevacizumab	Clinical Progressive Disease;Clinical Progressive Disease;Clinical Progressive Disease;Clinical Progressive Disease;Clinical Progressive Disease;Clinical Progressive Disease	12;12;12;12;12;12	Not Available;Not Available;Not Available;Not Available;Not Available;Not Available	Not Available;Not Available;Not Available;Not Available;Not Available;Not Available	Not Available;Not Available;Not Available;Not Available;Not Available;Not Available	Not Available;Not Available;Not Available;Not Available;Not Available;Not Available	Not Applicable;Not Applicable;Not Applicable;Not Applicable;Not Applicable;Not Applicable	Not Available;Not Available;Not Available;Not Available;Not Available;Not Available	Not Available;Not Available;Not Available;Not Available;Not Available;Not Available	NO;NO;NO;NO;NO;NO	Chemotherapy;Chemotherapy;Chemotherapy;Chemotherapy;Chemotherapy;Targeted Molecular therapy	Not Available;Not Available;Not Available;Not Available;Not Available;Not Available	Not Available;Not Available;Not Available;Not Available;Not Available;Not Available	Not Available;Not Available;Not Available;Not Available;Not Available;Not Available
TCGA-AA-3973-01A-01R-1022-07	Tumor	Yes	Yes	No	TCGA-AA-3973	41.78.0	Nationwide Children's Hospital	22	COAD	30A56DB3-B03E-4437-B046-3E5952715439	12	TCGA	2016			Sigmoid Colon	TCGA-AA-3973	e8841edf-e070-425b-b4d4-bbb2115f9dbd	NO	Not Available	Not Available	Not Available	18	-25536		0	0	Not Available	TCGA-AA-3973-D37432;TCGA-AA-3973-D37433;TCGA-AA-3973-D37434;TCGA-AA-3973-D37435	02288D76-A58F-4E92-B19E-08FA0A8A09A3;8C12A90B-FDED-4D29-B7FA-DCDA7A730754;33052D56-5F11-49F8-BABA-6F23D89EB61D;830E21DE-6412-4062-B970-4C321B01D3D4	Not Available;Not Available;Not Available;Not Available	3;3;3;3	305;305;305;305	31;31;31;Not Available	Folinic acid;5-Fluorouracil;Irinotecan;Bevacizumab	Stable Disease;Stable Disease;Stable Disease;Stable Disease	12;12;12;12	Not Available;Not Available;Not Available;Not Available	Not Available;Not Available;Not Available;Not Available	Not Available;Not Available;Not Available;Not Available	Not Available;Not Available;Not Available;Not Available	Not Applicable;Not Applicable;Not Applicable;Not Applicable	Not Available;Not Available;Not Available;Not Available	Not Available;Not Available;Not Available;Not Available	NO;NO;NO;NO	Chemotherapy;Chemotherapy;Chemotherapy;Targeted Molecular therapy	Not Available;Not Available;Not Available;Not Available	Not Available;Not Available;Not Available;Not Available	Not Available;Not Available;Not Available;Not Available
TCGA-AA-3975-01A-01R-1022-07	Tumor	Yes	Yes	No	TCGA-AA-3975	41.78.0	Nationwide Children's Hospital	22	COAD	F6A2CADF-E5DB-4CF8-97ED-77757591BC8E	12	TCGA	2016			Sigmoid Colon	TCGA-AA-3975	a9cb21d1-4c4a-4f30-ad4d-c54bed26f187	NO	Not Available	Not Available	Not Available	18	-29310		0	30	Not Available
TCGA-AA-3976-01A-01R-1022-07	Tumor	Yes	Yes	No	TCGA-AA-3976	41.78.0	Nationwide Children's Hospital	22	COAD	797C5F25-499E-4302-9C08-E97B46E5E589	12	TCGA	2016			Sigmoid Colon	TCGA-AA-3976	14efca0c-882d-4fba-b15c-64af6e213b80	NO	Not Available	Not Available	Not Available	18	-25599		0	0	Not Available	TCGA-AA-3976-D37436;TCGA-AA-3976-D37437;TCGA-AA-3976-D37438	71E44A11-E322-4B4A-9E01-EAA0DA75FD43;899F6FBF-C49A-43F7-9946-8B8993D26711;22945031-905D-47E4-814D-EB4815FCF8B5	Not Available;Not Available;Not Available	3;3;3	242;242;61	30;30;30	Folinic acid;5-Fluorouracil;Oxaliplatin	Complete Response;Complete Response;Complete Response	12;12;12	Not Available;Not Available;Not Available	Not Available;Not Available;Not Available	Not Available;Not Available;Not Available	Not Available;Not Available;Not Available	Not Applicable;Not Applicable;Not Applicable	Not Available;Not Available;Not Available	Not Available;Not Available;Not Available	NO;NO;NO	Chemotherapy;Chemotherapy;Chemotherapy	Not Available;Not Available;Not Available	Not Available;Not Available;Not Available	Not Available;Not Available;Not Available
TCGA-AA-3977-01A-01R-1022-07	Tumor	Yes	Yes	No	TCGA-AA-3977	41.78.0	Nationwide Children's Hospital	22	COAD	62A7A564-FF48-4C20-AFAF-9CD72B8236EB	12	TCGA	2016			Sigmoid Colon	TCGA-AA-3977	33e989b9-fac4-47d8-b429-269044ac772a	NO	Not Available	Not Available	Not Available	18	-23832		0	31	Not Available
TCGA-AA-3979-01A-01R-1022-07	Tumor	Yes	Yes	No	TCGA-AA-3979	41.78.0	Nationwide Children's Hospital	22	COAD	126013D5-6769-4ED5-96A3-45DD08EA9E26	12	TCGA	2016			Sigmoid Colon	TCGA-AA-3979	af17788e-a562-43aa-bd36-fd3e031f483c	NO	Not Available	Not Available	Not Available	18	-30742		0	0	Not Available
TCGA-AA-3980-01A-02R-1022-07	Tumor	Yes	Yes	No	TCGA-AA-3980	41.78.0	Nationwide Children's Hospital	22	COAD	35986A00-1A7E-4408-88E0-966B4F7BB555	12	TCGA	2016			Sigmoid Colon	TCGA-AA-3980	384400c1-98d6-4cc3-8724-de6711f6208b	NO	Not Available	Not Available	Not Available	18	-32630		0	0	Not Available
TCGA-AA-3982-01A-02R-1022-07	Tumor	Yes	Yes	No	TCGA-AA-3982	41.78.0	Nationwide Children's Hospital	22	COAD	FD08682E-9DFA-4F87-9648-2426C86816EB	12	TCGA	2016			Sigmoid Colon	TCGA-AA-3982	5a195baa-2d05-4273-a7c4-64cc816b0406	NO	Not Available	Not Available	Not Available	18	-27608		0	0	Not Available
TCGA-AA-3984-01A-02R-1022-07	Tumor	Yes	Yes	No	TCGA-AA-3984	41.78.0	Nationwide Children's Hospital	22	COAD	958FEAD7-D6FD-451F-ADC2-D84083AFA7D7	12	TCGA	2016			Sigmoid Colon	TCGA-AA-3984	db246424-3979-4f23-b316-8d30c449ee15	NO	Not Available	Not Available	Not Available	18	-22585		0	0	Not Available
TCGA-AA-3986-01A-02R-1022-07	Tumor	Yes	Yes	No	TCGA-AA-3986	41.78.0	Nationwide Children's Hospital	22	COAD	CF2A45B6-676A-4A92-A1DC-60E0786CC732	12	TCGA	2016			Transverse Colon	TCGA-AA-3986	04d7a52f-a89b-4114-a608-a6254b4d604f	NO	Not Available	Not Available	Not Available	18	-26967		0	30	Not Available
TCGA-AA-3989-01A-01R-1022-07	Tumor	Yes	Yes	No	TCGA-AA-3989	41.78.0	Nationwide Children's Hospital	22	COAD	33CE5A8D-F7F9-44EB-8925-57F0D309DB17	12	TCGA	2016			Transverse Colon	TCGA-AA-3989	d5619045-060a-4b60-86e4-6a5774994fd4	NO	Not Available	Not Available	Not Available	18	-30712		0	0	Not Available
TCGA-AA-3994-01A-01R-1113-07	Tumor	Yes	Yes	No	TCGA-AA-3994	45.80.0	Nationwide Children's Hospital	22	COAD	DD7E778F-C979-4047-A97D-64AB067D0FD1	12	TCGA	2016			Transverse Colon	TCGA-AA-3994	750770db-53cf-4021-a8c2-5e0ddb97fef5	NO	Not Available	Not Available	Not Available	18	-25323		0	0	Not Available	TCGA-AA-3994-D37439	09F57FC8-2E45-4B15-83F1-490E1762A214	Not Available	3	334	30	Capecitabine	Complete Response	12	Not Available	Not Available	Not Available	Not Available	Not Applicable	Not Available	Not Available	NO	Chemotherapy	Not Available	Not Available	Not Available
TCGA-AA-A004-01A-01R-A00A-07	Tumor	Yes	Yes	No	TCGA-AA-A004	33.79.0	Nationwide Children's Hospital	22	COAD	8C0D3C3B-A491-48DB-823A-2EB58D378468	12	TCGA	2016			Sigmoid Colon	TCGA-AA-A004	d2c99bed-3446-4d12-99e0-00611faa37dc	NO	Not Available	Not Available	Not Available	15	-27943		0	31	Not Available
TCGA-AA-A00A-01A-01R-A002-07	Tumor	Yes	Yes	No	TCGA-AA-A00A	30.80.0	Nationwide Children's Hospital	22	COAD	98C92EC8-5A64-4E87-BB20-CC9E57AEA7C5	12	TCGA	2016			Ascending Colon	TCGA-AA-A00A	10628a61-bd5e-4415-af97-631c5ca320cb	NO	Not Available	Not Available	Not Available	15	-29463		0	0	Not Available
TCGA-AA-A00D-01A-01R-A002-07	Tumor	Yes	Yes	No	TCGA-AA-A00D	30.80.0	Nationwide Children's Hospital	22	COAD	1CC3262B-0EB1-4A71-A227-70FF2D74FBE5	12	TCGA	2016			Ascending Colon	TCGA-AA-A00D	081a3dc7-45e1-457d-add0-c4686140a8d0	NO	Not Available	Not Available	Not Available	15	-25689		0	31	Not Available
TCGA-AA-A00E-01A-01R-A002-07	Tumor	Yes	Yes	No	TCGA-AA-A00E	30.80.0	Nationwide Children's Hospital	22	COAD	6EF72430-0CA6-4E6E-8A85-A64AA3F3AABE	12	TCGA	2016			Ascending Colon	TCGA-AA-A00E	124b6856-f581-46da-9068-b0a49b999785	NO	Not Available	Not Available	Not Available	15	-23741		0	0	Not Available
TCGA-AA-A00F-01A-01R-A002-07	Tumor	Yes	Yes	No	TCGA-AA-A00F	30.80.0	Nationwide Children's Hospital	22	COAD	E4ABCDD9-A7AC-4010-A5BE-72A0D16AA4CD	12	TCGA	2016			Sigmoid Colon	TCGA-AA-A00F	60ad2c8a-6bbf-43fc-ae73-cc1f6d6c163c	NO	Not Available	Not Available	Not Available	15	-24379		0	0	Not Available	TCGA-AA-A00F-D37417;TCGA-AA-A00F-D37418;TCGA-AA-A00F-D37419	A79924C7-E384-46D8-9AA7-C45D0D21E753;41FF725E-E12B-4A08-8828-37F0E889E44E;157B2E65-0CA0-485B-9762-7F17FCBD7934	Not Available;Not Available;Not Available	3;3;3	213;213;213	61;61;61	Folinic acid;5-Fluorouracil;Oxaliplatin	Partial Response;Partial Response;Partial Response	12;12;12	Not Available;Not Available;Not Available	Not Available;Not Available;Not Available	Not Available;Not Available;Not Available	Not Available;Not Available;Not Available	Not Applicable;Not Applicable;Not Applicable	Not Available;Not Available;Not Available	Not Available;Not Available;Not Available	NO;NO;NO	Chemotherapy;Chemotherapy;Chemotherapy	Not Available;Not Available;Not Available	Not Available;Not Available;Not Available	Not Available;Not Available;Not Available
TCGA-AA-A00J-01A-02R-A002-07	Tumor	Yes	Yes	No	TCGA-AA-A00J	30.80.0	Nationwide Children's Hospital	22	COAD	771B774A-97AC-4015-B361-0B9A26B00D97	12	TCGA	2016			Ascending Colon	TCGA-AA-A00J	56e612e8-2c29-4782-be79-2813cc8dd2e6	NO	Not Available	Not Available	Not Available	15	-29371		0	0	Not Available	TCGA-AA-A00J-D37416	B3019D2B-1967-4313-8010-AE45C7D73ADA	Not Available	3	245	31	5-Fluorouracil	Partial Response	12	Not Available	Not Available	Not Available	Not Available	Not Applicable	Not Available	Not Available	NO	Chemotherapy	Not Available	Not Available	Not Available
TCGA-AA-A00K-01A-02R-A002-07	Tumor	Yes	Yes	No	TCGA-AA-A00K	30.80.0	Nationwide Children's Hospital	22	COAD	A9F34C04-CF32-4FB5-8053-E0EA3664F6D7	12	TCGA	2016			Sigmoid Colon	TCGA-AA-A00K	0cbe9848-8eac-4ea8-a36b-fb74b4a33de7	NO	Not Available	Not Available	Not Available	15	-29189		0	31	Not Available
TCGA-AA-A00L-01A-01R-A002-07	Tumor	Yes	Yes	No	TCGA-AA-A00L	30.80.0	Nationwide Children's Hospital	22	COAD	8BAFFC70-CB1E-4470-999E-C283791999A4	12	TCGA	2016			Transverse Colon	TCGA-AA-A00L	381cf7f3-cd7b-4660-8175-ff8062f7bf78	NO	Not Available	Not Available	Not Available	15	-24319		0	31	Not Available
TCGA-AA-A00N-01A-02R-A00A-07	Tumor	Yes	Yes	No	TCGA-AA-A00N	33.79.0	Nationwide Children's Hospital	22	COAD	40F14FB6-2255-4CC0-9842-F2C982791DD6	12	TCGA	2016			Cecum	TCGA-AA-A00N	e457344d-76fb-46bf-b362-61a6e811d131	NO	Not Available	Not Available	Not Available	15	-27667	122	0		Not Available
TCGA-AA-A00O-01A-02R-A089-07	Tumor	Yes	Yes	No	TCGA-AA-A00O	33.79.0	Nationwide Children's Hospital	22	COAD	9C2A7A45-2515-49A3-8277-1DB687B37441	12	TCGA	2016			Sigmoid Colon	TCGA-AA-A00O	01f493d4-229d-47a6-baa8-32a342c65d01	NO	Not Available	Not Available	Not Available	15	-30316		0	0	Not Available
TCGA-AA-A00Q-01A-01R-A002-07	Tumor	Yes	Yes	No	TCGA-AA-A00Q	30.80.0	Nationwide Children's Hospital	22	COAD	DB3D0CE4-ACF8-47D4-A6AB-7CE0349C08EA	12	TCGA	2016			Sigmoid Colon	TCGA-AA-A00Q	62d39be5-f029-4eb8-8b00-46470e06a755	NO	Not Available	Not Available	Not Available	15	-24199		0	0	Not Available	TCGA-AA-A00Q-D37413;TCGA-AA-A00Q-D37414;TCGA-AA-A00Q-D37415	14525E0B-771C-4858-85EA-04411066C462;551F6AA8-2C03-4ACC-9760-585B262DAC5F;2FFB89A0-6358-4261-AD46-64CC67C11629	Not Available;Not Available;Not Available	3;3;3	334;334;334	61;61;61	Folinic acid;5-Fluorouracil;Oxaliplatin	Complete Response;Complete Response;Complete Response	12;12;12	Not Available;Not Available;Not Available	Not Available;Not Available;Not Available	Not Available;Not Available;Not Available	Not Available;Not Available;Not Available	Not Applicable;Not Applicable;Not Applicable	Not Available;Not Available;Not Available	Not Available;Not Available;Not Available	NO;NO;NO	Chemotherapy;Chemotherapy;Chemotherapy	Not Available;Not Available;Not Available	Not Available;Not Available;Not Available	Not Available;Not Available;Not Available
TCGA-AA-A00R-01A-01R-A002-07	Tumor	Yes	Yes	No	TCGA-AA-A00R	30.80.0	Nationwide Children's Hospital	22	COAD	237A9FCB-C007-4CB2-B41F-96F1140B626A	12	TCGA	2016			Cecum	TCGA-AA-A00R	ca22edd4-eb7c-4677-84aa-6f0354459a19	NO	Not Available	Not Available	Not Available	15	-23528		0	30	Not Available
TCGA-AA-A00U-01A-01R-A002-07	Tumor	Yes	Yes	No	TCGA-AA-A00U	30.80.0	Nationwide Children's Hospital	22	COAD	51348B30-BD7F-4154-A115-FA89039C2CF2	12	TCGA	2016			Ascending Colon	TCGA-AA-A00U	091e3084-04ee-4497-893c-d46226dec78f	NO	Not Available	Not Available	Not Available	15	-18263		0	31	Not Available	TCGA-AA-A00U-D37380;TCGA-AA-A00U-D37381;TCGA-AA-A00U-D37382	573E799A-7A71-49F9-A262-26BF0DCB98ED;DD9FE9D1-175B-495F-9E2D-9DF63C15AD70;EA070337-0D97-467F-B588-9F256BE4C9F4	Not Available;Not Available;Not Available	3;3;3	214;214;214	61;61;61	Folinic acid;5-Fluorouracil;Oxaliplatin	Complete Response;Complete Response;Complete Response	12;12;12	Not Available;Not Available;Not Available	Not Available;Not Available;Not Available	Not Available;Not Available;Not Available	Not Available;Not Available;Not Available	Not Applicable;Not Applicable;Not Applicable	Not Available;Not Available;Not Available	Not Available;Not Available;Not Available	NO;NO;NO	Chemotherapy;Chemotherapy;Chemotherapy	Not Available;Not Available;Not Available	Not Available;Not Available;Not Available	Not Available;Not Available;Not Available
TCGA-AA-A00W-01A-01R-A002-07	Tumor	Yes	Yes	No	TCGA-AA-A00W	30.80.0	Nationwide Children's Hospital	22	COAD	F14DD154-DE04-4124-A4DF-DA8FB2B93AAB	12	TCGA	2016			Sigmoid Colon	TCGA-AA-A00W	fa96d094-0165-401c-8fd5-6d1ee4ef3994	NO	Not Available	Not Available	Not Available	15	-29311		0	30	Not Available
TCGA-AA-A00Z-01A-01R-A002-07	Tumor	Yes	Yes	No	TCGA-AA-A00Z	30.80.0	Nationwide Children's Hospital	22	COAD	8F2F5DC2-8BA7-4899-BB74-3DB7B8CC7AB5	12	TCGA	2016			Sigmoid Colon	TCGA-AA-A00Z	af3a0634-4292-45bd-b948-6b6bd2d58090	NO	Not Available	Not Available	Not Available	15	-25872		0	31	Not Available
TCGA-AA-A010-01A-01R-A089-07	Tumor	Yes	Yes	No	TCGA-AA-A010	33.79.0	Nationwide Children's Hospital	22	COAD	ACE5AEF6-2369-46C7-B78F-AFC877FA4D74	12	TCGA	2016			Transverse Colon	TCGA-AA-A010	0712566e-3371-4715-95f1-5b792e72d758	NO	Not Available	Not Available	Not Available	15	-16922		0	0	Not Available	TCGA-AA-A010-D37410;TCGA-AA-A010-D37411;TCGA-AA-A010-D37412	F4C201FC-604D-4378-BF80-1D0B46DC40EF;196D63A5-A0C3-4567-B52C-C80754DC5D60;5E8AE646-9F65-4EE8-BED1-F1874A391471	Not Available;Not Available;Not Available	3;3;3	183;183;183	0;0;0	Folinic acid;5-Fluorouracil;Oxaliplatin	Complete Response;Complete Response;Complete Response	12;12;12	Not Available;Not Available;Not Available	Not Available;Not Available;Not Available	Not Available;Not Available;Not Available	Not Available;Not Available;Not Available	Not Applicable;Not Applicable;Not Applicable	Not Available;Not Available;Not Available	Not Available;Not Available;Not Available	NO;NO;NO	Chemotherapy;Chemotherapy;Chemotherapy	Not Available;Not Available;Not Available	Not Available;Not Available;Not Available	Not Available;Not Available;Not Available
TCGA-AA-A017-01A-01R-A00A-07	Tumor	Yes	Yes	No	TCGA-AA-A017	33.79.0	Nationwide Children's Hospital	22	COAD	2EEC2AA6-8174-4EDB-999B-5A553DD230F4	12	TCGA	2016			Sigmoid Colon	TCGA-AA-A017	af06cde0-c69a-4bb1-a234-8023b95e4835	NO	Not Available	Not Available	Not Available	15	-21032		0	31	Not Available
TCGA-AA-A01C-01A-01R-A00A-07	Tumor	Yes	Yes	No	TCGA-AA-A01C	33.79.0	Nationwide Children's Hospital	22	COAD	A6B980C5-C6E8-44A3-B5C2-105AA2EED356	12	TCGA	2016			Ascending Colon	TCGA-AA-A01C	80809d79-92e1-4d6c-ba2e-0a9589997792	NO	Not Available	Not Available	Not Available	15	-27729		0	30	Not Available
TCGA-AA-A01D-01A-01R-A00A-07	Tumor	Yes	Yes	No	TCGA-AA-A01D	33.79.0	Nationwide Children's Hospital	22	COAD	410337C2-82E3-4E97-AB6E-1BCABDE71C72	12	TCGA	2016			Sigmoid Colon	TCGA-AA-A01D	e2edbf3f-25d8-49aa-b656-2a59c3b99aeb	NO	Not Available	Not Available	Not Available	15	-17318		0	30	Not Available	TCGA-AA-A01D-D37404;TCGA-AA-A01D-D37405;TCGA-AA-A01D-D37406;TCGA-AA-A01D-D37407;TCGA-AA-A01D-D37408;TCGA-AA-A01D-D37409	4F739C3B-57E6-4AB5-8F2A-79326FE773E6;C597CB1C-8B1F-4EAE-AACF-2ACB2C0B0267;9E59767B-446A-4F48-BFEF-20BDB4731B47;F2A4FAE7-D172-454F-8F86-44237D0514DF;2F4FDF3B-F5D5-4507-975B-07A38AC4D75C;45839A4B-3333-43FE-ABE2-E6FCFE5D837D	Not Available;Not Available;Not Available;Not Available;Not Available;Not Available	3;3;3;3;3;3	273;153;273;304;273;304	61;61;214;273;214;273	Capecitabine;Oxaliplatin;Irinotecan;Mitomycin;Bevacizumab;Panitumumab	Clinical Progressive Disease;Clinical Progressive Disease;Clinical Progressive Disease;Clinical Progressive Disease;Clinical Progressive Disease;Clinical Progressive Disease	12;12;12;12;12;12	Not Available;Not Available;Not Available;Not Available;Not Available;Not Available	Not Available;Not Available;Not Available;Not Available;Not Available;Not Available	Not Available;Not Available;Not Available;Not Available;Not Available;Not Available	Not Available;Not Available;Not Available;Not Available;Not Available;Not Available	Not Applicable;Not Applicable;Not Applicable;Not Applicable;Not Applicable;Not Applicable	Not Available;Not Available;Not Available;Not Available;Not Available;Not Available	Not Available;Not Available;Not Available;Not Available;Not Available;Not Available	NO;NO;NO;YES;NO;NO	Chemotherapy;Chemotherapy;Chemotherapy;Chemotherapy;Targeted Molecular therapy;Targeted Molecular therapy	Not Available;Not Available;Not Available;Not Available;Not Available;Not Available	Not Available;Not Available;Not Available;Not Available;Not Available;Not Available	Not Available;Not Available;Not Available;Not Available;Not Available;Not Available
TCGA-AA-A01F-01A-01R-A002-07	Tumor	Yes	Yes	No	TCGA-AA-A01F	30.80.0	Nationwide Children's Hospital	22	COAD	F40364C5-18E4-4327-8E8B-D6F96A388E4D	12	TCGA	2016			Sigmoid Colon	TCGA-AA-A01F	132229e5-947d-43e9-a54c-a97d4be7d604	NO	Not Available	Not Available	Not Available	15	-26298		0	31	Not Available	TCGA-AA-A01F-D37400;TCGA-AA-A01F-D37401;TCGA-AA-A01F-D37402	A2B884E1-ED59-4356-819B-62212890077A;988E2E95-014A-4780-BDFE-813A1F8ACD26;AED5627D-9A57-44F6-82C4-CDAC2CB1EE4C	Not Available;Not Available;Not Available	3;3;3	215;215;215	62;62;62	Folinic acid;5-Fluorouracil;Oxaliplatin	Complete Response;Complete Response;Complete Response	12;12;12	Not Available;Not Available;Not Available	Not Available;Not Available;Not Available	Not Available;Not Available;Not Available	Not Available;Not Available;Not Available	Not Applicable;Not Applicable;Not Applicable	Not Available;Not Available;Not Available	Not Available;Not Available;Not Available	NO;NO;NO	Chemotherapy;Chemotherapy;Chemotherapy	Not Available;Not Available;Not Available	Not Available;Not Available;Not Available	Not Available;Not Available;Not Available
TCGA-AA-A01G-01A-01R-A002-07	Tumor	Yes	Yes	No	TCGA-AA-A01G	30.80.0	Nationwide Children's Hospital	22	COAD	812BB56B-155D-423B-949A-07EBC2A77930	12	TCGA	2016			Cecum	TCGA-AA-A01G	6f2b5a14-569c-4084-8c67-b1a44d787897	NO	Not Available	Not Available	Not Available	15	-23133		0	31	Not Available
TCGA-AA-A01I-01A-02R-A089-07	Tumor	Yes	Yes	No	TCGA-AA-A01I	33.79.0	Nationwide Children's Hospital	22	COAD	87B941D0-DDAA-458F-819C-B4F25AE00CDC	12	TCGA	2016			Sigmoid Colon	TCGA-AA-A01I	86d18004-9478-4e46-83b4-4fbe445ccb70	NO	Not Available	Not Available	Not Available	15	-27759		0	31	Not Available
TCGA-AA-A01K-01A-01R-A00A-07	Tumor	Yes	Yes	No	TCGA-AA-A01K	33.79.0	Nationwide Children's Hospital	22	COAD	4E9F13F2-4CE8-4911-B604-A01DB2D52FD7	12	TCGA	2016			Sigmoid Colon	TCGA-AA-A01K	a72dd578-3a6f-4807-a843-4a942500944e	NO	Not Available	Not Available	Not Available	15	-27029		0	31	Not Available	TCGA-AA-A01K-D37397;TCGA-AA-A01K-D37398;TCGA-AA-A01K-D37399	3A2C3BC3-3631-4F1C-BB13-DAC6A294936E;6796D8BC-15FF-4367-ADF9-C70A1F2D542B;4BEE62E4-B052-4D7B-B1AE-7020CE37EC3F	Not Available;Not Available;Not Available	3;3;3	243;243;243	61;61;61	Folinic acid;5-Fluorouracil;Oxaliplatin	Complete Response;Complete Response;Complete Response	12;12;12	Not Available;Not Available;Not Available	Not Available;Not Available;Not Available	Not Available;Not Available;Not Available	Not Available;Not Available;Not Available	Not Applicable;Not Applicable;Not Applicable	Not Available;Not Available;Not Available	Not Available;Not Available;Not Available	NO;NO;NO	Chemotherapy;Chemotherapy;Chemotherapy	Not Available;Not Available;Not Available	Not Available;Not Available;Not Available	Not Available;Not Available;Not Available
TCGA-AA-A01P-01A-21R-A083-07	Tumor	Yes	Yes	No	TCGA-AA-A01P	66.81.0	Nationwide Children's Hospital	22	COAD	E2DA0BCE-5657-450B-A26C-0BA7BB95959F	12	TCGA	2016			Ascending Colon	TCGA-AA-A01P	13ae9d83-a22f-451f-88bb-686051725cf3	NO	Not Available	Not Available	Not Available	15	-29554		0	0	Not Available
TCGA-AA-A01Q-01A-01R-A002-07	Tumor	Yes	Yes	No	TCGA-AA-A01Q	30.80.0	Nationwide Children's Hospital	22	COAD	BC7E21BE-869B-4373-91E6-267F2C95DD16	12	TCGA	2016			Ascending Colon	TCGA-AA-A01Q	4be66108-e72a-406b-bb4b-f58ff2877336	NO	Not Available	Not Available	Not Available	15	-17715		0	31	Not Available
TCGA-AA-A01R-01A-21R-A083-07	Tumor	Yes	Yes	No	TCGA-AA-A01R	66.81.0	Nationwide Children's Hospital	22	COAD	C38C297C-E035-4213-BAD3-302F21DFACE6	12	TCGA	2016			Ascending Colon	TCGA-AA-A01R	97f6c8d3-09a0-4128-8f10-41e736648a5f	NO	Not Available	Not Available	Not Available	15	-17289		0	29	Not Available	TCGA-AA-A01R-D37394;TCGA-AA-A01R-D37395;TCGA-AA-A01R-D37396	D951161C-677D-4A62-9684-DD8794840413;EF93527A-31EB-43F2-98FB-343C3AE08F54;8EF3060A-3D3D-4F10-83A7-29CB9FDF2D8A	Not Available;Not Available;Not Available	3;3;3	820;820;820	60;669;669	5-Fluorouracil;Folinic acid;Irinotecan	Partial Response;Partial Response;Partial Response	12;12;12	Not Available;Not Available;Not Available	Not Available;Not Available;Not Available	Not Available;Not Available;Not Available	Not Available;Not Available;Not Available	Not Applicable;Not Applicable;Not Applicable	Not Available;Not Available;Not Available	Not Available;Not Available;Not Available	NO;NO;NO	Chemotherapy;Chemotherapy;Chemotherapy	Not Available;Not Available;Not Available	Not Available;Not Available;Not Available	Not Available;Not Available;Not Available
TCGA-AA-A01S-01A-21R-A083-07	Tumor	Yes	Yes	No	TCGA-AA-A01S	66.81.0	Nationwide Children's Hospital	22	COAD	66BB3826-555C-40B4-86F2-AFA8562BDDE4	12	TCGA	2016			Sigmoid Colon	TCGA-AA-A01S	84e34cf2-b3bb-4a1a-8fb7-6c2c604c4008	NO	Not Available	Not Available	Not Available	15	-17257		0	31	Not Available
TCGA-AA-A01T-01A-21R-A16W-07	Tumor	Yes	Yes	No	TCGA-AA-A01T	66.81.0	Nationwide Children's Hospital	22	COAD	6A1F1F6A-A952-4360-A960-AA9D74182934	12	TCGA	2016			Sigmoid Colon	TCGA-AA-A01T	f87c6dcc-1a9e-4df5-962c-1f946e2611f8	NO	Not Available	Not Available	Not Available	15	-23192		0	31	Not Available	TCGA-AA-A01T-D37392;TCGA-AA-A01T-D37393	45AADB1F-5899-4657-BE24-711FD3CEFC2C;70E04694-EC9B-4596-B5C3-25BC492B1919	Not Available;Not Available	3;3	184;184	61;61	5-Fluorouracil;Folinic acid	Complete Response;Complete Response	12;12	Not Available;Not Available	Not Available;Not Available	Not Available;Not Available	Not Available;Not Available	Not Applicable;Not Applicable	Not Available;Not Available	Not Available;Not Available	NO;NO	Chemotherapy;Chemotherapy	Not Available;Not Available	Not Available;Not Available	Not Available;Not Available
TCGA-AA-A01V-01A-23R-A083-07	Tumor	Yes	Yes	No	TCGA-AA-A01V	66.81.0	Nationwide Children's Hospital	22	COAD	A32B21EF-8996-43C7-A41A-8E7D8DF65991	12	TCGA	2016			Cecum	TCGA-AA-A01V	0cb0dac8-4ce2-444a-b1ae-1550e065b4d9	NO	Not Available	Not Available	Not Available	15	-21792		0	31	Not Available
TCGA-AA-A01X-01A-21R-A083-07	Tumor	Yes	Yes	No	TCGA-AA-A01X	66.81.0	Nationwide Children's Hospital	22	COAD	492E0D2E-74BF-4A32-9F73-9E6617167FF5	12	TCGA	2016			Sigmoid Colon	TCGA-AA-A01X	2e386e48-b99b-4806-a3e3-081d72a606e7	NO	Not Available	Not Available	Not Available	15	-29281		0	30	Not Available
TCGA-AA-A01Z-01A-11R-A083-07	Tumor	Yes	Yes	No	TCGA-AA-A01Z	66.81.0	Nationwide Children's Hospital	22	COAD	104D4CFE-2914-4882-A3F1-C35D02C56713	12	TCGA	2016			Ascending Colon	TCGA-AA-A01Z	c9e829d9-cd08-41a9-a5a4-34f2d7d619c7	NO	Not Available	Not Available	Not Available	15	-24990		0	0	Not Available
TCGA-AA-A022-01A-21R-A16W-07	Tumor	Yes	Yes	No	TCGA-AA-A022	66.81.0	Nationwide Children's Hospital	22	COAD	261CE67A-71E5-4B5E-B001-DB28FE31691C	12	TCGA	2016			Cecum	TCGA-AA-A022	7a481097-14a3-4916-9632-d899c25fd284	NO	Not Available	Not Available	Not Available	15	-32446		0	0	Not Available
TCGA-AA-A024-01A-02R-A00A-07	Tumor	Yes	Yes	No	TCGA-AA-A024	33.79.0	Nationwide Children's Hospital	22	COAD	50DCC7B3-0B72-467A-A55E-AC1F5498D769	12	TCGA	2016			Descending Colon	TCGA-AA-A024	d4e1472a-7b5f-46f4-acb7-b961f634e28e	NO	Not Available	Not Available	Not Available	15	-29708		0	61	Not Available
TCGA-AA-A029-01A-01R-A00A-07	Tumor	Yes	Yes	No	TCGA-AA-A029	33.79.0	Nationwide Children's Hospital	22	COAD	D6632810-C957-4ECA-AA91-8DA30D6DBDE7	12	TCGA	2016			Cecum	TCGA-AA-A029	93ca8937-97c0-4f6e-bdec-66d32f2a7b3d	NO	Not Available	Not Available	Not Available	15	-24686		0	120	Not Available
TCGA-AA-A02E-01A-01R-A00A-07	Tumor	Yes	Yes	No	TCGA-AA-A02E	33.79.0	Nationwide Children's Hospital	22	COAD	1B3EF1E9-5EA7-44B5-8416-62919988C5F4	12	TCGA	2016			Cecum	TCGA-AA-A02E	35620be9-3ba5-4be7-9e00-83103e6a92e6	NO	Not Available	Not Available	Not Available	15	-30256	90	0		Not Available
TCGA-AA-A02F-01A-01R-A089-07	Tumor	Yes	Yes	No	TCGA-AA-A02F	33.79.0	Nationwide Children's Hospital	22	COAD	8FDEBC4A-E7E3-4595-9F16-0335898D19D7	12	TCGA	2016			Sigmoid Colon	TCGA-AA-A02F	dd4be58e-da22-4bcd-bf4c-2b9e60ffda19	NO	Not Available	Not Available	Not Available	15	-25051		0	31	Not Available	TCGA-AA-A02F-D37387;TCGA-AA-A02F-D37388;TCGA-AA-A02F-D37389;TCGA-AA-A02F-D37390;TCGA-AA-A02F-D37391	F6A5DA6A-5BF9-4460-ACFE-CBA48519AAB4;71DCC297-9D24-453F-A455-1F3541C60CE2;FD42DB4E-C958-48D6-BE29-86FBF6F1B815;FFAE6F6B-0040-4DAB-8FD5-F053839270BC;9C785800-15D7-46C2-95F4-282E60286F9C	Not Available;Not Available;Not Available;Not Available;Not Available	3;3;3;3;3	1127;1127;1127;700;1096	59;59;59;670;59	Folinic acid;5-Fluorouracil;Irinotecan;Oxaliplatin;Bevacizumab	Partial Response;Partial Response;Partial Response;Partial Response;Partial Response	12;12;12;12;12	Not Available;Not Available;Not Available;Not Available;Not Available	Not Available;Not Available;Not Available;Not Available;Not Available	Not Available;Not Available;Not Available;Not Available;Not Available	Not Available;Not Available;Not Available;Not Available;Not Available	Not Applicable;Not Applicable;Not Applicable;Not Applicable;Not Applicable	Not Available;Not Available;Not Available;Not Available;Not Available	Not Available;Not Available;Not Available;Not Available;Not Available	NO;NO;NO;NO;NO	Chemotherapy;Chemotherapy;Chemotherapy;Chemotherapy;Targeted Molecular therapy	Not Available;Not Available;Not Available;Not Available;Not Available	Not Available;Not Available;Not Available;Not Available;Not Available	Not Available;Not Available;Not Available;Not Available;Not Available
TCGA-AA-A02H-01A-01R-A089-07	Tumor	Yes	Yes	No	TCGA-AA-A02H	33.79.0	Nationwide Children's Hospital	22	COAD	D557A1E2-27C4-48DD-B470-324FA67B967A	12	TCGA	2016			Sigmoid Colon	TCGA-AA-A02H	69fb431f-0caf-4cdd-9085-eda5b18ed15d	NO	Not Available	Not Available	Not Available	15	-27362	61	0		Not Available
TCGA-AA-A02J-01A-01R-A00A-07	Tumor	Yes	Yes	No	TCGA-AA-A02J	33.79.0	Nationwide Children's Hospital	22	COAD	9AD340D5-51B7-420C-94B0-E2326C069879	12	TCGA	2016			Sigmoid Colon	TCGA-AA-A02J	73a142e1-8ac2-4cfe-b8cf-7e9dea64f488	NO	Not Available	Not Available	Not Available	15	-25749	153	0		Not Available
TCGA-AA-A02K-01A-03R-A32Y-07	Tumor	Yes	Yes	No	TCGA-AA-A02K	66.81.0	Nationwide Children's Hospital	22	COAD	98AB0334-BA81-42E6-83E6-056316A2B08A	12	TCGA	2016			Ascending Colon	TCGA-AA-A02K	10881458-55b2-41d1-8358-4ee6ccb8ec85	NO	Not Available	Not Available	Not Available	15	-18506		0	0	Not Available	TCGA-AA-A02K-D37383;TCGA-AA-A02K-D37384;TCGA-AA-A02K-D37385;TCGA-AA-A02K-D37386	284D9612-89A5-4F4D-82AD-D73C214BF630;DA114F4F-D777-4640-A175-AC51FF4D0346;B72BBC44-9B88-4103-84CC-157C43ADFAE9;AD48478E-2CDC-4B13-B6E6-61CAE4FEE9E9	Not Available;Not Available;Not Available;Not Available	3;3;3;3	275;275;275;275	31;31;31;31	Folinic acid;5-Fluorouracil;Irinotecan;Bevacizumab	Clinical Progressive Disease;Clinical Progressive Disease;Clinical Progressive Disease;Clinical Progressive Disease	12;12;12;12	Not Available;Not Available;Not Available;Not Available	Not Available;Not Available;Not Available;Not Available	Not Available;Not Available;Not Available;Not Available	Not Available;Not Available;Not Available;Not Available	Not Applicable;Not Applicable;Not Applicable;Not Applicable	Not Available;Not Available;Not Available;Not Available	Not Available;Not Available;Not Available;Not Available	NO;NO;NO;NO	Chemotherapy;Chemotherapy;Chemotherapy;Targeted Molecular therapy	Not Available;Not Available;Not Available;Not Available	Not Available;Not Available;Not Available;Not Available	Not Available;Not Available;Not Available;Not Available
TCGA-AA-A02O-01A-21R-A16W-07	Tumor	Yes	Yes	No	TCGA-AA-A02O	66.81.0	Nationwide Children's Hospital	22	COAD	904AA4BA-AE92-47CA-8EA5-49B8DBB868B2	12	TCGA	2016			Transverse Colon	TCGA-AA-A02O	6fa41234-9077-4d05-a295-6820f3bedf5b	NO	Not Available	Not Available	Not Available	15	-30288		0	28	Not Available
TCGA-AA-A02R-01A-01R-A00A-07	Tumor	Yes	Yes	No	TCGA-AA-A02R	33.79.0	Nationwide Children's Hospital	22	COAD	2294FBD4-A7AF-410A-A352-3EC5B3BFE402	12	TCGA	2016			Cecum	TCGA-AA-A02R	764c97c9-01d3-45cb-86bd-f8a52b5468da	NO	Not Available	Not Available	Not Available	15	-30834	670	0		Not Available
TCGA-AA-A02W-01A-01R-A00A-07	Tumor	Yes	Yes	No	TCGA-AA-A02W	33.79.0	Nationwide Children's Hospital	22	COAD	7A15EFEB-CED3-47D8-9134-57A8B4FF7C64	12	TCGA	2016			Sigmoid Colon	TCGA-AA-A02W	73448b56-a6c6-4c98-a153-ab704261e073	NO	Not Available	Not Available	Not Available	15	-26693		0	31	Not Available
TCGA-AA-A02Y-01A-43R-A32Y-07	Tumor	Yes	Yes	No	TCGA-AA-A02Y	66.81.0	Nationwide Children's Hospital	22	COAD	E1276D72-3947-48BC-8F0A-94ABD667F5CF	12	TCGA	2016			Cecum	TCGA-AA-A02Y	a435fdf4-a89a-499e-9006-cbb5693eab26	NO	Not Available	Not Available	Not Available	15	-26724		0	31	Not Available
TCGA-AA-A03F-01A-11R-A16W-07	Tumor	Yes	Yes	No	TCGA-AA-A03F	66.81.0	Nationwide Children's Hospital	22	COAD	832FAC8D-2DA4-42C5-B6D6-29709F1016AA	12	TCGA	2016			Cecum	TCGA-AA-A03F	2a971e32-b0e7-4a3f-8c40-62d69c0307d8	NO	Not Available	Not Available	Not Available	15	-32873		0	0	Not Available
TCGA-AA-A03J-01A-21R-A16W-07	Tumor	Yes	Yes	No	TCGA-AA-A03J	66.81.0	Nationwide Children's Hospital	22	COAD	CC972687-DE87-4D55-B85C-7C3B8D9F50D2	12	TCGA	2016			Sigmoid Colon	TCGA-AA-A03J	e6c8c5fc-158a-4de4-b3f6-3b645584bbc7	NO	Not Available	Not Available	Not Available	15	-23986		0	0	Not Available
TCGA-AD-5900-01A-11R-1653-07	Tumor	Yes	Yes	No	TCGA-AD-5900	89.77.0	Nationwide Children's Hospital	22	COAD	655A25E9-37EE-4497-8623-C324EA3BADC4	12	TCGA	2016			Ascending Colon	TCGA-AD-5900	0f008098-d8aa-46dc-8445-cca59838c582	Not Available	Not Available	Not Available	NO	22	-24776		0	2	Not Available
TCGA-AD-6548-01A-11R-1839-07	Tumor	Yes	Yes	No	TCGA-AD-6548	138.78.0	Nationwide Children's Hospital	22	COAD	E8717F1B-A1A9-4669-B23D-73C94D612BDC	12	TCGA	2016			Splenic Flexure	TCGA-AD-6548	c113808a-773f-4179-82d6-9083518404b5	Not Available	Not Available	4	YES	22	-29758		0	3	Not Available
TCGA-AD-6888-01A-11R-1928-07	Tumor	Yes	Yes	No	TCGA-AD-6888	157.71.0	Nationwide Children's Hospital	22	COAD	6F1D1E09-2B76-4D1C-A676-2C02B03DE871	12	TCGA	2016			Hepatic Flexure	TCGA-AD-6888	13eff2e5-e33a-485f-9ba4-8a7ccb3c7528	NO	Not Available	90	YES	22	-26816		0	155	Not Available
TCGA-AD-6889-01A-11R-1928-07	Tumor	Yes	Yes	No	TCGA-AD-6889	157.71.0	Nationwide Children's Hospital	22	COAD	89B1B018-B260-4BF4-BB98-865895F9FB9E	12	TCGA	2016			Ascending Colon	TCGA-AD-6889	955464c8-9c62-430c-87b8-107db5c980a8	NO	Not Available	Not Available	Not Available	12	Not Available		0	1720	Not Available	TCGA-AD-6889-D47707	2285FF7F-F87C-4232-BE93-94606723E640	Not Available	28	Not Available	42	Xeloda	Complete Response	8	Not Available	Not Available	Not Available	Not Available	Not Applicable	Not Available	Not Available	NO	Chemotherapy	Not Available	Not Available	Not Available
TCGA-AD-6890-01A-11R-1928-07	Tumor	Yes	Yes	No	TCGA-AD-6890	157.71.0	Nationwide Children's Hospital	22	COAD	DD8EC547-3482-41F6-AFBF-413A36CB6F1D	12	TCGA	2016			Ascending Colon	TCGA-AD-6890	e8e80df9-e3ba-4dec-b8fc-a5e80d8c6798	NO	Not Available	10	YES	22	-23769		0	24	Not Available
TCGA-AD-6895-01A-11R-1928-07	Tumor	Yes	Yes	No	TCGA-AD-6895	157.71.0	Nationwide Children's Hospital	22	COAD	E2D4CA85-2A38-4A92-800C-118886105C0B	12	TCGA	2016			Cecum	TCGA-AD-6895	4f601d7b-8db1-4c6d-9374-21dcd804980d	NO	Not Available	1	NO	22	-30879		0	22	Not Available
TCGA-AD-6899-01A-11R-1928-07	Tumor	Yes	Yes	No	TCGA-AD-6899	157.71.0	Nationwide Children's Hospital	22	COAD	BBF04AB7-BE17-4370-AF3C-2F8936646B28	12	TCGA	2016			Cecum	TCGA-AD-6899	ea923671-3903-4a79-830d-e7e4b1eabab0	Not Available	Not Available	1	NO	25	-30693		0	48	Not Available
TCGA-AD-6901-01A-11R-1928-07	Tumor	Yes	Yes	No	TCGA-AD-6901	157.71.0	Nationwide Children's Hospital	22	COAD	6E0CF11E-2B68-4D4F-AA8A-17897710E469	12	TCGA	2016			Cecum	TCGA-AD-6901	b76d1de7-6447-474d-bf67-77e0bb2da73a	NO	Not Available	1	NO	25	-28579		0	31	Not Available	TCGA-AD-6901-D47119	CCB03758-E07C-42D8-B066-C6C9C73796AC	Not Available	22	214	61	Xeloda	Complete Response	8	Not Available	Not Available	Not Available	Not Available	Not Applicable	Not Available	Not Available	NO	Chemotherapy	Not Available	Not Available	Not Available
TCGA-AD-6963-01A-11R-1928-07	Tumor	Yes	Yes	No	TCGA-AD-6963	157.71.0	Nationwide Children's Hospital	22	COAD	AAAB3374-2B62-437D-8783-FEF44F484502	12	TCGA	2016			Ascending Colon	TCGA-AD-6963	47a8e514-904c-4867-8f43-7eb573be835b	NO	Not Available	48	Not Available	17	-21294		0	3	Not Available
TCGA-AD-6964-01A-11R-1928-07	Tumor	Yes	Yes	No	TCGA-AD-6964	157.71.0	Nationwide Children's Hospital	22	COAD	3107D1AE-F8A1-41F8-B600-A28DE0191ED3	12	TCGA	2016			Cecum	TCGA-AD-6964	5e7074a6-5011-4dc5-950c-41365dbc6d09	YES	Normal	0	NO	17	-21457		0	23	Not Available	TCGA-AD-6964-D47096	80AE8305-E49C-40BD-A961-158C125E4D50	Not Available	22	214	63	Folfox	Clinical Progressive Disease	8	Not Available	Not Available	Not Available	Not Available	Not Applicable	Not Available	Not Available	NO	Chemotherapy	Not Available	Not Available	Not Available
TCGA-AD-6965-01A-11R-1928-07	Tumor	Yes	Yes	No	TCGA-AD-6965	157.71.0	Nationwide Children's Hospital	22	COAD	30086B20-FF71-4B7C-B5E6-53CDF213AE1A	12	TCGA	2016			Cecum	TCGA-AD-6965	c8de215d-53a4-4e6c-be58-5887a8094815	NO	Not Available	Not Available	Not Available	17	-22853		0	6	Not Available	TCGA-AD-6965-D47146;TCGA-AD-6965-D47150;TCGA-AD-6965-D47186;TCGA-AD-6965-D47187;TCGA-AD-6965-D72561;TCGA-AD-6965-D72562	6FD88F0C-8E92-4A08-99F2-27BA67D1E2A1;F1C233D6-4F49-413E-86F4-3272232F0EB1;6F3BBC44-C6FD-4257-8A06-C3B96F2C35BE;8C42CF4F-ED5B-413A-83DC-A315C8C6ED8A;3ED672C0-CD23-4467-B904-44021DC2B3A9;9904C076-BC2D-4783-B9E1-4E983C9C15D4	Not Available;Not Available;Not Available;Not Available;Not Available;Not Available	22;22;22;22;16;16	196;Not Available;Not Available;Not Available;196;196	42;665;665;665;42;42	Oxaliplatin;Avastin;Irinotecan;5-FU;5FU;Leucovorin	Complete Response;Not Applicable;Not Applicable;Not Applicable;Complete Response;Complete Response	8;8;8;8;7;7	Not Available;Not Available;Not Available;Not Available;Not Available;Not Available	Not Available;Not Available;Not Available;Not Available;Not Available;Not Available	Not Available;Not Available;Not Available;Not Available;Not Available;Not Available	Not Available;Not Available;Not Available;Not Available;Not Available;Not Available	Not Applicable;Not Applicable;Not Applicable;Not Applicable;Not Applicable;Not Applicable	Not Available;Not Available;Not Available;Not Available;Not Available;Not Available	Not Available;Not Available;Not Available;Not Available;Not Available;Not Available	NO;YES;YES;YES;NO;NO	Chemotherapy;Chemotherapy;Chemotherapy;Chemotherapy;Chemotherapy;Ancillary	Not Available;Not Available;Not Available;Not Available;Not Available;Not Available	Not Available;Not Available;Not Available;Not Available;Not Available;Not Available	Not Available;Not Available;Not Available;Not Available;Not Available;Not Available
TCGA-AD-A5EJ-01A-11R-A28H-07	Tumor	Yes	Yes	No	TCGA-AD-A5EJ	300.56.0	Nationwide Children's Hospital	22	COAD	D6B59AC1-30C6-48CD-A3CC-EB424C26B7F1	12	TCGA	2016			Cecum	TCGA-AD-A5EJ	613AA3E8-A70B-45A9-9C08-0C2346C8BF00	Unknown	Not Available	1.0	YES	12	-27180		0	0	Not Available
TCGA-AD-A5EK-01A-11R-A28H-07	Tumor	Yes	Yes	No	TCGA-AD-A5EK	300.56.0	Nationwide Children's Hospital	22	COAD	60E1C5F6-CC71-4BE5-8424-4A1644F23283	12	TCGA	2016			Ascending Colon	TCGA-AD-A5EK	E8EC26BD-C88D-42B9-AC8A-AB121B8140F8	NO	Not Available	15	YES	12	-18731		0	13	Not Available
TCGA-AF-2687-01A-02R-1736-07	Tumor	Yes	Yes	No	TCGA-AF-2687	122.66.0	Nationwide Children's Hospital	22	READ	5240FBD5-EEBC-485A-81E3-6DA9B461C763	12	TCGA	2016			Rectum	TCGA-AF-2687	f9204a59-6877-4d06-a20e-fd7ab0859ed5	NO	Not Available	Not Available	NO	8	-21098		0	595	Not Available	TCGA-AF-2687-D7471;TCGA-AF-2687-D7475;TCGA-AF-2687-D7476;TCGA-AF-2687-D7474;TCGA-AF-2687-D7473	3041c9c2-446a-4fd8-a6b7-b4ea72dda4fd;e024567d-988f-4c5f-b624-b18ee2d0bc40;0d0a7050-6694-40d7-8087-f5ea54967092;b1351850-ce3f-4280-8c28-f967e6a594a3;66493de1-960a-4d78-abdb-ad820db8bfc4	Not Available;Not Available;Not Available;Not Available;Not Available	9;9;9;9;9	97;259;261;259;259	55;133;133;133;133	Xeloda;5 FU;5 FU;Leucovorin;Oxaliplatin	Not Available;Not Available;Not Available;Not Available;Not Available	2;2;2;2;2	Not Available;9;9;9;9	1500;605-684;3629-4104;600-700;129-145	mg;mg;mg;mg;mg	ADJUVANT;ADJUVANT;ADJUVANT;ADJUVANT;ADJUVANT	Not Applicable;Not Applicable;Not Applicable;Not Applicable;Not Applicable	1;2;2;2;2	PO;IV;IV;IV;IV	NO;NO;NO;NO;NO	Chemotherapy;Chemotherapy;Chemotherapy;Other, specify in notes;Chemotherapy	Not Available;Not Available;Not Available;Not Available;Not Available	93,000;5699;34193;5750;1211	mg;mg;mg;mg;mg
TCGA-AF-2689-11A-01R-A32Z-07	Normal	Yes	Yes	No	TCGA-AF-2689	42.83.0	Nationwide Children's Hospital	22	READ	67E2F732-A5B3-4812-98FC-446E60B5723D	12	TCGA	2016			Rectosigmoid Junction	TCGA-AF-2689	335d0351-3740-4847-9ff4-be2f078c70f7	NO	Not Available	Not Available	NO	5	-15082		0	482	Not Available	TCGA-AF-2689-D2997;TCGA-AF-2689-D3030;TCGA-AF-2689-D3028;TCGA-AF-2689-D3029;TCGA-AF-2689-D2996;TCGA-AF-2689-D3001;TCGA-AF-2689-D3007;TCGA-AF-2689-D2991;TCGA-AF-2689-D2998;TCGA-AF-2689-D3024;TCGA-AF-2689-D3308;TCGA-AF-2689-D3309;TCGA-AF-2689-D3307;TCGA-AF-2689-D4053	8675aae4-8055-487a-b80a-4e53c4629f87;22e444fa-7135-4389-bad0-7f7bcdc45420;4d891da7-ccc2-4b3e-b531-0bbd6385e6a6;1dcab074-5ee4-4818-89bf-d7fdd9de8818;772bc81b-8c06-48f0-a915-68df8ceba7eb;6dd36a05-450e-45a0-b0c5-579a3b63651b;bf52814b-2808-468b-9ae6-49608c492c80;5ae8e910-5b3a-4fb0-8bd2-f37b9756c396;0cd90c9e-bd4f-4cbf-ad1d-dd6d457912e7;e843e98b-59be-4d00-b606-7eaf5e9d9ac7;8c673e37-976e-454d-841d-a0888…	Not Available;Not Available;Not Available;Not Available;Not Available;Not Available;Not Available;Not Available;Not Available;Not Available;Not Available;Not Available;Not Available;Not Available	5;5;5;5;5;5;5;5;5;5;12;12;12;24	267;346;344;344;267;269;344;239;267;344;559;559;559;559	85;316;316;316;85;85;316;85;85;316;379;462;379;379	Oxaliplatin;5FU;Leucovorin;5FU;Leucovorin;5FU;Aflibercept/ Placebo Study;Bevacizumab;5FU;Irinotecan;Camptosar;Avastin;FUDR (Floxuridine);Leucovorin	Not Available;Not Available;Not Available;Not Available;Not Available;Not Available;Not Available;Not Available;Not Available;Not Available;Not Available;Not Available;Not Available;Not Available	11;11;11;11;11;11;11;11;11;11;11;11;11;11	11;3;3;3;12;12;3;10;12;3;Not Available;Not Available;Not Available;Not Available	50-129;3408-3456;568-576;568-576;600;3480-3648;175-180;229.5 - 259.1;580-608;256-259;330-430;500-515;1135-1500;710-760	mg;mg;mg;mg;mg;mg;mg;mg;mg;mg;mg;mg;mg;mg	PALLIATIVE;PROGRESSION;PROGRESSION;PROGRESSION;PALLIATIVE;PALLIATIVE;PROGRESSION;PALLIATIVE;PALLIATIVE;PROGRESSION;PROGRESSION;PROGRESSION;PROGRESSION;PROGRESSION	Not Applicable;Not Applicable;Not Applicable;Not Applicable;Not Applicable;Not Applicable;Not Applicable;Not Applicable;Not Applicable;Not Applicable;Not Applicable;Not Applicable;Not Applicable;Not Applicable	1;1;1;1;1;1;1;1;1;1;2;2;2;2	IV;IV;IV;IV;IV;IV;IV;IV;IV;IV;IV;IV;IV;IV	NO;NO;NO;NO;NO;NO;NO;NO;NO;NO;NO;NO;NO;NO	Chemotherapy;Chemotherapy;Other, specify in notes;Other, specify in notes;Chemotherapy;Other, specify in notes;Other, specify in notes;Chemotherapy;Other, specify in notes;Targeted Molecular therapy;Chemotherapy;Chemotherapy;Other, specify in notes;Chemotherapy;Targeted Molecular therapy;Chemotherapy;Other, specify in notes	Not Available;Velour 10262 Study- Aflibercept/Placebo (4mg/kg) every 2 weeks with Irinotecan/5FU Combination (FOLFIRI);Other Ancillary-Velour 10262 Study- Aflibercept/Placebo (4mg/kg) every 2 weeks with Irinotecan/5FU Combination (FOLFIRI);Velour 10262 Study- Aflibercept/Placebo (4mg/kg) every 2 weeks with Irinotecan/5FU Combination (FOLFIRI);Ancillary;Not Available;Velour 10262 Study- Aflibercep…	707;10296;1716;1716;7200;42192;537;2363.5;7032;772;Not Available;Not Available;Not Available;Not Available	mg;mg;mg;mg;mg;mg;mg;mg;mg;mg;mg;mg;mg;mg
TCGA-AF-2690-01A-02R-1736-07	Tumor	Yes	Yes	No	TCGA-AF-2690	122.66.0	Nationwide Children's Hospital	22	READ	6DD184ED-AD24-4BB3-A035-3E605B5DDD3F	12	TCGA	2016			Rectum	TCGA-AF-2690	368fd5c9-cd4b-4326-a47b-4d72938cfb8f	NO	Not Available	Not Available	NO	3	-28119		0	358	Not Available
TCGA-AF-2691-01A-01R-0821-07	Tumor	Yes	Yes	No	TCGA-AF-2691	42.83.0	Nationwide Children's Hospital	22	READ	20D8219B-E51A-4F31-9676-27058E0D25BF	12	TCGA	2016			Rectum	TCGA-AF-2691	830fd359-abd4-4c99-89e4-2d6bb9ce5637	NO	Not Available	Not Available	NO	28	-17759		0	323	Not Available
TCGA-AF-2691-11A-01R-A32Z-07	Normal	Yes	Yes	No	TCGA-AF-2691	42.83.0	Nationwide Children's Hospital	22	READ	20D8219B-E51A-4F31-9676-27058E0D25BF	12	TCGA	2016			Rectum	TCGA-AF-2691	830fd359-abd4-4c99-89e4-2d6bb9ce5637	NO	Not Available	Not Available	NO	28	-17759		0	323	Not Available
TCGA-AF-2692-01A-01R-0821-07	Tumor	Yes	Yes	No	TCGA-AF-2692	42.83.0	Nationwide Children's Hospital	22	READ	DCEFE240-AE01-4807-BE6B-9F92AEFEC386	12	TCGA	2016			Not Available	TCGA-AF-2692	71a32fca-d48f-4ea3-8df7-69f9dda8fa91	NO	Not Available	Not Available	YES	10	-19830		0	412	Not Available	TCGA-AF-2692-D9921	8d16b3a4-228c-430e-a26c-6747b843381d	Not Available	21	384	344	Xeloda	Not Available	12	Not Available	1500	mg	RECURRENCE	Not Applicable	1	PO	NO	Chemotherapy	Not Available	87000	mg
TCGA-AF-2692-11A-01R-A32Z-07	Normal	Yes	Yes	No	TCGA-AF-2692	42.83.0	Nationwide Children's Hospital	22	READ	DCEFE240-AE01-4807-BE6B-9F92AEFEC386	12	TCGA	2016			Not Available	TCGA-AF-2692	71a32fca-d48f-4ea3-8df7-69f9dda8fa91	NO	Not Available	Not Available	YES	10	-19830		0	412	Not Available	TCGA-AF-2692-D9921	8d16b3a4-228c-430e-a26c-6747b843381d	Not Available	21	384	344	Xeloda	Not Available	12	Not Available	1500	mg	RECURRENCE	Not Applicable	1	PO	NO	Chemotherapy	Not Available	87000	mg
TCGA-AF-2693-01A-02R-1736-07	Tumor	Yes	Yes	No	TCGA-AF-2693	122.66.0	Nationwide Children's Hospital	22	READ	E24BBA92-383F-4230-BD00-EFDB3746C279	12	TCGA	2016			Sigmoid Colon	TCGA-AF-2693	2faf928d-453a-4d07-b058-b5d4e1d13845	NO	Not Available	Not Available	NO	6	-27443		0	581	Not Available
TCGA-AF-3400-01A-01R-0821-07	Tumor	Yes	Yes	No	TCGA-AF-3400	42.83.0	Nationwide Children's Hospital	22	READ	6904563C-771E-4720-AF13-CD6BAB3E913B	12	TCGA	2016			Rectosigmoid Junction	TCGA-AF-3400	cbcb2141-b415-4410-8dd7-2a3cd3980a19	NO	Not Available	Not Available	YES	1	-19826		0	387	Not Available	TCGA-AF-3400-D2753;TCGA-AF-3400-D2847;TCGA-AF-3400-D2850;TCGA-AF-3400-D2833;TCGA-AF-3400-D2800	3ec1df07-49b6-45d9-abb2-137d5d95525f;2a24fcad-f207-47b7-87cf-f710d38df559;a2e12b5b-e00e-4614-aaa9-973b603d189c;f5420dc8-d394-4f7f-9848-008df8cbc84b;0e287f64-1843-4bfa-a0e8-19be31c3cb81	Not Available;Not Available;Not Available;Not Available;Not Available	3;4;4;4;4	137;358;360;358;358	97;185;185;185;185	5FU;5FU;5-FU;Oxaliplatin;Leucovorin	Not Available;Not Available;Not Available;Not Available;Not Available	11;11;11;11;11	6;11;11;11;11	459-470;612-832;3672-4992;130-177;600-850	mg;mg;mg;mg;mg	ADJUVANT;ADJUVANT;ADJUVANT;ADJUVANT;ADJUVANT	Not Applicable;Not Applicable;Not Applicable;Not Applicable;Not Applicable	1;2;2;2;2	IV;IV;IV;IV;IV	NO;NO;NO;NO;NO	Chemotherapy;Chemotherapy;Chemotherapy;Chemotherapy;Other, specify in notes	Not Available;Not Available;Not Available;Not Available;Ancillary	14005;7300;44067;1551;6850	mg;mg;mg;mg;mg
TCGA-AF-3400-11A-01R-A32Z-07	Normal	Yes	Yes	No	TCGA-AF-3400	42.83.0	Nationwide Children's Hospital	22	READ	6904563C-771E-4720-AF13-CD6BAB3E913B	12	TCGA	2016			Rectosigmoid Junction	TCGA-AF-3400	cbcb2141-b415-4410-8dd7-2a3cd3980a19	NO	Not Available	Not Available	YES	1	-19826		0	387	Not Available	TCGA-AF-3400-D2753;TCGA-AF-3400-D2847;TCGA-AF-3400-D2850;TCGA-AF-3400-D2833;TCGA-AF-3400-D2800	3ec1df07-49b6-45d9-abb2-137d5d95525f;2a24fcad-f207-47b7-87cf-f710d38df559;a2e12b5b-e00e-4614-aaa9-973b603d189c;f5420dc8-d394-4f7f-9848-008df8cbc84b;0e287f64-1843-4bfa-a0e8-19be31c3cb81	Not Available;Not Available;Not Available;Not Available;Not Available	3;4;4;4;4	137;358;360;358;358	97;185;185;185;185	5FU;5FU;5-FU;Oxaliplatin;Leucovorin	Not Available;Not Available;Not Available;Not Available;Not Available	11;11;11;11;11	6;11;11;11;11	459-470;612-832;3672-4992;130-177;600-850	mg;mg;mg;mg;mg	ADJUVANT;ADJUVANT;ADJUVANT;ADJUVANT;ADJUVANT	Not Applicable;Not Applicable;Not Applicable;Not Applicable;Not Applicable	1;2;2;2;2	IV;IV;IV;IV;IV	NO;NO;NO;NO;NO	Chemotherapy;Chemotherapy;Chemotherapy;Chemotherapy;Other, specify in notes	Not Available;Not Available;Not Available;Not Available;Ancillary	14005;7300;44067;1551;6850	mg;mg;mg;mg;mg
TCGA-AF-3911-01A-01R-1736-07	Tumor	Yes	Yes	No	TCGA-AF-3911	122.66.0	Nationwide Children's Hospital	22	READ	DA16E56E-B7E3-4E84-90AD-DA534134E33C	12	TCGA	2016			Rectum	TCGA-AF-3911	17e286b7-7793-446d-b556-1108addb5ba2	NO	Not Available	Not Available	YES	28	-17609		0	537	Not Available	TCGA-AF-3911-D13481;TCGA-AF-3911-D13480;TCGA-AF-3911-D13478;TCGA-AF-3911-D13479;TCGA-AF-3911-D13456	ac0aeb25-48f3-4491-a888-09bc7cd2757f;763988bf-65bc-4af6-affa-2d62417e581e;9cf10576-9771-4a03-ab78-4c2dc302073e;378a1cdd-b199-4005-b5a8-590fe60c777c;93f15563-e1f4-4df9-98fe-2c058fa1aef0	Not Available;Not Available;Not Available;Not Available;Not Available	28;28;28;28;18	302;300;285;300;106	145;145;145;145;68	5FU;Leucovorin;Oxaliplatin;5FU;5FU	Not Available;Not Available;Not Available;Not Available;Not Available	6;6;6;6;7	12;12;11;12;6	5112-5160;50-850;137-183;852-860;468-477	mg;mg;mg;mg;mg	ADJUVANT;ADJUVANT;ADJUVANT;ADJUVANT;ADJUVANT	Not Applicable;Not Applicable;Not Applicable;Not Applicable;Not Applicable	2;2;2;2;1	IV;IV;IV;IV;IV	NO;NO;NO;NO;NO	Chemotherapy;Other, specify in notes;Chemotherapy;Chemotherapy;Chemotherapy	Not Available;Not Available;Not Available;Not Available;Not Available	61776;6200;1868;10296;13271	mg;mg;mg;mg;mg
TCGA-AF-3913-01A-02R-1119-07	Tumor	Yes	Yes	No	TCGA-AF-3913	46.82.0	Nationwide Children's Hospital	22	READ	55459F28-BABD-47AE-A4D9-919CFF813EA7	12	TCGA	2016			Rectosigmoid Junction	TCGA-AF-3913	03a9dd9d-62ae-4acd-9272-389274858f3d	NO	Not Available	Not Available	YES	8	-21970	316	0		Not Available	TCGA-AF-3913-D15342;TCGA-AF-3913-D15339	37cd71bc-2e4e-467d-8695-ebb6dae9c2e0;55dec849-87fa-4e9d-b34a-25d3f86fd865	Not Available;Not Available	19;19	313;313	231;231	Xeloda;Oxaliplatin	Not Available;Not Available	9;9	3;3	Not Available;Not Available	Not Available;Not Available	PALLIATIVE;PALLIATIVE	Not Applicable;Not Applicable	1;1	PO;IV	NO;NO	Chemotherapy;Chemotherapy	Not Available;Not Available	Not Available;Not Available	Not Available;Not Available
TCGA-AF-4110-01A-02R-1736-07	Tumor	Yes	Yes	No	TCGA-AF-4110	122.66.0	Nationwide Children's Hospital	22	READ	376D82D3-C125-4177-B3EF-0B0613264D5C	12	TCGA	2016			Rectosigmoid Junction	TCGA-AF-4110	5f10f8e4-a6f9-4643-b210-390bc8fd32bd	NO	Not Available	Not Available	YES	6	-28289		0	441	Not Available	TCGA-AF-4110-D13658;TCGA-AF-4110-D13664;TCGA-AF-4110-D13665;TCGA-AF-4110-D13666	8e82086a-6e5b-4fd9-b884-c08049426228;0916a9a1-c34b-4f5f-82d9-bd1d903c605e;ea9270b1-82ca-4900-a127-946f0ec99902;cbc1140c-d519-4b62-90fa-5fe35623fa70	Not Available;Not Available;Not Available;Not Available	7;7;7;7	261;261;261;263	65;65;65;65	Oxaliplatin;5FU;Leucovorin;5FU	Not Available;Not Available;Not Available;Not Available	7;7;7;7	9;9;9;9	185;875;500-875;5200	mg;mg;mg;mg	ADJUVANT;ADJUVANT;ADJUVANT;ADJUVANT	Not Applicable;Not Applicable;Not Applicable;Not Applicable	1;1;1;1	IV;IV;IV;IV	NO;NO;NO;NO	Chemotherapy;Chemotherapy;Other, specify in notes;Chemotherapy	Not Available;Not Available;Leucovorin;Not Available	1665;7875;5875;46800	mg;mg;mg;mg
TCGA-AF-5654-01A-01R-1660-07	Tumor	Yes	Yes	No	TCGA-AF-5654	102.66.0	Nationwide Children's Hospital	22	READ	6FAB3BC0-0473-4310-83A4-E2B5BDE108A1	12	TCGA	2016			Rectosigmoid Junction	TCGA-AF-5654	5d4b9087-fa7b-47b8-9b12-adc0dd1cf17c	NO	Not Available	Not Available	NO	16	-26738		0	257	257
TCGA-AF-5654-11A-11R-1660-07	Normal	Yes	Yes	No	TCGA-AF-5654	102.66.0	Nationwide Children's Hospital	22	READ	6FAB3BC0-0473-4310-83A4-E2B5BDE108A1	12	TCGA	2016			Rectosigmoid Junction	TCGA-AF-5654	5d4b9087-fa7b-47b8-9b12-adc0dd1cf17c	NO	Not Available	Not Available	NO	16	-26738		0	257	257
TCGA-AF-6136-01A-11R-1830-07	Tumor	Yes	Yes	No	TCGA-AF-6136	139.71.0	Nationwide Children's Hospital	22	READ	15C6EA6C-C9B7-4F88-94A9-5017C553CC52	12	TCGA	2016			Rectosigmoid Junction	TCGA-AF-6136	5bc1db25-3e25-44d7-99cb-e31f00cf1d58	Not Available	Not Available	Not Available	NO	12	-26490		0	232	Not Available	TCGA-AF-6136-D31526;TCGA-AF-6136-D31527;TCGA-AF-6136-D31528;TCGA-AF-6136-D31529;TCGA-AF-6136-D31525	6a8a2d9a-dceb-4ed9-8bfc-76a4c6c10c28;54ada04a-3ac3-487d-b98b-814256e83be5;1419103a-d51d-4461-bb13-1a18acce6ed3;b031c881-0b3e-4778-bc63-28d0e2bf4c48;e005c38c-40ff-4493-815b-770c79d550ad	Not Available;Not Available;Not Available;Not Available;Not Available	9;9;9;9;11	385;454;454;453;117	209;209;209;209;117	Oxaliplatin;Leucovorin;Fluorouracil;Fluorouracil;Fluorouracil	Stable Disease;Stable Disease;Stable Disease;Stable Disease;Unknown	5;5;5;5;5	Not Available;Not Available;Not Available;Not Available;Not Available	Not Available;Not Available;Not Available;Not Available;Not Available	Not Available;Not Available;Not Available;Not Available;Not Available	Not Available;Not Available;Not Available;Not Available;Not Available	Not Applicable;Not Applicable;Not Applicable;Not Applicable;Not Applicable	Not Available;Not Available;Not Available;Not Available;Not Available	Not Available;Not Available;Not Available;Not Available;Not Available	NO;NO;NO;NO;NO	Chemotherapy;Ancillary;Chemotherapy;Chemotherapy;Chemotherapy	Not Available;Not Available;Not Available;Not Available;Not Available	Not Available;Not Available;Not Available;Not Available;Not Available	Not Available;Not Available;Not Available;Not Available;Not Available
TCGA-AF-6655-01A-11R-1830-07	Tumor	Yes	Yes	No	TCGA-AF-6655	139.71.0	Nationwide Children's Hospital	22	READ	A552D152-0F63-4308-ADE0-300D5B690C55	12	TCGA	2016			Rectum	TCGA-AF-6655	ce2e0f1c-60ff-4f93-8bba-4f4d3ccac37c	NO	Not Available	Not Available	NO	15	-24417		0	194	Not Available
TCGA-AF-6672-01A-11R-1830-07	Tumor	Yes	Yes	No	TCGA-AF-6672	139.71.0	Nationwide Children's Hospital	22	READ	20A50CF9-4F3C-499F-B52C-EA6FD68DAB4A	12	TCGA	2016			Rectosigmoid Junction	TCGA-AF-6672	6221496d-40cc-4071-969f-6fbcba4f573c	NO	Not Available	Not Available	NO	2	-15965		0	224	Not Available	TCGA-AF-6672-D19805;TCGA-AF-6672-D19807;TCGA-AF-6672-D19804;TCGA-AF-6672-D19806	6ff436f2-b6b7-4a69-a1aa-cbc6fe45a89f;dac0f8bc-2057-4165-bc75-9907572612fc;3bf645a0-d4bb-4afe-85e0-bfbe69b64c7e;5d946f3e-2226-4819-bca2-6f6831cae629	Not Available;Not Available;Not Available;Not Available	27;27;27;27	197;199;183;197	43;43;43;43	Leucovorin;Fluorouracil;Oxaliplatin;Fluorouracil	Not Available;Not Available;Not Available;Not Available	12;12;12;12	12;12;11;12	50-200;3690-4968;100-176;615-828	mg;mg;mg;mg	ADJUVANT;ADJUVANT;ADJUVANT;ADJUVANT	Not Applicable;Not Applicable;Not Applicable;Not Applicable	1;1;1;1	IV;IV;IV;IV	NO;NO;NO;NO	Other, specify in notes;Chemotherapy;Chemotherapy;Chemotherapy	Ancillary;Not Available;Not Available;Not Available	1400;51786;1578;8639	mg;mg;mg;mg
TCGA-AF-A56K-01A-32R-A39D-07	Tumor	Yes	Yes	No	TCGA-AF-A56K	411.40.0	Nationwide Children's Hospital	22	READ	095263AC-16DB-4F73-9453-7E0BEA28339D	12	TCGA	2016			Sigmoid Colon	TCGA-AF-A56K	BD818AE4-B31A-4616-9303-B8AEE56A848F	NO	Not Available	0	NO	18	-20527		0	2396	Not Available
TCGA-AF-A56L-01A-31R-A39D-07	Tumor	Yes	Yes	No	TCGA-AF-A56L	411.40.0	Nationwide Children's Hospital	22	READ	AF4BBD3B-E8C8-4950-9B45-B9C575DFDA45	12	TCGA	2016			Sigmoid Colon	TCGA-AF-A56L	C8FD1040-82A2-4CDA-AC49-C2F82B20CBAB	Unknown	Not Available	Not Available	NO	18	-17734		0	1760	Not Available	TCGA-AF-A56L-D42409;TCGA-AF-A56L-D42410;TCGA-AF-A56L-D42411;TCGA-AF-A56L-D42412	B297C576-C11B-4810-B6C6-C2859AF3D1DE;C6E884C2-2F25-4791-8E07-CF6A9034F43D;B413308D-C7F5-4902-8FF1-D44C8696D792;7CF68531-04CC-4FC7-B1CA-17DB824739E0	Not Available;Not Available;Not Available;Not Available	18;18;18;18	255;255;255;255	52;52;52;52	Oxaliplatin;Leucovorin;5FU;5FU	Complete Response;Complete Response;Complete Response;Complete Response	4;4;4;4	Not Available;Not Available;Not Available;Not Available	Not Available;Not Available;Not Available;Not Available	Not Available;Not Available;Not Available;Not Available	Not Available;Not Available;Not Available;Not Available	Not Applicable;Not Applicable;Not Applicable;Not Applicable	Not Available;Not Available;Not Available;Not Available	Not Available;Not Available;Not Available;Not Available	NO;NO;NO;NO	Chemotherapy;Ancillary;Chemotherapy;Chemotherapy	Not Available;Not Available;Not Available;Not Available	Not Available;Not Available;Not Available;Not Available	Not Available;Not Available;Not Available;Not Available
TCGA-AF-A56N-01A-12R-A39D-07	Tumor	Yes	Yes	No	TCGA-AF-A56N	411.40.0	Nationwide Children's Hospital	22	READ	231811A9-3023-4CC3-BE12-40D95FAF0C5A	12	TCGA	2016			Rectum	TCGA-AF-A56N	811F3FEB-A5A9-48B1-ACDA-FBB23FCBCF16	Unknown	Not Available	Not Available	NO	11	-17480		0	138	Not Available	TCGA-AF-A56N-D42111;TCGA-AF-A56N-D42114	5A29766B-D0E7-47E8-BB9B-21A9A9E7F331;9BCDA4FD-AF03-4003-9FD6-36343C7BB81C	Not Available;Not Available	11;11	95;347	54;159	xeloda;xeloda	Complete Response;Complete Response	4;4	Not Available;Not Available	Not Available;Not Available	Not Available;Not Available	Not Available;Not Available	Not Applicable;Not Applicable	Not Available;Not Available	Not Available;Not Available	NO;NO	Chemotherapy;Chemotherapy	Not Available;Not Available	Not Available;Not Available	Not Available;Not Available
TCGA-AG-3574-01A-01R-0821-07	Tumor	Yes	Yes	No	TCGA-AG-3574	42.83.0	Nationwide Children's Hospital	22	READ	34FE754B-B1CE-483F-A23C-4CAEAB1C7C8D	12	TCGA	2016			Rectum	TCGA-AG-3574	0eda7373-8335-455f-b90a-8c3540f28088	NO	Not Available	Not Available	NO	18	-32781		0	0	Not Available
TCGA-AG-3575-01A-01R-0821-07	Tumor	Yes	Yes	No	TCGA-AG-3575	42.83.0	Nationwide Children's Hospital	22	READ	96E20987-5BD2-4944-A602-3C58690611E0	12	TCGA	2016			Rectum	TCGA-AG-3575	5daa9f6b-eeba-466f-992b-2bd29fa60e93	NO	Not Available	1	Not Available	18	-18932		0	365	Not Available
TCGA-AG-3578-01A-01R-0821-07	Tumor	Yes	Yes	No	TCGA-AG-3578	42.83.0	Nationwide Children's Hospital	22	READ	28BBB5ED-B806-4D83-919F-ABF7E6E9AAC0	12	TCGA	2016			Rectum	TCGA-AG-3578	04178a4f-14b0-45ba-aa3e-f21638e23765	NO	Not Available	Not Available	Not Available	18	-27851		0	0	Not Available
TCGA-AG-3580-01A-01R-0821-07	Tumor	Yes	Yes	No	TCGA-AG-3580	42.83.0	Nationwide Children's Hospital	22	READ	DA0336AC-EA09-4FF0-98F4-165E33EF4D22	12	TCGA	2016			Rectum	TCGA-AG-3580	594a52b0-c929-4e50-ae27-7542e32667ae	NO	Not Available	Not Available	Not Available	18	-24775		0	0	Not Available
TCGA-AG-3581-01A-01R-0821-07	Tumor	Yes	Yes	No	TCGA-AG-3581	42.83.0	Nationwide Children's Hospital	22	READ	7BE9DEBD-CEE7-4F65-9F28-DB5FF17343F3	12	TCGA	2016			Rectum	TCGA-AG-3581	3124e819-292b-48e7-baac-8c5c4a86dc20	NO	Not Available	Not Available	Not Available	18	-23345		0	31	Not Available
TCGA-AG-3582-01A-01R-0821-07	Tumor	Yes	Yes	No	TCGA-AG-3582	42.83.0	Nationwide Children's Hospital	22	READ	B2FF9D8C-0E6E-4BC8-AE50-9E09223D47A8	12	TCGA	2016			Rectum	TCGA-AG-3582	db1e3104-8bfd-4353-854a-c478ba1f7d07	NO	Not Available	Not Available	Not Available	18	-27636		0	31	Not Available
TCGA-AG-3583-01A-01R-0821-07	Tumor	Yes	Yes	No	TCGA-AG-3583	42.83.0	Nationwide Children's Hospital	22	READ	25B27895-1C81-42EC-B061-5CADEDEB73C8	12	TCGA	2016			Rectum	TCGA-AG-3583	5af7b4eb-8314-41ce-ab2b-f98054a78a8b	NO	Not Available	Not Available	Not Available	18	-24107		0	61	Not Available
TCGA-AG-3584-01A-01R-0821-07	Tumor	Yes	Yes	No	TCGA-AG-3584	42.83.0	Nationwide Children's Hospital	22	READ	4C254018-B5D8-4C0B-A524-AD1AB50FDD75	12	TCGA	2016			Rectum	TCGA-AG-3584	b2c48624-a483-4b1d-9155-c0c80ed2f7a0	NO	Not Available	2	Not Available	18	-22189		0	0	Not Available	TCGA-AG-3584-D37619;TCGA-AG-3584-D37620;TCGA-AG-3584-D37621;TCGA-AG-3584-D37622;TCGA-AG-3584-D37623;TCGA-AG-3584-D37624;TCGA-AG-3584-D37625;TCGA-AG-3584-D37626;TCGA-AG-3584-D37627	FB261DCE-FD6C-4A15-AA2E-ABE3012E6B22;079392F9-28CE-40D9-8097-908D753F5F41;1B4F9FA3-8976-4771-B187-EAFB66D56DB9;A2894A8C-69C0-42F7-8A2F-F63A9150C893;6B518DAA-0328-44A6-902E-ED9122718F0D;5C31B440-ED68-435C-89C1-337C2C1B9498;C91698E7-82FD-4FD9-B3C7-50E589A064F5;7F381F5C-41AD-4C61-974F-48B497AA77D4;B834783E-DAAC-45FF-9BDC-028EB4A7A879	n/a;n/a;n/a;n/a;n/a;n/a;n/a;n/a;n/a	5;5;5;5;5;5;5;5;5	274;274;274;396;396;396;580;580;580	92;92;92;335;335;335;427;427;427	Folinic acid;5-Fluorouracil;Irinotecan;Folinic acid;5-Fluorouracil;Oxaliplatin;Irinotecan;Irinotecan;Irinotecan	Clinical Progressive Disease;Clinical Progressive Disease;Clinical Progressive Disease;Clinical Progressive Disease;Clinical Progressive Disease;Clinical Progressive Disease;Clinical Progressive Disease;Clinical Progressive Disease;Clinical Progressive Disease	12;12;12;12;12;12;12;12;12	Not Available;Not Available;Not Available;Not Available;Not Available;Not Available;Not Available;Not Available;Not Available	Not Available;Not Available;Not Available;Not Available;Not Available;Not Available;Not Available;Not Available;Not Available	Not Available;Not Available;Not Available;Not Available;Not Available;Not Available;Not Available;Not Available;Not Available	Not Available;Not Available;Not Available;Not Available;Not Available;Not Available;Not Available;Not Available;Not Available	Not Applicable;Not Applicable;Not Applicable;Not Applicable;Not Applicable;Not Applicable;Not Applicable;Not Applicable;Not Applicable	Not Available;Not Available;Not Available;Not Available;Not Available;Not Available;Not Available;Not Available;Not Available	Not Available;Not Available;Not Available;Not Available;Not Available;Not Available;Not Available;Not Available;Not Available	NO;NO;NO;NO;NO;NO;NO;NO;NO	Chemotherapy;Chemotherapy;Chemotherapy;Chemotherapy;Chemotherapy;Chemotherapy;Chemotherapy;Chemotherapy;Chemotherapy	Not Available;Not Available;Not Available;Not Available;Not Available;Not Available;Not Available;Not Available;Not Available	Not Available;Not Available;Not Available;Not Available;Not Available;Not Available;Not Available;Not Available;Not Available	Not Available;Not Available;Not Available;Not Available;Not Available;Not Available;Not Available;Not Available;Not Available
TCGA-AG-3586-01A-02R-0821-07	Tumor	Yes	Yes	No	TCGA-AG-3586	42.83.0	Nationwide Children's Hospital	22	READ	00FE67BF-5E8E-459A-8C08-35EB3358B6E3	12	TCGA	2016			Rectum	TCGA-AG-3586	a8b974f4-aabf-484d-bfa2-a286b39681e0	NO	Not Available	Not Available	Not Available	18	-26542		0	31	Not Available
TCGA-AG-3587-01A-01R-0821-07	Tumor	Yes	Yes	No	TCGA-AG-3587	42.83.0	Nationwide Children's Hospital	22	READ	85649FEE-0C0C-4798-AF22-845159EB4AD4	12	TCGA	2016			Rectum	TCGA-AG-3587	c9632a8b-dcfe-4480-a8ad-482f55b8cfa2	NO	Not Available	Not Available	Not Available	18	-24075		0	31	Not Available
TCGA-AG-3591-01A-01R-1736-07	Tumor	Yes	Yes	No	TCGA-AG-3591	122.66.0	Nationwide Children's Hospital	22	READ	3A8FA067-A6D4-4733-A595-FEF754478DE3	12	TCGA	2016			Rectum	TCGA-AG-3591	a2b6246d-2b80-49c5-968b-694b4e8171dc	NO	Not Available	2	Not Available	18	-24167		0	0	Not Available	TCGA-AG-3591-D37628	08A34556-1CC3-4842-91F9-25E1D7455F1E	n/a	5	Not Available	Not Available	Unknown	Complete Response	12	Not Available	Not Available	Not Available	Not Available	Not Applicable	Not Available	Not Available	Not Available	Chemotherapy	Not Available	Not Available	Not Available
TCGA-AG-3592-01A-02R-1736-07	Tumor	Yes	Yes	No	TCGA-AG-3592	122.66.0	Nationwide Children's Hospital	22	READ	0314499E-C74B-49F0-B48F-D88E85A827BA	12	TCGA	2016			Rectum	TCGA-AG-3592	12f1d449-4da3-460d-b4f3-9e1232440a8b	Not Available	Not Available	Not Available	Not Available	18	-25141		0	0	Not Available
TCGA-AG-3593-01A-01R-0821-07	Tumor	Yes	Yes	No	TCGA-AG-3593	42.83.0	Nationwide Children's Hospital	22	READ	EBDDAA8B-0EE4-497D-B4BB-11F4C2CC6AB3	12	TCGA	2016			Rectum	TCGA-AG-3593	10290e91-9784-4f94-8daa-b5d9a8b0efb9	NO	Not Available	2	Not Available	18	-26480		0	0	Not Available	TCGA-AG-3593-D37629	F0328A7A-9B62-404F-AC16-CA9495F2E404	Not Available	5	92	61	5-Fluorouracil	Complete Response	12	Not Available	Not Available	Not Available	Not Available	Not Applicable	Not Available	Not Available	NO	Chemotherapy	Not Available	Not Available	Not Available
TCGA-AG-3594-01A-02R-0821-07	Tumor	Yes	Yes	No	TCGA-AG-3594	42.83.0	Nationwide Children's Hospital	22	READ	DA36D8DF-437C-4D6F-8C6E-BB8E86EF4AEB	12	TCGA	2016			Rectum	TCGA-AG-3594	ca8374a4-ce94-4091-aa9e-44339a7c4b22	NO	Not Available	0	Not Available	18	-28277		0	0	Not Available
TCGA-AG-3598-01A-01R-0826-07	Tumor	Yes	Yes	No	TCGA-AG-3598	42.83.0	Nationwide Children's Hospital	22	READ	AC2B8857-0409-4BAB-A681-C8A6489A455F	12	TCGA	2016			Rectum	TCGA-AG-3598	6bc056f2-f06e-428f-aebc-85b780d880ed	NO	Not Available	Not Available	Not Available	18	-25324		0	0	Not Available
TCGA-AG-3599-01A-02R-0826-07	Tumor	Yes	Yes	No	TCGA-AG-3599	42.83.0	Nationwide Children's Hospital	22	READ	7A712BF3-B8DC-4DB2-B445-2230F7DA8194	12	TCGA	2016			Rectum	TCGA-AG-3599	2a7903cc-345d-48f7-9fec-b4a5f09f8002	NO	Not Available	Not Available	Not Available	18	-25749		0	30	Not Available
TCGA-AG-3600-01A-01R-0826-07	Tumor	Yes	Yes	No	TCGA-AG-3600	42.83.0	Nationwide Children's Hospital	22	READ	3F8ECFA4-8D55-4382-B86C-E77E05B9FE48	12	TCGA	2016			Rectum	TCGA-AG-3600	17a8d208-fcf6-4480-945c-848d4234aafd	NO	Not Available	10	Not Available	18	-22767		0	0	Not Available	TCGA-AG-3600-D37630	69707452-630C-4BFE-A48F-B625078F02D9	Not Available	5	92	31	5-Fluorouracil	Complete Response	12	Not Available	Not Available	Not Available	Not Available	Not Applicable	Not Available	Not Available	NO	Chemotherapy	Not Available	Not Available	Not Available
TCGA-AG-3601-01A-01R-0826-07	Tumor	Yes	Yes	No	TCGA-AG-3601	42.83.0	Nationwide Children's Hospital	22	READ	66C10C49-37A2-44A4-8DA1-463AACCA995B	12	TCGA	2016			Rectum	TCGA-AG-3601	ba902e78-752f-4248-9a59-ea08475c961b	NO	Not Available	Not Available	Not Available	18	-24837		0	0	Not Available
TCGA-AG-3602-01A-02R-0826-07	Tumor	Yes	Yes	No	TCGA-AG-3602	42.83.0	Nationwide Children's Hospital	22	READ	E4FB3BF4-C682-4B2C-8A5A-BCDE3839305A	12	TCGA	2016			Rectum	TCGA-AG-3602	c69dec57-7a84-481b-bcfe-61a771d0a9d1	NO	Not Available	9	Not Available	18	-24350		0	0	Not Available
TCGA-AG-3605-01A-01R-0826-07	Tumor	Yes	Yes	No	TCGA-AG-3605	42.83.0	Nationwide Children's Hospital	22	READ	2BE3929D-CEC4-45D7-AC39-4AF7D5F20E41	12	TCGA	2016			Rectum	TCGA-AG-3605	a744d4a3-f99a-46ce-9b3f-8ee8835e67ec	NO	Not Available	Not Available	Not Available	18	-31078		0	30	Not Available
TCGA-AG-3608-01A-01R-0826-07	Tumor	Yes	Yes	No	TCGA-AG-3608	42.83.0	Nationwide Children's Hospital	22	READ	767CFB72-5827-4243-B9B1-48BA7EC5443D	12	TCGA	2016			Rectum	TCGA-AG-3608	c3760fb2-3b8a-4251-a189-21d56fba5017	NO	Not Available	0	Not Available	18	-29008		0	0	Not Available
TCGA-AG-3609-01A-02R-0826-07	Tumor	Yes	Yes	No	TCGA-AG-3609	42.83.0	Nationwide Children's Hospital	22	READ	2CDC60B8-CF2A-436A-B759-F1DF934E5823	12	TCGA	2016			Rectum	TCGA-AG-3609	81dac02c-6e5f-4afe-9c90-12b5a4f26594	NO	Not Available	Not Available	Not Available	18	-23925		0	0	Not Available	TCGA-AG-3609-D37631;TCGA-AG-3609-D37632;TCGA-AG-3609-D37633	DA3F2436-7363-4949-967D-5030F2F0C5D2;5E269C7F-6E92-4C6D-BC05-F089CC7FCA62;AE9AEFB7-BB2B-4B63-B031-2CAF2DB86DC3	Not Available;Not Available;Not Available	5;5;5	212;212;90	31;31;31	Folinic acid;5-Fluorouracil;Oxaliplatin	Complete Response;Complete Response;Complete Response	12;12;12	Not Available;Not Available;Not Available	Not Available;Not Available;Not Available	Not Available;Not Available;Not Available	Not Available;Not Available;Not Available	Not Applicable;Not Applicable;Not Applicable	Not Available;Not Available;Not Available	Not Available;Not Available;Not Available	NO;NO;NO	Chemotherapy;Chemotherapy;Chemotherapy	Not Available;Not Available;Not Available	Not Available;Not Available;Not Available	Not Available;Not Available;Not Available
TCGA-AG-3611-01A-01R-0826-07	Tumor	Yes	Yes	No	TCGA-AG-3611	42.83.0	Nationwide Children's Hospital	22	READ	4D3090F3-3D5F-4FF7-87D0-5B29187E6FE5	12	TCGA	2016			Rectum	TCGA-AG-3611	fb632146-92c7-40d9-acc3-6dc4a2d499be	NO	Not Available	Not Available	Not Available	18	-26420		0	0	31	TCGA-AG-3611-D37634;TCGA-AG-3611-D37635	40EA7062-DFF9-4BC9-9EBA-7AF603EFA401;0D72C3B9-12DB-45F9-8E9B-575140447392	n/a;n/a	5;5	973;973	850;850	Folinic acid;5-Fluorouracil	Complete Response;Complete Response	12;12	Not Available;Not Available	Not Available;Not Available	Not Available;Not Available	Not Available;Not Available	Not Applicable;Not Applicable	Not Available;Not Available	Not Available;Not Available	NO;NO	Chemotherapy;Chemotherapy	Not Available;Not Available	Not Available;Not Available	Not Available;Not Available
TCGA-AG-3612-01A-01R-0826-07	Tumor	Yes	Yes	No	TCGA-AG-3612	42.83.0	Nationwide Children's Hospital	22	READ	89CF2686-F15E-4891-9365-C2B561DF8A75	12	TCGA	2016			Rectum	TCGA-AG-3612	1543c1da-bde4-41c1-a510-56b62db8cca8	NO	Not Available	0	Not Available	18	-20242		0	0	Not Available	TCGA-AG-3612-D37636;TCGA-AG-3612-D37637;TCGA-AG-3612-D37638	C4769825-6F3B-421E-B75C-5FEFBE760F7A;ED6FBE6C-F021-4A62-8F36-809D25748C6B;24C1B6B1-A537-45CC-AFFF-36F91F5F59D9	n/a;n/a;n/a	5;5;5	273;273;212	59;59;59	Folinic acid;5-Fluorouracil;Oxaliplatin	Complete Response;Complete Response;Complete Response	12;12;12	Not Available;Not Available;Not Available	Not Available;Not Available;Not Available	Not Available;Not Available;Not Available	Not Available;Not Available;Not Available	Not Applicable;Not Applicable;Not Applicable	Not Available;Not Available;Not Available	Not Available;Not Available;Not Available	NO;NO;NO	Chemotherapy;Chemotherapy;Chemotherapy	Not Available;Not Available;Not Available	Not Available;Not Available;Not Available	Not Available;Not Available;Not Available
TCGA-AG-3725-01A-11R-1736-07	Tumor	Yes	Yes	No	TCGA-AG-3725	122.66.0	Nationwide Children's Hospital	22	READ	82604C52-33D1-4B01-99C8-384C65148604	12	TCGA	2016			Rectum	TCGA-AG-3725	fd798ddf-7273-49b8-b13c-d9909c8c87ff	NO	Not Available	Not Available	Not Available	18	-32872		0	0	Not Available
TCGA-AG-3725-11A-01R-1736-07	Normal	Yes	Yes	No	TCGA-AG-3725	122.66.0	Nationwide Children's Hospital	22	READ	82604C52-33D1-4B01-99C8-384C65148604	12	TCGA	2016			Rectum	TCGA-AG-3725	fd798ddf-7273-49b8-b13c-d9909c8c87ff	NO	Not Available	Not Available	Not Available	18	-32872		0	0	Not Available
TCGA-AG-3726-01A-02R-0905-07	Tumor	Yes	Yes	No	TCGA-AG-3726	42.83.0	Nationwide Children's Hospital	22	READ	31BA0BFF-92E0-4652-916E-CE4FB5F18799	12	TCGA	2016			Rectum	TCGA-AG-3726	21e8c2b7-3a80-4b7e-acec-6ff863f15324	NO	Not Available	Not Available	Not Available	18	-23345		0	243	Not Available
TCGA-AG-3727-01A-01R-0905-07	Tumor	Yes	Yes	No	TCGA-AG-3727	42.83.0	Nationwide Children's Hospital	22	READ	81EE498B-582B-4129-92B8-6973D8B193B9	12	TCGA	2016			Rectum	TCGA-AG-3727	e6827400-0d95-46b0-8874-6ce9e9d5011b	NO	Not Available	Not Available	Not Available	18	-28641		0	30	Not Available
TCGA-AG-3728-01A-01R-0905-07	Tumor	Yes	Yes	No	TCGA-AG-3728	42.83.0	Nationwide Children's Hospital	22	READ	89D6B91E-FB21-4613-9074-BC3698E4487C	12	TCGA	2016			Rectum	TCGA-AG-3728	856a490c-c6da-48fe-88b5-9fde0f481365	NO	Not Available	10	Not Available	18	-26906		0	0	Not Available	TCGA-AG-3728-D37639;TCGA-AG-3728-D37640;TCGA-AG-3728-D37641	53588706-BC6B-405C-A6D2-4C7953641320;73B9ADC4-8BF1-4085-B885-844051A7F688;294E64A4-AE56-42C8-A708-559C0DD9689A	n/a;n/a;n/a	5;5;5	61;61;61	61;61;61	Folinic acid;5-Fluorouracil;Oxaliplatin	Complete Response;Complete Response;Complete Response	12;12;12	Not Available;Not Available;Not Available	Not Available;Not Available;Not Available	Not Available;Not Available;Not Available	Not Available;Not Available;Not Available	Not Applicable;Not Applicable;Not Applicable	Not Available;Not Available;Not Available	Not Available;Not Available;Not Available	NO;NO;NO	Chemotherapy;Chemotherapy;Chemotherapy	Not Available;Not Available;Not Available	Not Available;Not Available;Not Available	Not Available;Not Available;Not Available
TCGA-AG-3731-01A-11R-1736-07	Tumor	Yes	Yes	No	TCGA-AG-3731	122.66.0	Nationwide Children's Hospital	22	READ	01B03944-984A-49DD-8237-18977C5B6D71	12	TCGA	2016			Rectum	TCGA-AG-3731	72756208-a5ed-47d2-8c4c-19a8d39f7b9d	NO	Not Available	Not Available	Not Available	18	-23923		0	31	Not Available	TCGA-AG-3731-D37642;TCGA-AG-3731-D37643;TCGA-AG-3731-D37644;TCGA-AG-3731-D37645	89CD8582-B07D-4C29-ABEB-E59268AC7FD7;0050963E-70D9-4754-BD4D-5CB6943EDB8A;D24F50D6-FB52-4277-8AB4-AC5123C639C7;ABCED613-88E1-44F3-8477-B6B2A8C63CF9	n/a;n/a;n/a;n/a	5;5;5;5	914;914;184;914	92;92;92;365	Folinic acid;5-Fluorouracil;Oxaliplatin;Irinotecan	Partial Response;Partial Response;Partial Response;Partial Response	12;12;12;12	Not Available;Not Available;Not Available;Not Available	Not Available;Not Available;Not Available;Not Available	Not Available;Not Available;Not Available;Not Available	Not Available;Not Available;Not Available;Not Available	Not Applicable;Not Applicable;Not Applicable;Not Applicable	Not Available;Not Available;Not Available;Not Available	Not Available;Not Available;Not Available;Not Available	NO;NO;NO;NO	Chemotherapy;Chemotherapy;Chemotherapy;Chemotherapy	Not Available;Not Available;Not Available;Not Available	Not Available;Not Available;Not Available;Not Available	Not Available;Not Available;Not Available;Not Available
TCGA-AG-3731-11A-01R-1736-07	Normal	Yes	Yes	No	TCGA-AG-3731	122.66.0	Nationwide Children's Hospital	22	READ	01B03944-984A-49DD-8237-18977C5B6D71	12	TCGA	2016			Rectum	TCGA-AG-3731	72756208-a5ed-47d2-8c4c-19a8d39f7b9d	NO	Not Available	Not Available	Not Available	18	-23923		0	31	Not Available	TCGA-AG-3731-D37642;TCGA-AG-3731-D37643;TCGA-AG-3731-D37644;TCGA-AG-3731-D37645	89CD8582-B07D-4C29-ABEB-E59268AC7FD7;0050963E-70D9-4754-BD4D-5CB6943EDB8A;D24F50D6-FB52-4277-8AB4-AC5123C639C7;ABCED613-88E1-44F3-8477-B6B2A8C63CF9	n/a;n/a;n/a;n/a	5;5;5;5	914;914;184;914	92;92;92;365	Folinic acid;5-Fluorouracil;Oxaliplatin;Irinotecan	Partial Response;Partial Response;Partial Response;Partial Response	12;12;12;12	Not Available;Not Available;Not Available;Not Available	Not Available;Not Available;Not Available;Not Available	Not Available;Not Available;Not Available;Not Available	Not Available;Not Available;Not Available;Not Available	Not Applicable;Not Applicable;Not Applicable;Not Applicable	Not Available;Not Available;Not Available;Not Available	Not Available;Not Available;Not Available;Not Available	NO;NO;NO;NO	Chemotherapy;Chemotherapy;Chemotherapy;Chemotherapy	Not Available;Not Available;Not Available;Not Available	Not Available;Not Available;Not Available;Not Available	Not Available;Not Available;Not Available;Not Available
TCGA-AG-3732-01A-11R-1660-07	Tumor	Yes	Yes	No	TCGA-AG-3732	102.66.0	Nationwide Children's Hospital	22	READ	BEC549C1-5C2B-4D52-A8CE-BB77CAB18077	12	TCGA	2016			Rectum	TCGA-AG-3732	a83923fd-276c-4526-9922-5ef741f551fd	NO	Not Available	Not Available	Not Available	18	-28521		0	0	Not Available	TCGA-AG-3732-D37646;TCGA-AG-3732-D37647	E3DA3054-7188-4C70-B09A-AAE3757CB1F5;F553079B-0B3B-485C-A8D3-B2D83729DB97	n/a;n/a	5;5	1673;1673	1277;1277	Capecitabine;Bevacizumab	Unknown;Unknown	12;12	Not Available;Not Available	Not Available;Not Available	Not Available;Not Available	Not Available;Not Available	Not Applicable;Not Applicable	Not Available;Not Available	Not Available;Not Available	NO;NO	Chemotherapy;Targeted Molecular therapy	Not Available;Not Available	Not Available;Not Available	Not Available;Not Available
TCGA-AG-3732-11A-01R-1660-07	Normal	Yes	Yes	No	TCGA-AG-3732	102.66.0	Nationwide Children's Hospital	22	READ	BEC549C1-5C2B-4D52-A8CE-BB77CAB18077	12	TCGA	2016			Rectum	TCGA-AG-3732	a83923fd-276c-4526-9922-5ef741f551fd	NO	Not Available	Not Available	Not Available	18	-28521		0	0	Not Available	TCGA-AG-3732-D37646;TCGA-AG-3732-D37647	E3DA3054-7188-4C70-B09A-AAE3757CB1F5;F553079B-0B3B-485C-A8D3-B2D83729DB97	n/a;n/a	5;5	1673;1673	1277;1277	Capecitabine;Bevacizumab	Unknown;Unknown	12;12	Not Available;Not Available	Not Available;Not Available	Not Available;Not Available	Not Available;Not Available	Not Applicable;Not Applicable	Not Available;Not Available	Not Available;Not Available	NO;NO	Chemotherapy;Targeted Molecular therapy	Not Available;Not Available	Not Available;Not Available	Not Available;Not Available
TCGA-AG-3742-01A-11R-1660-07	Tumor	Yes	Yes	No	TCGA-AG-3742	102.66.0	Nationwide Children's Hospital	22	READ	F22F5F3E-C570-4A52-8C69-69222FB382B1	12	TCGA	2016			Rectum	TCGA-AG-3742	fbcd7e69-533f-4b6c-9868-162139135b58	NO	Not Available	Not Available	Not Available	18	-31078		0	30	Not Available
TCGA-AG-3742-11A-01R-1660-07	Normal	Yes	Yes	No	TCGA-AG-3742	102.66.0	Nationwide Children's Hospital	22	READ	F22F5F3E-C570-4A52-8C69-69222FB382B1	12	TCGA	2016			Rectum	TCGA-AG-3742	fbcd7e69-533f-4b6c-9868-162139135b58	NO	Not Available	Not Available	Not Available	18	-31078		0	30	Not Available
TCGA-AG-3878-01A-02R-0905-07	Tumor	Yes	Yes	No	TCGA-AG-3878	42.83.0	Nationwide Children's Hospital	22	READ	AACE7C6E-8066-42CA-A641-51A417BF25DB	12	TCGA	2016			Rectum	TCGA-AG-3878	fdeeff8e-1328-42a4-aca0-a03b97421f1e	NO	Not Available	Not Available	Not Available	18	-23527		0	30	Not Available
TCGA-AG-3881-01A-01R-0905-07	Tumor	Yes	Yes	No	TCGA-AG-3881	42.83.0	Nationwide Children's Hospital	22	READ	F22040DD-AE00-4FD8-BFF1-62A54A9266AB	12	TCGA	2016			Rectum	TCGA-AG-3881	b6ba7313-8e91-4c39-8629-db3e96f4c556	NO	Not Available	Not Available	Not Available	18	-30467		0	0	Not Available
TCGA-AG-3882-01A-01R-0905-07	Tumor	Yes	Yes	No	TCGA-AG-3882	42.83.0	Nationwide Children's Hospital	22	READ	DB9B8F0B-6087-4DBF-9521-6249CD042AB3	12	TCGA	2016			Rectum	TCGA-AG-3882	92c65e5a-3f07-49d9-ab69-46a0eb86ae88	NO	Not Available	Not Available	Not Available	18	-24198		0	0	Not Available
TCGA-AG-3883-01A-02R-0905-07	Tumor	Yes	Yes	No	TCGA-AG-3883	42.83.0	Nationwide Children's Hospital	22	READ	BE306C0C-E65D-4FD0-B6D7-3C8B823D895B	12	TCGA	2016			Rectum	TCGA-AG-3883	b6e6e715-ccc5-474f-860a-a10bf1962936	NO	Not Available	Not Available	Not Available	18	-25415		0	31	Not Available
TCGA-AG-3885-01A-01R-0905-07	Tumor	Yes	Yes	No	TCGA-AG-3885	42.83.0	Nationwide Children's Hospital	22	READ	1A1EE39D-83B6-4582-ADE3-87BCAA8C9981	12	TCGA	2016			Rectum	TCGA-AG-3885	e5e4aa9f-6015-4d62-a088-69920d7f2500	NO	Not Available	0	Not Available	18	-26145		0	0	Not Available	TCGA-AG-3885-D37648;TCGA-AG-3885-D37649	C4BBC4E0-3D66-4633-A05D-4A68AE87C8A7;78CE6B50-B0DA-403C-A9CF-FFF157A9C0CC	n/a;n/a	5;5	Not Available;Not Available	Not Available;365	Unknown;Zoledronic acid	Complete Response;Not Applicable	12;12	Not Available;Not Available	Not Available;Not Available	Not Available;Not Available	Not Available;Not Available	Not Applicable;Not Applicable	Not Available;Not Available	Not Available;Not Available	Not Available;YES	Chemotherapy;Ancillary	Not Available;Not Available	Not Available;Not Available	Not Available;Not Available
TCGA-AG-3887-01A-01R-1119-07	Tumor	Yes	Yes	No	TCGA-AG-3887	46.82.0	Nationwide Children's Hospital	22	READ	F53B7AF8-F389-48D1-B6D0-B1045F4CC34E	12	TCGA	2016			Rectum	TCGA-AG-3887	8c7ccdb0-7653-4a8d-86b6-de39afc40765	NO	Not Available	Not Available	Not Available	18	-24960		0	28	Not Available	TCGA-AG-3887-D37650;TCGA-AG-3887-D37651;TCGA-AG-3887-D37652	B21661DA-72BC-41E0-8FB1-7FD3C9904564;D19E88BF-FD23-407D-8687-8DBC9EF02F86;8EDBD3BB-086B-4166-A971-A245C564BF9C	Not Available;Not Available;Not Available	5;5;5	Not Available;Not Available;Not Available	1095;1095;1095	Irinotecan;Capecitabine;Bevacizumab	Not Applicable;Not Applicable;Not Applicable	12;12;12	Not Available;Not Available;Not Available	Not Available;Not Available;Not Available	Not Available;Not Available;Not Available	Not Available;Not Available;Not Available	Not Applicable;Not Applicable;Not Applicable	Not Available;Not Available;Not Available	Not Available;Not Available;Not Available	YES;YES;Not Available	Chemotherapy;Chemotherapy;Targeted Molecular therapy	Not Available;Not Available;Not Available	Not Available;Not Available;Not Available	Not Available;Not Available;Not Available
TCGA-AG-3890-01A-01R-1119-07	Tumor	Yes	Yes	No	TCGA-AG-3890	46.82.0	Nationwide Children's Hospital	22	READ	648F6701-4EA8-41F1-A009-FB15394DDA60	12	TCGA	2016			Rectum	TCGA-AG-3890	e2d395f8-bf13-4fe4-8031-683b0eedd875	NO	Not Available	Not Available	Not Available	18	-22950		0	0	Not Available
TCGA-AG-3892-01A-01R-1119-07	Tumor	Yes	Yes	No	TCGA-AG-3892	46.82.0	Nationwide Children's Hospital	22	READ	6014A6FA-CA52-4406-986C-C9BBCD2C1F27	12	TCGA	2016			Rectum	TCGA-AG-3892	ded3feb2-1079-4520-a7ca-f5b5fc73d7c5	NO	Not Available	Not Available	Not Available	18	-20880		0	31	Not Available
TCGA-AG-3893-01A-01R-1119-07	Tumor	Yes	Yes	No	TCGA-AG-3893	46.82.0	Nationwide Children's Hospital	22	READ	54D55CFA-87E7-473E-84B9-94BCE786E4AE	12	TCGA	2016			Rectum	TCGA-AG-3893	add567b7-29ef-4122-8a54-57d36f735e78	NO	Not Available	Not Available	Not Available	18	-27272		0	30	Not Available	TCGA-AG-3893-D37653;TCGA-AG-3893-D37654	D8A5AC42-4F51-4626-BFAB-BF6CD4C44D3C;1680F252-BB88-454F-B1CC-FE1038F33269	n/a;n/a	5;5	245;245	61;61	Folinic acid;5-Fluorouracil	Complete Response;Complete Response	12;12	Not Available;Not Available	Not Available;Not Available	Not Available;Not Available	Not Available;Not Available	Not Applicable;Not Applicable	Not Available;Not Available	Not Available;Not Available	NO;NO	Chemotherapy;Chemotherapy	Not Available;Not Available	Not Available;Not Available	Not Available;Not Available
TCGA-AG-3894-01A-01R-1119-07	Tumor	Yes	Yes	No	TCGA-AG-3894	46.82.0	Nationwide Children's Hospital	22	READ	CA9DE9D9-4A79-42A4-8BE4-38DD97999F75	12	TCGA	2016			Rectum	TCGA-AG-3894	065b26fc-6827-44d5-83d8-1100c63fcda6	NO	Not Available	Not Available	Not Available	18	-23954		0	30	Not Available	TCGA-AG-3894-D37655	E4102A2F-8A6F-4B7C-9E20-3970FC3DD124	Not Available	5	245	61	5-Fluorouracil	Complete Response	12	Not Available	Not Available	Not Available	Not Available	Not Applicable	Not Available	Not Available	NO	Chemotherapy	Not Available	Not Available	Not Available
TCGA-AG-3896-01A-01R-1119-07	Tumor	Yes	Yes	No	TCGA-AG-3896	46.82.0	Nationwide Children's Hospital	22	READ	4D8EF1A6-460D-4B97-A1A3-046328B79D8E	12	TCGA	2016			Rectum	TCGA-AG-3896	9af35239-ffb9-4d4f-889e-f743da271eef	NO	Not Available	Not Available	Not Available	18	-31046		0	31	Not Available
TCGA-AG-3898-01A-01R-1119-07	Tumor	Yes	Yes	No	TCGA-AG-3898	46.82.0	Nationwide Children's Hospital	22	READ	6E23E0B7-ABE7-4D13-B275-EAA289F3CEAB	12	TCGA	2016			Rectum	TCGA-AG-3898	5a7d19f9-6be2-45ac-9ffc-11e28594eeee	NO	Not Available	Not Available	Not Available	18	-22492		0	0	Not Available
TCGA-AG-3901-01A-01R-1119-07	Tumor	Yes	Yes	No	TCGA-AG-3901	46.82.0	Nationwide Children's Hospital	22	READ	E64BAA3A-4F2C-4F00-A61E-723668B991F7	12	TCGA	2016			Rectum	TCGA-AG-3901	1586cb0a-081a-4364-9470-46f9d0f0167d	NO	Not Available	Not Available	Not Available	18	-24502		0	0	Not Available
TCGA-AG-3902-01A-01R-A32Z-07	Tumor	Yes	Yes	No	TCGA-AG-3902	46.82.0	Nationwide Children's Hospital	22	READ	BDEAC001-95C5-4331-B11A-302E7C976D30	12	TCGA	2016			Rectum	TCGA-AG-3902	bcfe4fe9-d090-49f9-85a7-2b472e0f7453	NO	Not Available	Not Available	Not Available	18	-22492		0	0	Not Available
TCGA-AG-3909-01A-01R-1119-07	Tumor	Yes	Yes	No	TCGA-AG-3909	46.82.0	Nationwide Children's Hospital	22	READ	A37095D3-B673-4B32-873F-5750CEF91989	12	TCGA	2016			Rectum	TCGA-AG-3909	769880ae-34d9-405e-8ea7-33ba47cf2dd2	NO	Not Available	Not Available	NO	18	-25537		0	0	Not Available	TCGA-AG-3909-D37656;TCGA-AG-3909-D37657;TCGA-AG-3909-D37658	9844876F-EB16-49BC-86DC-FCCAC4BD3B19;AAB0F90D-B954-464B-9589-2484E0399046;117DFF8F-E037-4B98-8108-AB8562BC27F8	n/a;n/a;n/a	5;5;5	243;243;182	62;62;62	Folinic acid;5-Fluorouracil;Oxaliplatin	Complete Response;Complete Response;Complete Response	12;12;12	Not Available;Not Available;Not Available	Not Available;Not Available;Not Available	Not Available;Not Available;Not Available	Not Available;Not Available;Not Available	Not Applicable;Not Applicable;Not Applicable	Not Available;Not Available;Not Available	Not Available;Not Available;Not Available	NO;NO;NO	Chemotherapy;Chemotherapy;Chemotherapy	Not Available;Not Available;Not Available	Not Available;Not Available;Not Available	Not Available;Not Available;Not Available
TCGA-AG-3999-01A-01R-1119-07	Tumor	Yes	Yes	No	TCGA-AG-3999	46.82.0	Nationwide Children's Hospital	22	READ	4CC05ADA-D62D-402B-BF25-0ADD46F3755E	12	TCGA	2016			Rectum	TCGA-AG-3999	60778da8-d99e-4e51-96a2-3e900b3978d9	NO	Not Available	5	NO	18	-22311		0	31	Not Available	TCGA-AG-3999-D37659	4C69C48C-88A7-428F-85CB-0897E5F61623	Not Available	5	Not Available	Not Available	Not Available	Clinical Progressive Disease	12	Not Available	Not Available	Not Available	Not Available	Not Applicable	Not Available	Not Available	Not Available	Chemotherapy	Not Available	Not Available	Not Available
TCGA-AG-4001-01A-02R-1119-07	Tumor	Yes	Yes	No	TCGA-AG-4001	46.82.0	Nationwide Children's Hospital	22	READ	98C3AA6A-C747-4B4C-B094-D328DF835B18	12	TCGA	2016			Rectum	TCGA-AG-4001	d846228f-67af-4b3b-9796-dbc263c2054c	NO	Not Available	Not Available	Not Available	18	-27302		0	31	Not Available
TCGA-AG-4005-01A-01R-1119-07	Tumor	Yes	Yes	No	TCGA-AG-4005	46.82.0	Nationwide Children's Hospital	22	READ	953DC2F7-4F05-4C24-809C-981AA621C0C1	12	TCGA	2016			Rectum	TCGA-AG-4005	866de12b-e4df-4f19-b62e-e3fd85d4ec08	NO	Not Available	6	Not Available	18	-23407		0	0	Not Available	TCGA-AG-4005-D37660;TCGA-AG-4005-D37661;TCGA-AG-4005-D37662	217AFF88-4D43-42A3-9A3E-16D1662C2D28;DB8463A1-4C26-4AC4-9DEE-7392B21B8AA6;380000BA-B2B9-4D32-BA25-4E518DE0341C	n/a;n/a;n/a	5;5;5	213;213;213	61;61;61	Folinic acid;5-Fluorouracil;Oxaliplatin	Complete Response;Complete Response;Complete Response	12;12;12	Not Available;Not Available;Not Available	Not Available;Not Available;Not Available	Not Available;Not Available;Not Available	Not Available;Not Available;Not Available	Not Applicable;Not Applicable;Not Applicable	Not Available;Not Available;Not Available	Not Available;Not Available;Not Available	NO;NO;NO	Chemotherapy;Chemotherapy;Chemotherapy	Not Available;Not Available;Not Available	Not Available;Not Available;Not Available	Not Available;Not Available;Not Available
TCGA-AG-4007-01A-01R-1119-07	Tumor	Yes	Yes	No	TCGA-AG-4007	46.82.0	Nationwide Children's Hospital	22	READ	22DFFD0B-B2A1-4644-9AB2-E1D11C63A2E8	12	TCGA	2016			Rectum	TCGA-AG-4007	8e00e7e7-ffaf-44f0-91a7-172671f18e08	NO	Not Available	2	Not Available	18	-31776		0	31	Not Available
TCGA-AG-4008-01A-01R-1119-07	Tumor	Yes	Yes	No	TCGA-AG-4008	46.82.0	Nationwide Children's Hospital	22	READ	C040D5F1-0A8D-45EA-A76A-F1D1002B691A	12	TCGA	2016			Rectum	TCGA-AG-4008	72802851-9340-4c5f-a90b-23b7afd7577a	NO	Not Available	Not Available	Not Available	18	-23192		0	31	Not Available	TCGA-AG-4008-D37663;TCGA-AG-4008-D37664	5DD8AC7E-EEB1-4222-99A5-6B18A6A0B3CD;E2E9F3AE-4CA2-4A37-B87C-AD62DCF39099	n/a;n/a	5;5	92;92	61;61	5-Fluorouracil;Folinic acid	Complete Response;Complete Response	12;12	Not Available;Not Available	Not Available;Not Available	Not Available;Not Available	Not Available;Not Available	Not Applicable;Not Applicable	Not Available;Not Available	Not Available;Not Available	NO;NO	Chemotherapy;Chemotherapy	Not Available;Not Available	Not Available;Not Available	Not Available;Not Available
TCGA-AG-4015-01A-01R-1119-07	Tumor	Yes	Yes	No	TCGA-AG-4015	46.82.0	Nationwide Children's Hospital	22	READ	29797C4C-E1AA-4676-8D64-696659F6B146	12	TCGA	2016			Rectum	TCGA-AG-4015	1388bba1-02ba-40df-93e5-c3d58b7bbae0	NO	Not Available	Not Available	Not Available	18	-31291		0	0	Not Available
TCGA-AG-4021-01A-01R-1736-07	Tumor	Yes	Yes	No	TCGA-AG-4021	122.66.0	Nationwide Children's Hospital	22	READ	AEC13543-21DC-4E52-8CC6-7245BB0D3A4E	12	TCGA	2016			Rectum	TCGA-AG-4021	6dafce6c-b2a9-4b23-b9f8-b71e01616389	YES	Not Available	Not Available	Not Available	18	-31015		0	0	Not Available
TCGA-AG-4022-01A-01R-1736-07	Tumor	Yes	Yes	No	TCGA-AG-4022	122.66.0	Nationwide Children's Hospital	22	READ	ECCDEE16-23AF-4D7B-B42E-80DB76689B29	12	TCGA	2016			Rectum	TCGA-AG-4022	9084b672-8e65-4b7f-a256-32fd35aa8ab5	NO	Not Available	Not Available	Not Available	18	-21823		0	30	Not Available	TCGA-AG-4022-D37665	BA0BE627-3B95-403A-954D-635201C79CD6	Not Available	5	153	61	5-Fluorouracil	Complete Response	12	Not Available	Not Available	Not Available	Not Available	Not Applicable	Not Available	Not Available	NO	Chemotherapy	Not Available	Not Available	Not Available
TCGA-AG-A002-01A-01R-A002-07	Tumor	Yes	Yes	No	TCGA-AG-A002	43.73.0	Nationwide Children's Hospital	22	READ	3898D2DA-36EE-4124-AB76-D475DEE144E2	12	TCGA	2016			Rectum	TCGA-AG-A002	cb005c69-7301-41ce-b534-c9751f1436c5	NO	Not Available	Not Available	Not Available	15	-13090		0	31	Not Available
TCGA-AG-A008-01A-01R-A002-07	Tumor	Yes	Yes	No	TCGA-AG-A008	43.73.0	Nationwide Children's Hospital	22	READ	E5638B28-B4F3-4909-8E6F-CC506AFC2BFF	12	TCGA	2016			Rectum	TCGA-AG-A008	e7503a51-6647-4cc2-80dd-645d0df4db43	NO	Not Available	Not Available	Not Available	15	-18416		0	0	Not Available
TCGA-AG-A00C-01A-01R-A002-07	Tumor	Yes	Yes	No	TCGA-AG-A00C	43.73.0	Nationwide Children's Hospital	22	READ	C694BFB0-6C19-4B22-93DC-7A12CA8DD5B7	12	TCGA	2016			Rectum	TCGA-AG-A00C	ff004403-8cc5-43e6-bd1c-dde4eb1e6193	NO	Not Available	6	Not Available	15	-18201		0	0	Not Available	TCGA-AG-A00C-D37666;TCGA-AG-A00C-D37667;TCGA-AG-A00C-D37668	0480C952-95AB-4119-B285-88C9B48B46CF;AB4C44C6-717B-46CA-8881-BCDB2B3C9D28;66F94F54-0A6F-4BA1-8050-01A385AB66F3	Not Available;Not Available;Not Available	5;5;5	213;213;213	92;61;92	Folinic acid;5-Fluorouracil;Oxaliplatin	Complete Response;Complete Response;Complete Response	12;12;12	Not Available;Not Available;Not Available	Not Available;Not Available;Not Available	Not Available;Not Available;Not Available	Not Available;Not Available;Not Available	Not Applicable;Not Applicable;Not Applicable	Not Available;Not Available;Not Available	Not Available;Not Available;Not Available	NO;NO;NO	Chemotherapy;Chemotherapy;Chemotherapy	Not Available;Not Available;Not Available	Not Available;Not Available;Not Available	Not Available;Not Available;Not Available
TCGA-AG-A00H-01A-01R-A00A-07	Tumor	Yes	Yes	No	TCGA-AG-A00H	43.73.0	Nationwide Children's Hospital	22	READ	A1B0798B-48C1-4E54-8F3A-69E10BFFACBA	12	TCGA	2016			Rectum	TCGA-AG-A00H	9f4574ec-a58a-4410-8735-c5e5bc4ca7e0	NO	Not Available	10	Not Available	15	-27485		0	29	Not Available	TCGA-AG-A00H-D37669	F74BAE20-BD17-4DF8-9A05-AF806FEAA77A	Not Available	5	121	90	5-Fluorouracil	Complete Response	12	Not Available	Not Available	Not Available	Not Available	Not Applicable	Not Available	Not Available	NO	Chemotherapy	Not Available	Not Available	Not Available
TCGA-AG-A00Y-01A-02R-A002-07	Tumor	Yes	Yes	No	TCGA-AG-A00Y	43.73.0	Nationwide Children's Hospital	22	READ	4D2264D0-793C-4274-A743-F042AA6D6964	12	TCGA	2016			Rectum	TCGA-AG-A00Y	c7e09161-60d6-4dff-a840-7cec3bb7a30a	NO	Not Available	Not Available	Not Available	15	-24837		0	0	Not Available
TCGA-AG-A011-01A-01R-A002-07	Tumor	Yes	Yes	No	TCGA-AG-A011	43.73.0	Nationwide Children's Hospital	22	READ	004A1B1E-F32D-43DA-9EE5-B0C93C03D2FF	12	TCGA	2016			Rectum	TCGA-AG-A011	3be106bc-ba42-4c70-9b50-697d89db617d	NO	Not Available	1	Not Available	15	-29463		0	0	Not Available
TCGA-AG-A014-01A-02R-A002-07	Tumor	Yes	Yes	No	TCGA-AG-A014	43.73.0	Nationwide Children's Hospital	22	READ	F96FE724-D3E3-483C-A956-8F695D6B1234	12	TCGA	2016			Rectum	TCGA-AG-A014	51c37449-6a2e-4c3d-a7cc-06f901e1224f	NO	Not Available	Not Available	Not Available	15	-31718		0	485	Not Available
TCGA-AG-A015-01A-01R-A002-07	Tumor	Yes	Yes	No	TCGA-AG-A015	43.73.0	Nationwide Children's Hospital	22	READ	1E070175-E916-49F6-8EC5-7552BC76BC89	12	TCGA	2016			Rectum	TCGA-AG-A015	09daff79-6493-45c1-8cba-9381259e2bea	NO	Not Available	Not Available	Not Available	15	-23496		0	0	Not Available
TCGA-AG-A016-01A-01R-A002-07	Tumor	Yes	Yes	No	TCGA-AG-A016	43.73.0	Nationwide Children's Hospital	22	READ	0738BD1A-FB6A-4322-A89F-71C5BEF6952F	12	TCGA	2016			Rectum	TCGA-AG-A016	9c7b5e85-5579-4d0f-a7ea-b9d081ac0037	NO	Not Available	Not Available	Not Available	15	-20178		0	31	Not Available	TCGA-AG-A016-D37670;TCGA-AG-A016-D37671;TCGA-AG-A016-D37672	D17DDE62-D61E-4DC5-B0BD-069B51F864DC;078B47FD-21FB-4FD2-8F32-E9DD57433938;A029C8B8-87C1-462D-B804-E918A20290E6	n/a;n/a;n/a	5;5;5	245;61;245	31;31;61	5-Fluorouracil;Folinic acid;Bevacizumab	Clinical Progressive Disease;Clinical Progressive Disease;Clinical Progressive Disease	12;12;12	Not Available;Not Available;Not Available	Not Available;Not Available;Not Available	Not Available;Not Available;Not Available	Not Available;Not Available;Not Available	Not Applicable;Not Applicable;Not Applicable	Not Available;Not Available;Not Available	Not Available;Not Available;Not Available	NO;NO;NO	Chemotherapy;Chemotherapy;Targeted Molecular therapy	Not Available;Not Available;Not Available	Not Available;Not Available;Not Available	Not Available;Not Available;Not Available
TCGA-AG-A01J-01A-01R-A00A-07	Tumor	Yes	Yes	No	TCGA-AG-A01J	43.73.0	Nationwide Children's Hospital	22	READ	4C0A97B8-D94F-479F-90AF-0FDE25F86935	12	TCGA	2016			Rectum	TCGA-AG-A01J	a18acb1d-403a-4802-8efb-9085e006f4c5	NO	Not Available	1	Not Available	15	-21581		0	31	Not Available
TCGA-AG-A01L-01A-01R-A002-07	Tumor	Yes	Yes	No	TCGA-AG-A01L	43.73.0	Nationwide Children's Hospital	22	READ	899739B4-E05F-47BC-B58C-71F438929DAB	12	TCGA	2016			Rectum	TCGA-AG-A01L	848a5838-8a06-45a9-a3d6-e4ed47b824ab	NO	Not Available	Not Available	Not Available	15	-21369		0	0	Not Available	TCGA-AG-A01L-D37673	8D57ECE2-11F5-4F08-8457-0FE7CAE7E643	Not Available	5	212	61	5-Fluorouracil	Complete Response	12	Not Available	Not Available	Not Available	Not Available	Not Applicable	Not Available	Not Available	NO	Chemotherapy	Not Available	Not Available	Not Available
TCGA-AG-A01N-01A-01R-A00A-07	Tumor	Yes	Yes	No	TCGA-AG-A01N	43.73.0	Nationwide Children's Hospital	22	READ	BE6FB1A0-F77D-44EC-B6D6-6DD00A6E1213	12	TCGA	2016			Rectum	TCGA-AG-A01N	1118490d-75aa-43cc-b2a2-c2af61829ffc	NO	Not Available	Not Available	Not Available	15	-25049		0	31	Not Available	TCGA-AG-A01N-D37674;TCGA-AG-A01N-D37675;TCGA-AG-A01N-D37676	8793E6F8-2AE4-419F-82DA-05F1528C6AF6;E059357B-5A89-48CC-B169-E79CDB764464;227136E0-CD9A-4B79-9777-3212A6324483	n/a;n/a;n/a	5;5;5	Not Available;457;Not Available	273;273;273	Capecitabine;Oxaliplatin;Bevacizumab	Not Applicable;Partial Response;Not Applicable	12;12;12	Not Available;Not Available;Not Available	Not Available;Not Available;Not Available	Not Available;Not Available;Not Available	Not Available;Not Available;Not Available	Not Applicable;Not Applicable;Not Applicable	Not Available;Not Available;Not Available	Not Available;Not Available;Not Available	YES;NO;YES	Chemotherapy;Chemotherapy;Targeted Molecular therapy	Not Available;Not Available;Not Available	Not Available;Not Available;Not Available	Not Available;Not Available;Not Available
TCGA-AG-A01W-01A-21R-A083-07	Tumor	Yes	Yes	No	TCGA-AG-A01W	67.77.0	Nationwide Children's Hospital	22	READ	FB597E0E-F89B-454C-B112-65E10CD79B18	12	TCGA	2016			Rectum	TCGA-AG-A01W	74543fa4-ce73-46e4-9c59-224e8242b4a2	NO	Not Available	Not Available	Not Available	15	-24745		0	0	Not Available	TCGA-AG-A01W-D37677	E11038FD-3C7C-46DA-A03B-2AB5352DCDD5	n/a	5	184	62	5-Fluorouracil	Complete Response	12	Not Available	Not Available	Not Available	Not Available	Not Applicable	Not Available	Not Available	NO	Chemotherapy	Not Available	Not Available	Not Available
TCGA-AG-A01Y-01A-41R-A083-07	Tumor	Yes	Yes	No	TCGA-AG-A01Y	67.77.0	Nationwide Children's Hospital	22	READ	BFC9A621-8FDF-468C-8E4D-BE8D23183086	12	TCGA	2016			Rectum	TCGA-AG-A01Y	a91f7a8c-e0fe-403a-9ef0-f7679b2761cc	NO	Not Available	Not Available	Not Available	15	-18112		0	0	Not Available	TCGA-AG-A01Y-D37678	F99733D4-0119-416D-BCC9-791AD546EB61	n/a	5	151	31	5-Fluorouracil	Complete Response	12	Not Available	Not Available	Not Available	Not Available	Not Applicable	Not Available	Not Available	NO	Chemotherapy	Not Available	Not Available	Not Available
TCGA-AG-A020-01A-21R-A083-07	Tumor	Yes	Yes	No	TCGA-AG-A020	67.77.0	Nationwide Children's Hospital	22	READ	262FEAD5-E2A4-4CE3-82C2-D89D85E20B80	12	TCGA	2016			Rectum	TCGA-AG-A020	19e46a3d-18c5-4927-8501-2265e2d617b8	NO	Not Available	Not Available	Not Available	15	-20851		0	31	Not Available	TCGA-AG-A020-D37679;TCGA-AG-A020-D37680;TCGA-AG-A020-D37681	AD098A28-2DA7-4BED-A331-5AA7358A8D28;3881A04C-1D82-4DD6-B894-53A283C12CBE;D2ADA08C-069D-430C-9642-E1F7DCC0513E	n/a;n/a;n/a	5;5;5	212;212;212	31;31;31	Folinic acid;5-Fluorouracil;Oxaliplatin	Complete Response;Complete Response;Complete Response	12;12;12	Not Available;Not Available;Not Available	Not Available;Not Available;Not Available	Not Available;Not Available;Not Available	Not Available;Not Available;Not Available	Not Applicable;Not Applicable;Not Applicable	Not Available;Not Available;Not Available	Not Available;Not Available;Not Available	NO;NO;NO	Chemotherapy;Chemotherapy;Chemotherapy	Not Available;Not Available;Not Available	Not Available;Not Available;Not Available	Not Available;Not Available;Not Available
TCGA-AG-A023-01A-01R-A00A-07	Tumor	Yes	Yes	No	TCGA-AG-A023	43.73.0	Nationwide Children's Hospital	22	READ	F7C3F1BA-C721-4613-B013-1D59AEFEE534	12	TCGA	2016			Rectum	TCGA-AG-A023	3bc6e336-f58e-4dc4-8414-7318e55016ed	NO	Not Available	Not Available	Not Available	15	-22830		0	61	Not Available
TCGA-AG-A025-01A-01R-A00A-07	Tumor	Yes	Yes	No	TCGA-AG-A025	43.73.0	Nationwide Children's Hospital	22	READ	026ECD70-252A-48AB-A560-6B0C3C40088A	12	TCGA	2016			Rectum	TCGA-AG-A025	9d7e0672-0a9e-4dbf-a583-80f4eb086ec6	NO	Not Available	Not Available	Not Available	15	-22952		0	1520	Not Available
TCGA-AG-A026-01A-01R-A00A-07	Tumor	Yes	Yes	No	TCGA-AG-A026	67.77.0	Nationwide Children's Hospital	22	READ	E10A3AFC-B8D6-4DC5-8DFB-EDA64227DCC8	12	TCGA	2016			Rectum	TCGA-AG-A026	31bd8589-378c-40e5-8b7f-3b4c81f304be	NO	Not Available	Not Available	Not Available	15	-24413	59	0		Not Available
TCGA-AG-A02G-01A-01R-A00A-07	Tumor	Yes	Yes	No	TCGA-AG-A02G	43.73.0	Nationwide Children's Hospital	22	READ	9C544A22-EFB1-451C-B169-85C8CE37C915	12	TCGA	2016			Rectum	TCGA-AG-A02G	17878cb0-a8f9-43a4-911c-0f94c2a5e3df	NO	Not Available	Not Available	Not Available	15	-24259		0	0	Not Available	TCGA-AG-A02G-D37682;TCGA-AG-A02G-D37683;TCGA-AG-A02G-D37684;TCGA-AG-A02G-D37685;TCGA-AG-A02G-D37686	7458F01A-6F47-42AC-AB9F-525BFC8D3A2F;A6893A84-4202-474B-9A3D-78E7E865113C;A8310B34-29AD-410D-A5DE-FCDD7CBE7AEE;E6F1FA31-3AF9-45D0-A70B-38EF81B6A288;2DCEA1E6-7D2F-46E0-9D15-4069C8FFC067	n/a;n/a;n/a;n/a;n/a	5;5;5;5;5	1096;1096;242;242;1096	28;28;28;28;851	Folinic acid;5-Fluorouracil;Irinotecan;Bevacizumab;Oxaliplatin	Partial Response;Partial Response;Partial Response;Partial Response;Partial Response	12;12;12;12;12	Not Available;Not Available;Not Available;Not Available;Not Available	Not Available;Not Available;Not Available;Not Available;Not Available	Not Available;Not Available;Not Available;Not Available;Not Available	Not Available;Not Available;Not Available;Not Available;Not Available	Not Applicable;Not Applicable;Not Applicable;Not Applicable;Not Applicable	Not Available;Not Available;Not Available;Not Available;Not Available	Not Available;Not Available;Not Available;Not Available;Not Available	YES;NO;NO;NO;NO	Chemotherapy;Chemotherapy;Chemotherapy;Targeted Molecular therapy;Chemotherapy	Not Available;Not Available;Not Available;Not Available;Not Available	Not Available;Not Available;Not Available;Not Available;Not Available	Not Available;Not Available;Not Available;Not Available;Not Available
TCGA-AG-A02N-01A-11R-A083-07	Tumor	Yes	Yes	No	TCGA-AG-A02N	67.77.0	Nationwide Children's Hospital	22	READ	99F53036-6FB4-4A85-A63C-FBA8E8BB14A0	12	TCGA	2016			Rectum	TCGA-AG-A02N	8ad1c98b-5395-477e-87a8-19dff3a59c26	NO	Not Available	Not Available	Not Available	15	-24687		0	1885	Not Available	TCGA-AG-A02N-D37687	EB905BAF-E8D7-417B-AA1A-5FA9303ABF20	Not Available	5	89	28	Folinic acid	Complete Response	12	Not Available	Not Available	Not Available	Not Available	Not Applicable	Not Available	Not Available	NO	Chemotherapy	Not Available	Not Available	Not Available
TCGA-AG-A02X-01A-01R-A00A-07	Tumor	Yes	Yes	No	TCGA-AG-A02X	43.73.0	Nationwide Children's Hospital	22	READ	3FF9272B-23EB-4DB4-9586-6470C2060502	12	TCGA	2016			Rectum	TCGA-AG-A02X	a424bfe7-5518-4c80-83c8-709a34320bc7	NO	Not Available	Not Available	Not Available	15	-28399		0	1247	Not Available
TCGA-AG-A032-01A-01R-A00A-07	Tumor	Yes	Yes	No	TCGA-AG-A032	43.73.0	Nationwide Children's Hospital	22	READ	2409E376-8A82-4907-B6E3-4768F71B6395	12	TCGA	2016			Rectum	TCGA-AG-A032	0bb786ee-07cf-4853-9b49-ec95cd14e282	NO	Not Available	Not Available	Not Available	15	-24865		0	31	Not Available	TCGA-AG-A032-D37688	E547F9F9-E8C7-444D-9948-84C39401718F	n/a	5	Not Available	458	Bevacizumab	Not Applicable	12	Not Available	Not Available	Not Available	Not Available	Not Applicable	Not Available	Not Available	YES	Targeted Molecular therapy	Not Available	Not Available	Not Available
TCGA-AG-A036-01A-12R-A083-07	Tumor	Yes	Yes	No	TCGA-AG-A036	67.77.0	Nationwide Children's Hospital	22	READ	57D16BED-244E-4963-95A6-08992309B660	12	TCGA	2016			Rectum	TCGA-AG-A036	f2a8deb2-0e2c-4bbd-8fa1-99b7abb2f3aa	NO	Not Available	1	Not Available	15	-26206		0	31	Not Available	TCGA-AG-A036-D37689	5C971E83-8B85-45AE-86A7-2658BC205B5F	n/a	5	215	92	5-Fluorouracil	Complete Response	12	Not Available	Not Available	Not Available	Not Available	Not Applicable	Not Available	Not Available	NO	Chemotherapy	Not Available	Not Available	Not Available
TCGA-AH-6544-01A-11R-1830-07	Tumor	Yes	Yes	No	TCGA-AH-6544	139.71.0	Nationwide Children's Hospital	22	READ	FBCFFDD4-8877-4093-862F-D7DD4470D755	12	TCGA	2016			Rectosigmoid Junction	TCGA-AH-6544	835cbd02-4dbb-4273-9704-4b5d272493d7	NO	Not Available	6	Not Available	21	-21977		0	15	Not Available	TCGA-AH-6544-D58962;TCGA-AH-6544-D58963;TCGA-AH-6544-D58964;TCGA-AH-6544-D72541;TCGA-AH-6544-D72542	A7E20535-8B56-47B9-9317-056575B2B34A;E0872852-6AFB-4304-9F95-06C0DAE1CC66;26178324-9337-4FDE-9138-4CB722F26575;1ED54217-BFD1-4649-BA20-441ACCFBBF6D;135340EA-B051-4018-8B82-1B4FDE8149C5	Not Available;Not Available;Not Available;Not Available;Not Available	29;29;29;13;13	229;365;365;229;229	68;68;243;68;68	Oxaliplatin;Avastin;Xeloda;5-FU;Leucovorin	Stable Disease;Stable Disease;Stable Disease;Stable Disease;Stable Disease	4;4;4;7;7	Not Available;Not Available;Not Available;Not Available;Not Available	Not Available;Not Available;Not Available;Not Available;Not Available	Not Available;Not Available;Not Available;Not Available;Not Available	Not Available;Not Available;Not Available;Not Available;Not Available	Not Applicable;Not Applicable;Not Applicable;Not Applicable;Not Applicable	Not Available;Not Available;Not Available;Not Available;Not Available	Not Available;Not Available;Not Available;Not Available;Not Available	NO;NO;NO;NO;NO	Chemotherapy;Chemotherapy;Chemotherapy;Chemotherapy;Ancillary	Not Available;Not Available;Not Available;Not Available;Not Available	Not Available;Not Available;Not Available;Not Available;Not Available	Not Available;Not Available;Not Available;Not Available;Not Available
TCGA-AH-6547-01A-11R-1830-07	Tumor	Yes	Yes	No	TCGA-AH-6547	139.71.0	Nationwide Children's Hospital	22	READ	65952A58-1E7D-495A-9EE1-DC8034348480	12	TCGA	2016			Rectosigmoid Junction	TCGA-AH-6547	c7162d11-4bdc-41cd-a964-46fc416829db	NO	Not Available	22	YES	4	-29030		0	44	Not Available
TCGA-AH-6549-01A-11R-1830-07	Tumor	Yes	Yes	No	TCGA-AH-6549	139.71.0	Nationwide Children's Hospital	22	READ	DABDED44-178A-4C45-8EDE-1A66DEF7CA6E	12	TCGA	2016			Rectum	TCGA-AH-6549	107cb92b-6231-4e7a-af05-1f5de5981947	Not Available	Not Available	10	YES	21	-24337		0	6	Not Available
TCGA-AH-6643-01A-11R-1830-07	Tumor	Yes	Yes	No	TCGA-AH-6643	139.71.0	Nationwide Children's Hospital	22	READ	C50AAA1B-B444-4047-9AB3-B11ED08DE238	12	TCGA	2016			Rectosigmoid Junction	TCGA-AH-6643	bd0ddc1e-ba3b-4719-a2fa-776f0475dd8a	NO	Not Available	4	NO	19	-18273		0	21	Not Available	TCGA-AH-6643-D57835;TCGA-AH-6643-D57836;TCGA-AH-6643-D57837	A3494B7C-E0B1-4449-A8D8-3C4470AF9AB4;8010F585-8B53-441B-9465-DED992A7E34E;85D44224-0FAD-4FD4-B75C-8AFCAF6CBF8D	Not Available;Not Available;Not Available	27;27;27	202;202;202	41;41;41	Oxaliplatin;5-FU;Leucovorin	Complete Response;Complete Response;Complete Response	3;3;3	Not Available;Not Available;Not Available	Not Available;Not Available;Not Available	Not Available;Not Available;Not Available	Not Available;Not Available;Not Available	Not Applicable;Not Applicable;Not Applicable	Not Available;Not Available;Not Available	Not Available;Not Available;Not Available	NO;NO;NO	Chemotherapy;Chemotherapy;Ancillary	Not Available;Not Available;Not Available	Not Available;Not Available;Not Available	Not Available;Not Available;Not Available
TCGA-AH-6643-11A-01R-1830-07	Normal	Yes	Yes	No	TCGA-AH-6643	139.71.0	Nationwide Children's Hospital	22	READ	C50AAA1B-B444-4047-9AB3-B11ED08DE238	12	TCGA	2016			Rectosigmoid Junction	TCGA-AH-6643	bd0ddc1e-ba3b-4719-a2fa-776f0475dd8a	NO	Not Available	4	NO	19	-18273		0	21	Not Available	TCGA-AH-6643-D57835;TCGA-AH-6643-D57836;TCGA-AH-6643-D57837	A3494B7C-E0B1-4449-A8D8-3C4470AF9AB4;8010F585-8B53-441B-9465-DED992A7E34E;85D44224-0FAD-4FD4-B75C-8AFCAF6CBF8D	Not Available;Not Available;Not Available	27;27;27	202;202;202	41;41;41	Oxaliplatin;5-FU;Leucovorin	Complete Response;Complete Response;Complete Response	3;3;3	Not Available;Not Available;Not Available	Not Available;Not Available;Not Available	Not Available;Not Available;Not Available	Not Available;Not Available;Not Available	Not Applicable;Not Applicable;Not Applicable	Not Available;Not Available;Not Available	Not Available;Not Available;Not Available	NO;NO;NO	Chemotherapy;Chemotherapy;Ancillary	Not Available;Not Available;Not Available	Not Available;Not Available;Not Available	Not Available;Not Available;Not Available
TCGA-AH-6644-01A-21R-1830-07	Tumor	Yes	Yes	No	TCGA-AH-6644	139.71.0	Nationwide Children's Hospital	22	READ	26AF83CE-F441-4473-8FAB-5CBFE53B9AF0	12	TCGA	2016			Rectosigmoid Junction	TCGA-AH-6644	d9121e5a-88f2-47a6-a0b1-25735c209e54	Not Available	Not Available	30	NO	20	-26892		0	22	Not Available
TCGA-AH-6897-01A-11R-1928-07	Tumor	Yes	Yes	No	TCGA-AH-6897	158.66.0	Nationwide Children's Hospital	22	READ	E106479E-831B-4963-896F-EA8A9CCAD5C0	12	TCGA	2016			Rectosigmoid Junction	TCGA-AH-6897	182fe81e-9c96-4824-8a8a-28f7c498020f	Not Available	Not Available	30	NO	22	-17536		0	140	Not Available
TCGA-AH-6903-01A-11R-1928-07	Tumor	Yes	Yes	No	TCGA-AH-6903	158.66.0	Nationwide Children's Hospital	22	READ	12CDE837-C38E-4638-9CA5-7CAE6AB21B9A	12	TCGA	2016			Rectosigmoid Junction	TCGA-AH-6903	1e89c189-7c8a-44c9-9b0f-2f625a285003	NO	Not Available	45	NO	26	-17030		0	55	Not Available	TCGA-AH-6903-D45595;TCGA-AH-6903-D45596;TCGA-AH-6903-D45597	0136A943-A156-450D-89CE-22B658D58AED;3AC71EE5-4B1E-4DBE-856A-2B4841E4EDEE;A49CFDD2-967B-4FC3-8902-594DAA1A2F3A	Not Available;Not Available;Not Available	17;17;17	228;228;228	70;70;70	5-FU;Oxaliplatin;Leucovorin	Complete Response;Complete Response;Complete Response	7;7;7	Not Available;Not Available;Not Available	Not Available;Not Available;Not Available	Not Available;Not Available;Not Available	Not Available;Not Available;Not Available	Not Applicable;Not Applicable;Not Applicable	Not Available;Not Available;Not Available	Not Available;Not Available;Not Available	NO;NO;NO	Chemotherapy;Chemotherapy;Ancillary	Not Available;Not Available;Not Available	Not Available;Not Available;Not Available	Not Available;Not Available;Not Available
TCGA-AM-5820-01A-01R-1653-07	Tumor	Yes	Yes	No	TCGA-AM-5820	89.77.0	Nationwide Children's Hospital	22	COAD	D1343AA4-34D5-4DCB-B0B3-A8EC63E0D8B7	12	TCGA	2016			Sigmoid Colon	TCGA-AM-5820	26a12266-c6d8-42f9-bd4e-5093d827ac9a	NO	Not Available	Not Available	NO	15	-21902		0	14	Not Available
TCGA-AM-5821-01A-01R-1653-07	Tumor	Yes	Yes	No	TCGA-AM-5821	89.77.0	Nationwide Children's Hospital	22	COAD	1C39861D-36AE-4BA6-9EDE-E257860D1850	12	TCGA	2016			Sigmoid Colon	TCGA-AM-5821	605baa86-79e3-484d-82d2-4de27d405ba1	NO	Not Available	Not Available	Not Available	15	-24903		0	28	Not Available
TCGA-AU-3779-01A-01R-1723-07	Tumor	Yes	Yes	No	TCGA-AU-3779	116.77.0	Nationwide Children's Hospital	22	COAD	070F3F83-1B41-4C3F-B495-1D9F970613D4	12	TCGA	2016			Rectosigmoid Junction	TCGA-AU-3779	fb4cc403-694c-421f-b360-3108b6d57ad5	NO	Not Available	35	NO	28	-29460		0	441	Not Available
TCGA-AU-6004-01A-11R-1723-07	Tumor	Yes	Yes	No	TCGA-AU-6004	116.77.0	Nationwide Children's Hospital	22	COAD	81FDC986-8350-43DA-B1E1-310FB06B5870	12	TCGA	2016			Cecum	TCGA-AU-6004	32b77693-18e1-4692-8488-add1940c9e7c	NO	Not Available	90	NO	3	-25259		0	203	Not Available
TCGA-AY-4070-01A-01R-1113-07	Tumor	Yes	Yes	No	TCGA-AY-4070	45.80.0	Nationwide Children's Hospital	22	COAD	5898B8CA-8099-4465-A1FE-470884DD9AF3	12	TCGA	2016			Cecum	TCGA-AY-4070	6baf61b6-ae5b-42f0-adc9-0d26fda231f7	NO	Not Available	Not Available	NO	18	-18621	496	0		Not Available	TCGA-AY-4070-D3537;TCGA-AY-4070-D3554;TCGA-AY-4070-D20685;TCGA-AY-4070-D20674	68a125c7-6377-4105-866f-eef2a90ed085;86b293fc-06bc-4c36-956a-a2b8525fd5da;2a9501ce-b4e0-48b7-bcc1-39ccd2b189df;5be9b21f-28da-47a0-8c21-25f848f38f4f	Not Available;Not Available;Not Available;Not Available	18;18;19;19	146;239;239;146	64;212;212;64	5FU;XELODA;Irinotecan;Oxaliplatin	Not Available;Not Available;Not Available;Not Available	11;11;1;1	7;3;3;7	Not Available;Not Available;Not Available;Not Available	mg/m2;mg/m2;mg/m2;mg/m2	ADJUVANT;PROGRESSION;PROGRESSION;ADJUVANT	Not Applicable;Not Applicable;Not Applicable;Not Applicable	1;2;2;1	IV;PO;IV;IV	NO;NO;NO;NO	Chemotherapy;Chemotherapy;Chemotherapy;Chemotherapy	Not Available;Not Available;Not Available;Not Available	Not Available;Not Available;Not Available;Not Available	Not Available;Not Available;Not Available;Not Available
TCGA-AY-4071-01A-01R-1113-07	Tumor	Yes	Yes	No	TCGA-AY-4071	45.80.0	Nationwide Children's Hospital	22	COAD	CB544AA8-ADEA-4EBF-BFD5-7FF991743C87	12	TCGA	2016			Not Available	TCGA-AY-4071	315ef7f6-ca21-4d87-8f19-40bd455885ec	NO	Not Available	Not Available	YES	7	-23320	29	0		Not Available
TCGA-AY-5543-01A-01R-1653-07	Tumor	Yes	Yes	No	TCGA-AY-5543	89.77.0	Nationwide Children's Hospital	22	COAD	6C598A01-8D73-4950-954F-359C0EA11224	12	TCGA	2016			Ascending Colon	TCGA-AY-5543	14cc6f5b-5692-471e-98b4-ae200b3d8fed	NO	Not Available	Not Available	NO	7	-23870		0	230	Not Available	TCGA-AY-5543-D19914;TCGA-AY-5543-D19915;TCGA-AY-5543-D19916	aea534a6-3b75-4e1b-b24f-56f269f3fa86;3fe50558-8e39-4aa2-9862-d96cf58a0c6f;465c3779-5d7e-4817-8fd0-d76b54c4dfff	Not Available;Not Available;Not Available	4;4;4	251;251;251	60;60;60	Oxaliplatin;Leucovorin;5FU	Not Available;Not Available;Not Available	1;1;1	12;12;12	85;200;2800	mg/m2;mg/m2;mg/m2	ADJUVANT;ADJUVANT;ADJUVANT	Not Applicable;Not Applicable;Not Applicable	1;1;1	IV;IV;IV	NO;NO;NO	Chemotherapy;Other, specify in notes;Chemotherapy	Not Available;Ancillary agent;Not Available	Not Available;Not Available;Not Available	Not Available;Not Available;Not Available
TCGA-AY-6196-01A-11R-1723-07	Tumor	Yes	Yes	No	TCGA-AY-6196	116.77.0	Nationwide Children's Hospital	22	COAD	FC468624-8A8F-432C-AFA2-BCEFA42036D5	12	TCGA	2016			Cecum	TCGA-AY-6196	2c30dc20-18a8-44f9-ab10-558c1e5634dc	NO	Not Available	Not Available	NO	14	-17311		0	6	Not Available
TCGA-AY-6197-01A-11R-1723-07	Tumor	Yes	Yes	No	TCGA-AY-6197	116.77.0	Nationwide Children's Hospital	22	COAD	E3C53A6A-867F-4B16-B66A-E6B15D72DB80	12	TCGA	2016			Cecum	TCGA-AY-6197	f6c674bf-396d-4bfe-8d08-e7266c314be3	NO	Not Available	Not Available	NO	14	-21957		0	113	Not Available
TCGA-AY-6386-01A-21R-1723-07	Tumor	Yes	Yes	No	TCGA-AY-6386	116.77.0	Nationwide Children's Hospital	22	COAD	AFFB1E65-7942-4F12-A854-C9D11D4DFD7B	12	TCGA	2016			Cecum	TCGA-AY-6386	35c9264f-34ec-4d75-ab80-aaac86108fc8	NO	Not Available	Not Available	YES	1	-24453		0	169	Not Available	TCGA-AY-6386-D21745;TCGA-AY-6386-D21748;TCGA-AY-6386-D21747	dcd152ef-7b0f-4554-8701-587498c2fb1b;beee8dab-75b8-4e6b-a1a8-bd422660278c;9cf53d79-7012-4ee9-bd20-adcaaa841a4c	Not Available;Not Available;Not Available	20;20;20	246;246;246	73;73;73	5FU;Oxaliplatin;Leucovorin	Not Available;Not Available;Not Available	2;2;2	12;12;12	2800;85;200	mg/m2;mg/m2;mg/m2	ADJUVANT;ADJUVANT;ADJUVANT	Not Applicable;Not Applicable;Not Applicable	1;1;1	IV;IV;IV	NO;NO;NO	Chemotherapy;Chemotherapy;Other, specify in notes	Not Available;Not Available;Ancillary agent	Not Available;Not Available;Not Available	Not Available;Not Available;Not Available
TCGA-AY-A54L-01A-11R-A28H-07	Tumor	Yes	Yes	No	TCGA-AY-A54L	300.56.0	Nationwide Children's Hospital	22	COAD	18FF32FE-18AA-4BD0-9A8F-AF69377E3CA7	12	TCGA	2016			Transverse Colon	TCGA-AY-A54L	D8E9EA52-FF28-4626-BAA3-71350FD53DDF	Not Available	Not Available	Not Available	NO	26	-27074		0	158	Not Available
TCGA-AY-A69D-01A-11R-A37K-07	Tumor	Yes	Yes	No	TCGA-AY-A69D	385.43.0	Nationwide Children's Hospital	22	COAD	6D32BE60-9AB1-457E-B8DD-7CF36049B622	12	TCGA	2016			Transverse Colon	TCGA-AY-A69D	ACD51808-870C-4684-A2DE-AA0B058729E1	NO	Not Available	Not Available	NO	18	-20299		0	168	Not Available
TCGA-AY-A71X-01A-12R-A37K-07	Tumor	Yes	Yes	No	TCGA-AY-A71X	385.43.0	Nationwide Children's Hospital	22	COAD	C674AF6B-F9AF-4FC5-9A15-3FD8630CEAA4	12	TCGA	2016			Cecum	TCGA-AY-A71X	D4DA3298-3A02-44A6-BDCD-D260F38E520B	NO	Not Available	Not Available	YES	9	-19904		0	235	Not Available
TCGA-AY-A8YK-01A-11R-A41B-07	Tumor	Yes	Yes	No	TCGA-AY-A8YK	422.38.0	Nationwide Children's Hospital	22	COAD	FA75E0F1-AD8C-45DD-917A-1C8C24F5DEBB	12	TCGA	2016			Sigmoid Colon	TCGA-AY-A8YK	C6F6C032-5D4E-4028-AED0-24A587620354	NO	Not Available	Not Available	NO	10	-16140		0	209	Not Available	TCGA-AY-A8YK-D66229;TCGA-AY-A8YK-D66236;TCGA-AY-A8YK-D66237	809D0B32-3328-4D10-8884-A1A6FAAA9656;B61E9618-2291-43AD-97BE-8C4C0B8DF4FD;8E470806-DD81-425B-AAD4-C6CFF304F12C	Not Available;Not Available;Not Available	6;6;6	286;146;111	69;69;83	5FU;Oxaliplatin;Bevacizumab	Complete Response;Complete Response;Complete Response	10;10;10	Not Available;Not Available;Not Available	Not Available;Not Available;Not Available	Not Available;Not Available;Not Available	Not Available;Not Available;Not Available	Not Applicable;Not Applicable;Not Applicable	Not Available;Not Available;Not Available	Not Available;Not Available;Not Available	NO;NO;NO	Chemotherapy;Chemotherapy;Immunotherapy	Not Available;Not Available;Not Available	Not Available;Not Available;Not Available	Not Available;Not Available;Not Available
TCGA-AZ-4308-01A-01R-1410-07	Tumor	Yes	Yes	No	TCGA-AZ-4308	76.78.0	Nationwide Children's Hospital	22	COAD	87BFB22B-3D57-44FE-AF0C-84E4BB6F083B	12	TCGA	2016			Sigmoid Colon	TCGA-AZ-4308	3d8fd9b2-9aa2-4c81-8843-535ae66d6140	Not Available	Not Available	1	Not Available	11	-17321		0	1715	Not Available	TCGA-AZ-4308-D20205;TCGA-AZ-4308-D31198;TCGA-AZ-4308-D72532	309da8a6-9b7a-4a25-b3cf-72f765484963;fb00dbc1-fe8e-499f-a828-6f339a1095ba;2D0F4E33-22EC-4990-80E0-158C353540BB	Not Available;Not Available;Not Available	6;25;11	196;191;196	53;50;53	Folinic acid;Avastin;Leucovorin	Not Available;Complete Response;Complete Response	1;4;7	6;Not Available;Not Available	Not Available;Not Available;Not Available	Not Available;Not Available;Not Available	ADJUVANT;Not Available;Not Available	Not Applicable;Not Applicable;Not Applicable	Not Available;Not Available;Not Available	IV;Not Available;Not Available	NO;NO;NO	Chemotherapy;Chemotherapy;Chemotherapy	Not Available;Not Available;Not Available	Not Available;Not Available;Not Available	Not Available;Not Available;Not Available
TCGA-AZ-4313-01A-01R-1410-07	Tumor	Yes	Yes	No	TCGA-AZ-4313	76.78.0	Nationwide Children's Hospital	22	COAD	794E4AD5-8BA8-4E13-80B7-08EDB7A0FD9B	12	TCGA	2016			Descending Colon	TCGA-AZ-4313	1fd75c4d-e74c-410c-a150-814722c6c1cc	Not Available	Not Available	12	Not Available	11	-18765		0	957	Not Available
TCGA-AZ-4315-01A-01R-1410-07	Tumor	Yes	Yes	No	TCGA-AZ-4315	76.78.0	Nationwide Children's Hospital	22	COAD	1E6A5324-1D23-4449-A21D-042C81653A7B	12	TCGA	2016			Cecum	TCGA-AZ-4315	de287a25-981d-49f8-81af-fe0300e4cd31	Not Available	Not Available	5	Not Available	21	-22340		0	1334	Not Available
TCGA-AZ-4323-01A-21R-1839-07	Tumor	Yes	Yes	No	TCGA-AZ-4323	138.78.0	Nationwide Children's Hospital	22	COAD	7A6143FD-F072-4DEE-9DF9-EEC89AF38748	12	TCGA	2016			Cecum	TCGA-AZ-4323	c59d90a6-9cda-426d-b8ea-41f0a87033d5	Not Available	Not Available	Not Available	Not Available	31	-13755	43	0		Not Available	TCGA-AZ-4323-D30624	d2b47817-125a-48ac-85c5-bda942ea8cb8	Not Available	13	Not Available	27	Oxaliplatin	Unknown	4	Not Available	Not Available	Not Available	Not Available	Not Applicable	Not Available	Not Available	NO	Chemotherapy	Not Available	Not Available	Not Available
TCGA-AZ-4614-01A-01R-1410-07	Tumor	Yes	Yes	No	TCGA-AZ-4614	76.78.0	Nationwide Children's Hospital	22	COAD	B86C8E98-C970-44FC-AD91-BB86C0D9D0BD	12	TCGA	2016			Not Available	TCGA-AZ-4614	3334201d-a3c0-45ec-a9ed-cf48cc8c38e8	Not Available	Not Available	Not Available	Not Available	21	-26267	172	0		Not Available
TCGA-AZ-4615-01A-01R-1410-07	Tumor	Yes	Yes	No	TCGA-AZ-4615	76.78.0	Nationwide Children's Hospital	22	COAD	A0264FD0-C03E-42FE-9FC0-125402676942	12	TCGA	2016			Not Available	TCGA-AZ-4615	bf69a4ce-ec7e-4752-a86d-dcc80e3c9a57	Not Available	Not Available	50	Not Available	22	-30908		0	506	Not Available	TCGA-AZ-4615-D20214	9550a75a-dc24-400b-92c2-7665b57c6325	Not Available	6	264	89	XELODA	Not Available	1	8	Not Available	Not Available	ADJUVANT	Not Applicable	Not Available	PO	NO	Chemotherapy	Not Available	Not Available	Not Available
TCGA-AZ-4616-01A-21R-1839-07	Tumor	Yes	Yes	No	TCGA-AZ-4616	138.78.0	Nationwide Children's Hospital	22	COAD	F9BE6BDA-212C-45E6-BFA7-511BA54C5598	12	TCGA	2016			Cecum	TCGA-AZ-4616	e703af88-c05f-4d7b-b225-d640e4d1a2a5	Not Available	Not Available	Not Available	Not Available	30	-30043	156	0		Not Available	TCGA-AZ-4616-D31069	ee6f05bf-df9b-4ced-8826-a19eafb73cc6	Not Available	23	Not Available	113	XELODA	Stable Disease	4	Not Available	Not Available	Not Available	Not Available	Not Applicable	Not Available	Not Available	NO	Chemotherapy	Not Available	Not Available	Not Available
TCGA-AZ-4682-01B-01R-A32Z-07	Tumor	Yes	Yes	No	TCGA-AZ-4682	76.78.0	Nationwide Children's Hospital	22	COAD	9EFA37E3-C427-4D77-9B4C-D75827693665	12	TCGA	2016			Sigmoid Colon	TCGA-AZ-4682	e588714a-7753-4c3c-abb6-eaf1aab53ab3	Not Available	Not Available	Not Available	Not Available	23	-22409	680	0		Not Available	TCGA-AZ-4682-D30816;TCGA-AZ-4682-D31200;TCGA-AZ-4682-D31202;TCGA-AZ-4682-D31203	4f6af62d-0d2a-4536-9c92-c4fc73ff58d5;4198e4c8-9a65-40d9-9a74-0e231eb35917;c8a170f2-d094-44f4-a6a1-e2b2b06f7ae6;5e969a71-8847-4099-91f4-03911df0d7ab	Not Available;Not Available;Not Available;Not Available	17;25;25;25	Not Available;Not Available;Not Available;Not Available	103;100;100;100	Avastin;Camptosar;Folinic acid;5-FU	Unknown;Clinical Progressive Disease;Clinical Progressive Disease;Clinical Progressive Disease	4;4;4;4	Not Available;Not Available;Not Available;Not Available	Not Available;Not Available;Not Available;Not Available	Not Available;Not Available;Not Available;Not Available	Not Available;Not Available;Not Available;Not Available	Not Applicable;Not Applicable;Not Applicable;Not Applicable	Not Available;Not Available;Not Available;Not Available	Not Available;Not Available;Not Available;Not Available	NO;NO;NO;NO	Chemotherapy;Chemotherapy;Chemotherapy;Chemotherapy	Not Available;Not Available;Not Available;Not Available	Not Available;Not Available;Not Available;Not Available	Not Available;Not Available;Not Available;Not Available
TCGA-AZ-4684-01A-01R-1410-07	Tumor	Yes	Yes	No	TCGA-AZ-4684	76.78.0	Nationwide Children's Hospital	22	COAD	B0D5CFCD-06E9-4F56-A8AA-039482D444EE	12	TCGA	2016			Not Available	TCGA-AZ-4684	cac80259-3a26-4a99-b0d3-13454068e6ed	Not Available	Not Available	34	Not Available	23	-18252		0	1705	Not Available	TCGA-AZ-4684-D30846	2bb28cde-e6d2-4b5b-be40-2e267a44ce8b	Not Available	25	Not Available	22	Folfox	Clinical Progressive Disease	4	Not Available	Not Available	Not Available	Not Available	Not Applicable	Not Available	Not Available	NO	Chemotherapy	Not Available	Not Available	Not Available
TCGA-AZ-5403-01A-01R-1653-07	Tumor	Yes	Yes	No	TCGA-AZ-5403	89.77.0	Nationwide Children's Hospital	22	COAD	85F81361-FA04-436B-B53A-89268485CCEA	12	TCGA	2016			Sigmoid Colon	TCGA-AZ-5403	85a57cfe-f1c9-44d9-8b50-022c0d3438d1	Not Available	Not Available	65	Not Available	26	-15983	1910	0		Not Available
TCGA-AZ-5407-01A-01R-1723-07	Tumor	Yes	Yes	No	TCGA-AZ-5407	116.77.0	Nationwide Children's Hospital	22	COAD	36D27C18-5E53-4F10-BDFC-0B000AABD436	12	TCGA	2016			Cecum	TCGA-AZ-5407	b718134c-5231-4f29-a423-7bad17c93fc5	Not Available	Not Available	Not Available	Not Available	29	-18820		0	1395	Not Available
TCGA-AZ-6598-01A-11R-1774-07	Tumor	Yes	Yes	No	TCGA-AZ-6598	123.74.0	Nationwide Children's Hospital	22	COAD	28158B57-A9F3-4E10-AC6A-C0DDBE71347F	12	TCGA	2016			Discrepancy	TCGA-AZ-6598	a8b4284d-cbbb-43e3-897b-d04af4bfba74	Not Available	Not Available	Not Available	Not Available	29	-28182	1503	0		Not Available
TCGA-AZ-6598-11A-01R-1774-07	Normal	Yes	Yes	No	TCGA-AZ-6598	123.74.0	Nationwide Children's Hospital	22	COAD	28158B57-A9F3-4E10-AC6A-C0DDBE71347F	12	TCGA	2016			Discrepancy	TCGA-AZ-6598	a8b4284d-cbbb-43e3-897b-d04af4bfba74	Not Available	Not Available	Not Available	Not Available	29	-28182	1503	0		Not Available
TCGA-AZ-6599-01A-11R-1774-07	Tumor	Yes	Yes	No	TCGA-AZ-6599	123.74.0	Nationwide Children's Hospital	22	COAD	6D985917-72BA-4C46-81C1-15AEF4BC3396	12	TCGA	2016			Cecum	TCGA-AZ-6599	fbb69964-f962-4b89-b59b-dd05f8faf61a	Not Available	Not Available	Not Available	Not Available	29	-26438	206	0		Not Available
TCGA-AZ-6599-11A-01R-1774-07	Normal	Yes	Yes	No	TCGA-AZ-6599	123.74.0	Nationwide Children's Hospital	22	COAD	6D985917-72BA-4C46-81C1-15AEF4BC3396	12	TCGA	2016			Cecum	TCGA-AZ-6599	fbb69964-f962-4b89-b59b-dd05f8faf61a	Not Available	Not Available	Not Available	Not Available	29	-26438	206	0		Not Available
TCGA-AZ-6600-01A-11R-1774-07	Tumor	Yes	Yes	No	TCGA-AZ-6600	123.74.0	Nationwide Children's Hospital	22	COAD	DC2716C7-3DC2-4D7E-B89D-76199136AAFF	12	TCGA	2016			Hepatic Flexure	TCGA-AZ-6600	aee20b98-df51-4ead-86cc-0d5f60a74b90	Not Available	Not Available	Not Available	Not Available	30	-23581	368	0		Not Available	TCGA-AZ-6600-D34149;TCGA-AZ-6600-D34150;TCGA-AZ-6600-D34151	B95F4311-53FF-4CA7-975C-9F2B508C6EA8;BC76525A-EFC5-4518-8284-ED321B464F5E;D03EF7A0-DCCB-4070-9D2D-89B401069535	Not Available;Not Available;Not Available	31;31;31	144;144;144	122;122;122	CPT-11;5-FU;Leucovorin	Clinical Progressive Disease;Clinical Progressive Disease;Clinical Progressive Disease	7;7;7	Not Available;Not Available;Not Available	Not Available;Not Available;Not Available	Not Available;Not Available;Not Available	Not Available;Not Available;Not Available	Not Applicable;Not Applicable;Not Applicable	Not Available;Not Available;Not Available	Not Available;Not Available;Not Available	NO;NO;NO	Chemotherapy;Chemotherapy;Chemotherapy	Not Available;Not Available;Not Available	Not Available;Not Available;Not Available	Not Available;Not Available;Not Available
TCGA-AZ-6600-11A-01R-1774-07	Normal	Yes	Yes	No	TCGA-AZ-6600	123.74.0	Nationwide Children's Hospital	22	COAD	DC2716C7-3DC2-4D7E-B89D-76199136AAFF	12	TCGA	2016			Hepatic Flexure	TCGA-AZ-6600	aee20b98-df51-4ead-86cc-0d5f60a74b90	Not Available	Not Available	Not Available	Not Available	30	-23581	368	0		Not Available	TCGA-AZ-6600-D34149;TCGA-AZ-6600-D34150;TCGA-AZ-6600-D34151	B95F4311-53FF-4CA7-975C-9F2B508C6EA8;BC76525A-EFC5-4518-8284-ED321B464F5E;D03EF7A0-DCCB-4070-9D2D-89B401069535	Not Available;Not Available;Not Available	31;31;31	144;144;144	122;122;122	CPT-11;5-FU;Leucovorin	Clinical Progressive Disease;Clinical Progressive Disease;Clinical Progressive Disease	7;7;7	Not Available;Not Available;Not Available	Not Available;Not Available;Not Available	Not Available;Not Available;Not Available	Not Available;Not Available;Not Available	Not Applicable;Not Applicable;Not Applicable	Not Available;Not Available;Not Available	Not Available;Not Available;Not Available	NO;NO;NO	Chemotherapy;Chemotherapy;Chemotherapy	Not Available;Not Available;Not Available	Not Available;Not Available;Not Available	Not Available;Not Available;Not Available
TCGA-AZ-6601-01A-11R-1774-07	Tumor	Yes	Yes	No	TCGA-AZ-6601	123.74.0	Nationwide Children's Hospital	22	COAD	DEED8A4D-5B4F-4A99-A458-E3D34A8848D4	12	TCGA	2016			Sigmoid Colon	TCGA-AZ-6601	7ad0617e-bc4a-4869-8419-744f04d9b7a3	Not Available	Not Available	Not Available	Not Available	15	-25082	3042	0		Not Available
TCGA-AZ-6601-11A-01R-1774-07	Normal	Yes	Yes	No	TCGA-AZ-6601	123.74.0	Nationwide Children's Hospital	22	COAD	DEED8A4D-5B4F-4A99-A458-E3D34A8848D4	12	TCGA	2016			Sigmoid Colon	TCGA-AZ-6601	7ad0617e-bc4a-4869-8419-744f04d9b7a3	Not Available	Not Available	Not Available	Not Available	15	-25082	3042	0		Not Available
TCGA-AZ-6603-01A-11R-1839-07	Tumor	Yes	Yes	No	TCGA-AZ-6603	138.78.0	Nationwide Children's Hospital	22	COAD	3B0099C1-EFE4-4CC8-83FF-1688D4A2C0CD	12	TCGA	2016			Sigmoid Colon	TCGA-AZ-6603	56d5b0b9-9093-4286-a2c6-7faa9a1680f5	Not Available	Not Available	Not Available	Not Available	2	-28424	899	0		Not Available
TCGA-AZ-6603-11A-02R-1839-07	Normal	Yes	Yes	No	TCGA-AZ-6603	138.78.0	Nationwide Children's Hospital	22	COAD	3B0099C1-EFE4-4CC8-83FF-1688D4A2C0CD	12	TCGA	2016			Sigmoid Colon	TCGA-AZ-6603	56d5b0b9-9093-4286-a2c6-7faa9a1680f5	Not Available	Not Available	Not Available	Not Available	2	-28424	899	0		Not Available
TCGA-AZ-6605-01A-11R-1839-07	Tumor	Yes	Yes	No	TCGA-AZ-6605	138.78.0	Nationwide Children's Hospital	22	COAD	12AB7C76-BD33-4CA6-8F8D-EA318F18D4C5	12	TCGA	2016			Ascending Colon	TCGA-AZ-6605	849031de-ac8a-4012-9362-d192512997f1	Not Available	Not Available	Not Available	Not Available	2	-28485	159	0		Not Available	TCGA-AZ-6605-D34155	06300BAA-C980-4F05-B262-22DD1912B178	Not Available	31	105	56	FOLFOX	Stable Disease	7	Not Available	Not Available	Not Available	Not Available	Not Applicable	Not Available	Not Available	NO	Chemotherapy	Not Available	Not Available	Not Available
TCGA-AZ-6605-11A-01R-1839-07	Normal	Yes	Yes	No	TCGA-AZ-6605	138.78.0	Nationwide Children's Hospital	22	COAD	12AB7C76-BD33-4CA6-8F8D-EA318F18D4C5	12	TCGA	2016			Ascending Colon	TCGA-AZ-6605	849031de-ac8a-4012-9362-d192512997f1	Not Available	Not Available	Not Available	Not Available	2	-28485	159	0		Not Available	TCGA-AZ-6605-D34155	06300BAA-C980-4F05-B262-22DD1912B178	Not Available	31	105	56	FOLFOX	Stable Disease	7	Not Available	Not Available	Not Available	Not Available	Not Applicable	Not Available	Not Available	NO	Chemotherapy	Not Available	Not Available	Not Available
TCGA-AZ-6606-01A-11R-1839-07	Tumor	Yes	Yes	No	TCGA-AZ-6606	138.78.0	Nationwide Children's Hospital	22	COAD	CD99B5A9-A589-4CE3-8E34-EF21329D34EC	12	TCGA	2016			Cecum	TCGA-AZ-6606	c8d6fe73-3504-42a5-9723-e1916fba8208	Not Available	Not Available	Not Available	Not Available	2	-29704	357	0		Not Available	TCGA-AZ-6606-D34173;TCGA-AZ-6606-D34174	911D9E4B-F7D6-4148-8474-7711805F5561;410BCD90-40D4-47F1-82A9-917465D28CD4	Not Available;Not Available	1;1	103;165	59;165	Folfiri;5 FU	Clinical Progressive Disease;Clinical Progressive Disease	8;8	Not Available;Not Available	Not Available;Not Available	Not Available;Not Available	Not Available;Not Available	Not Applicable;Not Applicable	Not Available;Not Available	Not Available;Not Available	NO;NO	Chemotherapy;Chemotherapy	Not Available;Not Available	Not Available;Not Available	Not Available;Not Available
TCGA-AZ-6607-01A-11R-1839-07	Tumor	Yes	Yes	No	TCGA-AZ-6607	138.78.0	Nationwide Children's Hospital	22	COAD	0BB75FF7-41E2-4072-91EA-1B5EBDF99F45	12	TCGA	2016			Sigmoid Colon	TCGA-AZ-6607	64dcf1a5-c78c-4d3f-852c-15865b3b6189	Not Available	Not Available	Not Available	Not Available	2	-25448	97	0		Not Available
TCGA-AZ-6608-01A-11R-1839-07	Tumor	Yes	Yes	No	TCGA-AZ-6608	138.78.0	Nationwide Children's Hospital	22	COAD	5094A245-2589-45E1-80DB-F06CCE3B91F6	12	TCGA	2016			Sigmoid Colon	TCGA-AZ-6608	f1e6ce83-b4a0-4643-8e8e-a1ef8a158a27	Not Available	Not Available	Not Available	Not Available	2	-20094	59	0		Not Available
TCGA-BM-6198-01A-11R-1736-07	Tumor	Yes	Yes	No	TCGA-BM-6198	122.66.0	Nationwide Children's Hospital	22	READ	7A13BCB9-DDF3-47E3-8718-1832AE346B1C	12	TCGA	2016			Rectum	TCGA-BM-6198	a46be4e1-260c-4ce9-8b0f-1326d90c697f	NO	Not Available	Not Available	NO	14	-26837		0	310	Not Available	TCGA-BM-6198-D13221	50c06958-f062-4dd4-8af3-2e20727551da	Not Available	21	261	78	Xeloda	Not Available	6	Not Available	Not Available	Not Available	ADJUVANT	Not Applicable	1	PO	NO	Chemotherapy	Not Available	Not Available	Not Available
TCGA-CA-5254-01A-21R-1839-07	Tumor	Yes	Yes	No	TCGA-CA-5254	138.78.0	Nationwide Children's Hospital	22	COAD	29EBC64A-E925-455A-86B7-3597041BB57D	12	TCGA	2016			Transverse Colon	TCGA-CA-5254	26a41625-4680-47b2-afa9-6a72b148e1c0	Not Available	Not Available	Not Available	Not Available	8	-15415		0	5	Not Available	TCGA-CA-5254-D70898;TCGA-CA-5254-D70899;TCGA-CA-5254-D70900	6190AB74-8B52-4AE1-AE80-30570CA4BD5A;B70702AA-8E86-45A0-BF1D-43057580E3D6;7C8A2022-E668-46AD-A54F-04CFC91BA4D1	Not Available;Not Available;Not Available	10;10;10	204;204;204	50;50;50	oxaliplatin;5-Fluorouracil;Folinic Acid	Complete Response;Complete Response;Complete Response	3;3;3	Not Available;Not Available;Not Available	Not Available;Not Available;Not Available	Not Available;Not Available;Not Available	Not Available;Not Available;Not Available	Not Applicable;Not Applicable;Not Applicable	Not Available;Not Available;Not Available	Not Available;Not Available;Not Available	NO;NO;NO	Chemotherapy;Chemotherapy;Chemotherapy	Not Available;Not Available;Not Available	Not Available;Not Available;Not Available	Not Available;Not Available;Not Available
TCGA-CA-5255-01A-11R-1839-07	Tumor	Yes	Yes	No	TCGA-CA-5255	138.78.0	Nationwide Children's Hospital	22	COAD	D4BD4336-0FF3-421C-8DCF-5E29DC3C31D7	12	TCGA	2016			Ascending Colon	TCGA-CA-5255	563d67a1-f1ba-4722-aa2d-9b35b1689468	Not Available	Not Available	Not Available	Not Available	8	-16743		0	2	Not Available	TCGA-CA-5255-D70893;TCGA-CA-5255-D70894;TCGA-CA-5255-D70896	5BCC76C0-2AA1-4924-ABBC-BFEED0763489;E910330C-3E93-4D6E-9D24-CF762F6FEA96;F33C7ED2-B534-4BF8-9791-20E4CFC321B2	Not Available;Not Available;Not Available	10;10;10	331;331;331	164;164;164	oxaliplatin;5-Fluorouracil;Folinic Acid	Complete Response;Complete Response;Complete Response	3;3;3	Not Available;Not Available;Not Available	Not Available;Not Available;Not Available	Not Available;Not Available;Not Available	Not Available;Not Available;Not Available	Not Applicable;Not Applicable;Not Applicable	Not Available;Not Available;Not Available	Not Available;Not Available;Not Available	NO;NO;NO	Chemotherapy;Chemotherapy;Chemotherapy	Not Available;Not Available;Not Available	Not Available;Not Available;Not Available	Not Available;Not Available;Not Available
TCGA-CA-5256-01A-01R-1410-07	Tumor	Yes	Yes	No	TCGA-CA-5256	76.78.0	Nationwide Children's Hospital	22	COAD	EACB1933-11BE-482A-921E-411994A0088A	12	TCGA	2016			Hepatic Flexure	TCGA-CA-5256	17633a60-e12b-4a7c-bd8a-c16341ddc606	NO	Not Available	Not Available	Not Available	5	-19785		0	0	Not Available	TCGA-CA-5256-D70889;TCGA-CA-5256-D70890;TCGA-CA-5256-D70891	528CCCB5-6DF2-456B-BDF6-1CE1FB302BA5;25467727-76C8-4DBE-BB26-2F51C287E804;A8E9F2B5-BB30-43C6-81DA-577AEFBC529C	Not Available;Not Available;Not Available	10;10;10	206;206;206	20;20;20	oxaliplatin;5-Fluorouracil;Folinic Acid	Complete Response;Complete Response;Complete Response	3;3;3	Not Available;Not Available;Not Available	Not Available;Not Available;Not Available	Not Available;Not Available;Not Available	Not Available;Not Available;Not Available	Not Applicable;Not Applicable;Not Applicable	Not Available;Not Available;Not Available	Not Available;Not Available;Not Available	NO;NO;NO	Chemotherapy;Chemotherapy;Chemotherapy	Not Available;Not Available;Not Available	Not Available;Not Available;Not Available	Not Available;Not Available;Not Available
TCGA-CA-5796-01A-01R-1653-07	Tumor	Yes	Yes	No	TCGA-CA-5796	89.77.0	Nationwide Children's Hospital	22	COAD	ADDBB4DE-588A-4670-9E5F-6F4378892112	12	TCGA	2016			Ascending Colon	TCGA-CA-5796	65ab030d-39f2-48ab-80ac-90cb1faa823a	Not Available	Not Available	Not Available	Not Available	2	-19353		0	12	Not Available	TCGA-CA-5796-D70884;TCGA-CA-5796-D70885;TCGA-CA-5796-D70887	92A15186-B406-49DF-A981-9E54C965CEB6;1B08A697-B28B-4C55-A3F5-C60EDC93DF2E;5D7CAFE8-C18A-445B-9AB4-094EB5D34245	Not Available;Not Available;Not Available	10;10;10	183;183;183	30;30;30	oxaliplatin;5-Fluorouracil;Folinic Acid	Complete Response;Complete Response;Complete Response	3;3;3	Not Available;Not Available;Not Available	Not Available;Not Available;Not Available	Not Available;Not Available;Not Available	Not Available;Not Available;Not Available	Not Applicable;Not Applicable;Not Applicable	Not Available;Not Available;Not Available	Not Available;Not Available;Not Available	NO;NO;NO	Chemotherapy;Chemotherapy;Chemotherapy	Not Available;Not Available;Not Available	Not Available;Not Available;Not Available	Not Available;Not Available;Not Available
TCGA-CA-5797-01A-01R-1653-07	Tumor	Yes	Yes	No	TCGA-CA-5797	89.77.0	Nationwide Children's Hospital	22	COAD	FCB31FE6-A2D6-4F30-A21C-37DF6009C4D7	12	TCGA	2016			Sigmoid Colon	TCGA-CA-5797	3e0c34cb-fca5-4bcf-a5c1-5a7d286dd072	Not Available	Not Available	Not Available	Not Available	2	-20662		0	8	Not Available
TCGA-CA-6715-01A-21R-1839-07	Tumor	Yes	Yes	No	TCGA-CA-6715	138.78.0	Nationwide Children's Hospital	22	COAD	B43628E7-9651-458B-A2CB-1418B8730D4E	12	TCGA	2016			Sigmoid Colon	TCGA-CA-6715	794131b8-f4be-4f15-b3b9-6f0b10a5a38b	Not Available	Not Available	Not Available	Not Available	8	-23075		0	2	Not Available	TCGA-CA-6715-D70876;TCGA-CA-6715-D70878;TCGA-CA-6715-D70879	2A89E239-0062-4F9E-8946-8BD697383709;A3B59973-3FCE-44E7-99DE-11330368700D;56419CB6-A31A-4499-A503-8EBEDBCC1950	Not Available;Not Available;Not Available	10;10;10	227;227;227	44;44;44	oxaliplatin;5-Fluorouracil;Folinic Acid	Complete Response;Complete Response;Complete Response	3;3;3	Not Available;Not Available;Not Available	Not Available;Not Available;Not Available	Not Available;Not Available;Not Available	Not Available;Not Available;Not Available	Not Applicable;Not Applicable;Not Applicable	Not Available;Not Available;Not Available	Not Available;Not Available;Not Available	NO;NO;NO	Chemotherapy;Chemotherapy;Chemotherapy	Not Available;Not Available;Not Available	Not Available;Not Available;Not Available	Not Available;Not Available;Not Available
TCGA-CA-6716-01A-11R-1839-07	Tumor	Yes	Yes	No	TCGA-CA-6716	138.78.0	Nationwide Children's Hospital	22	COAD	177451DC-A327-430C-B34B-108F33B88588	12	TCGA	2016			Ascending Colon	TCGA-CA-6716	95a54459-3fac-42d5-8ec1-ed66d971d64d	Not Available	Not Available	Not Available	Not Available	8	-23943		0	8	Not Available	TCGA-CA-6716-D70865;TCGA-CA-6716-D70867;TCGA-CA-6716-D70869	5685C16B-388E-4342-84D9-0156CCCC3F43;5260D8B7-8E40-4BB5-BA69-A1C26F5C97F2;1824EB06-30F9-4726-A683-F2313A935926	Not Available;Not Available;Not Available	10;10;10	226;226;226	42;42;42	oxaliplatin;5-Fluorouracil;Folinic Acid	Complete Response;Complete Response;Complete Response	3;3;3	Not Available;Not Available;Not Available	Not Available;Not Available;Not Available	Not Available;Not Available;Not Available	Not Available;Not Available;Not Available	Not Applicable;Not Applicable;Not Applicable	Not Available;Not Available;Not Available	Not Available;Not Available;Not Available	NO;NO;NO	Chemotherapy;Chemotherapy;Chemotherapy	Not Available;Not Available;Not Available	Not Available;Not Available;Not Available	Not Available;Not Available;Not Available
TCGA-CA-6717-01A-11R-1839-07	Tumor	Yes	Yes	No	TCGA-CA-6717	138.78.0	Nationwide Children's Hospital	22	COAD	277555DA-461D-4C8E-BE73-475382FD0EAF	12	TCGA	2016			Ascending Colon	TCGA-CA-6717	268c01b3-d2ce-44c0-a2fe-ea846a1253cc	Not Available	Not Available	Not Available	Not Available	8	-20984		0	10	Not Available	TCGA-CA-6717-D70860;TCGA-CA-6717-D70861;TCGA-CA-6717-D70862	0CBC9366-A33A-4693-8D94-0F35F6A6D07B;885F39FF-3425-4DF0-9AA1-21700116EE9A;9D0EF700-AC63-4DFE-A616-CF5C42039D73	Not Available;Not Available;Not Available	10;10;10	318;318;318	128;128;128	oxaliplatin;5-Fluorouracil;Folinic Acid	Complete Response;Complete Response;Complete Response	3;3;3	Not Available;Not Available;Not Available	Not Available;Not Available;Not Available	Not Available;Not Available;Not Available	Not Available;Not Available;Not Available	Not Applicable;Not Applicable;Not Applicable	Not Available;Not Available;Not Available	Not Available;Not Available;Not Available	NO;NO;NO	Chemotherapy;Chemotherapy;Chemotherapy	Not Available;Not Available;Not Available	Not Available;Not Available;Not Available	Not Available;Not Available;Not Available
TCGA-CA-6718-01A-11R-1839-07	Tumor	Yes	Yes	No	TCGA-CA-6718	138.78.0	Nationwide Children's Hospital	22	COAD	05FDF782-1BF5-4A0A-B7B3-BBFAEAAF533F	12	TCGA	2016			Ascending Colon	TCGA-CA-6718	df5ab6cc-6f68-4b6b-95e2-954c6b57ba9c	Not Available	Not Available	Not Available	Not Available	8	-17109		0	3	Not Available
TCGA-CA-6719-01A-11R-1839-07	Tumor	Yes	Yes	No	TCGA-CA-6719	138.78.0	Nationwide Children's Hospital	22	COAD	2240B24C-7802-444F-8912-31DCB63AD71C	12	TCGA	2016			Descending Colon	TCGA-CA-6719	9cdca5d8-ea77-4df9-b2ba-0d5e8ec37bcd	Not Available	Not Available	Not Available	Not Available	8	-28343		0	41	Not Available
TCGA-CI-6619-01B-11R-1830-07	Tumor	Yes	Yes	No	TCGA-CI-6619	139.71.0	Nationwide Children's Hospital	22	READ	0C9DBABC-3CF2-4E1C-BEFE-85815A1646F0	12	TCGA	2016			Rectum	TCGA-CI-6619	3b55aa84-9fdc-4125-8d39-d8949de2a1b3	Not Available	Not Available	Not Available	Not Available	15	-15322		0	184	Not Available
TCGA-CI-6620-01A-11R-1830-07	Tumor	Yes	Yes	No	TCGA-CI-6620	139.71.0	Nationwide Children's Hospital	22	READ	E6113AB8-7CB8-481A-8DA8-E0308614DF83	12	TCGA	2016			Rectum	TCGA-CI-6620	b26143d3-d458-4d5c-8446-fd2f05707352	Not Available	Not Available	Not Available	Not Available	30	-15322		0	184	Not Available	TCGA-CI-6620-D69556;TCGA-CI-6620-D69557;TCGA-CI-6620-D69558	1F45E610-2ED5-4BF2-9A0B-213C8802E4ED;9B427929-3285-4A24-8FDD-0ADFCB371A7B;ED3B3488-DA97-4D97-A0A2-C1E0F5900F16	Not Available;Not Available;Not Available	13;13;13	160;160;160	39;39;39	Leucovorin;Fluorouracil;Oxaliplatin	Clinical Progressive Disease;Clinical Progressive Disease;Clinical Progressive Disease	1;1;1	Not Available;Not Available;Not Available	Not Available;Not Available;Not Available	Not Available;Not Available;Not Available	Not Available;Not Available;Not Available	Not Applicable;Not Applicable;Not Applicable	Not Available;Not Available;Not Available	Not Available;Not Available;Not Available	NO;NO;NO	Ancillary;Chemotherapy;Chemotherapy	Not Available;Not Available;Not Available	Not Available;Not Available;Not Available	Not Available;Not Available;Not Available
TCGA-CI-6621-01A-11R-1830-07	Tumor	Yes	Yes	No	TCGA-CI-6621	139.71.0	Nationwide Children's Hospital	22	READ	FADF3F3B-54D3-4169-9969-884995560197	12	TCGA	2016			Rectum	TCGA-CI-6621	156cb6c6-b5d4-4ea9-9495-fc972cf9c84a	Not Available	Not Available	Not Available	Not Available	9	-23240		0	0	Not Available
TCGA-CI-6622-01A-11R-1830-07	Tumor	Yes	Yes	No	TCGA-CI-6622	139.71.0	Nationwide Children's Hospital	22	READ	88DAA5F6-45C3-47DD-A596-B1EA2BF4A191	12	TCGA	2016			Rectum	TCGA-CI-6622	bd6877a8-06b4-4b95-bed2-15c524068f21	Not Available	Not Available	Not Available	Not Available	15	-27336		0	212	Not Available	TCGA-CI-6622-D69594;TCGA-CI-6622-D69595;TCGA-CI-6622-D69596;TCGA-CI-6622-D69597	456BA3A9-364D-4109-AB4E-6E5E75B906F2;852704E9-6A87-4723-A643-5414DEE6DAEC;8DD9165C-7657-44D3-9DB9-AF09646B5A24;7E3E8841-F487-467D-AFFE-BA3623C3803B	Not Available;Not Available;Not Available;Not Available	14;14;14;14	97;269;269;269	65;116;116;116	Fluorouracil;Leuocvorin;Fluorouracil;Oxaliplatin	Unknown;Unknown;Unknown;Unknown	1;1;1;1	Not Available;Not Available;Not Available;Not Available	Not Available;Not Available;Not Available;Not Available	Not Available;Not Available;Not Available;Not Available	Not Available;Not Available;Not Available;Not Available	Not Applicable;Not Applicable;Not Applicable;Not Applicable	Not Available;Not Available;Not Available;Not Available	Not Available;Not Available;Not Available;Not Available	NO;NO;NO;NO	Chemotherapy;Chemotherapy;Chemotherapy;Chemotherapy	Not Available;Not Available;Not Available;Not Available	Not Available;Not Available;Not Available;Not Available	Not Available;Not Available;Not Available;Not Available
TCGA-CI-6623-01B-11R-1830-07	Tumor	Yes	Yes	No	TCGA-CI-6623	139.71.0	Nationwide Children's Hospital	22	READ	7C583F39-14C2-4BF6-AFAE-E83935BC266F	12	TCGA	2016			Rectum	TCGA-CI-6623	acccb105-6439-4b30-a0b9-bb94c7873d4a	Not Available	Not Available	Not Available	Not Available	30	-16177		0	285	Not Available
TCGA-CI-6624-01C-11R-1830-07	Tumor	Yes	Yes	No	TCGA-CI-6624	139.71.0	Nationwide Children's Hospital	22	READ	10D5B9D6-9ADB-4C43-B5F6-F8D680806C19	12	TCGA	2016			Rectosigmoid Junction	TCGA-CI-6624	398da5c2-d9f2-4eb4-9813-21009d3ad048	Not Available	Not Available	Not Available	Not Available	15	-19419		0	144	Not Available
TCGA-CK-4947-01B-11R-1653-07	Tumor	Yes	Yes	No	TCGA-CK-4947	89.77.0	Nationwide Children's Hospital	22	COAD	180A0334-3648-4B25-AC22-6B0AF5960ADE	12	TCGA	2016			Sigmoid Colon	TCGA-CK-4947	73f9681a-f9ef-4880-bd16-93624fd117c6	NO	Not Available	Not Available	NO	31	-16980		0	534	Not Available	TCGA-CK-4947-D9803;TCGA-CK-4947-D14537;TCGA-CK-4947-D14535	3ebddb06-e6bd-46ca-ac04-5ad4941844f6;51ec77f6-eaf7-41d2-8888-10797b91ff48;74525cbb-3c61-46d2-a8ee-503e66ff4ad3	Not Available;Not Available;Not Available	31;2;2	448;448;448	448;448;448	Folinic Acid;Fluorouracil;Oxaliplatin	Not Available;Not Available;Not Available	3;8;8	1;1;1	200;600;85	mg/kg;mg/m2;mg/m2	RECURRENCE;PALLIATIVE;PALLIATIVE	Not Applicable;Not Applicable;Not Applicable	Not Available;Not Available;Not Available	IV;IV;IV	NO;NO;NO	Other, specify in notes;Chemotherapy;Chemotherapy	Not Available;Not Available;Not Available	Not Available;Not Available;Not Available	mg/m2;Not Available;Not Available
TCGA-CK-4948-01B-11R-1653-07	Tumor	Yes	Yes	No	TCGA-CK-4948	89.77.0	Nationwide Children's Hospital	22	COAD	4422EF5B-48B2-47C6-BC7A-441B9C13528B	12	TCGA	2016			Sigmoid Colon	TCGA-CK-4948	5d73b382-3da3-4220-890e-2095228bbe6c	NO	Not Available	1	NO	30	-16736		0	3116	Not Available
TCGA-CK-4950-01A-01R-1723-07	Tumor	Yes	Yes	No	TCGA-CK-4950	116.77.0	Nationwide Children's Hospital	22	COAD	D435AEA6-C69C-439C-92DD-BD142307F482	12	TCGA	2016			Cecum	TCGA-CK-4950	c293a148-a88c-4fb3-b2f4-e64e918044f9	NO	Not Available	25	NO	1	-24944		0	1227	Not Available	TCGA-CK-4950-D9825;TCGA-CK-4950-D72393;TCGA-CK-4950-D72394;TCGA-CK-4950-D72395	c3ab7778-ee30-49f8-8136-659414100e0f;1AC65ADB-8FFA-41F4-B7F5-36245EE1E553;A516255A-FACF-432D-BCC2-21F20A2A4338;41B9C695-3F5C-4EC0-B94D-60E1AE573021	Not Available;Not Available;Not Available;Not Available	1;9;9;9	259;237;237;237	49;49;49;49	FolFox;Oxaliplatin;Leucovorin;Fluorouracil	Not Available;Complete Response;Complete Response;Complete Response	4;6;6;6	11;Not Available;Not Available;Not Available	2280;Not Available;Not Available;Not Available	mg;Not Available;Not Available;Not Available	ADJUVANT;Not Available;Not Available;Not Available	Not Applicable;Not Applicable;Not Applicable;Not Applicable	Not Available;Not Available;Not Available;Not Available	IV;Not Available;Not Available;Not Available	NO;NO;NO;NO	Chemotherapy;Chemotherapy;Ancillary;Chemotherapy	Not Available;Not Available;Not Available;Not Available	Not Available;Not Available;Not Available;Not Available	Not Available;Not Available;Not Available;Not Available
TCGA-CK-4951-01A-01R-1410-07	Tumor	Yes	Yes	No	TCGA-CK-4951	76.78.0	Nationwide Children's Hospital	22	COAD	D024FAFB-5E94-4205-A393-FD184E89EDBB	12	TCGA	2016			Ascending Colon	TCGA-CK-4951	2db3c23d-c591-4ea0-b0a8-ed9c4343c80e	NO	Not Available	72	NO	29	-28982		0	1492	Not Available
TCGA-CK-4952-01A-01R-1723-07	Tumor	Yes	Yes	No	TCGA-CK-4952	116.77.0	Nationwide Children's Hospital	22	COAD	32BF9E6B-7E05-4093-AF5E-4AE5FE499EAB	12	TCGA	2016			Ascending Colon	TCGA-CK-4952	5342e2e8-1465-4f7b-9450-ef27280f80c7	NO	Not Available	21	NO	31	-17826		0	475	Not Available
TCGA-CK-5912-01A-11R-1653-07	Tumor	Yes	Yes	No	TCGA-CK-5912	89.77.0	Nationwide Children's Hospital	22	COAD	F98F1AAC-1524-4CC6-BE2C-CB5D5106E463	12	TCGA	2016			Cecum	TCGA-CK-5912	c085da47-d634-491a-80ea-514e5a231f70	NO	Not Available	140	YES	Not Available	-29938		0	1466	Not Available
TCGA-CK-5913-01A-11R-1653-07	Tumor	Yes	Yes	No	TCGA-CK-5913	89.77.0	Nationwide Children's Hospital	22	COAD	13DFF8B6-8044-4EB8-AFFB-E914848BDC8D	12	TCGA	2016			Cecum	TCGA-CK-5913	3758f4f7-ac2f-4f9d-bee2-526196f8129a	YES	Normal	2	NO	Not Available	-21399		0	853	Not Available
TCGA-CK-5914-01A-11R-1653-07	Tumor	Yes	Yes	No	TCGA-CK-5914	89.77.0	Nationwide Children's Hospital	22	COAD	4770CDD6-6AC6-4687-9496-DA9762435710	12	TCGA	2016			Sigmoid Colon	TCGA-CK-5914	57b0f89f-1b75-453e-922c-01cd4d44ca49	NO	Not Available	25	NO	Not Available	-29586		0	669	Not Available
TCGA-CK-5915-01A-11R-1653-07	Tumor	Yes	Yes	No	TCGA-CK-5915	89.77.0	Nationwide Children's Hospital	22	COAD	3C0E610B-F17F-458F-83C1-979DD8087FCC	12	TCGA	2016			Sigmoid Colon	TCGA-CK-5915	c658f35d-ceeb-4189-8e3d-03e3b9706667	NO	Not Available	Not Available	YES	Not Available	-23040		0	0	Not Available
TCGA-CK-5916-01A-11R-1653-07	Tumor	Yes	Yes	No	TCGA-CK-5916	89.77.0	Nationwide Children's Hospital	22	COAD	AFA40EF3-23B5-46CE-9D8A-23C17E797EE2	12	TCGA	2016			Cecum	TCGA-CK-5916	38d65618-4857-490e-86b3-0a3f772a9f60	NO	Not Available	Not Available	NO	Not Available	-26024	643	0		Not Available
TCGA-CK-6746-01A-11R-1839-07	Tumor	Yes	Yes	No	TCGA-CK-6746	138.78.0	Nationwide Children's Hospital	22	COAD	B91D3B36-347A-496C-9372-51DFB14AC0FC	12	TCGA	2016			Cecum	TCGA-CK-6746	a6f98ee5-9638-4ebe-804b-fba54aea9f90	NO	Not Available	20	NO	Not Available	-30957		0	0	Not Available
TCGA-CK-6747-01A-11R-1839-07	Tumor	Yes	Yes	No	TCGA-CK-6747	138.78.0	Nationwide Children's Hospital	22	COAD	91FF0332-F3F5-4BC8-871C-43BA2F0DC284	12	TCGA	2016			Cecum	TCGA-CK-6747	755d3bde-76c3-45c1-8427-8e4d5d686dc1	NO	Not Available	Not Available	NO	Not Available	-32052		0	89	Not Available
TCGA-CK-6748-01A-11R-1839-07	Tumor	Yes	Yes	No	TCGA-CK-6748	138.78.0	Nationwide Children's Hospital	22	COAD	EA78B602-1566-4FFD-BCE7-1166DCDF81EC	12	TCGA	2016			Sigmoid Colon	TCGA-CK-6748	8a84b03a-e37e-4827-98f0-4d480ec31037	NO	Not Available	26	NO	Not Available	-16529		0	61	Not Available
TCGA-CK-6751-01A-11R-1839-07	Tumor	Yes	Yes	No	TCGA-CK-6751	138.78.0	Nationwide Children's Hospital	22	COAD	2986C44E-1CF1-48FD-8734-B3A197178B6C	12	TCGA	2016			Ascending Colon	TCGA-CK-6751	7a70f061-9a6f-408e-a416-7f5295ceba3b	NO	Not Available	Not Available	NO	Not Available	-32354		0	518	Not Available
TCGA-CL-4957-01A-01R-1736-07	Tumor	Yes	Yes	No	TCGA-CL-4957	122.66.0	Nationwide Children's Hospital	22	READ	DFB3413D-0819-49D6-A68A-40888A35DE7B	12	TCGA	2016			Not Available	TCGA-CL-4957	a2e47568-eb43-4c89-ad7c-dfbaa2ba7e27	Not Available	Not Available	Not Available	Not Available	7	-29081		0	425	Not Available	TCGA-CL-4957-D10094;TCGA-CL-4957-D10096;TCGA-CL-4957-D10097;TCGA-CL-4957-D10095	c60e340b-0248-41fe-80fd-cef4fac101f3;d4aea7da-592a-47ce-ae43-a801599416d4;287ad8e2-f73e-4ece-ab30-2fe789f2d532;001b65f0-aff7-4cb6-bf83-050f9370e6ae	Not Available;Not Available;Not Available;Not Available	Not Available;Not Available;Not Available;7	73;73;73;73	42;42;42;42	Oxaliplatin;Fluorouracil;Leucovorin Calcium;Fluorouracil	Not Available;Not Available;Not Available;Not Available	4;4;4;4	3;3;3;3	65;400;400;1200	mg/m2;mg/m2;mg/m2;mg	ADJUVANT;ADJUVANT;ADJUVANT;ADJUVANT	Not Applicable;Not Applicable;Not Applicable;Not Applicable	Not Available;Not Available;Not Available;Not Available	IV;IV;IV;IV	NO;NO;NO;NO	Chemotherapy;Chemotherapy;Chemotherapy;Chemotherapy	Not Available;Not Available;Not Available;Not Available	Not Available;Not Available;Not Available;Not Available	Not Available;Not Available;Not Available;Not Available
TCGA-CL-5917-01A-11R-1660-07	Tumor	Yes	Yes	No	TCGA-CL-5917	102.66.0	Nationwide Children's Hospital	22	READ	20BDB63D-D80E-477D-BE0D-FB6CF6657FBA	12	TCGA	2016			Rectosigmoid Junction	TCGA-CL-5917	7a285463-76f4-447d-bb04-336bb5ec1009	NO	Not Available	30	YES	Not Available	-26084		0	1826	Not Available
TCGA-CL-5918-01A-11R-1660-07	Tumor	Yes	Yes	No	TCGA-CL-5918	102.66.0	Nationwide Children's Hospital	22	READ	141D74F5-1A2F-4809-BBF8-DDD729D5D5B1	12	TCGA	2016			Rectosigmoid Junction	TCGA-CL-5918	f49a8e1e-d247-4c76-ac3b-ad8e5d6b8d18	NO	Not Available	6	NO	Not Available	-32873		0	0	Not Available
TCGA-CM-4743-01A-01R-1723-07	Tumor	Yes	Yes	No	TCGA-CM-4743	116.77.0	Nationwide Children's Hospital	22	COAD	BE762442-D9FD-44E8-A2E0-49B5A3DD3002	12	TCGA	2016			Hepatic Flexure	TCGA-CM-4743	c8d7eb0f-2502-4277-a8ef-435b08f3c863	NO	Not Available	Not Available	NO	24	-25291		0	184	Not Available	TCGA-CM-4743-D8949	84924e2f-cab0-49c8-988d-1c3f4b53769a	Not Available	17	235	108	Capecitabine	Not Available	1	6	1500	mg	ADJUVANT	Not Applicable	1	PO	NO	Chemotherapy	Not Available	9000	mg
TCGA-CM-4744-01A-01R-A32Z-07	Tumor	Yes	Yes	No	TCGA-CM-4744	76.78.0	Nationwide Children's Hospital	22	COAD	9E7A317F-74A2-4D6F-AB91-FB432B9C6CF0	12	TCGA	2016			Cecum	TCGA-CM-4744	cc15469c-7bad-4e86-9da3-ae0c72e9d380	NO	Not Available	Not Available	YES	24	-25506		0	214	Not Available
TCGA-CM-4746-01A-01R-1410-07	Tumor	Yes	Yes	No	TCGA-CM-4746	76.78.0	Nationwide Children's Hospital	22	COAD	A08E2005-5988-4EEE-A1D9-1906C16F2F98	12	TCGA	2016			Sigmoid Colon	TCGA-CM-4746	c0b8c55c-b993-481d-aeea-9ebfa64ee20e	NO	Not Available	Not Available	YES	10	-22403		0	699	Not Available
TCGA-CM-4747-01A-01R-1410-07	Tumor	Yes	Yes	No	TCGA-CM-4747	76.78.0	Nationwide Children's Hospital	22	COAD	A376D2F4-3963-484A-AF86-CD01FEAE73B2	12	TCGA	2016			Cecum	TCGA-CM-4747	56eb96a4-d2c2-42fb-b26c-1a80012bcb8e	NO	Not Available	Not Available	YES	23	-17198		0	244	Not Available	TCGA-CM-4747-D8966;TCGA-CM-4747-D8958;TCGA-CM-4747-D8964;TCGA-CM-4747-D8956;TCGA-CM-4747-D8959	75a88a6f-c67a-4802-a0fe-6962eb8331f4;a5741352-2a80-414c-8129-cf4997f46eb0;41e99931-ad70-4652-8a54-e3f9d30b28b4;cbe7aceb-2049-4af1-b953-31d04eb6176f;559f4cb9-8305-40ca-8643-2a5077baa4b1	Not Available;Not Available;Not Available;Not Available;Not Available	17;17;17;17;17	254;252;225;252;252	114;98;98;98;98	Pegfilgrastim;Fluorouracil;Oxaliplatin;Fluorouracil;Leucovorin	Not Available;Not Available;Not Available;Not Available;Not Available	1;1;1;1;1	11;12;10;12;12	6;410-850;180;2500;410-850	mg;mg;mg;mg;mg	ADJUVANT;ADJUVANT;ADJUVANT;ADJUVANT;ADJUVANT	Not Applicable;Not Applicable;Not Applicable;Not Applicable;Not Applicable	1;1;1;1;1	SC;IV;IV;IV;IV	NO;NO;NO;NO;NO	Other, specify in notes;Chemotherapy;Chemotherapy;Chemotherapy;Other, specify in notes	Ancillary;Not Available;Not Available;Not Available;Ancillary	66;5360;1800;30000;5360	mg;mg;mg;mg;mg
TCGA-CM-4748-01A-01R-1410-07	Tumor	Yes	Yes	No	TCGA-CM-4748	76.78.0	Nationwide Children's Hospital	22	COAD	4ACAEE87-93CE-418B-9FF3-D693A8ED57F7	12	TCGA	2016			Transverse Colon	TCGA-CM-4748	cd845618-4cc4-49c2-9055-c171d4c24ee1	NO	Not Available	Not Available	NO	10	-19509		0	214	Not Available	TCGA-CM-4748-D8952;TCGA-CM-4748-D8951;TCGA-CM-4748-D8954;TCGA-CM-4748-D8953;TCGA-CM-4748-D33829;TCGA-CM-4748-D33830;TCGA-CM-4748-D33832;TCGA-CM-4748-D33833;TCGA-CM-4748-D33835;TCGA-CM-4748-D33837;TCGA-CM-4748-D33838	3ff80bdd-5baf-45b1-a8ff-9fddc1b4a34f;b1b3b1e6-0123-4bf9-96d0-4ce2774d4221;5087eeea-c516-4cce-a7cb-06359bc561a4;1c8484ba-c8e5-4fdb-a458-c6da76730125;6589D529-DF32-4845-817C-4B19554CF287;276FBB94-B1E7-4154-961B-0B78CE2BCFBE;711D3DA5-341B-4192-9BEE-893C7345A568;575D70B6-ED2E-42D8-8622-7DE4314F43B0;76DE2CCB-26BA-4C2B-AD02-F3CEE6D3643A;A0608323-E407-4B3A-8409-32F07626D6C4;BD739F62-0557-4954-8F18-02B97…	Not Available;Not Available;Not Available;Not Available;Not Available;Not Available;Not Available;Not Available;Not Available;Not Available;Not Available	17;17;17;17;19;19;19;19;19;19;19	229;229;229;229;214;365;335;518;518;Not Available;Not Available	75;75;75;75;153;276;304;396;396;670;670	Fluorouracil;Fluorouracil;Oxaliplatin;Leucovorin;Oxaliplatin;IRINOtecan HCl;BEVACIZumab;Floxuridine;Leucovorin Calcium;CETUXimab;IRINOtecan HCl	Not Available;Not Available;Not Available;Not Available;Stable Disease;Stable Disease;Stable Disease;Stable Disease;Stable Disease;Not Applicable;Not Applicable	1;1;1;1;7;7;7;7;7;7;7	12;12;12;12;Not Available;Not Available;Not Available;Not Available;Not Available;Not Available;Not Available	850;2500-2502.1;95-180;850;Not Available;Not Available;Not Available;Not Available;Not Available;Not Available;Not Available	mg;mg;mg;mg;Not Available;Not Available;Not Available;Not Available;Not Available;Not Available;Not Available	ADJUVANT;ADJUVANT;ADJUVANT;ADJUVANT;Not Available;Not Available;Not Available;Not Available;Not Available;Not Available;Not Available	Not Applicable;Not Applicable;Not Applicable;Not Applicable;Not Applicable;Not Applicable;Not Applicable;Not Applicable;Not Applicable;Not Applicable;Not Applicable	1;1;1;1;Not Available;Not Available;Not Available;Not Available;Not Available;Not Available;Not Available	IV;IV;IV;IV;Not Available;Not Available;Not Available;Not Available;Not Available;Not Available;Not Available	NO;NO;NO;NO;NO;NO;NO;NO;NO;YES;YES	Chemotherapy;Chemotherapy;Chemotherapy;Other, specify in notes;Chemotherapy;Chemotherapy;Chemotherapy;Chemotherapy;Ancillary;Chemotherapy;Chemotherapy	Not Available;Not Available;Not Available;Ancillary;Not Available;Not Available;Not Available;Not Available;Not Available;Not Available;Not Available	10200;30010.5;185;10200;Not Available;Not Available;Not Available;Not Available;Not Available;Not Available;Not Available	mg;mg;mg;mg;Not Available;Not Available;Not Available;Not Available;Not Available;Not Available;Not Available
TCGA-CM-4750-01A-01R-1410-07	Tumor	Yes	Yes	No	TCGA-CM-4750	76.78.0	Nationwide Children's Hospital	22	COAD	4A1E64CC-129B-4AA6-B74D-A6A4FC49F84A	12	TCGA	2016			Not Available	TCGA-CM-4750	c777a777-373a-4773-9566-6c373261f00a	NO	Not Available	4	YES	24	-12478		0	244	Not Available	TCGA-CM-4750-D9917;TCGA-CM-4750-D9914;TCGA-CM-4750-D9915;TCGA-CM-4750-D9916	f1f12f68-b591-4801-b1a8-66c57856433c;52a49370-98c2-41f8-a0bf-4f67af1d0fae;0d015d60-0914-4165-8746-4ed9f2f0a395;0d47bdc8-bec1-4090-b4be-f7bfe1c3ea6a	Not Available;Not Available;Not Available;Not Available	17;17;17;17	210;168;210;210	49;49;49;49	Fluorouracil;Oxaliplatin;Leucovorin;Fluorouracil	Not Available;Not Available;Not Available;Not Available	1;1;1;1	11;9;12;12	2300-4650;80-165;40-770;400-750	mg;mg;mg;mg	ADJUVANT;ADJUVANT;ADJUVANT;ADJUVANT	Not Applicable;Not Applicable;Not Applicable;Not Applicable	1;1;1;1	IV;IV;IV;Intravesical	NO;NO;NO;NO	Chemotherapy;Chemotherapy;Other, specify in notes;Chemotherapy	Not Available;Not Available;Ancillary;Not Available	41450;1075;5690;6950	mg;mg;mg/day;mg
TCGA-CM-4751-01A-02R-1839-07	Tumor	Yes	Yes	No	TCGA-CM-4751	138.78.0	Nationwide Children's Hospital	22	COAD	7D3C8C42-78C5-4B61-B817-12A12BB9C52F	12	TCGA	2016			Cecum	TCGA-CM-4751	e3ca9046-9634-4332-b19f-88b18110f941	NO	Not Available	Not Available	NO	8	-22891		0	607	Not Available	TCGA-CM-4751-D16812;TCGA-CM-4751-D16809;TCGA-CM-4751-D16808;TCGA-CM-4751-D16811	38f342e3-3027-4015-9bd8-e32b4147942b;ea440ecc-252e-439d-80d0-8b9ddf66e13c;ebbc8014-2a28-4c55-a8cf-ad5368fff25c;7814e988-0038-4dcb-8e97-89c1cbbb1f6f	Not Available;Not Available;Not Available;Not Available	26;26;26;26	208;208;208;208	54;54;54;54	Oxaliplatin;Fluorouracil;Fluorouracil;Leucovorin Calcium	Not Available;Not Available;Not Available;Not Available	9;9;9;9	12;12;12;12	150;2800;900;900	mg;mg;mg;mg	ADJUVANT;ADJUVANT;ADJUVANT;ADJUVANT	Not Applicable;Not Applicable;Not Applicable;Not Applicable	1;1;1;1	IV;IV;IV;IV	NO;NO;NO;NO	Chemotherapy;Chemotherapy;Chemotherapy;Other, specify in notes	Not Available;Not Available;Not Available;Ancillary	1950;28200;9450;9450	mg;mg;mg;mg
TCGA-CM-4752-01A-01R-1410-07	Tumor	Yes	Yes	No	TCGA-CM-4752	76.78.0	Nationwide Children's Hospital	22	COAD	89E0114D-4BFE-4736-AC33-918C0F9A7F8F	12	TCGA	2016			Ascending Colon	TCGA-CM-4752	7ea546ce-f48a-4d9c-96b4-a0124c692870	NO	Not Available	Not Available	NO	10	-21519		0	123	Not Available
TCGA-CM-5341-01A-01R-1410-07	Tumor	Yes	Yes	No	TCGA-CM-5341	76.78.0	Nationwide Children's Hospital	22	COAD	6DCA75C4-01A9-49B7-8332-E2750FDCF432	12	TCGA	2016			Sigmoid Colon	TCGA-CM-5341	2d3ce817-b269-4662-a92d-392bd3662399	NO	Not Available	Not Available	NO	10	-30163		0	183	Not Available	TCGA-CM-5341-D5927;TCGA-CM-5341-D16156;TCGA-CM-5341-D16157	a7fd2c6d-39f7-4b7a-a2a0-1c7922e5fb77;929311bf-d001-4c25-8554-b7e6d5bb7f98;516885c2-a0e5-4bd5-ad56-d9d59a1c9a8a	Not Available;Not Available;Not Available	10;14;14	273;273;273	122;122;122	fluorouracil;fluorouracil;Leucovorin Calcium	Not Available;Not Available;Not Available	1;9;9	11;11;11	600;1700;600	mg;mg;mg	ADJUVANT;ADJUVANT;ADJUVANT	Not Applicable;Not Applicable;Not Applicable	1;1;1	IV;IV;IV	NO;NO;NO	Chemotherapy;Chemotherapy;Other, specify in notes	Not Available;Not Available;Ancillary	5900;16600;4580	mg;mg;mg
TCGA-CM-5344-01A-21R-1723-07	Tumor	Yes	Yes	No	TCGA-CM-5344	116.77.0	Nationwide Children's Hospital	22	COAD	CDB6D780-AC45-4A58-B43C-369C2623ED79	12	TCGA	2016			Sigmoid Colon	TCGA-CM-5344	b6202d8d-dd3c-4fa2-9242-6e55759846af	NO	Not Available	Not Available	YES	3	-14426		0	304	Not Available	TCGA-CM-5344-D15264;TCGA-CM-5344-D15259;TCGA-CM-5344-D15262;TCGA-CM-5344-D15261;TCGA-CM-5344-D15260;TCGA-CM-5344-D15263	a3bae552-da95-42e8-b17c-c73532e66b4d;06418df1-95ee-4f7e-ac89-3b3af2d0490a;d4db4d65-33e4-4814-99eb-8354ca36eeca;82888328-8e75-4806-a3b5-fa5170d5a665;983af547-6cba-4e7d-a1c7-2ca7836f519c;c73bd755-af7e-413c-8d7d-ccd715806859	Not Available;Not Available;Not Available;Not Available;Not Available;Not Available	15;15;15;15;15;15	217;215;229;229;229;81	91;68;68;68;68;81	Pegfilgrastim (Peg G-CSF);Oxaliplatin;Fluorouracil;Fluorouracil;Leucovorin;Filgrastim (G-CSF)	Not Available;Not Available;Not Available;Not Available;Not Available;Not Available	8;8;8;8;8;8	10;11;12;12;12;1	6;140;2000;650;650;300	mg;mg;mg;mg;mg;ug	ADJUVANT;ADJUVANT;ADJUVANT;ADJUVANT;ADJUVANT;ADJUVANT	Not Applicable;Not Applicable;Not Applicable;Not Applicable;Not Applicable;Not Applicable	1;1;1;1;1;1	SC;IV;IV;IV;IV;SC	NO;NO;NO;NO;NO;NO	Other, specify in notes;Chemotherapy;Chemotherapy;Chemotherapy;Other, specify in notes;Other, specify in notes	Ancillary agent;Not Available;Not Available;Not Available;Ancillary agent;Ancillary agent	60;1540;23900;7800;6340;300	mg;mg;mg;mg;mg;ug
TCGA-CM-5348-01A-21R-1723-07	Tumor	Yes	Yes	No	TCGA-CM-5348	116.77.0	Nationwide Children's Hospital	22	COAD	971E396B-021C-47E5-B7D4-5CF8A04945BF	12	TCGA	2016			Cecum	TCGA-CM-5348	b89267a4-0e6b-401e-85b0-e66775858aa6	NO	Not Available	Not Available	YES	3	-26543		0	393	Not Available
TCGA-CM-5349-01A-21R-1723-07	Tumor	Yes	Yes	No	TCGA-CM-5349	116.77.0	Nationwide Children's Hospital	22	COAD	5683590F-7BAC-42D1-AE64-F39A8F4088DF	12	TCGA	2016			Cecum	TCGA-CM-5349	227f945f-76fd-4a63-9609-d4e730a3d22a	NO	Not Available	Not Available	NO	3	-24867		0	335	Not Available
TCGA-CM-5860-01A-01R-1653-07	Tumor	Yes	Yes	No	TCGA-CM-5860	89.77.0	Nationwide Children's Hospital	22	COAD	DB4A70F7-DCA6-4C7F-B9B6-24121F5E427C	12	TCGA	2016			Ascending Colon	TCGA-CM-5860	96e013d9-8e89-46a7-8d07-bae95af36708	NO	Not Available	Not Available	NO	11	-16344		0	304	Not Available	TCGA-CM-5860-D15254;TCGA-CM-5860-D15257;TCGA-CM-5860-D15258;TCGA-CM-5860-D15253	4ba86384-0a23-4be8-8325-35f6d8b205df;adf45a83-5b88-431b-b19c-a7c9ef785048;a83b56b5-b668-4477-b60c-6df4812fea50;615d6a0c-5eb5-45db-9971-0001fd1f9cd8	Not Available;Not Available;Not Available;Not Available	15;15;15;15	211;211;211;197	57;57;57;57	Leucovorin;Fluorouracil;Fluorouracil;Oxaliplatin	Not Available;Not Available;Not Available;Not Available	8;8;8;8	12;12;12;11	850;850;2602.17;180	mg;mg;mg;mg	ADJUVANT;ADJUVANT;ADJUVANT;ADJUVANT	Not Applicable;Not Applicable;Not Applicable;Not Applicable	1;1;1;1	IV;IV;IV;IV	NO;NO;NO;NO	Other, specify in notes;Chemotherapy;Chemotherapy;Chemotherapy	Ancillary agent;Not Available;Not Available;Not Available	7680;9800;30402.17;1940	mg;mg;mg;mg
TCGA-CM-5861-01A-01R-1653-07	Tumor	Yes	Yes	No	TCGA-CM-5861	89.77.0	Nationwide Children's Hospital	22	COAD	477D472D-8EA6-4561-A815-EE3826D77D7A	12	TCGA	2016			Cecum	TCGA-CM-5861	9743d31a-ea8f-4847-87d2-ebf77cc5983d	Not Available	Not Available	Not Available	NO	18	-23253		0	335	Not Available
TCGA-CM-5862-01A-01R-1653-07	Tumor	Yes	Yes	No	TCGA-CM-5862	89.77.0	Nationwide Children's Hospital	22	COAD	59365C9B-7333-4CAD-97EB-B360D08F06D3	12	TCGA	2016			Ascending Colon	TCGA-CM-5862	a19cd9f8-482b-4b70-b7d7-06d6bb1b0260	YES	Normal	Not Available	YES	18	-29493	153	0		Not Available
TCGA-CM-5863-01A-21R-1839-07	Tumor	Yes	Yes	No	TCGA-CM-5863	138.78.0	Nationwide Children's Hospital	22	COAD	A321F822-D4F9-40F2-96C5-BEB1D7030BEE	12	TCGA	2016			Ascending Colon	TCGA-CM-5863	cc1d6ad3-b60d-482e-8fa4-0af26823007d	NO	Not Available	Not Available	NO	26	-22127		0	304	Not Available	TCGA-CM-5863-D17066;TCGA-CM-5863-D17062;TCGA-CM-5863-D17068;TCGA-CM-5863-D17065;TCGA-CM-5863-D17064	8419859d-441b-466d-9c75-b60790d0a64b;2e32a9b2-feed-4616-84aa-8c1d6ca8acd6;8ed1a0ab-3763-46c2-9f61-21677b677973;93087750-78fd-430a-9c55-be528ae2e4bb;999f4791-5483-46b6-b0e8-cec6ba836469	Not Available;Not Available;Not Available;Not Available;Not Available	30;30;30;30;30	240;240;229;240;240	86;86;229;86;86	Oxaliplatin;Fluorouracil;Pegfilgrastim;Leucovorin Calcium;Fluorouracil	Not Available;Not Available;Not Available;Not Available;Not Available	9;9;9;9;9	12;12;1;12;12	140;650;6;650;1900	mg;mg;mg;mg;mg	ADJUVANT;ADJUVANT;ADJUVANT;ADJUVANT;ADJUVANT	Not Applicable;Not Applicable;Not Applicable;Not Applicable;Not Applicable	1;1;1;1;1	IV;IV;SC;IV;IV	NO;NO;NO;NO;NO	Chemotherapy;Chemotherapy;Other, specify in notes;Other, specify in notes;Chemotherapy	Not Available;Not Available;Ancillary;Ancillary;Not Available	1510;7450;6;5000;21800	mg;mg;mg;mg;mg
TCGA-CM-5864-01A-01R-1653-07	Tumor	Yes	Yes	No	TCGA-CM-5864	89.77.0	Nationwide Children's Hospital	22	COAD	E7E3A524-A87F-4DBF-A2AE-B6AB8D71D1FD	12	TCGA	2016			Cecum	TCGA-CM-5864	5b259d18-3976-4f44-967f-fe5fa8447c8b	NO	Not Available	Not Available	NO	18	-22219		0	61	Not Available
TCGA-CM-5868-01A-01R-1653-07	Tumor	Yes	Yes	No	TCGA-CM-5868	89.77.0	Nationwide Children's Hospital	22	COAD	2B5341C9-940D-4494-882E-9E802F0BAA10	12	TCGA	2016			Sigmoid Colon	TCGA-CM-5868	4aadf2a2-ce1e-4f94-b146-59292e83e7fd	YES	Normal	Not Available	NO	18	-21672		0	304	Not Available	TCGA-CM-5868-D15265;TCGA-CM-5868-D15270;TCGA-CM-5868-D15266;TCGA-CM-5868-D15267;TCGA-CM-5868-D15269;TCGA-CM-5868-D15268	231ad9ed-6fbf-41e0-b7f6-f37b39bfe7c6;e1b8376b-e4a5-40b0-aa12-f2f19ef1d26a;91d3a944-24bc-4e79-9a0b-bcd64ee991b2;1071fb4b-8369-4469-8f2b-3263a3bd1f05;45dc93fc-8988-4181-bd98-c69db74aef7a;4f3182e8-b6a8-4457-b4c7-719105d866d1	Not Available;Not Available;Not Available;Not Available;Not Available;Not Available	15;15;15;15;15;15	Not Available;Not Available;Not Available;Not Available;Not Available;Not Available	31;316;45;45;316;78	Floxuridine;Fluorouracil;Oxaliplatin;Irinotecan HCl;Leucovorin;Dexamethasone	Not Available;Not Available;Not Available;Not Available;Not Available;Not Available	8;8;8;8;8;8	9;2;9;20;2;2	290;2200;180;260;850;25	mg;mg;mg;mg;mg;mg	ADJUVANT;ADJUVANT;ADJUVANT;ADJUVANT;ADJUVANT;ADJUVANT	Not Applicable;Not Applicable;Not Applicable;Not Applicable;Not Applicable;Not Applicable	1;1;1;1;1;1	IV;IV;IV;IV;IV;IV	YES;YES;YES;YES;YES;YES	Chemotherapy;Chemotherapy;Chemotherapy;Chemotherapy;Other, specify in notes;Other, specify in notes	Not Available;Not Available;Not Available;Not Available;Ancillary agent;Ancillary agent	1084;4400;1100;4160;1700;40	mg;mg;mg;mg;mg;mg
TCGA-CM-6161-01A-11R-1653-07	Tumor	Yes	Yes	No	TCGA-CM-6161	89.77.0	Nationwide Children's Hospital	22	COAD	C182B499-A7E3-4447-9639-A65EC2CBBA99	12	TCGA	2016			Sigmoid Colon	TCGA-CM-6161	3470b1af-689f-467a-9f9e-de74088f9b94	NO	Not Available	Not Available	YES	19	-13363		0	212	Not Available
TCGA-CM-6162-01A-11R-1653-07	Tumor	Yes	Yes	No	TCGA-CM-6162	89.77.0	Nationwide Children's Hospital	22	COAD	B322918B-F5A7-4AA6-BC5F-8EAD88143583	12	TCGA	2016			Ascending Colon	TCGA-CM-6162	ec3f3f11-75df-4fcc-ba03-f19aca907645	NO	Not Available	Not Available	YES	19	-17624		0	212	Not Available	TCGA-CM-6162-D15247;TCGA-CM-6162-D15251;TCGA-CM-6162-D15252;TCGA-CM-6162-D15250	e7fcc21e-a928-4e42-a8ea-b0e4c41801be;22258b34-c867-40d2-86f5-1c577600455d;d1f5f997-c18a-4c1a-a070-423e4d0edcc0;d84d0e07-d035-423a-8c82-89b97d740df7	Not Available;Not Available;Not Available;Not Available	15;15;15;15	240;240;240;240	86;86;86;86	Oxaliplatin;Fluorouracil;Fluorouracil;Leucovorin	Not Available;Not Available;Not Available;Not Available	8;8;8;8	12;12;12;12	190;850-900;2700;900	mg;mg;mg;mg	ADJUVANT;ADJUVANT;ADJUVANT;ADJUVANT	Not Applicable;Not Applicable;Not Applicable;Not Applicable	1;1;1;1	IV;IV;IV;IV	NO;NO;NO;NO	Chemotherapy;Chemotherapy;Chemotherapy;Other, specify in notes	Not Available;Not Available;Not Available;Ancillary agent	2220;10500;31600;7980	mg;mg;mg;mg
TCGA-CM-6163-01A-11R-1653-07	Tumor	Yes	Yes	No	TCGA-CM-6163	89.77.0	Nationwide Children's Hospital	22	COAD	D7D070DC-733F-4F42-A355-7814B3C3856F	12	TCGA	2016			Sigmoid Colon	TCGA-CM-6163	8c043ecd-2265-411f-bc3b-dc341cf56ac2	NO	Not Available	Not Available	YES	19	-27150		0	90	Not Available
TCGA-CM-6164-01A-11R-1653-07	Tumor	Yes	Yes	No	TCGA-CM-6164	89.77.0	Nationwide Children's Hospital	22	COAD	702DE5B4-A324-451E-825C-E8778DFD0F3F	12	TCGA	2016			Sigmoid Colon	TCGA-CM-6164	6a4031c6-ee88-48be-81a5-a522720edd02	NO	Not Available	Not Available	NO	19	-16802		0	487	Not Available
TCGA-CM-6165-01A-11R-1653-07	Tumor	Yes	Yes	No	TCGA-CM-6165	89.77.0	Nationwide Children's Hospital	22	COAD	0CC634EB-1AB8-411C-AEFA-89210881985E	12	TCGA	2016			Sigmoid Colon	TCGA-CM-6165	f4e047a5-bdb2-4bc2-aff0-e0f45bcc9062	NO	Not Available	Not Available	NO	19	-27302		0	212	Not Available
TCGA-CM-6166-01A-11R-1653-07	Tumor	Yes	Yes	No	TCGA-CM-6166	89.77.0	Nationwide Children's Hospital	22	COAD	68BA633B-B362-46B5-A60A-E5B41AFD43B6	12	TCGA	2016			Ascending Colon	TCGA-CM-6166	aedde4a5-6520-40b9-9721-c9b826490b7a	NO	Not Available	Not Available	NO	19	-17807		0	424	Not Available
TCGA-CM-6167-01A-11R-1653-07	Tumor	Yes	Yes	No	TCGA-CM-6167	89.77.0	Nationwide Children's Hospital	22	COAD	057A2887-EE24-4349-B665-9E07D086F261	12	TCGA	2016			Cecum	TCGA-CM-6167	d42bc7f0-cfb2-4ece-ae47-521308635633	NO	Not Available	Not Available	YES	19	-21031		0	122	Not Available
TCGA-CM-6168-01A-11R-1653-07	Tumor	Yes	Yes	No	TCGA-CM-6168	89.77.0	Nationwide Children's Hospital	22	COAD	37D76764-AAE7-4E97-844A-E15EBE344CDD	12	TCGA	2016			Ascending Colon	TCGA-CM-6168	75c3004d-1ef4-49f9-86e0-1bb7b9553a3d	NO	Not Available	Not Available	NO	19	-30834		0	181	Not Available
TCGA-CM-6169-01A-11R-1653-07	Tumor	Yes	Yes	No	TCGA-CM-6169	89.77.0	Nationwide Children's Hospital	22	COAD	B1D95541-A157-46CA-825D-8B618DC15086	12	TCGA	2016			Cecum	TCGA-CM-6169	8e87ddca-f43e-4c6f-9d5b-430b666a7f6c	NO	Not Available	Not Available	NO	19	-24564		0	243	Not Available	TCGA-CM-6169-D15236;TCGA-CM-6169-D15240;TCGA-CM-6169-D15238;TCGA-CM-6169-D15215	7997d2ef-1c60-43b9-9096-e0c4fe13dea2;bcc4b8af-2a42-4ea6-b631-67417436a9e2;11bdf997-2b4c-4fd3-a358-3621721d4fa8;d843573b-abb6-4375-b320-65b6e417f688	Not Available;Not Available;Not Available;Not Available	15;15;15;15	243;243;243;159	89;89;89;89	Leucovorin;Fluorouracil;Fluorouracil;Oxaliplatin	Not Available;Not Available;Not Available;Not Available	8;8;8;8	12;12;12;6	850;2600;850;180	mg;mg;mg;mg	ADJUVANT;ADJUVANT;ADJUVANT;ADJUVANT	Not Applicable;Not Applicable;Not Applicable;Not Applicable	1;1;1;1	IV;IV;IV;IV	NO;NO;NO;NO	Other, specify in notes;Chemotherapy;Chemotherapy;Chemotherapy	Ancillary agent;Not Available;Not Available;Not Available	7050;31200;10200;1080	mg;mg;mg;mg
TCGA-CM-6170-01A-11R-1653-07	Tumor	Yes	Yes	No	TCGA-CM-6170	89.77.0	Nationwide Children's Hospital	22	COAD	4A7946AE-D4FA-461B-9DDC-7A315314C84C	12	TCGA	2016			Descending Colon	TCGA-CM-6170	9d8c4693-8e36-473b-bb34-a7cdc04dd223	NO	Not Available	Not Available	YES	19	-26663		0	242	Not Available
TCGA-CM-6171-01A-11R-1653-07	Tumor	Yes	Yes	No	TCGA-CM-6171	89.77.0	Nationwide Children's Hospital	22	COAD	F65D87E4-39AF-4621-B84E-5417ABD12F10	12	TCGA	2016			Ascending Colon	TCGA-CM-6171	eed7405f-f8f3-41a4-a0e7-242f23087f59	NO	Not Available	Not Available	NO	19	-28307		0	182	Not Available
TCGA-CM-6172-01A-11R-1653-07	Tumor	Yes	Yes	No	TCGA-CM-6172	89.77.0	Nationwide Children's Hospital	22	COAD	B957206E-368A-4B4F-AD71-503A1D9C25CC	12	TCGA	2016			Sigmoid Colon	TCGA-CM-6172	40c217ee-429f-41f4-adc6-db9186622b17	NO	Not Available	Not Available	NO	26	-25902		0	212	Not Available	TCGA-CM-6172-D15207;TCGA-CM-6172-D15210;TCGA-CM-6172-D15211	1c92cd0a-a3ad-417d-b9f2-5ee194656f03;4ab077b9-0d4a-4eba-91a6-afb6b7dea381;fede8ba2-c2c4-4f42-93f9-5599ab87d56d	Not Available;Not Available;Not Available	15;15;15	245;245;245	89;89;89	Leucovorin;Fluorouracil;Fluorouracil	Not Available;Not Available;Not Available	8;8;8	12;12;12	700;700;2100	mg;mg;mg	ADJUVANT;ADJUVANT;ADJUVANT	Not Applicable;Not Applicable;Not Applicable	1;1;1	IV;IV;IV	NO;NO;NO	Other, specify in notes;Chemotherapy;Chemotherapy	Ancillary agent;Not Available;Not Available	6890;7950;24000	mg;mg;mg
TCGA-CM-6674-01A-11R-1839-07	Tumor	Yes	Yes	No	TCGA-CM-6674	138.78.0	Nationwide Children's Hospital	22	COAD	A5497683-3F0E-4A19-A150-27A79A3261A6	12	TCGA	2016			Hepatic Flexure	TCGA-CM-6674	55697871-b9aa-4acd-8dbe-dcd5391db8f0	NO	Not Available	Not Available	NO	Not Available	-14368		0	150	Not Available
TCGA-CM-6675-01A-11R-1839-07	Tumor	Yes	Yes	No	TCGA-CM-6675	138.78.0	Nationwide Children's Hospital	22	COAD	CDF8ECDC-B428-442E-8AD0-F4C0DCFFA6AA	12	TCGA	2016			Cecum	TCGA-CM-6675	fce1fd5a-54d2-4260-b187-4eb7035e96e9	NO	Not Available	Not Available	NO	Not Available	-12935		0	153	Not Available	TCGA-CM-6675-D17053;TCGA-CM-6675-D17055;TCGA-CM-6675-D17056;TCGA-CM-6675-D17058;TCGA-CM-6675-D30935;TCGA-CM-6675-D30939;TCGA-CM-6675-D30940;TCGA-CM-6675-D30942;TCGA-CM-6675-D30943;TCGA-CM-6675-D17052	95f85e67-bcf8-41f4-ab52-2987bb657f7f;7ca01e01-187e-4151-8bb8-ce64a784aa3b;561e1b28-4f4f-4a49-ac98-773ff5f37469;c2e7d5c5-7b1f-4a5c-9df4-a5a48969c93c;d1a17bb6-9a68-4c16-9360-01cd3518b8d4;e3a83403-6a75-451b-a0e6-0cbd8e0635a8;e24f390b-4610-43a6-8399-34d5373fb519;a3363539-73b2-432d-aaaa-e0638f2cc5df;63a50739-dc5b-40cd-90f2-b709c14dfde0;c2c0fc72-b0b4-41c1-83bf-df641b19a714	Not Available;Not Available;Not Available;Not Available;Not Available;Not Available;Not Available;Not Available;Not Available;Not Available	19;19;30;30;19;19;19;19;19;19	184;184;150;152;Not Available;Not Available;Not Available;Not Available;Not Available;178	24;24;24;54;337;337;337;366;337;24	Fluorouracil;Leucovorin Calcium;Oxaliplatin;Pegfilgrastim;Fluorouracil;IRINOtecan HCl;Leucovorin Calcium;Cetuximab;Floxuridine;Fluorouracil	Not Available;Not Available;Not Available;Not Available;Not Applicable;Not Applicable;Not Applicable;Not Applicable;Not Applicable;Not Available	4;4;9;9;4;4;4;4;4;4	12;12;10;7;Not Available;Not Available;Not Available;Not Available;Not Available;12	2800;900;190;6;Not Available;Not Available;Not Available;Not Available;Not Available;900	mg;mg;mg;mg;Not Available;Not Available;Not Available;Not Available;Not Available;mg	ADJUVANT;ADJUVANT;ADJUVANT;ADJUVANT;Not Available;Not Available;Not Available;Not Available;Not Available;ADJUVANT	Not Applicable;Not Applicable;Not Applicable;Not Applicable;Not Applicable;Not Applicable;Not Applicable;Not Applicable;Not Applicable;Not Applicable	1;1;1;1;Not Available;Not Available;Not Available;Not Available;Not Available;1	IV;IV;IV;SC;Not Available;Not Available;Not Available;Not Available;Not Available;IV	NO;NO;NO;NO;YES;YES;YES;YES;YES;NO	Chemotherapy;Other, specify in notes;Chemotherapy;Other, specify in notes;Chemotherapy;Chemotherapy;Chemotherapy;Chemotherapy;Chemotherapy;Chemotherapy	Not Available;Ancillary;Not Available;Ancillary;Not Available;Not Available;Not Available;Not Available;Not Available;Not Available	32600;9400;1780;42;Not Available;Not Available;Not Available;Not Available;Not Available;9400	mg;mg;mg;mg;Not Available;Not Available;Not Available;Not Available;Not Available;mg
TCGA-CM-6676-01A-11R-1839-07	Tumor	Yes	Yes	No	TCGA-CM-6676	138.78.0	Nationwide Children's Hospital	22	COAD	D8B7E0F4-4D8E-4629-9EBA-1C95B36A8611	12	TCGA	2016			Sigmoid Colon	TCGA-CM-6676	4138aca8-e085-45fb-b353-74852efe61bf	NO	Not Available	Not Available	NO	26	-30223		0	153	Not Available
TCGA-CM-6677-01A-11R-1839-07	Tumor	Yes	Yes	No	TCGA-CM-6677	138.78.0	Nationwide Children's Hospital	22	COAD	C9880ED7-FB38-4AC1-AD79-51D677572697	12	TCGA	2016			Hepatic Flexure	TCGA-CM-6677	a85e8208-a6f5-4e91-8f35-ef574f4273fc	NO	Not Available	Not Available	YES	Not Available	-27575		0	153	Not Available
TCGA-CM-6678-01A-11R-1839-07	Tumor	Yes	Yes	No	TCGA-CM-6678	138.78.0	Nationwide Children's Hospital	22	COAD	A694F624-65DE-4C0B-BEF4-AB1B44851617	12	TCGA	2016			Sigmoid Colon	TCGA-CM-6678	d7048098-09b3-4763-ad54-9c5c6fe14bc0	YES	Normal	Not Available	NO	Not Available	-23070		0	122	Not Available	TCGA-CM-6678-D30951;TCGA-CM-6678-D30953;TCGA-CM-6678-D17051;TCGA-CM-6678-D17050;TCGA-CM-6678-D17049	e903ec03-d66a-4f5b-87a8-e1e78e0e79e6;fbd5870c-73a8-401f-a792-4a7aeda61922;f1e0900b-3a55-4d01-b8ed-d23892afb723;0452e18b-530a-40c8-bd25-d973c1784af8;01518ad8-5c28-40d7-8e5f-2d15a4df5355	Not Available;Not Available;Not Available;Not Available;Not Available	19;19;19;19;19	275;306;214;91;214	275;275;17;30;0	Floxuridine;IRINOtecan HCl;Irinotecan HCL;Oxaliplatin;Floxuridine	Unknown;Unknown;Not Available;Not Available;Not Available	4;4;4;4;4	Not Available;Not Available;12;7;7	Not Available;Not Available;200;130;170	Not Available;Not Available;mg;mg;mg	Not Available;Not Available;ADJUVANT;ADJUVANT;ADJUVANT	Not Applicable;Not Applicable;Not Applicable;Not Applicable;Not Applicable	Not Available;Not Available;1;1;1	Not Available;Not Available;IV;IV;IH	NO;NO;NO;NO;NO	Chemotherapy;Chemotherapy;Chemotherapy;Chemotherapy;Chemotherapy	Not Available;Not Available;Not Available;Not Available;Not Available	Not Available;Not Available;2040;770;475	Not Available;Not Available;mg;mg;mg
TCGA-CM-6679-01A-11R-1839-07	Tumor	Yes	Yes	No	TCGA-CM-6679	138.78.0	Nationwide Children's Hospital	22	COAD	DA87AD06-28FA-42B1-92EA-FAEF8F6F5E9B	12	TCGA	2016			Sigmoid Colon	TCGA-CM-6679	76e96b5a-b565-42c7-a651-34d5132e6dde	NO	Not Available	40	NO	Not Available	-21519		0	122	Not Available
TCGA-CM-6680-01A-11R-1839-07	Tumor	Yes	Yes	No	TCGA-CM-6680	138.78.0	Nationwide Children's Hospital	22	COAD	D9E7C027-6CDD-438F-9392-72061992FFF2	12	TCGA	2016			Cecum	TCGA-CM-6680	fb9e7684-a7f7-4f17-bc5d-1f359e1b0d42	NO	Not Available	Not Available	NO	Not Available	-28701		0	91	Not Available
TCGA-D5-5537-01A-21R-1928-07	Tumor	Yes	Yes	No	TCGA-D5-5537	157.71.0	Nationwide Children's Hospital	22	COAD	F61519E3-A7F3-4CED-8A4E-6D10596518C3	12	TCGA	2016			Ascending Colon	TCGA-D5-5537	ae6b315f-3f78-4695-adfa-48b0bbab2c89	NO	Not Available	Not Available	YES	28	-30505		0	456	Not Available
TCGA-D5-5538-01A-01R-1653-07	Tumor	Yes	Yes	No	TCGA-D5-5538	89.77.0	Nationwide Children's Hospital	22	COAD	DE93FF37-7BEF-4B16-9360-05A90EE8925A	12	TCGA	2016			Cecum	TCGA-D5-5538	0dacc5ce-498f-4c60-9f78-7a013ffaa9ce	NO	Not Available	50	NO	16	-21974		0	204	Not Available	TCGA-D5-5538-D13828	20ccac76-619d-4720-a197-8a648eb7ef26	Not Available	20	282	22	Calcium Foliatum, fluorouracilum, oxaliplatinum, dexamethassone	Not Available	6	12	Calcium Foliatum 708mg, fluorouracilum 3950mg, oxaliplatinum 150,45mg, dexamethassone 8mg	mg	ADJUVANT	Not Applicable	FOL FOX4	IV	NO	Chemotherapy	Not Available	Not Available	mg
TCGA-D5-5539-01A-01R-1653-07	Tumor	Yes	Yes	No	TCGA-D5-5539	89.77.0	Nationwide Children's Hospital	22	COAD	C72B238A-5A2B-4600-949E-6A0EF92F262A	12	TCGA	2016			Ascending Colon	TCGA-D5-5539	15d1b0fb-5c5f-4689-94f5-b33120a2bfae	NO	Not Available	Not Available	Not Available	22	-22097		0	30	Not Available	TCGA-D5-5539-D20730	cfa250cc-1c8d-4e9f-8385-fe6426cd2c8c	Not Available	19	195	38	5-FU	Not Available	1	9	Not Available	Not Available	ADJUVANT	Not Applicable	Not Available	IV	NO	Chemotherapy	Not Available	Not Available	Not Available
TCGA-D5-5540-01A-01R-1653-07	Tumor	Yes	Yes	No	TCGA-D5-5540	89.77.0	Nationwide Children's Hospital	22	COAD	653D2520-9BB4-4300-94C6-836B25AF3965	12	TCGA	2016			Cecum	TCGA-D5-5540	31d960d7-8f5b-4d22-bf5e-fae0849c4efd	NO	Not Available	70	NO	25	-26972		0	198	Not Available
TCGA-D5-5541-01A-01R-1653-07	Tumor	Yes	Yes	No	TCGA-D5-5541	89.77.0	Nationwide Children's Hospital	22	COAD	E92E7B6F-92D0-4C2D-9C43-D2E9BD2BE217	12	TCGA	2016			Sigmoid Colon	TCGA-D5-5541	94067eb7-98b7-4975-bab1-c09e1b454a25	NO	Not Available	36	NO	25	-23109		0	202	Not Available	TCGA-D5-5541-D13833	a81be0b5-fa86-4b78-91df-05546d47d69c	Not Available	4	279	19	Calcium Foliatum, fluorouracilum, oxaliplatinum, dexamethassone	Not Available	7	12	Calcium Foliatum 768mg, fluorouracilum 3890mg, oxaliplatinum 163,2mg, dexamethassone 8mg	mg	ADJUVANT	Not Applicable	FOL FOX4	IV	NO	Chemotherapy	Not Available	Not Available	mg
TCGA-D5-6529-01A-11R-1774-07	Tumor	Yes	Yes	No	TCGA-D5-6529	123.74.0	Nationwide Children's Hospital	22	COAD	46E1A416-EE5F-4B2A-BB6C-A2797E5478B4	12	TCGA	2016			Discrepancy	TCGA-D5-6529	9c34830b-4d7f-4b41-9659-fbfc36c145c9	NO	Not Available	50	NO	9	-25394		0	260	Not Available	TCGA-D5-6529-D28929	8f6e7fb1-f1f1-4c84-a677-d71f8713a584	Not Available	2	Not Available	502	oxaliplatinum+ 5-FU	Not Available	3	9	Not Available	Not Available	PROGRESSION	Not Applicable	Not Available	IV	YES	Chemotherapy	Not Available	1530+36000	mg
TCGA-D5-6530-01A-11R-1723-07	Tumor	Yes	Yes	No	TCGA-D5-6530	116.77.0	Nationwide Children's Hospital	22	COAD	60A83767-9045-49DC-AE24-3D7BCF38C10E	12	TCGA	2016			Discrepancy	TCGA-D5-6530	f89bbd17-c732-4847-b71c-a8627a702747	NO	Not Available	40	NO	9	-19591		0	271	Not Available
TCGA-D5-6531-01A-11R-1723-07	Tumor	Yes	Yes	No	TCGA-D5-6531	116.77.0	Nationwide Children's Hospital	22	COAD	D6C235F0-6095-47F7-BF3E-478F80A923E6	12	TCGA	2016			Hepatic Flexure	TCGA-D5-6531	e4c0d890-a634-48bd-9108-e674532b0d2e	Not Available	Not Available	Not Available	Not Available	13	-27633		0	17	Not Available
TCGA-D5-6532-01A-11R-1723-07	Tumor	Yes	Yes	No	TCGA-D5-6532	116.77.0	Nationwide Children's Hospital	22	COAD	9EFBEBF5-3647-468F-8CF3-9C50D5C803BB	12	TCGA	2016			Sigmoid Colon	TCGA-D5-6532	ac13d568-f79e-4ba7-b7bf-18e4354e0920	Not Available	Not Available	10	Not Available	13	-22344		0	107	Not Available
TCGA-D5-6533-01A-11R-1723-07	Tumor	Yes	Yes	No	TCGA-D5-6533	116.77.0	Nationwide Children's Hospital	22	COAD	ACD4F6C7-3B3E-4197-A3F0-4377C6B91481	12	TCGA	2016			Transverse Colon	TCGA-D5-6533	fa83dfb5-7386-4a35-9861-aa866478d5f1	NO	Not Available	0	NO	15	-24971		0	40	Not Available	TCGA-D5-6533-D34457	752BD87B-FBD0-4A45-AA82-C60FF3B4B3F3	Not Available	15	195	67	Oxaliplatin, Folinic acid, Fluorouracil	Complete Response	8	Not Available	Not Available	Not Available	Not Available	Not Applicable	Not Available	Not Available	NO	Chemotherapy	Not Available	Not Available	Not Available
TCGA-D5-6534-01A-21R-1928-07	Tumor	Yes	Yes	No	TCGA-D5-6534	157.71.0	Nationwide Children's Hospital	22	COAD	C0ACF7A4-0CA1-4C87-9A60-611C3D54E949	12	TCGA	2016			Ascending Colon	TCGA-D5-6534	d259eeb2-d15e-436d-9d37-2d0b7658bc91	NO	Not Available	Not Available	YES	9	-22778		0	241	Not Available
TCGA-D5-6535-01A-11R-1723-07	Tumor	Yes	Yes	No	TCGA-D5-6535	116.77.0	Nationwide Children's Hospital	22	COAD	EC155DA3-81A0-4E87-84C8-D0FDA8F92C48	12	TCGA	2016			Ascending Colon	TCGA-D5-6535	a123dc45-e427-461e-8d60-c51307aa498c	NO	Not Available	1	YES	9	-29278		0	10	Not Available
TCGA-D5-6536-01A-11R-1723-07	Tumor	Yes	Yes	No	TCGA-D5-6536	116.77.0	Nationwide Children's Hospital	22	COAD	82C390E9-892B-4337-8A1D-21AD903A01C6	12	TCGA	2016			Sigmoid Colon	TCGA-D5-6536	e83e5700-f968-4978-bb78-56a83936ce8c	NO	Not Available	11	NO	9	-26890		0	287	Not Available	TCGA-D5-6536-D28926	16cf1090-853e-4a5c-8ba5-6eb873d29def	Not Available	3	Not Available	539	5-FU	Not Available	2	1	425	mg/m2/day	PALLIATIVE	Not Applicable	Not Available	IV	YES	Chemotherapy	Not Available	3750	mg
TCGA-D5-6537-01A-11R-1723-07	Tumor	Yes	Yes	No	TCGA-D5-6537	116.77.0	Nationwide Children's Hospital	22	COAD	A8CCA3BE-3015-4354-BE5D-7E8C0A9008AE	12	TCGA	2016			Transverse Colon	TCGA-D5-6537	ebc5a6f8-34fd-48c1-a2b9-7f60f45fbf27	NO	Not Available	18	YES	9	-23381		0	137	Not Available
TCGA-D5-6538-01A-11R-1723-07	Tumor	Yes	Yes	No	TCGA-D5-6538	116.77.0	Nationwide Children's Hospital	22	COAD	E5469655-F16F-489F-A6B0-E45433B89506	12	TCGA	2016			Hepatic Flexure	TCGA-D5-6538	a117ace8-ac5a-48d8-8aee-3024d6f0f873	Not Available	Not Available	Not Available	NO	13	-29194		0	246	Not Available	TCGA-D5-6538-D28625	fe993031-2966-48c0-af72-b6e31f2652ec	Not Available	27	Not Available	23	XELODA	Not Available	2	Not Available	500mg	mg	ADJUVANT	Not Applicable	Not Available	PO	YES	Chemotherapy	Not Available	Not Available	Not Available
TCGA-D5-6539-01A-11R-1723-07	Tumor	Yes	Yes	No	TCGA-D5-6539	116.77.0	Nationwide Children's Hospital	22	COAD	389167CC-B976-4B4B-9C03-8FD621D6AB69	12	TCGA	2016			Transverse Colon	TCGA-D5-6539	ef4bb5bf-4535-4bd1-8a74-aba920123ee2	NO	Not Available	Not Available	Not Available	9	-16703		0	145	Not Available
TCGA-D5-6540-01A-11R-1723-07	Tumor	Yes	Yes	No	TCGA-D5-6540	116.77.0	Nationwide Children's Hospital	22	COAD	C6D61BE1-C224-4058-838D-FCC7C4A08915	12	TCGA	2016			Cecum	TCGA-D5-6540	b08b5f49-9434-4653-9772-097ec29b2ca3	Not Available	Not Available	Not Available	YES	16	-24282		0	186	Not Available
TCGA-D5-6541-01A-11R-1723-07	Tumor	Yes	Yes	No	TCGA-D5-6541	116.77.0	Nationwide Children's Hospital	22	COAD	498E643C-4D1F-458E-BBD4-DDBD8BDC3AEB	12	TCGA	2016			Splenic Flexure	TCGA-D5-6541	39aec099-a33e-47a4-a602-cbf65ddd3830	NO	Not Available	30	Not Available	16	-18029		0	108	Not Available
TCGA-D5-6898-01A-11R-1928-07	Tumor	Yes	Yes	No	TCGA-D5-6898	157.71.0	Nationwide Children's Hospital	22	COAD	1E975B5B-1B00-445C-8AF3-98EDA6D9268C	12	TCGA	2016			Sigmoid Colon	TCGA-D5-6898	27e2438d-bd01-4c50-9102-563276ed9922	NO	Not Available	23	NO	18	-18874		0	45	Not Available
TCGA-D5-6920-01A-11R-1928-07	Tumor	Yes	Yes	No	TCGA-D5-6920	157.71.0	Nationwide Children's Hospital	22	COAD	871501FC-473D-4967-AB6C-5086E0A82B82	12	TCGA	2016			Sigmoid Colon	TCGA-D5-6920	dc22eba5-6fb7-4875-b30a-99fa00758301	NO	Not Available	Not Available	NO	18	-28124		0	112	Not Available
TCGA-D5-6922-01A-11R-1928-07	Tumor	Yes	Yes	No	TCGA-D5-6922	157.71.0	Nationwide Children's Hospital	22	COAD	7D5FCD3F-97D3-48EA-935F-6BD0D06D1D97	12	TCGA	2016			Sigmoid Colon	TCGA-D5-6922	0a94eecf-4db2-4846-8383-c83ff02e4a9f	NO	Not Available	Not Available	NO	18	-27771		0	134	Not Available
TCGA-D5-6923-01A-11R-A32Z-07	Tumor	Yes	Yes	No	TCGA-D5-6923	157.71.0	Nationwide Children's Hospital	22	COAD	78B018BF-9090-42A6-8946-99777AFAC133	12	TCGA	2016			Sigmoid Colon	TCGA-D5-6923	b3c267aa-345d-40d8-a8da-f9f08c64f9c7	NO	Not Available	10	NO	16	-21118		0	43	Not Available
TCGA-D5-6924-01A-11R-1928-07	Tumor	Yes	Yes	No	TCGA-D5-6924	157.71.0	Nationwide Children's Hospital	22	COAD	2D666229-F339-43C4-ADF4-6E0EAADDC9B2	12	TCGA	2016			Sigmoid Colon	TCGA-D5-6924	be85f845-b281-467c-8b97-bed7b7fdff64	NO	Not Available	Not Available	NO	21	-24964		0	89	Not Available
TCGA-D5-6926-01A-11R-1928-07	Tumor	Yes	Yes	No	TCGA-D5-6926	157.71.0	Nationwide Children's Hospital	22	COAD	13EC59BC-986A-479E-8EDF-DB137E528D91	12	TCGA	2016			Sigmoid Colon	TCGA-D5-6926	3a8ca50f-bc9f-4250-8c8d-22893763ea46	NO	Not Available	Not Available	NO	18	-23768		0	95	Not Available	TCGA-D5-6926-D29710	b896f753-4ea9-43d6-a893-529e05927fbb	Not Available	28	196	42	5-Fluorouracil + leucovorin	Not Available	3	6	Not Available	mg/m2	ADJUVANT	Not Applicable	Not Available	IV	NO	Chemotherapy	Not Available	Not Available	mg
TCGA-D5-6927-01A-21R-1928-07	Tumor	Yes	Yes	No	TCGA-D5-6927	157.71.0	Nationwide Children's Hospital	22	COAD	A3EE9AEA-E4D1-453A-BEC2-6F2343275193	12	TCGA	2016			Transverse Colon	TCGA-D5-6927	a782f174-241d-42c6-9bc4-61cc39f8b397	NO	Not Available	13	NO	18	-12737		0	67	Not Available
TCGA-D5-6928-01A-11R-1928-07	Tumor	Yes	Yes	No	TCGA-D5-6928	157.71.0	Nationwide Children's Hospital	22	COAD	CDD5226B-D661-4CB7-8EAE-C3C3BC760F7B	12	TCGA	2016			Ascending Colon	TCGA-D5-6928	eecaa5cd-0b69-4af2-a782-035025f207b6	NO	Not Available	65	NO	18	-29411		0	20	Not Available
TCGA-D5-6929-01A-31R-1928-07	Tumor	Yes	Yes	No	TCGA-D5-6929	157.71.0	Nationwide Children's Hospital	22	COAD	550952A0-76FE-4FDF-A4D5-E1C0FDBD7CBF	12	TCGA	2016			Sigmoid Colon	TCGA-D5-6929	64b0461f-038d-4712-948e-818dc2f10eef	NO	Not Available	Not Available	NO	21	-17919		0	146	Not Available	TCGA-D5-6929-D29898	5EED9D54-58D8-44C3-ADFA-E95A41C3B1D7	Not Available	30	216	48	oxaliplatinum+5 fluorouracilum	Not Available	3	7+12	158.1+3720	mg/m2	ADJUVANT	Not Applicable	Not Available	IV	NO	Chemotherapy	Not Available	1106.7+44640	mg
TCGA-D5-6930-01A-11R-1928-07	Tumor	Yes	Yes	No	TCGA-D5-6930	157.71.0	Nationwide Children's Hospital	22	COAD	721FC1EB-5C97-4D8F-A642-6F1A19B6D411	12	TCGA	2016			Ascending Colon	TCGA-D5-6930	286cbae3-8324-43b7-9b20-0f40dda1588e	NO	Not Available	40	YES	21	-24764		0	46	Not Available
TCGA-D5-6931-01A-11R-1928-07	Tumor	Yes	Yes	No	TCGA-D5-6931	157.71.0	Nationwide Children's Hospital	22	COAD	12E5EB61-45E0-4262-A374-839D6D1C76C4	12	TCGA	2016			Transverse Colon	TCGA-D5-6931	5d66191d-da49-4d7e-89a4-a382db338340	NO	Not Available	Not Available	NO	21	-28292		0	43	Not Available
TCGA-D5-6932-01A-11R-1928-07	Tumor	Yes	Yes	No	TCGA-D5-6932	157.71.0	Nationwide Children's Hospital	22	COAD	77DE4F7D-1354-42C0-BC6E-94C6CF344BB4	12	TCGA	2016			Transverse Colon	TCGA-D5-6932	131e0571-de86-415f-b3fb-dc9f971258d3	NO	Not Available	Not Available	YES	21	-25466		0	19	Not Available
TCGA-D5-7000-01A-11R-A32Z-07	Tumor	Yes	Yes	No	TCGA-D5-7000	157.71.0	Nationwide Children's Hospital	22	COAD	8F539266-F5BC-4739-8CC0-808410383C96	12	TCGA	2016			Cecum	TCGA-D5-7000	d5a296ae-c165-413c-adcc-33c9e99ff873	NO	Not Available	30	NO	18	-28913		0	41	Not Available
TCGA-DC-4745-01A-01R-A32Z-07	Tumor	Yes	Yes	No	TCGA-DC-4745	122.66.0	Nationwide Children's Hospital	22	READ	C40ED32C-D7D4-452C-9AFF-1B2F4DCB5C87	12	TCGA	2016			Rectosigmoid Junction	TCGA-DC-4745	644571e9-b8e6-42f3-a2e4-33bad0fac661	NO	Not Available	30	NO	9	-17958		0	334	Not Available	TCGA-DC-4745-D16789;TCGA-DC-4745-D16792;TCGA-DC-4745-D16795;TCGA-DC-4745-D16798;TCGA-DC-4745-D16799	56e97bd0-ae1f-4321-9da2-1c4fcebd711d;3ba36058-d0eb-40b6-b5b6-1a57dc54e5ef;2e038d05-efc6-45e4-b011-af9a6669eda3;abf58812-4c12-4734-ba99-80b3e107572f;5935d581-743c-4b5e-892c-f90ab7754666	Not Available;Not Available;Not Available;Not Available;Not Available	26;26;26;26;26	216;216;216;132;204	62;62;62;62;122	Fluorouracil;Fluorouracil;Leucovorin Calcium;Oxaliplatin;Pegfilgrastim	Not Available;Not Available;Not Available;Not Available;Not Available	9;9;9;9;9	12;12;12;6;6	800;2400-2500;800;170;6	mg;mg;mg;mg;mg	ADJUVANT;ADJUVANT;OTHER, SPECIFY IN NOTES;ADJUVANT;ADJUVANT	Not Applicable;Not Applicable;Not Available;Not Applicable;Not Applicable	1;1;1;1;1	IV;IV;IV;IV;SC	NO;NO;NO;NO;NO	Chemotherapy;Chemotherapy;Other, specify in notes;Chemotherapy;Other, specify in notes	Not Available;Not Available;Ancillary;Not Available;Ancillary	9600;29000;9600;1020;36	mg;mg;mg;mg;mg
TCGA-DC-4749-01A-01R-1736-07	Tumor	Yes	Yes	No	TCGA-DC-4749	122.66.0	Nationwide Children's Hospital	22	READ	C1DA87FB-D64A-406A-9E1A-ACCDBBAC5EFC	12	TCGA	2016			Rectosigmoid Junction	TCGA-DC-4749	bf65c2cd-8348-488f-8485-9196ba42d17e	NO	Not Available	Not Available	NO	9	-21092		0	335	Not Available
TCGA-DC-5337-01A-01R-1660-07	Tumor	Yes	Yes	No	TCGA-DC-5337	102.66.0	Nationwide Children's Hospital	22	READ	EBD32025-1AF2-44F0-9241-B197E2712E33	12	TCGA	2016			Rectosigmoid Junction	TCGA-DC-5337	016c9c14-4c88-49f5-a11a-dd4bc282f11e	NO	Not Available	35	NO	3	-25202		0	304	304
TCGA-DC-5869-01A-01R-1660-07	Tumor	Yes	Yes	No	TCGA-DC-5869	102.66.0	Nationwide Children's Hospital	22	READ	34D93603-E9A3-43A0-9FDE-462820D6D4DC	12	TCGA	2016			Rectum	TCGA-DC-5869	cd05d121-f107-4c8e-95a8-153a84f5134a	NO	Not Available	14	NO	26	-22676		0	153	Not Available
TCGA-DC-6154-01A-31R-1928-07	Tumor	Yes	Yes	No	TCGA-DC-6154	158.66.0	Nationwide Children's Hospital	22	READ	76041FEC-99D7-4B5C-8D6C-91479E068A33	12	TCGA	2016			Rectosigmoid Junction	TCGA-DC-6154	33e91116-8844-4861-843d-784c70b4a6fc	NO	Not Available	18	NO	25	-21093		0	273	Not Available	TCGA-DC-6154-D17886;TCGA-DC-6154-D17889;TCGA-DC-6154-D17883;TCGA-DC-6154-D17888	ae7103e5-b431-4be0-b041-09485384352a;ca705d57-a0eb-4310-8628-44af85e60bb9;1535646c-5346-457e-8157-8083e674308f;31ab0762-6f93-45f0-910b-0cc012bfbde4	Not Available;Not Available;Not Available;Not Available	27;27;27;27	242;242;242;242	91;91;91;91	Fluorouracil;Oxaliplatin;Fluorouracil;Leucovorin	Not Available;Not Available;Not Available;Not Available	10;10;10;10	12;12;12;12	Not Available;Not Available;Not Available;Not Available	Not Available;Not Available;Not Available;Not Available	ADJUVANT;ADJUVANT;ADJUVANT;ADJUVANT	Not Applicable;Not Applicable;Not Applicable;Not Applicable	1;1;1;1	IV;IV;IV;IV	NO;NO;NO;NO	Chemotherapy;Chemotherapy;Chemotherapy;Other, specify in notes	Not Available;Not Available;Not Available;Ancillary	Not Available;Not Available;Not Available;Not Available	Not Available;Not Available;Not Available;Not Available
TCGA-DC-6155-01A-11R-1660-07	Tumor	Yes	Yes	No	TCGA-DC-6155	102.66.0	Nationwide Children's Hospital	22	READ	04817C62-997F-43F2-8922-6DAC6AD4E6F2	12	TCGA	2016			Rectosigmoid Junction	TCGA-DC-6155	eb75ca70-e60f-453f-820c-485390abad88	NO	Not Available	15	NO	26	-11381		0	225	Not Available	TCGA-DC-6155-D15164;TCGA-DC-6155-D15163;TCGA-DC-6155-D15168;TCGA-DC-6155-D15166	0b815912-6451-40de-8bdf-676366ba19f1;c6d39c6c-9b36-4771-9d2b-f7fd8791e5f4;2280d088-6312-4936-90a6-1076aecf0b11;f7f4fe18-913d-4ce0-82a3-d4dc4d4b8759	Not Available;Not Available;Not Available;Not Available	12;12;12;12	239;71;239;239	57;57;57;57	Leucovorin;Oxaliplatin;Fluorouracil;Fluorouracil	Not Available;Not Available;Not Available;Not Available	8;8;8;8	11;2;12;12	160-650;130;1900;650-600	mg;mg;mg;mg	ADJUVANT;ADJUVANT;ADJUVANT;ADJUVANT	Not Applicable;Not Applicable;Not Applicable;Not Applicable	1;1;1;1	IV;IV;IV;IV	NO;NO;NO;NO	Other, specify in notes;Chemotherapy;Chemotherapy;Chemotherapy	Ancillary agent;Not Available;Not Available;Not Available	5970;260;22800;7600	mg;mg;mg;mg
TCGA-DC-6156-01A-11R-1660-07	Tumor	Yes	Yes	No	TCGA-DC-6156	102.66.0	Nationwide Children's Hospital	22	READ	39981C26-EB9D-4AC3-A614-9F0F2EE7FEC2	12	TCGA	2016			Rectosigmoid Junction	TCGA-DC-6156	261925e3-96e4-440c-8e95-c003d44ab2f2	NO	Not Available	5	NO	26	-22706		0	212	Not Available	TCGA-DC-6156-D15198;TCGA-DC-6156-D15196;TCGA-DC-6156-D15197;TCGA-DC-6156-D15199;TCGA-DC-6156-D21979;TCGA-DC-6156-D21980;TCGA-DC-6156-D29374;TCGA-DC-6156-D29373;TCGA-DC-6156-D29375;TCGA-DC-6156-D44758	c3baaf92-b499-4f7a-9431-70b545c0e8d3;60a99194-92a3-4737-a849-330f061aa523;f501c115-db91-4cde-acb1-35d17cf23bed;609c5cb0-e725-45d6-991d-6064fdca9e45;d409689c-b0f7-406a-bb0d-f9f1dc4b774f;54129ecf-0125-45a8-8506-eb8248500ae8;f4c74905-0f74-43ef-993d-bf84e70f61c1;7924ad55-eb1c-47f3-a2b5-aefe07edff8d;e8158296-a375-4c50-a27d-a7021b3a07d3;45C103CA-FAFA-4BE8-96BB-786E15D2D8CA	Not Available;Not Available;Not Available;Not Available;Not Available;Not Available;Not Available;Not Available;Not Available;Not Available	15;15;15;15;22;22;16;16;16;26	334;269;334;334;Not Available;Not Available;Not Available;Not Available;Not Available;761	92;87;92;92;365;395;365;365;365;395	Fluorouracil;Oxaliplatin;Leucovorin;Fluorouracil;Irinotecan HCL;bevacizumab;Fluorouracil;Fluorouracil;Leucovorin;BEVACIZUmab	Not Available;Not Available;Not Available;Not Available;Not Available;Not Available;Not Available;Not Available;Not Available;Clinical Progressive Disease	8;8;8;8;2;2;3;3;3;6	17;12;17;17;8;6;8;8;8;Not Available	800;170;210;2400;380;480;320;800;100;Not Available	mg;mg;mg;mg;mg;mg;mg;mg;mg;Not Available	PALLIATIVE;PALLIATIVE;PALLIATIVE;PALLIATIVE;PALLIATIVE;PALLIATIVE;PALLIATIVE;PALLIATIVE;PALLIATIVE;Not Available	Not Applicable;Not Applicable;Not Applicable;Not Applicable;Not Applicable;Not Applicable;Not Applicable;Not Applicable;Not Applicable;Not Applicable	1;1;1;1;2;2;2;2;2;Not Available	IV;IV;IV;IV;IV;IV;IV;IV;IV;Not Available	NO;NO;NO;NO;YES;YES;YES;YES;YES;NO	Chemotherapy;Chemotherapy;Other, specify in notes;Chemotherapy;Chemotherapy;Immunotherapy;Chemotherapy;Chemotherapy;Chemotherapy;Chemotherapy	Not Available;Not Available;Ancillary agent;Not Available;Not Available;Not Available;Not Available;Not Available;Not Available;Not Available	13600;1830;3570;35500;2800;2880;2368;5920;740;Not Available	mg;mg;mg;mg;mg;mg;mg;mg;mg;Not Available
TCGA-DC-6157-01A-11R-1660-07	Tumor	Yes	Yes	No	TCGA-DC-6157	102.66.0	Nationwide Children's Hospital	22	READ	229F1CC3-8F95-4A17-9A52-1A9447CC5868	12	TCGA	2016			Rectosigmoid Junction	TCGA-DC-6157	634d542b-a72f-408b-9fef-65ef6c45f882	NO	Not Available	3	NO	26	-17807		0	850	Not Available
TCGA-DC-6158-01A-11R-1660-07	Tumor	Yes	Yes	No	TCGA-DC-6158	102.66.0	Nationwide Children's Hospital	22	READ	8EEFC240-50A6-4FAC-B22C-81CEE7F1B570	12	TCGA	2016			Rectum	TCGA-DC-6158	0011a67b-1ba9-4a32-a6b8-7850759a38cf	NO	Not Available	2	NO	26	-25842		0	212	Not Available
TCGA-DC-6160-01A-11R-1660-07	Tumor	Yes	Yes	No	TCGA-DC-6160	102.66.0	Nationwide Children's Hospital	22	READ	C2C8532E-3091-4BA3-8A76-78F5057474DF	12	TCGA	2016			Rectosigmoid Junction	TCGA-DC-6160	2bd23664-453b-4fbf-823e-6dbcde0c4a2a	NO	Not Available	12	YES	26	-24990		0	608	Not Available
TCGA-DC-6681-01A-11R-A32Z-07	Tumor	Yes	Yes	No	TCGA-DC-6681	139.71.0	Nationwide Children's Hospital	22	READ	FE8A4B88-F2A4-49BD-84CC-4CD6D70765A7	12	TCGA	2016			Rectosigmoid Junction	TCGA-DC-6681	3e97286f-8aa8-4b6a-b339-d7a8e30f60c2	YES	Normal	15	NO	Not Available	-25659		0	181	Not Available	TCGA-DC-6681-D17003;TCGA-DC-6681-D17004;TCGA-DC-6681-D17001;TCGA-DC-6681-D17005	70773b35-24f4-40be-8d08-4e29f9b40993;db7f6761-c134-48ba-b2f3-df57a979b4b1;0389e5fe-ae72-4684-8857-a1786571f0fc;f49b8f63-3f14-47e6-ac92-e3fe637e5299	Not Available;Not Available;Not Available;Not Available	29;29;29;29	136;136;136;136	38;38;38;38	fluorouracil;Leucovorin Calcium;Fluorouracil;Oxaliplatin	Not Available;Not Available;Not Available;Not Available	9;9;9;9	8;8;8;8	1900;160;600;110	mg;mg;mg;mg	ADJUVANT;ADJUVANT;ADJUVANT;ADJUVANT	Not Applicable;Not Applicable;Not Applicable;Not Applicable	1;1;1;1	IV;IV;IV;IV	NO;NO;NO;NO	Chemotherapy;Other, specify in notes;Chemotherapy;Chemotherapy	Not Available;Ancillary;Not Available;Not Available	15200;1280;3920;850	mg;mg;mg;mg
TCGA-DC-6682-01A-11R-1830-07	Tumor	Yes	Yes	No	TCGA-DC-6682	139.71.0	Nationwide Children's Hospital	22	READ	BFDA930B-DFEB-4E53-A23F-EB6B7551F119	12	TCGA	2016			Rectosigmoid Junction	TCGA-DC-6682	26964b56-583f-46cc-ab2e-a948bf3e5432	NO	Not Available	45	NO	Not Available	-21062		0	122	Not Available
TCGA-DC-6683-01A-11R-1830-07	Tumor	Yes	Yes	No	TCGA-DC-6683	139.71.0	Nationwide Children's Hospital	22	READ	05EBC58B-1E72-4E92-A021-1E8E387E7E39	12	TCGA	2016			Rectosigmoid Junction	TCGA-DC-6683	16a9e1c5-85c2-4930-a16c-af59114bac9a	NO	Not Available	70	NO	Not Available	-15918		0	153	Not Available	TCGA-DC-6683-D16997;TCGA-DC-6683-D16998;TCGA-DC-6683-D16996;TCGA-DC-6683-D17000	7b26e472-0f10-4ca1-9bb1-4dbd2a4852e9;102d8593-ffff-4a1e-8f0d-0d8e1dac97af;c35d6f62-4fe4-460c-9ca1-eef4461e775d;d212da89-e3a1-4588-ab55-5f0513443f06	Not Available;Not Available;Not Available;Not Available	18;18;18;18	214;214;214;214	50;50;50;50	Fluorouracil;Oxaliplatin;Fluorouracil;Leucovorin Calcium	Not Available;Not Available;Not Available;Not Available	4;4;4;4	12;12;12;12	2400;170;800;800	mg;mg;mg;mg	ADJUVANT;ADJUVANT;ADJUVANT;ADJUVANT	Not Applicable;Not Applicable;Not Applicable;Not Applicable	1;1;1;1	IV;IV;IV;IV	NO;NO;NO;NO	Chemotherapy;Chemotherapy;Chemotherapy;Other, specify in notes	Not Available;Not Available;Not Available;Ancillary	28800;1980;9600;9600	mg;mg;mg;mg
TCGA-DM-A0X9-01A-11R-A155-07	Tumor	Yes	Yes	No	TCGA-DM-A0X9	132.71.0	Nationwide Children's Hospital	22	COAD	8FC076F9-90C8-4126-ADDB-C88B7FB07490	12	TCGA	2016			Discrepancy	TCGA-DM-A0X9	75ea63a9-357b-4566-bd78-eaa67809decd	YES	Normal	Not Available	YES	10	-26217		0	3429	Not Available
TCGA-DM-A0XD-01A-12R-A155-07	Tumor	Yes	Yes	No	TCGA-DM-A0XD	132.71.0	Nationwide Children's Hospital	22	COAD	336DEC69-C97B-4290-B24C-421A8AD1F76D	12	TCGA	2016			Discrepancy	TCGA-DM-A0XD	a56f6562-d2af-47b9-bf81-94b3b4893173	YES	Normal	Not Available	YES	15	-23966	743	0		Not Available
TCGA-DM-A0XF-01A-11R-A155-07	Tumor	Yes	Yes	No	TCGA-DM-A0XF	132.71.0	Nationwide Children's Hospital	22	COAD	BDFF2A33-3AF7-48F3-AB70-533E6289A219	12	TCGA	2016			Discrepancy	TCGA-DM-A0XF	b823d6e5-54b0-43d3-95e2-9be33dc6f734	NO	Not Available	Not Available	Not Available	15	-25032	1162	0		Not Available	TCGA-DM-A0XF-D30352;TCGA-DM-A0XF-D30353	85F76F5C-1C87-421C-AE2C-9346148FFA56;5A51E617-F6C8-4325-A8B3-8355D2A9C937	Not Available;Not Available	10;12	174;Not Available	45;201	Mayo 425-20;FOLFIRI	Complete Response;Unknown	4;4	Not Available;Not Available	Not Available;Not Available	Not Available;Not Available	Not Available;Not Available	Not Applicable;Not Applicable	Not Available;Not Available	Not Available;Not Available	NO;NO	Chemotherapy;Chemotherapy	Not Available;Not Available	Not Available;Not Available	Not Available;Not Available
TCGA-DM-A1D0-01A-11R-A155-07	Tumor	Yes	Yes	No	TCGA-DM-A1D0	132.71.0	Nationwide Children's Hospital	22	COAD	740891C6-4938-44C1-8FCC-B28FB85E33C1	12	TCGA	2016			Sigmoid Colon	TCGA-DM-A1D0	1b0b0533-7c4f-4edd-a75e-8b56f49d54ab	YES	Normal	Not Available	Not Available	Not Available	-28875		0	3625	3625
TCGA-DM-A1D4-01A-21R-A155-07	Tumor	Yes	Yes	No	TCGA-DM-A1D4	132.71.0	Nationwide Children's Hospital	22	COAD	0CA4780E-3637-418E-A249-19693DE5CB7B	12	TCGA	2016			Cecum	TCGA-DM-A1D4	849442d3-eb82-416e-9d36-2fc15dfac67a	YES	Normal	Not Available	Not Available	Not Available	-29403	2821	0	2821	2821
TCGA-DM-A1D6-01A-21R-A155-07	Tumor	Yes	Yes	No	TCGA-DM-A1D6	132.71.0	Nationwide Children's Hospital	22	COAD	F2E341FB-ABF6-4A33-B37F-C405E3118716	12	TCGA	2016			Splenic Flexure	TCGA-DM-A1D6	eb191e71-4b6e-4c8d-8348-519be5a1e657	YES	Normal	Not Available	Not Available	Not Available	-32302	570	0	570	570
TCGA-DM-A1D7-01A-11R-A155-07	Tumor	Yes	Yes	No	TCGA-DM-A1D7	132.71.0	Nationwide Children's Hospital	22	COAD	5DA8AAB6-9C07-477B-8BD6-000FD2EA3365	12	TCGA	2016			Sigmoid Colon	TCGA-DM-A1D7	fac2c617-8149-45bb-b766-fbe13dc3c425	YES	Normal	Not Available	Not Available	Not Available	-30142		0		0
TCGA-DM-A1D8-01A-11R-A155-07	Tumor	Yes	Yes	No	TCGA-DM-A1D8	132.71.0	Nationwide Children's Hospital	22	COAD	919CBD80-C377-4055-B4FD-4DE87D3F910D	12	TCGA	2016			Ascending Colon	TCGA-DM-A1D8	92c043b6-8d53-4c1c-808a-c4be5e2926e6	YES	Normal	Not Available	Not Available	Not Available	-18311	383	0	383	383
TCGA-DM-A1D9-01A-11R-A155-07	Tumor	Yes	Yes	No	TCGA-DM-A1D9	132.71.0	Nationwide Children's Hospital	22	COAD	D7AA1EAE-BE31-4851-A09D-A95395B0EA76	12	TCGA	2016			Cecum	TCGA-DM-A1D9	e3b6018c-ab2c-47c5-b183-a295d0110835	NO	Not Available	Not Available	YES	Not Available	-24514		0	3920	3920
TCGA-DM-A1DA-01A-11R-A155-07	Tumor	Yes	Yes	No	TCGA-DM-A1DA	132.71.0	Nationwide Children's Hospital	22	COAD	0A3227C8-0F9F-4184-A215-1EE82BBBA3FF	12	TCGA	2016			Cecum	TCGA-DM-A1DA	f4a804d3-b5c4-4da5-800f-6e5757ecfa1c	YES	Normal	Not Available	Not Available	Not Available	-26169	228	0	228	228
TCGA-DM-A1DB-01A-11R-A155-07	Tumor	Yes	Yes	No	TCGA-DM-A1DB	132.71.0	Nationwide Children's Hospital	22	COAD	8918AAF4-AFD0-450D-BBB2-E50601B25AFE	12	TCGA	2016			Sigmoid Colon	TCGA-DM-A1DB	d71ae66e-2c8a-4fd8-8b4b-a5a2d456a21d	YES	Normal	Not Available	Not Available	Not Available	-24888	1348	0	1348	1348
TCGA-DM-A1HA-01A-11R-A155-07	Tumor	Yes	Yes	No	TCGA-DM-A1HA	132.71.0	Nationwide Children's Hospital	22	COAD	238B9BB0-D619-48FE-8BFF-5B435A5D9EEF	12	TCGA	2016			Ascending Colon	TCGA-DM-A1HA	56c8b812-ca8e-4eb2-b0fe-f264316789bf	YES	Normal	Not Available	YES	Not Available	-30272		0	2600	2600
TCGA-DM-A1HB-01A-21R-A180-07	Tumor	Yes	Yes	No	TCGA-DM-A1HB	172.69.0	Nationwide Children's Hospital	22	COAD	AD5BC667-3D76-487F-BDB8-2AE27BAD4F44	12	TCGA	2016			Transverse Colon	TCGA-DM-A1HB	8C0894FB-5E78-40AE-BE0B-329CA30F758A	YES	Abnormal	Not Available	NO	Not Available	-27708		0	3786	3786
TCGA-DM-A280-01A-12R-A16W-07	Tumor	Yes	Yes	No	TCGA-DM-A280	154.69.0	Nationwide Children's Hospital	22	COAD	D4C64415-5D13-4AFA-9029-060033681ACF	12	TCGA	2016			Ascending Colon	TCGA-DM-A280	6775CE57-B4CF-425C-A898-061BB9A8A1A8	YES	Normal	Not Available	NO	27	-25649	236	0	236	Not Available
TCGA-DM-A282-01A-12R-A16W-07	Tumor	Yes	Yes	No	TCGA-DM-A282	154.69.0	Nationwide Children's Hospital	22	COAD	42083965-AFBE-4031-B9E9-588C63A4BA16	12	TCGA	2016			Hepatic Flexure	TCGA-DM-A282	E75985CB-357E-4072-B047-EEA37965D70C	YES	Normal	Not Available	NO	27	-22265		0	4122	Not Available
TCGA-DM-A285-01A-11R-A16W-07	Tumor	Yes	Yes	No	TCGA-DM-A285	154.69.0	Nationwide Children's Hospital	22	COAD	50EEFC17-C5FB-43AC-BFC6-5AC9F7BAB25B	12	TCGA	2016			Ascending Colon	TCGA-DM-A285	99C532B0-6B42-4925-A344-FC7262C415EE	YES	Normal	Not Available	YES	27	-26021	179	0		Not Available
TCGA-DM-A288-01A-11R-A16W-07	Tumor	Yes	Yes	No	TCGA-DM-A288	154.69.0	Nationwide Children's Hospital	22	COAD	D80C2025-6608-49A4-8097-6070F6C38FC0	12	TCGA	2016			Cecum	TCGA-DM-A288	143F2DD6-A280-41C5-9242-442EF91B73EC	NO	Not Available	Not Available	Not Available	27	-25084	427	0	427	Not Available
TCGA-DM-A28A-01A-21R-A32Y-07	Tumor	Yes	Yes	No	TCGA-DM-A28A	154.69.0	Nationwide Children's Hospital	22	COAD	8FB39462-B0B3-4B25-857D-7DDA12642E75	12	TCGA	2016			Cecum	TCGA-DM-A28A	9B2C325C-1F03-43C7-AD5C-B49C6D205635	YES	Normal	Not Available	Not Available	27	-28833	805	0	805	Not Available
TCGA-DM-A28C-01A-11R-A32Y-07	Tumor	Yes	Yes	No	TCGA-DM-A28C	154.69.0	Nationwide Children's Hospital	22	COAD	73F12B29-7438-447E-B049-7079267709F5	12	TCGA	2016			Sigmoid Colon	TCGA-DM-A28C	F83B909C-DA90-41ED-B532-A2EF9371CFF9	NO	Not Available	Not Available	YES	27	-27073	2475	0	2475	Not Available
TCGA-DM-A28E-01A-11R-A32Y-07	Tumor	Yes	Yes	No	TCGA-DM-A28E	154.69.0	Nationwide Children's Hospital	22	COAD	41DA556D-D24C-4542-A04B-3941DEFFEC48	12	TCGA	2016			Sigmoid Colon	TCGA-DM-A28E	85BDC1AC-A1A4-46C2-BC2D-E5FABF5C89E9	YES	Normal	Not Available	YES	2	-26602		0	3530	Not Available
TCGA-DM-A28F-01A-11R-A32Y-07	Tumor	Yes	Yes	No	TCGA-DM-A28F	154.69.0	Nationwide Children's Hospital	22	COAD	589B41B4-3F5E-4CB0-96DD-142FA39EC465	12	TCGA	2016			Sigmoid Colon	TCGA-DM-A28F	022F39E9-57EE-4B2B-8B3A-8929E3D69A37	YES	Normal	Not Available	YES	27	-26856	1094	0	1094	Not Available
TCGA-DM-A28G-01A-11R-A16W-07	Tumor	Yes	Yes	No	TCGA-DM-A28G	154.69.0	Nationwide Children's Hospital	22	COAD	746DD828-BCEE-4351-A7DB-6B2604DA4BFD	12	TCGA	2016			Ascending Colon	TCGA-DM-A28G	FFA7E03A-4A3C-41F0-937A-4FB862FD2194	YES	Normal	Not Available	YES	27	-27641	1849	0	1849	Not Available
TCGA-DM-A28H-01A-11R-A16W-07	Tumor	Yes	Yes	No	TCGA-DM-A28H	154.69.0	Nationwide Children's Hospital	22	COAD	3E0115D6-4A1F-4E66-9CF0-EE35AC4E45DD	12	TCGA	2016			Cecum	TCGA-DM-A28H	AEC0C661-AFAC-4F7A-8C31-154D743F2499	YES	Normal	Not Available	Not Available	27	-18325		0	3423	Not Available
TCGA-DM-A28K-01A-21R-A32Y-07	Tumor	Yes	Yes	No	TCGA-DM-A28K	154.69.0	Nationwide Children's Hospital	22	COAD	3D4159BC-FBAD-408C-B2E9-2F95529C4DA9	12	TCGA	2016			Hepatic Flexure	TCGA-DM-A28K	3E1886A8-2ED2-41EE-8B58-10F5321ADE6F	NO	Not Available	Not Available	Not Available	27	-27428		0	2835	Not Available
TCGA-DM-A28M-01A-12R-A16W-07	Tumor	Yes	Yes	No	TCGA-DM-A28M	154.69.0	Nationwide Children's Hospital	22	COAD	8C4222FC-CDED-41B9-BB7D-CF57962B3995	12	TCGA	2016			Descending Colon	TCGA-DM-A28M	C48E2CE0-3806-4675-92F3-D38FF67C5EFA	YES	Normal	Not Available	Not Available	27	-23043		0	2775	Not Available
TCGA-DT-5265-01A-21R-1830-07	Tumor	Yes	Yes	No	TCGA-DT-5265	139.71.0	Nationwide Children's Hospital	22	READ	CE32828E-C41B-49BC-A25F-B768410818C0	12	TCGA	2016			Rectum	TCGA-DT-5265	3f10de1e-c8ce-415e-b4e1-e50901686a2f	Not Available	Not Available	Not Available	Not Available	9	-18669		0	8	Not Available
TCGA-DY-A0XA-01A-11R-A155-07	Tumor	Yes	Yes	No	TCGA-DY-A0XA	133.70.0	Nationwide Children's Hospital	22	READ	911123C6-E8CA-47F7-B491-B079013F81E5	12	TCGA	2016			Rectosigmoid Junction	TCGA-DY-A0XA	9df9af6b-00b0-47af-aac7-b52dac399ba5	YES	Normal	Not Available	Not Available	21	-21115		0	3635	3635	TCGA-DY-A0XA-D30448	3A895248-930E-46DE-99A6-2D6B7732C640	Not Available	10	239	47	Mayo 425-20	Complete Response	4	Not Available	Not Available	Not Available	Not Available	Not Applicable	Not Available	Not Available	NO	Chemotherapy	Not Available	Not Available	Not Available
TCGA-DY-A1DC-01A-31R-A155-07	Tumor	Yes	Yes	No	TCGA-DY-A1DC	133.70.0	Nationwide Children's Hospital	22	READ	51D6D6DB-FFC5-4CC3-82FA-BE4FC8440645	12	TCGA	2016			Rectosigmoid Junction	TCGA-DY-A1DC	205f30ff-fb10-44a8-a1c6-c538de100db5	YES	Normal	Not Available	Not Available	Not Available	-26436	1258	0		Not Available	TCGA-DY-A1DC-D30402	1DD51FDD-A9D3-4ECD-B3DF-F74DABB7F28D	Not Available	10	828	771	Capecitabine -xeloda	Partial Response	4	Not Available	Not Available	Not Available	Not Available	Not Applicable	Not Available	Not Available	NO	Chemotherapy	Not Available	Not Available	Not Available
TCGA-DY-A1DD-01A-21R-A155-07	Tumor	Yes	Yes	No	TCGA-DY-A1DD	133.70.0	Nationwide Children's Hospital	22	READ	893899FA-F721-4891-846C-4F50AE1218D1	12	TCGA	2016			Rectosigmoid Junction	TCGA-DY-A1DD	813bb368-9389-4528-9b18-387374bc912f	YES	Normal	Not Available	Not Available	Not Available	-28159	1741	0	1741	1741
TCGA-DY-A1DE-01A-11R-A155-07	Tumor	Yes	Yes	No	TCGA-DY-A1DE	133.70.0	Nationwide Children's Hospital	22	READ	363A7DF9-04CC-492A-8A78-CD8EE4F5C512	12	TCGA	2016			Rectum	TCGA-DY-A1DE	5555fbdd-962f-4d79-b36c-ae3c3cc4aff4	YES	Normal	Not Available	Not Available	Not Available	-20504		0	3667	3667	TCGA-DY-A1DE-D30446;TCGA-DY-A1DE-D30447	D369621F-ABAD-4DC9-B8ED-BAC84CF0BFB5;2B357047-E9A9-473A-9D6C-0DFD7D0DE8C8	Not Available;Not Available	10;10	78;379	46;291	Mayo 425-20;Mayo 425-20	Complete Response;Complete Response	4;4	Not Available;Not Available	Not Available;Not Available	Not Available;Not Available	Not Available;Not Available	Not Applicable;Not Applicable	Not Available;Not Available	Not Available;Not Available	NO;NO	Chemotherapy;Chemotherapy	Not Available;Not Available	Not Available;Not Available	Not Available;Not Available
TCGA-DY-A1DF-01A-11R-A155-07	Tumor	Yes	Yes	No	TCGA-DY-A1DF	133.70.0	Nationwide Children's Hospital	22	READ	EF47D3D8-FD4D-4BA5-B000-6C1380C5C073	12	TCGA	2016			Rectosigmoid Junction	TCGA-DY-A1DF	b1a787b6-8e94-4b1b-b063-3338c80eef78	YES	Normal	Not Available	Not Available	Not Available	-26763	734	0	734	734
TCGA-DY-A1DG-01A-11R-A32Y-07	Tumor	Yes	Yes	No	TCGA-DY-A1DG	133.70.0	Nationwide Children's Hospital	22	READ	5150C12F-61CF-41B9-A8E7-E4A7D432EC12	12	TCGA	2016			Rectum	TCGA-DY-A1DG	89e4905e-31bb-4125-9262-93f600aed7e5	YES	Normal	Not Available	YES	Not Available	-27396	1566	0		Not Available
TCGA-DY-A1H8-01A-21R-A155-07	Tumor	Yes	Yes	No	TCGA-DY-A1H8	133.70.0	Nationwide Children's Hospital	22	READ	94C1020C-6012-41C3-A085-A5BF5FEB560F	12	TCGA	2016			Rectum	TCGA-DY-A1H8	c2395f04-e248-4091-855d-802b1b871f29	NO	Not Available	Not Available	Not Available	Not Available	-28459	992	0	992	992
TCGA-EF-5830-01A-01R-1660-07	Tumor	Yes	Yes	No	TCGA-EF-5830	102.66.0	Nationwide Children's Hospital	22	READ	973022F4-AF3F-4C78-BFDC-3D317EC1034A	12	TCGA	2016			Rectum	TCGA-EF-5830	0b6b1937-4024-4f2c-aeca-46387277755f	NO	Not Available	Not Available	NO	15	-19802		0	15	Not Available
TCGA-EF-5831-01A-01R-1660-07	Tumor	Yes	Yes	No	TCGA-EF-5831	102.66.0	Nationwide Children's Hospital	22	READ	F5A29A6F-74F8-43D5-A651-27CA141E453E	12	TCGA	2016			Rectum	TCGA-EF-5831	4d5437b3-b6a0-4d17-a7aa-4f2b790e4532	NO	Not Available	Not Available	Not Available	15	-26331		0	73	Not Available
TCGA-EI-6506-01A-11R-1736-07	Tumor	Yes	Yes	No	TCGA-EI-6506	122.66.0	Nationwide Children's Hospital	22	READ	6DD93B09-5460-43AB-8F30-693F8AEC19C6	12	TCGA	2016			Rectosigmoid Junction	TCGA-EI-6506	bcb21cdd-2f57-4df0-bbbe-a74fa5a654d6	NO	Not Available	23	NO	9	-28587		0	232	Not Available
TCGA-EI-6507-01A-11R-1736-07	Tumor	Yes	Yes	No	TCGA-EI-6507	122.66.0	Nationwide Children's Hospital	22	READ	0CC50FFA-6C9C-4E8C-865C-3187058223F6	12	TCGA	2016			Rectum	TCGA-EI-6507	c3f0608b-d493-4c74-930a-d7998a48a659	NO	Not Available	20	NO	13	-22176		0	5	Not Available
TCGA-EI-6508-01A-11R-1736-07	Tumor	Yes	Yes	No	TCGA-EI-6508	122.66.0	Nationwide Children's Hospital	22	READ	8FD62B3B-95BC-4DAE-AE83-0A1D89A5EED9	12	TCGA	2016			Rectosigmoid Junction	TCGA-EI-6508	d8bfcc67-f5c3-42cd-9fc4-bd483f896da1	NO	Not Available	12	NO	9	-17827		0	66	Not Available	TCGA-EI-6508-D28936	a4922b17-c151-4bac-bd9d-a607e43949e8	Not Available	2	258	76	oxaliplatinum + 5-FU	Not Available	3	12	Not Available	mg/m2/day	ADJUVANT	Not Applicable	Not Available	IV	NO	Chemotherapy	Not Available	Not Available	mg
TCGA-EI-6509-01A-11R-1736-07	Tumor	Yes	Yes	No	TCGA-EI-6509	122.66.0	Nationwide Children's Hospital	22	READ	8475371A-FAC0-4C70-A658-FC86292451BE	12	TCGA	2016			Rectosigmoid Junction	TCGA-EI-6509	652e503a-1be8-445b-96d6-ff114f911e76	NO	Not Available	60	NO	13	-19666		0	250	Not Available	TCGA-EI-6509-D28629	04e8bf95-c20c-4276-a4ca-0acf83597ea1	Not Available	27	Not Available	395	FOLFOX	Not Available	2	Not Available	Not Available	mg	ADJUVANT	Not Applicable	Not Available	IV	YES	Chemotherapy	Not Available	Not Available	Not Available
TCGA-EI-6510-01A-11R-1736-07	Tumor	Yes	Yes	No	TCGA-EI-6510	122.66.0	Nationwide Children's Hospital	22	READ	B741BBA3-F8C6-47A1-A9EA-8FE1BC8F5D49	12	TCGA	2016			Rectosigmoid Junction	TCGA-EI-6510	093ca3a7-f545-468a-85ed-a35c3da03628	NO	Not Available	29	NO	9	-28328		0	14	Not Available
TCGA-EI-6511-01A-11R-1736-07	Tumor	Yes	Yes	No	TCGA-EI-6511	122.66.0	Nationwide Children's Hospital	22	READ	F0ED5E2C-0CA5-406E-B091-1D4A1204BD19	12	TCGA	2016			Rectum	TCGA-EI-6511	d004a083-6dc6-4db6-96d0-88a8ca3b1b93	NO	Not Available	Not Available	YES	9	-19237		0	121	Not Available	TCGA-EI-6511-D28932	CA39B724-0291-4EB0-87A1-D85C280C3964	Not Available	2	182	161	oxaliplatinum+5-FU	Not Available	3	3	Not Available	mg/m2/day	ADJUVANT	Not Applicable	Not Available	IV	NO	Chemotherapy	Not Available	Not Available	mg
TCGA-EI-6512-01A-11R-1736-07	Tumor	Yes	Yes	No	TCGA-EI-6512	122.66.0	Nationwide Children's Hospital	22	READ	16AD2E08-EB6F-42E8-BBE1-8236758AEA56	12	TCGA	2016			Rectosigmoid Junction	TCGA-EI-6512	25b43e40-e1f9-42a0-8052-5138f381eed9	NO	Not Available	Not Available	NO	13	-23537		0	20	Not Available	TCGA-EI-6512-D28635	b21dc457-7653-4411-931f-6d024c1c33c1	Not Available	27	Not Available	20	FOLFOX	Not Available	2	Not Available	Not Available	mg	ADJUVANT	Not Applicable	Not Available	IV	YES	Chemotherapy	Not Available	Not Available	Not Available
TCGA-EI-6513-01A-21R-1736-07	Tumor	Yes	Yes	No	TCGA-EI-6513	122.66.0	Nationwide Children's Hospital	22	READ	FE5D573F-7F40-4D07-869D-F984C9452C8F	12	TCGA	2016			Rectosigmoid Junction	TCGA-EI-6513	a8a5553c-bfe1-4d5f-aacc-5549ded3f91f	NO	Not Available	Not Available	YES	16	-21776		0	210	Not Available
TCGA-EI-6514-01A-11R-1736-07	Tumor	Yes	Yes	No	TCGA-EI-6514	122.66.0	Nationwide Children's Hospital	22	READ	5ED6FCCD-3E1A-4AF0-839C-83D08FAFCFB8	12	TCGA	2016			Sigmoid Colon	TCGA-EI-6514	40974ab3-e532-4d6e-9c98-ee640f3976d6	NO	Not Available	Not Available	NO	13	-21618		0	216	Not Available	TCGA-EI-6514-D28631	139796C1-BFC0-4707-9CF2-52A9843422B6	Not Available	27	88	27	5-FU + LEULOV	Not Available	2	Not Available	Not Available	mg	ADJUVANT	Not Applicable	Not Available	IV	NO	Chemotherapy	Not Available	Not Available	Not Available
TCGA-EI-6881-01A-11R-A32Z-07	Tumor	Yes	Yes	No	TCGA-EI-6881	158.66.0	Nationwide Children's Hospital	22	READ	73457803-FA8A-4EA0-B82C-B7C4F0CEE0EA	12	TCGA	2016			Rectosigmoid Junction	TCGA-EI-6881	3aecf83e-c614-4ffa-8c82-1b5dadf6509e	NO	Not Available	15	NO	17	-22057		0	188	Not Available	TCGA-EI-6881-D29850	b66c7bf1-c626-40ca-b707-a3848b2bdd0b	Not Available	30	250	42	5 fluorouracil+leucovorin	Not Available	3	6	Not Available	mg/m2	ADJUVANT	Not Applicable	Not Available	IV	NO	Chemotherapy	Not Available	Not Available	mg
TCGA-EI-6882-01A-11R-1928-07	Tumor	Yes	Yes	No	TCGA-EI-6882	158.66.0	Nationwide Children's Hospital	22	READ	1DA86C7E-4279-454A-8615-E5099F2351DF	12	TCGA	2016			Rectosigmoid Junction	TCGA-EI-6882	e3a80e41-2e46-4b04-86c6-fd444d616ab5	NO	Not Available	30	NO	18	-21682		0	108	Not Available
TCGA-EI-6883-01A-31R-1928-07	Tumor	Yes	Yes	No	TCGA-EI-6883	158.66.0	Nationwide Children's Hospital	22	READ	0CCA11D4-0287-4921-B82B-2F9BD0A8C7EA	12	TCGA	2016			Rectosigmoid Junction	TCGA-EI-6883	468c2ecb-a21f-49a7-91f3-63d3ef266cf8	NO	Not Available	21	NO	18	-23268		0	121	Not Available	TCGA-EI-6883-D29852	f1e06e96-ffc3-4cf9-962b-2e718c64a40e	Not Available	30	111	55	5fluorouracil+leucovorin	Not Available	3	3	Not Available	mg/m2	ADJUVANT	Not Applicable	Not Available	IV	NO	Chemotherapy	Not Available	Not Available	mg
TCGA-EI-6884-01A-11R-1928-07	Tumor	Yes	Yes	No	TCGA-EI-6884	158.66.0	Nationwide Children's Hospital	22	READ	663032DD-1AB3-4817-A811-9A1921177101	12	TCGA	2016			Rectosigmoid Junction	TCGA-EI-6884	b2b125c7-8993-4424-b390-048ccccc9d08	NO	Not Available	Not Available	NO	18	-25995		0	83	Not Available	TCGA-EI-6884-D29853	36a71370-2d4f-45ac-8144-14a8731a5ce6	Not Available	30	Not Available	52	5 fluorouracilum+leucovorin	Not Available	3	Not Available	Not Available	mg/kg	ADJUVANT	Not Applicable	Not Available	IV	YES	Chemotherapy	Not Available	Not Available	mg
TCGA-EI-6885-01A-11R-1928-07	Tumor	Yes	Yes	No	TCGA-EI-6885	158.66.0	Nationwide Children's Hospital	22	READ	AE3D416D-E7F2-47A9-8AF4-13F991172619	12	TCGA	2016			Rectosigmoid Junction	TCGA-EI-6885	3165bf70-df19-4043-bcfc-9ae92197ef72	NO	Not Available	7	NO	21	-21140		0	160	Not Available	TCGA-EI-6885-D29907	b055a1f4-d417-4577-9543-dac2a5baa90d	Not Available	30	308	69	oxaliplatinum+5 fluorouracilum	Not Available	3	12	Not Available	mg/m2	ADJUVANT	Not Applicable	Not Available	IV	NO	Chemotherapy	Not Available	Not Available	mg
TCGA-EI-6917-01A-11R-1928-07	Tumor	Yes	Yes	No	TCGA-EI-6917	158.66.0	Nationwide Children's Hospital	22	READ	49A91A5F-C03C-4BCF-9FEE-31517F8DC5FF	12	TCGA	2016			Rectum	TCGA-EI-6917	0cb21fb0-520f-4105-99ec-697a335115b5	NO	Not Available	1	NO	18	-12113		0	237	Not Available	TCGA-EI-6917-D29855	4e8e5e86-a3d0-4b3d-b936-bc4046da5b55	Not Available	30	145	100	5fluorouracil+oxaciplatina+l-folinian discido	Not Available	3	Not Available	3120+132,6+312	mg/m2	ADJUVANT	Not Applicable	Not Available	IV	NO	Chemotherapy	Not Available	Not Available	mg
TCGA-EI-7002-01A-11R-1928-07	Tumor	Yes	Yes	No	TCGA-EI-7002	158.66.0	Nationwide Children's Hospital	22	READ	032C7D03-E303-4F12-AC75-C4A694AE6D96	12	TCGA	2016			Rectum	TCGA-EI-7002	2b1783da-9ede-4590-b96a-6b0eabc8777f	NO	Not Available	9	NO	21	-21192		0	84	Not Available	TCGA-EI-7002-D29904	cfb19b7d-cb95-4630-a70b-ccae74ce829b	Not Available	30	224	67	IRINOTECAN+5-fluorouracilim	Not Available	3	12	Not Available	mg/m2	ADJUVANT	Not Applicable	Not Available	IV	NO	Chemotherapy	Not Available	Not Available	mg
TCGA-EI-7004-01A-11R-1928-07	Tumor	Yes	Yes	No	TCGA-EI-7004	158.66.0	Nationwide Children's Hospital	22	READ	6C42CEA0-4632-4EAF-B39C-6D50978A06EA	12	TCGA	2016			Rectosigmoid Junction	TCGA-EI-7004	b2db7f47-540f-4bd3-81bb-d686b0225201	NO	Not Available	30	NO	18	-13566		0	62	Not Available	TCGA-EI-7004-D29858	f1a23525-1b5a-4f36-93f3-2c78da97de62	Not Available	30	188	41	xeloda	Not Available	3	7	Not Available	mg/m2	ADJUVANT	Not Applicable	Not Available	IV	NO	Chemotherapy	Not Available	Not Available	mg
TCGA-F4-6459-01A-11R-1774-07	Tumor	Yes	Yes	No	TCGA-F4-6459	123.74.0	Nationwide Children's Hospital	22	COAD	3DCE3537-6463-4142-9A6E-8B012E727890	12	TCGA	2016			Sigmoid Colon	TCGA-F4-6459	9fd08502-355b-4f5a-a25c-73ec7184f6d3	NO	Not Available	Not Available	NO	20	-22574		0	0	Not Available
TCGA-F4-6460-01A-11R-1774-07	Tumor	Yes	Yes	No	TCGA-F4-6460	123.74.0	Nationwide Children's Hospital	22	COAD	5020AB92-122D-4873-BA89-90921B861895	12	TCGA	2016			Sigmoid Colon	TCGA-F4-6460	2a7bbafe-d499-4241-ba3d-a52ba0a5db3c	NO	Not Available	Not Available	NO	20	-18637		0	0	Not Available	TCGA-F4-6460-D29825;TCGA-F4-6460-D29827;TCGA-F4-6460-D29828	24A4BE6E-8504-46A7-9FE6-9F601A1E0AAA;E00AA1AF-9E7F-47DD-BA9D-3662DCE2FD87;DE75E343-2A6A-4264-A2B7-1F99A217E0C7	Not Available;Not Available;Not Available	29;29;29	229;138;Not Available	26;26;313	Capecitabine;Oxaliplatin;Raltitrexed	Not Available;Not Available;Not Available	3;3;3	10;6;5	4;150;4	g/day;mg/day;g/day	ADJUVANT;ADJUVANT;ADJUVANT	Not Applicable;Not Applicable;Not Applicable	Not Available;Not Available;Not Available	PO;IV;IV	NO;NO;YES	Chemotherapy;Chemotherapy;Chemotherapy	Not Available;Not Available;Not Available	640;900;20	g/day;mg;Not Available
TCGA-F4-6461-01A-11R-1774-07	Tumor	Yes	Yes	No	TCGA-F4-6461	123.74.0	Nationwide Children's Hospital	22	COAD	2DCD0C28-C849-43DF-8E71-5E72AE856B00	12	TCGA	2016			Hepatic Flexure	TCGA-F4-6461	2900eadd-7e27-4371-94e5-7d58cdff0138	NO	Not Available	Not Available	NO	20	-15151		0	0	Not Available
TCGA-F4-6463-01A-11R-1723-07	Tumor	Yes	Yes	No	TCGA-F4-6463	116.77.0	Nationwide Children's Hospital	22	COAD	15D9DED5-F3FB-4971-ACDC-314EB5A6E072	12	TCGA	2016			Transverse Colon	TCGA-F4-6463	cbe23011-93b7-4e9f-b934-bd0122f91f54	NO	Not Available	Not Available	Not Available	20	-18804		0	0	Not Available
TCGA-F4-6569-01A-11R-1774-07	Tumor	Yes	Yes	No	TCGA-F4-6569	123.74.0	Nationwide Children's Hospital	22	COAD	4D3994BB-89DE-48F4-B333-AF3576040A5F	12	TCGA	2016			Transverse Colon	TCGA-F4-6569	d3062aac-4c42-41b4-a9f3-90aa72e6fb1e	NO	Not Available	Not Available	Not Available	20	-22203		0	0	Not Available	TCGA-F4-6569-D63479;TCGA-F4-6569-D63480	07B6950E-FF2F-4B33-BFF0-9CB598F7EFE2;6AC4AB3C-AA5A-4D66-B031-2ED464C10E17	Not Available;Not Available	11;11	201;201	23;23	Leucovorin;5-Fluorouracil	Complete Response;Complete Response	8;8	Not Available;Not Available	Not Available;Not Available	Not Available;Not Available	Not Available;Not Available	Not Applicable;Not Applicable	Not Available;Not Available	Not Available;Not Available	NO;NO	Ancillary;Chemotherapy	Not Available;Not Available	Not Available;Not Available	Not Available;Not Available
TCGA-F4-6570-01A-11R-1774-07	Tumor	Yes	Yes	No	TCGA-F4-6570	123.74.0	Nationwide Children's Hospital	22	COAD	1F6D6164-6F33-4EE1-A2F2-9B709B511ABA	12	TCGA	2016			Transverse Colon	TCGA-F4-6570	eeb42912-0c7a-46bb-bd95-369b2b425727	NO	Not Available	Not Available	Not Available	20	-28772		0	0	Not Available
TCGA-F4-6703-01A-11R-1839-07	Tumor	Yes	Yes	No	TCGA-F4-6703	138.78.0	Nationwide Children's Hospital	22	COAD	9F4FFC11-C2E9-4CA2-8B07-97ADBFEC3B5E	12	TCGA	2016			Ascending Colon	TCGA-F4-6703	0c53b010-4243-4da3-a059-7f54c9a850ec	Not Available	Not Available	Not Available	NO	23	-23644		0	56	Not Available
TCGA-F4-6704-01A-11R-1839-07	Tumor	Yes	Yes	No	TCGA-F4-6704	138.78.0	Nationwide Children's Hospital	22	COAD	FC00DB9E-BC7C-4BBE-856F-1854A7EC5B95	12	TCGA	2016			Sigmoid Colon	TCGA-F4-6704	c6ed47f4-358b-4f06-b5cd-cdf1d5c47b43	NO	Not Available	Not Available	NO	25	-21949		0	47	Not Available
TCGA-F4-6704-11A-01R-1839-07	Normal	Yes	Yes	No	TCGA-F4-6704	138.78.0	Nationwide Children's Hospital	22	COAD	FC00DB9E-BC7C-4BBE-856F-1854A7EC5B95	12	TCGA	2016			Sigmoid Colon	TCGA-F4-6704	c6ed47f4-358b-4f06-b5cd-cdf1d5c47b43	NO	Not Available	Not Available	NO	25	-21949		0	47	Not Available
TCGA-F4-6805-01A-11R-1839-07	Tumor	Yes	Yes	No	TCGA-F4-6805	138.78.0	Nationwide Children's Hospital	22	COAD	1D22C0F1-C915-412D-81F5-2DA0E1D766AC	12	TCGA	2016			Descending Colon	TCGA-F4-6805	e76258b7-e13a-4b05-855b-d792701ffba1	NO	Not Available	Not Available	NO	25	-21241		0	16	Not Available	TCGA-F4-6805-D35065	8EEA3753-54B7-4A29-9F52-588A974F7AA9	Not Available	14	111	29	Xeloda	Complete Response	9	Not Available	Not Available	Not Available	Not Available	Not Applicable	Not Available	Not Available	NO	Chemotherapy	Not Available	Not Available	Not Available
TCGA-F4-6806-01A-11R-1839-07	Tumor	Yes	Yes	No	TCGA-F4-6806	138.78.0	Nationwide Children's Hospital	22	COAD	2C01D99D-E209-4A22-B670-073A1E1DFF31	12	TCGA	2016			Sigmoid Colon	TCGA-F4-6806	bab21810-f51b-421e-a87f-1f1136cbc77a	NO	Not Available	Not Available	NO	31	-21625		0	20	Not Available	TCGA-F4-6806-D35434;TCGA-F4-6806-D35435;TCGA-F4-6806-D35436;TCGA-F4-6806-D35438;TCGA-F4-6806-D35439;TCGA-F4-6806-D35440;TCGA-F4-6806-D35441;TCGA-F4-6806-D55585;TCGA-F4-6806-D55586;TCGA-F4-6806-D55587;TCGA-F4-6806-D55588;TCGA-F4-6806-D55589;TCGA-F4-6806-D65811;TCGA-F4-6806-D65812;TCGA-F4-6806-D65813	21322B68-CA4A-4EBD-B6C2-2DE312E8C191;CE89B929-B40D-4B1D-8F2A-17FA387A40C0;C8070FFD-ED9D-4F92-8CC9-CDA03C1EF7FF;DB534232-0D51-49A2-8358-24D5BBA3A286;3CC4372C-CC95-4B06-B228-9917C5A2C310;270B1EAE-76FD-4BA8-82A9-61109D1AC48E;039AEB96-42C2-4F56-B70A-9C5F9D2CA39F;2843DF68-7A05-4F45-A0BD-415396178241;4A462DE8-23F3-43E1-B382-753F79648D56;8FBAFE5C-1DDC-4C8A-B9B1-1EE6000053B5;0457213A-4DDB-44D8-BAC8-B2125…	Not Available;Not Available;Not Available;Not Available;Not Available;Not Available;Not Available;Not Available;Not Available;Not Available;Not Available;Not Available;Not Available;Not Available;Not Available	27;27;27;27;27;27;27;9;9;9;9;9;30;30;30	158;158;158;263;263;412;412;760;760;760;760;883;Not Available;Not Available;Not Available	42;42;42;173;173;361;361;641;641;641;641;760;1161;1161;1161	Irinotecan;Leucovorin;5-Fluorouracil;Mitomycin;Capecitabine;Oxaliplatin;Capecitabine;Oxaliplatin;Leucovorin;Camptosar;5-Fluorouracil;Avastin;Oxaliplatin;Capecitabine;Bevacizumab	Complete Response;Complete Response;Complete Response;Complete Response;Complete Response;Complete Response;Complete Response;Partial Response;Partial Response;Partial Response;Partial Response;Partial Response;Not Applicable;Not Applicable;Not Applicable	9;9;9;9;9;9;9;1;1;1;1;1;9;9;9	Not Available;Not Available;Not Available;Not Available;Not Available;Not Available;Not Available;Not Available;Not Available;Not Available;Not Available;Not Available;Not Available;Not Available;Not Available	Not Available;Not Available;Not Available;Not Available;Not Available;Not Available;Not Available;Not Available;Not Available;Not Available;Not Available;Not Available;Not Available;Not Available;Not Available	Not Available;Not Available;Not Available;Not Available;Not Available;Not Available;Not Available;Not Available;Not Available;Not Available;Not Available;Not Available;Not Available;Not Available;Not Available	Not Available;Not Available;Not Available;Not Available;Not Available;Not Available;Not Available;Not Available;Not Available;Not Available;Not Available;Not Available;Not Available;Not Available;Not Available	Not Applicable;Not Applicable;Not Applicable;Not Applicable;Not Applicable;Not Applicable;Not Applicable;Not Applicable;Not Applicable;Not Applicable;Not Applicable;Not Applicable;Not Applicable;Not Applicable;Not Applicable	Not Available;Not Available;Not Available;Not Available;Not Available;Not Available;Not Available;Not Available;Not Available;Not Available;Not Available;Not Available;Not Available;Not Available;Not Available	Not Available;Not Available;Not Available;Not Available;Not Available;Not Available;Not Available;Not Available;Not Available;Not Available;Not Available;Not Available;Not Available;Not Available;Not Available	NO;NO;NO;NO;NO;NO;NO;NO;NO;NO;NO;NO;YES;YES;YES	Chemotherapy;Ancillary;Chemotherapy;Chemotherapy;Chemotherapy;Chemotherapy;Chemotherapy;Chemotherapy;Ancillary;Chemotherapy;Chemotherapy;Chemotherapy;Chemotherapy;Chemotherapy;Targeted Molecular therapy	Not Available;Not Available;Not Available;Not Available;Not Available;Not Available;Not Available;Not Available;Not Available;Not Available;Not Available;Not Available;Not Available;Not Available;Not Available	Not Available;Not Available;Not Available;Not Available;Not Available;Not Available;Not Available;Not Available;Not Available;Not Available;Not Available;Not Available;Not Available;Not Available;Not Available	Not Available;Not Available;Not Available;Not Available;Not Available;Not Available;Not Available;Not Available;Not Available;Not Available;Not Available;Not Available;Not Available;Not Available;Not Available
TCGA-F4-6807-01A-11R-1839-07	Tumor	Yes	Yes	No	TCGA-F4-6807	138.78.0	Nationwide Children's Hospital	22	COAD	82DE6931-CC6F-4390-977C-FEA49B236868	12	TCGA	2016			Hepatic Flexure	TCGA-F4-6807	9382987c-b5b3-48fe-8194-4d83fe340cd0	NO	Not Available	Not Available	NO	25	-18690		0	16	Not Available	TCGA-F4-6807-D35070	7599BE98-8FE6-4E14-A6BF-8F31624CF90F	Not Available	14	284	73	Xeloda	Complete Response	9	Not Available	Not Available	Not Available	Not Available	Not Applicable	Not Available	Not Available	NO	Chemotherapy	Not Available	Not Available	Not Available
TCGA-F4-6808-01A-11R-1839-07	Tumor	Yes	Yes	No	TCGA-F4-6808	138.78.0	Nationwide Children's Hospital	22	COAD	1C23378C-01EE-4E57-B647-15B3F53A819D	12	TCGA	2016			Sigmoid Colon	TCGA-F4-6808	4a785dc7-f5f6-4607-a19d-e6354b2fb5a9	NO	Not Available	Not Available	NO	31	-19803		0	14	Not Available
TCGA-F4-6809-01A-11R-1839-07	Tumor	Yes	Yes	No	TCGA-F4-6809	138.78.0	Nationwide Children's Hospital	22	COAD	1641A079-3539-4D76-8E85-1ECD03EAE8D5	12	TCGA	2016			Sigmoid Colon	TCGA-F4-6809	e7af286b-3dec-4cf2-8fbd-fa64b3efdf7f	NO	Not Available	Not Available	NO	25	-19039		0	39	Not Available
TCGA-F4-6854-01A-11R-1928-07	Tumor	Yes	Yes	No	TCGA-F4-6854	157.71.0	Nationwide Children's Hospital	22	COAD	D4087288-A96D-41AF-B295-BEC7FC7FBF87	12	TCGA	2016			Sigmoid Colon	TCGA-F4-6854	01240896-3f3f-4bf9-9799-55c87bfacf36	NO	Not Available	Not Available	NO	7	-28272		0	16	Not Available
TCGA-F4-6855-01A-11R-1928-07	Tumor	Yes	Yes	No	TCGA-F4-6855	157.71.0	Nationwide Children's Hospital	22	COAD	E099EF6F-BEA3-41D9-8382-DEC8D305C4EE	12	TCGA	2016			Sigmoid Colon	TCGA-F4-6855	1c111912-c664-42f5-9802-065b1994a2f4	Not Available	Not Available	Not Available	NO	7	-25890		0	42	Not Available
TCGA-F4-6856-01A-11R-1928-07	Tumor	Yes	Yes	No	TCGA-F4-6856	157.71.0	Nationwide Children's Hospital	22	COAD	1BF718B3-9C90-49EF-B6E4-0EAADDA717B8	12	TCGA	2016			Cecum	TCGA-F4-6856	64bd568d-0509-48fe-8d0a-aef2a85d5c57	NO	Not Available	Not Available	Not Available	7	-16519		0	20	Not Available	TCGA-F4-6856-D63483;TCGA-F4-6856-D63488	033361EE-254A-46F4-99D4-61E8F52D027B;62D6AB27-A225-4519-9D76-92ACDD34CADF	Not Available;Not Available	11;11	41;41	11;11	Leucovorin;5-Fluorouracil	Complete Response;Complete Response	8;8	Not Available;Not Available	Not Available;Not Available	Not Available;Not Available	Not Available;Not Available	Not Applicable;Not Applicable	Not Available;Not Available	Not Available;Not Available	NO;NO	Ancillary;Chemotherapy	Not Available;Not Available	Not Available;Not Available	Not Available;Not Available
TCGA-F5-6464-01A-11R-1736-07	Tumor	Yes	Yes	No	TCGA-F5-6464	122.66.0	Nationwide Children's Hospital	22	READ	94F2305F-D272-46DD-AAF0-2E21AB8E5CB5	12	TCGA	2016			Rectum	TCGA-F5-6464	8b4383b1-a684-41ea-bfb0-c84e6f5b287d	NO	Not Available	Not Available	NO	20	-28168		0	0	Not Available
TCGA-F5-6465-01A-11R-1736-07	Tumor	Yes	Yes	No	TCGA-F5-6465	122.66.0	Nationwide Children's Hospital	22	READ	7BB53016-0499-4C1B-9032-10B3FF8E4498	12	TCGA	2016			Rectosigmoid Junction	TCGA-F5-6465	d7cb062c-898d-4452-8e87-57262162bafa	Not Available	Not Available	Not Available	NO	21	-23432		0	103	Not Available
TCGA-F5-6571-01A-12R-1830-07	Tumor	Yes	Yes	No	TCGA-F5-6571	139.71.0	Nationwide Children's Hospital	22	READ	2C150E12-1246-42D0-8A63-B0BC220801C0	12	TCGA	2016			Rectum	TCGA-F5-6571	85947797-54b8-44fb-910b-5cd689542994	NO	Not Available	Not Available	NO	23	-22666		0	26	Not Available	TCGA-F5-6571-D29834;TCGA-F5-6571-D53525;TCGA-F5-6571-D53527;TCGA-F5-6571-D53530;TCGA-F5-6571-D53531;TCGA-F5-6571-D65905;TCGA-F5-6571-D65907;TCGA-F5-6571-D65909;TCGA-F5-6571-D65922;TCGA-F5-6571-D65923;TCGA-F5-6571-D65924	857CE230-D7C1-4EC3-A8E3-327337A6A5CD;2B9D27E5-E361-4657-8DA6-21B9D8454DFD;2F82A9D7-83B1-4A8F-9EC8-D81BDCBF24B4;08406C00-17CA-42E1-BB5F-919DD9BE7FD8;E3940B66-3CF4-4484-A360-2A1E70F345EB;AF8F3EF6-1533-41EA-9E07-49767EF773FB;752ADA80-5EDC-4F56-AEF4-F64C81591C01;EB1AB997-77FB-4F19-A8CE-2B4F475F4548;BFAF1A47-D8B9-4307-AB33-423277F0B8F8;55F67205-87D7-49DF-85D4-77DBA50B9A0A;82FA8F68-90F5-42E8-8ABF-5A8C4…	Not Available;Not Available;Not Available;Not Available;Not Available;Not Available;Not Available;Not Available;Not Available;Not Available;Not Available	29;12;12;12;12;1;1;1;1;1;1	350;813;952;952;952;1157;1157;1157;Not Available;Not Available;Not Available	226;770;847;847;847;1065;1065;1065;1065;1255;1255	Capecitabine;Mitomycin;5-Fluorouracil;Leucovorin;Oxaliplatin;Irinotecan;Leucovorin;5-Fluorouracil;Bevacizumab;Oxaliplatin;Gemcitabine	Not Available;Clinical Progressive Disease;Complete Response;Complete Response;Complete Response;Stable Disease;Stable Disease;Stable Disease;Not Applicable;Not Applicable;Not Applicable	3;12;12;12;12;10;10;10;10;10;10	6;Not Available;Not Available;Not Available;Not Available;Not Available;Not Available;Not Available;Not Available;Not Available;Not Available	4;Not Available;Not Available;Not Available;Not Available;Not Available;Not Available;Not Available;Not Available;Not Available;Not Available	g/day;Not Available;Not Available;Not Available;Not Available;Not Available;Not Available;Not Available;Not Available;Not Available;Not Available	RECURRENCE;Not Available;Not Available;Not Available;Not Available;Not Available;Not Available;Not Available;Not Available;Not Available;Not Available	Not Applicable;Not Applicable;Not Applicable;Not Applicable;Not Applicable;Not Applicable;Not Applicable;Not Applicable;Not Applicable;Not Applicable;Not Applicable	Not Available;Not Available;Not Available;Not Available;Not Available;Not Available;Not Available;Not Available;Not Available;Not Available;Not Available	PO;Not Available;Not Available;Not Available;Not Available;Not Available;Not Available;Not Available;Not Available;Not Available;Not Available	NO;NO;NO;NO;NO;NO;NO;NO;YES;YES;YES	Chemotherapy;Chemotherapy;Chemotherapy;Ancillary;Chemotherapy;Chemotherapy;Ancillary;Chemotherapy;Targeted Molecular therapy;Chemotherapy;Chemotherapy	Not Available;Not Available;Not Available;Not Available;Not Available;Not Available;Not Available;Not Available;Not Available;Not Available;Not Available	336;Not Available;Not Available;Not Available;Not Available;Not Available;Not Available;Not Available;Not Available;Not Available;Not Available	g/day;Not Available;Not Available;Not Available;Not Available;Not Available;Not Available;Not Available;Not Available;Not Available;Not Available
TCGA-F5-6702-01A-11R-1830-07	Tumor	Yes	Yes	No	TCGA-F5-6702	139.71.0	Nationwide Children's Hospital	22	READ	76752976-5498-4603-9271-38D4A1D1CFA0	12	TCGA	2016			Rectosigmoid Junction	TCGA-F5-6702	f1ce4b5f-55d0-4989-a5f3-6b6e591538b2	Not Available	Not Available	Not Available	NO	31	-26123		0	66	Not Available	TCGA-F5-6702-D46350;TCGA-F5-6702-D46351;TCGA-F5-6702-D46352	AE38DEA3-6C5A-423C-B49F-86D4DCE40ED9;4A439625-FA84-45EC-817B-67C23AFE1E37;A119CEAA-1B12-4770-B8B6-D4D1D7A38F0F	Not Available;Not Available;Not Available	6;6;6	641;641;551	370;370;340	5-Fluorouracil;Polyplatillen;Oxaliplatin	Clinical Progressive Disease;Clinical Progressive Disease;Clinical Progressive Disease	8;8;8	Not Available;Not Available;Not Available	Not Available;Not Available;Not Available	Not Available;Not Available;Not Available	Not Available;Not Available;Not Available	Not Applicable;Not Applicable;Not Applicable	Not Available;Not Available;Not Available	Not Available;Not Available;Not Available	NO;NO;NO	Chemotherapy;Chemotherapy;Chemotherapy	Not Available;Not Available;Not Available	Not Available;Not Available;Not Available	Not Available;Not Available;Not Available
TCGA-F5-6810-01A-11R-1830-07	Tumor	Yes	No	No	TCGA-F5-6810
TCGA-F5-6811-01A-11R-1830-07	Tumor	Yes	Yes	No	TCGA-F5-6811	139.71.0	Nationwide Children's Hospital	22	READ	39D15AFF-5AFE-4595-9A0F-AD2AC369043D	12	TCGA	2016			Rectosigmoid Junction	TCGA-F5-6811	cc2a014b-fb3c-4839-a5fb-6c40e745df1b	Not Available	Not Available	Not Available	Not Available	26	-26575		0	31	Not Available
TCGA-F5-6812-01A-11R-1830-07	Tumor	Yes	Yes	No	TCGA-F5-6812	139.71.0	Nationwide Children's Hospital	22	READ	9E1AB35E-6AE3-4323-BD2C-236AC8B4D249	12	TCGA	2016			Rectum	TCGA-F5-6812	e5d7bbd4-4f38-4a5a-9966-f44f8a15a10e	NO	Not Available	Not Available	NO	31	-24490		0	20	Not Available
TCGA-F5-6813-01A-11R-1830-07	Tumor	Yes	Yes	No	TCGA-F5-6813	139.71.0	Nationwide Children's Hospital	22	READ	F9193A5C-A0D4-4641-8625-08E55B3BE497	12	TCGA	2016			Rectum	TCGA-F5-6813	99d2c035-06a2-4bc3-8ff9-db875d232c93	NO	Not Available	Not Available	NO	31	-25651		0	21	Not Available
TCGA-F5-6814-01A-31R-1928-07	Tumor	Yes	Yes	No	TCGA-F5-6814	158.66.0	Nationwide Children's Hospital	22	READ	0E68B9F1-F808-41D1-9C80-0396A63C42AA	12	TCGA	2016			Rectum	TCGA-F5-6814	8feb0e8f-d09b-437d-8651-0cdecfe776bf	NO	Not Available	Not Available	NO	20	-20828		0	16	Not Available
TCGA-F5-6861-01A-11R-1928-07	Tumor	Yes	Yes	No	TCGA-F5-6861	158.66.0	Nationwide Children's Hospital	22	READ	20520361-CDD9-4517-922F-E36226B79918	12	TCGA	2016			Rectum	TCGA-F5-6861	78499f63-fe28-4b99-9f0e-6002203c4596	NO	Not Available	Not Available	NO	7	-21936		0	34	Not Available
TCGA-F5-6863-01A-11R-1928-07	Tumor	Yes	Yes	No	TCGA-F5-6863	158.66.0	Nationwide Children's Hospital	22	READ	E1AE62AE-CCE6-4F69-89C6-C632AC42A59A	12	TCGA	2016			Rectum	TCGA-F5-6863	72e640f2-869f-4aef-8ebe-b127f3e7048a	NO	Not Available	Not Available	NO	7	-25936		0	23	Not Available	TCGA-F5-6863-D35412;TCGA-F5-6863-D35413;TCGA-F5-6863-D35414;TCGA-F5-6863-D35415	52352390-D906-4CD9-A1EF-85A68856259C;C49E0FEE-4847-4946-83B7-457EE6C96D86;A8C20AB5-CB1C-4F37-B128-2926781CD0FF;DDBA0B34-8873-49AE-865D-C33764098442	Not Available;Not Available;Not Available;Not Available	26;26;26;26	251;251;251;289	196;196;196;261	Etoposide;Leucovorin;5-Fluorouracil;Xeloda	Stable Disease;Stable Disease;Stable Disease;Clinical Progressive Disease	9;9;9;9	Not Available;Not Available;Not Available;Not Available	Not Available;Not Available;Not Available;Not Available	Not Available;Not Available;Not Available;Not Available	Not Available;Not Available;Not Available;Not Available	Not Applicable;Not Applicable;Not Applicable;Not Applicable	Not Available;Not Available;Not Available;Not Available	Not Available;Not Available;Not Available;Not Available	NO;NO;NO;NO	Chemotherapy;Chemotherapy;Chemotherapy;Chemotherapy	Not Available;Not Available;Not Available;Not Available	Not Available;Not Available;Not Available;Not Available	Not Available;Not Available;Not Available;Not Available
TCGA-F5-6864-01A-11R-1928-07	Tumor	Yes	Yes	No	TCGA-F5-6864	158.66.0	Nationwide Children's Hospital	22	READ	4E2F6C1A-C8C0-4971-BFD8-96F1FB4482E8	12	TCGA	2016			Rectum	TCGA-F5-6864	3546a93b-b279-4615-9d5f-5baa787e487e	Not Available	Not Available	Not Available	Not Available	7	-27058		0	14	Not Available	TCGA-F5-6864-D33874;TCGA-F5-6864-D33875	A7C58EE8-6D8E-465B-879A-863167346D8A;591BBBE2-4B58-48F4-B353-932C79B86C0F	Not Available;Not Available	23;23	191;191	17;17	5-Fluorouracil;Leucovorin	Complete Response;Complete Response	7;7	Not Available;Not Available	Not Available;Not Available	Not Available;Not Available	Not Available;Not Available	Not Applicable;Not Applicable	Not Available;Not Available	Not Available;Not Available	NO;NO	Chemotherapy;Ancillary	Not Available;Not Available	Not Available;Not Available	Not Available;Not Available
TCGA-G4-6293-01A-11R-1723-07	Tumor	Yes	Yes	No	TCGA-G4-6293	116.77.0	Nationwide Children's Hospital	22	COAD	2CF39EE2-30E9-4962-9CD1-9F1565E60750	12	TCGA	2016			Transverse Colon	TCGA-G4-6293	27d9c162-11bb-48fb-a41a-aa05fcb4c1c2	NO	Not Available	Not Available	YES	27	-18076		0	3203	Not Available	TCGA-G4-6293-D21800	b280e2a2-cbfb-45dd-9277-bb4a0c42f558	Not Available	19	235	25	Fluorouracil	Not Available	1	4	500	mg/m2	ADJUVANT	Not Applicable	1	IV	NO	Chemotherapy	Not Available	2000	mg/m2
TCGA-G4-6294-01A-11R-1774-07	Tumor	Yes	Yes	No	TCGA-G4-6294	123.74.0	Nationwide Children's Hospital	22	COAD	18D0D7C5-364C-4B6C-9C63-42478D646D15	12	TCGA	2016			Cecum	TCGA-G4-6294	41f8c9fd-ae52-4458-886b-faf37de77dd0	NO	Not Available	Not Available	YES	27	-27755	858	0		Not Available	TCGA-G4-6294-D22041;TCGA-G4-6294-D22044;TCGA-G4-6294-D22038;TCGA-G4-6294-D22047;TCGA-G4-6294-D22039;TCGA-G4-6294-D22042;TCGA-G4-6294-D22036;TCGA-G4-6294-D22045;TCGA-G4-6294-D22046;TCGA-G4-6294-D22043	0ea0145e-3a7d-40d6-b958-54abb60540af;dcdccc6a-81a7-4b9d-bf04-6561175b1d1a;ae9c5e2a-c767-42b1-a16a-9c9f73074e4d;96567c06-fd8b-432c-9b95-35f1c462b05c;7101e3e7-3beb-48f7-9c4e-8aeb5c76bc14;5a510a56-eb65-4936-9e48-2d8ecdb51c1f;f5cb0992-8578-4bd2-ba86-8513ec065440;1a072c20-b6cb-46c5-af5d-9dccfd8d1afb;fc42c0f1-55d8-42a0-8845-2934c2f3ec16;4801f827-3069-49da-9725-5b242a26f836	Not Available;Not Available;Not Available;Not Available;Not Available;Not Available;Not Available;Not Available;Not Available;Not Available	21;21;21;21;21;21;21;21;21;21	349;699;349;846;349;699;Not Available;699;699;699	1;535;1;819;1;535;1;699;699;535	Fluorouracil;Oxaliplatin;Leucovorin;Erbitux;Oxaliplatin;Leucovorin;Avastin;Irinotecan;Erbitux;Fluorouracil	Not Available;Not Available;Not Available;Not Available;Not Available;Not Available;Not Available;Not Available;Not Available;Not Available	2;2;2;2;2;2;2;2;2;2	20;13;20;4;20;13;Not Available;1;1;13	Not Available;55;Not Available;560;Not Available;Not Available;Not Available;125;Not Available;Not Available	Not Available;mg/m2;Not Available;mg;Not Available;Not Available;Not Available;mg/m2;Not Available;Not Available	ADJUVANT;PROGRESSION;ADJUVANT;PROGRESSION;ADJUVANT;PROGRESSION;ADJUVANT;PROGRESSION;PROGRESSION;PROGRESSION	Not Applicable;Not Applicable;Not Applicable;Not Applicable;Not Applicable;Not Applicable;Not Applicable;Not Applicable;Not Applicable;Not Applicable	1;2;1;4;1;2;1;3;3;2	IV;IV;IV;IV;IV;IV;IV;IV;IV;IV	NO;NO;NO;NO;NO;NO;NO;NO;NO;NO	Chemotherapy;Chemotherapy;Chemotherapy;Chemotherapy;Chemotherapy;Chemotherapy;Chemotherapy;Chemotherapy;Chemotherapy;Chemotherapy	Not Available;Not Available;Not Available;Not Available;Not Available;Not Available;Not Available;Not Available;Not Available;Not Available	Not Available;715;Not Available;1610;Not Available;Not Available;Not Available;125;Not Available;Not Available	Not Available;mg/m2;Not Available;mg;Not Available;Not Available;Not Available;mg/m2;Not Available;Not Available
TCGA-G4-6295-01A-11R-1723-07	Tumor	Yes	Yes	No	TCGA-G4-6295	116.77.0	Nationwide Children's Hospital	22	COAD	C4946EAE-5616-4A0C-816F-5E044A00D9D6	12	TCGA	2016			Cecum	TCGA-G4-6295	e17959bd-045d-4540-b43a-c3863e8ff3c0	NO	Not Available	Not Available	YES	28	-25758		0	254	Not Available
TCGA-G4-6297-01A-11R-1723-07	Tumor	Yes	Yes	No	TCGA-G4-6297	116.77.0	Nationwide Children's Hospital	22	COAD	EF5D8C08-1709-499C-858F-3ADBC9C4E1AC	12	TCGA	2016			Cecum	TCGA-G4-6297	622cc1c4-d721-4b5c-a88b-216d6368660b	NO	Not Available	Not Available	YES	30	-20103		0	2289	Not Available	TCGA-G4-6297-D22073;TCGA-G4-6297-D22080;TCGA-G4-6297-D22087;TCGA-G4-6297-D22074;TCGA-G4-6297-D22096;TCGA-G4-6297-D22071;TCGA-G4-6297-D22093;TCGA-G4-6297-D22076;TCGA-G4-6297-D22089;TCGA-G4-6297-D22079;TCGA-G4-6297-D22084;TCGA-G4-6297-D22086;TCGA-G4-6297-D22082;TCGA-G4-6297-D22097;TCGA-G4-6297-D22068	26aae8b9-b217-4ae4-84d2-20eb58eaa2b2;f0c7c99e-319d-4edb-b480-dd3e75e87b4e;25C9F9E7-35F7-4297-95CE-B9DAD4C1947F;6ab9bc08-f684-4502-8451-741d5a9dbff9;FEAAEA2D-1E20-4535-A045-B8681E6342A9;8425101a-756c-410d-81a8-2076b80de3bb;99251907-ED41-4F3E-B4C8-B927812A6053;991cc478-d3ed-4616-beae-0cc297dd9613;D9C655DD-4834-48B8-92CE-1F9B3F354760;c9ab9ffe-f904-4dfa-914c-0e8d4b3ed184;f7189321-dcef-43c0-9505-44974…	Not Available;Not Available;Not Available;Not Available;Not Available;Not Available;Not Available;Not Available;Not Available;Not Available;Not Available;Not Available;Not Available;Not Available;Not Available	19;19;19;19;19;19;19;19;19;19;19;19;19;19;19	103;1181;Not Available;103;Not Available;103;2373;726;1636;719;1181;1181;1076;2450;103	33;1041;1377;33;2450;33;1687;565;1377;565;1041;1041;1041;2450;33	Fluorouracil;Bevacizumab;Bevacizumab;Leucovorin;Oxaliplatin;Oxaliplatin;Irinotecan;Cetuximab;Xeloda;Irinotecan;Fluorouracil;Leucovorin;Oxaliplatin;Fluorouracil;Avastin	Not Available;Not Available;Not Available;Not Available;Not Available;Not Available;Not Available;Not Available;Not Available;Not Available;Not Available;Not Available;Not Available;Not Available;Not Available	1;1;1;1;1;1;1;1;1;1;1;1;1;1;1	Not Available;10;61;Not Available;4;Not Available;45;23;13;12;10;10;3;1;Not Available	400;445;712;400;168;85;300;760;3600;342;800;800;170;792;5	mg/m2;mg;mg;mg/m2;mg;mg/m2;mg;mg;mg/day;mg;mg;mg;mg;mg;mg/kg	ADJUVANT;RECURRENCE;PROGRESSION;ADJUVANT;PROGRESSION;ADJUVANT;PROGRESSION;PROGRESSION;PROGRESSION;PROGRESSION;PROGRESSION;RECURRENCE;PROGRESSION;PROGRESSION;ADJUVANT	Not Applicable;Not Applicable;Not Applicable;Not Applicable;Not Applicable;Not Applicable;Not Applicable;Not Applicable;Not Applicable;Not Applicable;Not Applicable;Not Applicable;Not Applicable;Not Applicable;Not Applicable	1;3;4;1;6;1;5;2;4;2;3;3;3;6;1	IV;IV;IV;IV;IV;IV;IV;IV;PO;IV;IV;IV;IV;IV;IV	NO;NO;YES;NO;YES;NO;NO;NO;NO;NO;NO;NO;NO;NO;NO	Chemotherapy;Chemotherapy;Chemotherapy;Chemotherapy;Chemotherapy;Chemotherapy;Chemotherapy;Chemotherapy;Chemotherapy;Chemotherapy;Chemotherapy;Chemotherapy;Chemotherapy;Chemotherapy;Chemotherapy	Not Available;Not Available;Not Available;Not Available;Not Available;Not Available;Not Available;Not Available;Not Available;Not Available;Not Available;Not Available;Not Available;Not Available;Not Available	Not Available;4310;30661;Not Available;630;Not Available;13386;11210;655200;4104;7900;7900;510;792;Not Available	Not Available;mg;mg;Not Available;mg;Not Available;mg;mg;mg;mg;mg;mg;mg;mg;Not Available
TCGA-G4-6298-01A-11R-1723-07	Tumor	Yes	Yes	No	TCGA-G4-6298	116.77.0	Nationwide Children's Hospital	22	COAD	BD84EEFC-4534-4F85-B33F-2508930C36CC	12	TCGA	2016			Cecum	TCGA-G4-6298	ab9cc98a-86ae-4913-bcb2-cc3aeff8abb1	NO	Not Available	Not Available	NO	30	-32873	0	0		Not Available	TCGA-G4-6298-D21968;TCGA-G4-6298-D21967	b201fb4c-7422-447a-87c1-c46516ed2b91;4b271363-fb42-41fc-ba0a-4a1866ebd1d7	Not Available;Not Available	20;20	0;0	0;0	Irinotecan;Erbitux	Not Available;Not Available	1;1	4;4	176;440	mg;mg	PROGRESSION;PROGRESSION	Not Applicable;Not Applicable	1;1	IV;IV	NO;NO	Chemotherapy;Chemotherapy	Not Available;Not Available	704;1760	mg;mg
TCGA-G4-6299-01A-11R-1774-07	Tumor	Yes	Yes	No	TCGA-G4-6299	123.74.0	Nationwide Children's Hospital	22	COAD	F66AFAA7-BAE7-4B59-BC06-09DC07764ACE	12	TCGA	2016			Descending Colon	TCGA-G4-6299	23252dca-e836-47a0-b294-758ad60aa259	NO	Not Available	Not Available	NO	1	-25318		0	2077	Not Available	TCGA-G4-6299-D22030;TCGA-G4-6299-D22032;TCGA-G4-6299-D22033;TCGA-G4-6299-D22029	7c7ee768-9568-4ec4-9026-3ce737ed05dc;cdfa4fa2-4682-4fc8-883a-185c52a8986d;3a112e40-6f15-46f9-a153-7cf96e71c8f4;f7f479e8-c97f-4318-841c-4093a7451dfc	Not Available;Not Available;Not Available;Not Available	20;20;20;20	192;192;192;363	38;38;38;38	Leucovorin;Oxaliplatin;Fluorouracil;Bevacizumab	Not Available;Not Available;Not Available;Not Available	1;1;1;1	12;12;12;24	Not Available;Not Available;Not Available;5	Not Available;Not Available;Not Available;mg/kg	ADJUVANT;ADJUVANT;ADJUVANT;ADJUVANT	Not Applicable;Not Applicable;Not Applicable;Not Applicable	1;1;1;1	IV;IV;IV;IV	NO;NO;NO;NO	Other, specify in notes;Other, specify in notes;Other, specify in notes;Other, specify in notes	Phase III Clinical Trial;Phase III Clinical Trial;Phase III Clinical Trial;Phase III Clinical Trial	Not Available;Not Available;Not Available;120	Not Available;Not Available;Not Available;mg/kg
TCGA-G4-6302-01A-11R-1723-07	Tumor	Yes	Yes	No	TCGA-G4-6302	116.77.0	Nationwide Children's Hospital	22	COAD	58D10F92-7B3D-4603-A4FC-B63318B40B2D	12	TCGA	2016			Cecum	TCGA-G4-6302	7144a65f-a63f-4b79-8fe2-cfe48696de03	NO	Not Available	1	YES	5	-32872		0	0	Not Available
TCGA-G4-6303-01A-11R-1774-07	Tumor	Yes	Yes	No	TCGA-G4-6303	123.74.0	Nationwide Children's Hospital	22	COAD	2D9C6AA7-A6A1-4F21-88BF-FE3A69B5D472	12	TCGA	2016			Sigmoid Colon	TCGA-G4-6303	264c0d45-078a-4207-a101-71f99bcd237e	NO	Not Available	Not Available	YES	1	-19800		0	1882	Not Available	TCGA-G4-6303-D21602;TCGA-G4-6303-D21722;TCGA-G4-6303-D21793;TCGA-G4-6303-D21603;TCGA-G4-6303-D21789;TCGA-G4-6303-D21600;TCGA-G4-6303-D21604;TCGA-G4-6303-D21727;TCGA-G4-6303-D21794;TCGA-G4-6303-D21605;TCGA-G4-6303-D21717;TCGA-G4-6303-D21790;TCGA-G4-6303-D21725;TCGA-G4-6303-D21720;TCGA-G4-6303-D21601	d5338126-8849-4359-bd0e-9639362668d3;8513635f-8463-49de-83f2-6c54d479b728;57D9E884-76A1-4676-9427-18237D676857;57970f69-f63f-427e-bf68-86d90b0f5ac8;c92c9a04-8347-4909-960b-0f4878f27b08;30f4a7a0-2e8d-4001-b5ff-cc4797c7fd66;469d1453-719a-4bec-bf80-abd497cca359;d26c7bb7-87f7-4960-9ed4-8ef58ac71e95;5CEB94A7-D009-4796-A6B3-E5D560CC9B81;7a35095d-25fa-4780-95aa-88c2c4032d95;34bd5fb4-ebfa-4d5b-9ae9-96be7…	Not Available;Not Available;Not Available;Not Available;Not Available;Not Available;Not Available;Not Available;Not Available;Not Available;Not Available;Not Available;Not Available;Not Available;Not Available	23;23;23;23;23;23;23;23;23;23;23;23;23;23;23	682;1596;1994;1443;1994;682;1443;1838;1994;1443;1596;1994;1838;1596;682	516;1443;1840;896;1840;516;896;1596;1840;896;1443;1840;1596;1443;516	5-FU;5-FU;Leucovorin;Avastin;Oxaliplatin;Leucovorin;Leucovorin;Irinotecan;5-FU;5-FU;Leucovorin;Bevacizumab;Erbitux;Irinotecan;Oxaliplatin	Not Available;Not Available;Not Available;Not Available;Not Available;Not Available;Not Available;Not Available;Not Available;Not Available;Not Available;Not Available;Not Available;Not Available;Not Available	1;1;1;1;1;1;1;1;1;1;1;1;1;1;1	6;Not Available;10;Not Available;10;6;Not Available;12;10;Not Available;Not Available;10;12;Not Available;6	660;Not Available;680;Not Available;145;660;Not Available;Not Available;Not Available;Not Available;Not Available;325;Not Available;Not Available;165	mg;Not Available;mg;Not Available;mg;mg;Not Available;Not Available;Not Available;Not Available;Not Available;mg;Not Available;Not Available;mg	PROGRESSION;PROGRESSION;PROGRESSION;PROGRESSION;PROGRESSION;PROGRESSION;PROGRESSION;PROGRESSION;PROGRESSION;PROGRESSION;PROGRESSION;PROGRESSION;PROGRESSION;PROGRESSION;PROGRESSION	Not Applicable;Not Applicable;Not Applicable;Not Applicable;Not Applicable;Not Applicable;Not Applicable;Not Applicable;Not Applicable;Not Applicable;Not Applicable;Not Applicable;Not Applicable;Not Applicable;Not Applicable	1;3;5;2;5;1;2;4;5;2;3;5;4;3;1	IV;Not Available;IV;Not Available;IV;IV;Not Available;Not Available;IV;Not Available;Not Available;IV;Not Available;Not Available;IV	NO;NO;NO;NO;NO;NO;NO;NO;NO;NO;NO;NO;NO;NO;NO	Chemotherapy;Chemotherapy;Chemotherapy;Chemotherapy;Chemotherapy;Chemotherapy;Chemotherapy;Chemotherapy;Chemotherapy;Chemotherapy;Chemotherapy;Chemotherapy;Chemotherapy;Chemotherapy;Chemotherapy	Not Available;Not Available;Not Available;Not Available;Not Available;Not Available;Not Available;Not Available;Not Available;Not Available;Not Available;Not Available;Not Available;Not Available;Not Available	3960;Not Available;6790;Not Available;1450;3960;Not Available;Not Available;Not Available;Not Available;Not Available;3240;Not Available;Not Available;990	mg;Not Available;mg;Not Available;mg;mg;Not Available;Not Available;Not Available;Not Available;Not Available;mg;Not Available;Not Available;mg
TCGA-G4-6304-01A-11R-1928-07	Tumor	Yes	Yes	No	TCGA-G4-6304	157.71.0	Nationwide Children's Hospital	22	COAD	F1EC1ED0-2519-4719-82B3-1957AEEE6EBF	12	TCGA	2016			Transverse Colon	TCGA-G4-6304	567ddc8e-2b00-417d-a326-479cb02e08dd	NO	Not Available	Not Available	NO	2	-24172		0	1631	Not Available	TCGA-G4-6304-D21873;TCGA-G4-6304-D21877;TCGA-G4-6304-D21879	dd809433-8215-46dc-84c1-61087ef5c99b;3ebc93a4-f712-4cce-bf92-ac8e144d6365;acd0a481-2c9c-4f44-8241-5c356396a8e8	Not Available;Not Available;Not Available	6;6;6	258;258;258	46;46;46	Fluorouracil;Oxaliplatin;Leucovorin	Not Available;Not Available;Not Available	2;2;2	Not Available;Not Available;Not Available	Not Available;Not Available;Not Available	Not Available;Not Available;Not Available	ADJUVANT;ADJUVANT;ADJUVANT	Not Applicable;Not Applicable;Not Applicable	1;1;1	Not Available;Not Available;Not Available	NO;NO;NO	Chemotherapy;Chemotherapy;Chemotherapy	Not Available;Not Available;Not Available	Not Available;Not Available;Not Available	Not Available;Not Available;Not Available
TCGA-G4-6306-01A-11R-1774-07	Tumor	Yes	Yes	No	TCGA-G4-6306	123.74.0	Nationwide Children's Hospital	22	COAD	37C888D6-84DB-4CAE-82E1-DA800AC47A8E	12	TCGA	2016			Ascending Colon	TCGA-G4-6306	303286c2-bc58-4bbb-9171-74cdb1d7f62f	NO	Not Available	15	NO	12	-26163		0	1359	Not Available
TCGA-G4-6307-01A-11R-1723-07	Tumor	Yes	Yes	No	TCGA-G4-6307	116.77.0	Nationwide Children's Hospital	22	COAD	2C976F84-320F-4FD6-A237-148CA5ED7667	12	TCGA	2016			Sigmoid Colon	TCGA-G4-6307	568dbda7-88b5-4330-881f-dc5d6c7ce4ae	NO	Not Available	Not Available	YES	13	-13648		0	1485	Not Available	TCGA-G4-6307-D21941;TCGA-G4-6307-D21942;TCGA-G4-6307-D21943	bcf0997e-092d-4457-9be6-90cb82e51bd4;716a76ab-cae0-4593-820b-39fdc2d598d4;14d134ef-0304-4361-99b3-d74891f94c8a	Not Available;Not Available;Not Available	25;25;25	229;187;229	47;47;47	Fluorouracil;Oxaliplatin;Leucovorin	Not Available;Not Available;Not Available	1;1;1	12;8;12	720;153;720	mg;mg;mg	ADJUVANT;ADJUVANT;ADJUVANT	Not Applicable;Not Applicable;Not Applicable	1;1;1	IV;IV;IV	NO;NO;NO	Chemotherapy;Chemotherapy;Chemotherapy	Not Available;Not Available;Not Available	8640;1056;8640	mg;mg;mg
TCGA-G4-6309-01A-21R-1839-07	Tumor	Yes	Yes	No	TCGA-G4-6309	138.78.0	Nationwide Children's Hospital	22	COAD	A98346E2-2DB9-4812-BB18-8E321BF5E137	12	TCGA	2016			Sigmoid Colon	TCGA-G4-6309	e4be17c8-0855-432c-bb80-28bb24b62f32	NO	Not Available	Not Available	YES	2	-14729		0	1386	Not Available	TCGA-G4-6309-D21947	0104d92b-90fe-42c8-9f02-dd916ce7b46f	Not Available	6	254	73	Xeloda	Not Available	2	8	3600	mg/day	ADJUVANT	Not Applicable	1	PO	NO	Chemotherapy	Not Available	355600	mg
TCGA-G4-6310-01A-11R-1723-07	Tumor	Yes	Yes	No	TCGA-G4-6310	116.77.0	Nationwide Children's Hospital	22	COAD	05350918-73E0-4299-8797-272CFAD4437A	12	TCGA	2016			Cecum	TCGA-G4-6310	14c13b05-abfe-472e-83a9-b28f60e58ad8	NO	Not Available	8	NO	6	-25243		0	1205	Not Available	TCGA-G4-6310-D21934;TCGA-G4-6310-D21935;TCGA-G4-6310-D21938;TCGA-G4-6310-D21933;TCGA-G4-6310-D21937;TCGA-G4-6310-D21928;TCGA-G4-6310-D21936	ced5bc62-7f2c-48e6-b830-f6f4a131fb03;5e979430-9982-4b1b-8485-4805ba371049;477f4c3c-ef6e-4873-9d95-3b1aa1e0d9a9;892163e8-62fc-4fbe-a0ed-712508e46f84;7648d80e-9205-4675-b34d-f82fa7ab36a7;cb1310c0-860e-4d70-a72e-96e0fdc38613;1b57d686-2c1f-43ea-a842-1360b246b826	Not Available;Not Available;Not Available;Not Available;Not Available;Not Available;Not Available	25;25;25;25;25;25;25	76;132;194;76;194;76;194	34;90;153;34;153;34;153	5-FU;Xeloda;5-FU;Leucovorin;Leucovorin;Oxaliplatin;Oxaliplatin	Not Available;Not Available;Not Available;Not Available;Not Available;Not Available;Not Available	1;1;1;1;1;1;1	4;Not Available;4;4;4;4;4	Not Available;3000;Not Available;840;800;180;170	Not Available;mg/day;Not Available;mg;mg;mg;mg	ADJUVANT;ADJUVANT;ADJUVANT;ADJUVANT;ADJUVANT;ADJUVANT;ADJUVANT	Not Applicable;Not Applicable;Not Applicable;Not Applicable;Not Applicable;Not Applicable;Not Applicable	1;2;3;1;3;1;3	Not Available;PO;Not Available;IV;IV;IV;IV	NO;NO;NO;NO;NO;NO;NO	Chemotherapy;Chemotherapy;Chemotherapy;Other, specify in notes;Other, specify in notes;Chemotherapy;Chemotherapy	Not Available;Not Available;Not Available;Ancillary;Ancillary;Not Available;Not Available	Not Available;90000;Not Available;3200;3200;684;680	Not Available;mg;Not Available;mg;mg;mg;mg
TCGA-G4-6311-01A-11R-1723-07	Tumor	Yes	Yes	No	TCGA-G4-6311	116.77.0	Nationwide Children's Hospital	22	COAD	017FFD49-42A9-462C-940E-3C9322EBD077	12	TCGA	2016			Ascending Colon	TCGA-G4-6311	79d33c28-a7e2-4fca-8be1-a16fb6d68d49	NO	Not Available	Not Available	NO	12	-29297		0	1112	Not Available	TCGA-G4-6311-D21921;TCGA-G4-6311-D21923;TCGA-G4-6311-D21922	47dfca4c-93b9-421c-be8f-617d251452ae;1e9c5fe9-4666-4187-ab0c-6c2b09dc240a;f10cb485-4558-454a-9a1e-905a5cabba57	Not Available;Not Available;Not Available	27;27;27	148;190;190	36;36;36	Oxaliplatin;Leucovorin;Fluorouracil	Not Available;Not Available;Not Available	1;1;1	9;12;12	152;400;400	mg;mg/m2;mg/m2	ADJUVANT;ADJUVANT;ADJUVANT	Not Applicable;Not Applicable;Not Applicable	1;1;1	IV;IV;IV	NO;NO;NO	Chemotherapy;Chemotherapy;Chemotherapy	Not Available;Not Available;Not Available	1369;4800;4800	mg;mg/m2;mg/m2
TCGA-G4-6314-01A-11R-1723-07	Tumor	Yes	Yes	No	TCGA-G4-6314	116.77.0	Nationwide Children's Hospital	22	COAD	5CE8EBDD-CEDA-4C7B-AC15-86F8864375D8	12	TCGA	2016			Cecum	TCGA-G4-6314	abe658e0-33f9-4f57-849b-dec4d20964d6	YES	Normal	Not Available	YES	13	-27958		0	1031	Not Available	TCGA-G4-6314-D21814;TCGA-G4-6314-D21821;TCGA-G4-6314-D21817;TCGA-G4-6314-D21815;TCGA-G4-6314-D21810;TCGA-G4-6314-D21822;TCGA-G4-6314-D21819;TCGA-G4-6314-D21813	e59c220a-3767-418d-a106-a86a8ac11057;6b644f7b-34e8-4860-ab40-d199dd3202cd;cf59cdd0-7a94-4432-90cf-15a5b6c41bc2;7e1069d3-9265-49bc-a9dd-2004971ed7bb;17ca7309-e359-4399-9b2f-67b7fbe11468;1b0ba903-4ca7-483f-bf97-9e3138b7afdc;25e50ae8-9511-4f12-b1c4-73a2e8b2b2cc;d2536ed5-5f4a-4cda-a592-2ff4aac998f2	Not Available;Not Available;Not Available;Not Available;Not Available;Not Available;Not Available;Not Available	9;9;9;9;9;9;9;9	209;1045;561;561;209;1045;561;181	103;954;337;337;48;954;337;48	Fluorouracil;Cetuximab;Leucovorin;Bevacizumab;Leucovorin;Irinotecan;Irinotecan;Oxaliplatin	Not Available;Not Available;Not Available;Not Available;Not Available;Not Available;Not Available;Not Available	2;2;2;2;2;2;2;2	8;7;17;17;12;7;17;10	752;825;740;386;756;165;240;160	mg;mg;mg;mg;mg;mg;mg;mg	ADJUVANT;PROGRESSION;PROGRESSION;PROGRESSION;ADJUVANT;PROGRESSION;PROGRESSION;ADJUVANT	Not Applicable;Not Applicable;Not Applicable;Not Applicable;Not Applicable;Not Applicable;Not Applicable;Not Applicable	2;4;3;3;1;4;3;1	IV;IV;IV;IV;IV;IV;IV;IV	NO;NO;NO;NO;NO;NO;NO;NO	Chemotherapy;Chemotherapy;Chemotherapy;Chemotherapy;Chemotherapy;Chemotherapy;Chemotherapy;Chemotherapy	Not Available;Not Available;Not Available;Not Available;Not Available;Not Available;Not Available;Not Available	6000;5765;12464;6404;8976;1085;3874;1577	mg;mg;mg;mg;mg;mg;mg;mg
TCGA-G4-6315-01A-11R-1723-07	Tumor	Yes	Yes	No	TCGA-G4-6315	116.77.0	Nationwide Children's Hospital	22	COAD	B8226FD2-5305-4704-9678-F211099FB6B1	12	TCGA	2016			Descending Colon	TCGA-G4-6315	ca5b878f-8bff-410a-8e6e-b1c133018c8d	NO	Not Available	1	YES	5	-24174		0	937	Not Available	TCGA-G4-6315-D21985;TCGA-G4-6315-D21992;TCGA-G4-6315-D21990	9a8027b9-bdd9-4354-a3df-7c8b335184b3;fcc343e4-8a19-46af-93e6-fe2c4ef5ad4b;ac5b93fb-3aa7-4ff2-8699-5acfe146f59e	Not Available;Not Available;Not Available	27;27;27	180;180;138	40;40;40	Fluorouracil;Bevacizumab;Oxaliplatin	Not Available;Not Available;Not Available	1;1;1	10;11;8	672;298;143	mg;mg;mg	ADJUVANT;ADJUVANT;ADJUVANT	Not Applicable;Not Applicable;Not Applicable	1;1;1	IV;IV;IV	NO;NO;NO	Chemotherapy;Chemotherapy;Chemotherapy	Not Available;Not Available;Not Available	6742;3267;1136	mg;mg;mg
TCGA-G4-6317-01A-11R-1723-07	Tumor	Yes	Yes	No	TCGA-G4-6317	116.77.0	Nationwide Children's Hospital	22	COAD	5543CDB3-0716-4360-91CE-E2A2F72311FF	12	TCGA	2016			Sigmoid Colon	TCGA-G4-6317	cee553c8-460d-436b-b55d-8f41624816cc	NO	Not Available	Not Available	NO	12	-18822		0	894	Not Available	TCGA-G4-6317-D21906;TCGA-G4-6317-D21909;TCGA-G4-6317-D21907	4000a702-021c-48f2-bfa2-e3c52473cf59;f832e4e9-adbc-47e3-8ded-4aa8a47b947b;8a1ce59a-d27d-4bf6-b512-3c41d7ee9704	Not Available;Not Available;Not Available	30;30;30	201;201;201	47;47;47	Fluorouracil;Leucovorin;Oxaliplatin	Not Available;Not Available;Not Available	1;1;1	12;12;11	800;800;170	mg;mg;mg	ADJUVANT;ADJUVANT;ADJUVANT	Not Applicable;Not Applicable;Not Applicable	1;1;1	IV;IV;IV	NO;NO;NO	Chemotherapy;Other, specify in notes;Chemotherapy	Not Available;Ancillary;Not Available	9664;9600;1882	mg;mg;mg
TCGA-G4-6317-02A-11R-2066-07	Tumor	Yes	Yes	Yes	TCGA-G4-6317	116.77.0	Nationwide Children's Hospital	22	COAD	5543CDB3-0716-4360-91CE-E2A2F72311FF	12	TCGA	2016			Sigmoid Colon	TCGA-G4-6317	cee553c8-460d-436b-b55d-8f41624816cc	NO	Not Available	Not Available	NO	12	-18822		0	894	Not Available	TCGA-G4-6317-D21906;TCGA-G4-6317-D21909;TCGA-G4-6317-D21907	4000a702-021c-48f2-bfa2-e3c52473cf59;f832e4e9-adbc-47e3-8ded-4aa8a47b947b;8a1ce59a-d27d-4bf6-b512-3c41d7ee9704	Not Available;Not Available;Not Available	30;30;30	201;201;201	47;47;47	Fluorouracil;Leucovorin;Oxaliplatin	Not Available;Not Available;Not Available	1;1;1	12;12;11	800;800;170	mg;mg;mg	ADJUVANT;ADJUVANT;ADJUVANT	Not Applicable;Not Applicable;Not Applicable	1;1;1	IV;IV;IV	NO;NO;NO	Chemotherapy;Other, specify in notes;Chemotherapy	Not Available;Ancillary;Not Available	9664;9600;1882	mg;mg;mg
TCGA-G4-6320-01A-11R-1723-07	Tumor	Yes	Yes	No	TCGA-G4-6320	116.77.0	Nationwide Children's Hospital	22	COAD	DEA9700D-1646-4BA3-81CA-BADF7A90E0BC	12	TCGA	2016			Hepatic Flexure	TCGA-G4-6320	da21e143-dbf6-4ac7-8872-f1d9ae39512d	NO	Not Available	Not Available	YES	11	-26840		0	678	Not Available	TCGA-G4-6320-D21911;TCGA-G4-6320-D21914;TCGA-G4-6320-D21913	cc241491-1bbe-4a4e-bce5-52b8b63d0f39;2b3677bc-4ef6-4226-ac39-22c5a2c4e2cd;536049c4-8854-4618-8702-adba0c21b59c	Not Available;Not Available;Not Available	30;30;30	145;209;209	41;41;41	Oxaliplatin;Leucovorin;Fluorouracil	Not Available;Not Available;Not Available	1;1;1	8;12;12	227;1068;400	mg;mg;mg/m2	ADJUVANT;ADJUVANT;ADJUVANT	Not Applicable;Not Applicable;Not Applicable	1;1;1	IV;IV;IV	NO;NO;NO	Chemotherapy;Chemotherapy;Chemotherapy	Not Available;Not Available;Not Available	1600;12816;4800	mg;mg;mg/m2
TCGA-G4-6321-01A-11R-1723-07	Tumor	Yes	Yes	No	TCGA-G4-6321	116.77.0	Nationwide Children's Hospital	22	COAD	DA564405-BED0-4356-B4E1-05F6E3E684DC	12	TCGA	2016			Cecum	TCGA-G4-6321	e7dbfca1-9657-4952-8e0d-dec6373dda5b	NO	Not Available	110	YES	13	-21921		0	572	Not Available	TCGA-G4-6321-D21918;TCGA-G4-6321-D21919;TCGA-G4-6321-D21917	939cf32b-c067-4fe7-b0d4-5ab549c56393;cdfb2842-633d-48b2-8a2b-47d9c6ffa86e;2de2d207-7fac-4c6a-b0b3-57c575eff4f3	Not Available;Not Available;Not Available	30;30;22	257;257;243	103;103;103	Fluorouracil;Leucovorin;Oxaliplatin	Not Available;Not Available;Not Available	1;1;2	12;12;11	824;824;175	mg;mg;mg	ADJUVANT;ADJUVANT;ADJUVANT	Not Applicable;Not Applicable;Not Applicable	1;1;1	IV;IV;IV	NO;NO;NO	Chemotherapy;Chemotherapy;Chemotherapy	Not Available;Not Available;Not Available	9680;9680;1890	mg;mg;mg
[truncated: 43 more rows]
[truncated: 136 more columns]

## Sheet: figure-3
PCR	cell					patients
		target CT	GAPDH CT			patient ID	sample	target CT	GAPDH CT
	aNCM460	28.9262	23.9329			1	normal	27.3888	20.6012
[truncated: 45 more rows]

## Sheet: figure-4
IHC cohort RAW data
[truncated: 93 more rows]

## Sheet: figure-5
Raw data on co-expression of USP20 with immune checkpoints
[truncated: 98 more rows]

[truncated: 6 more sheets: figure-6, figure-7, figure-8, figure-9, supplement figure 1, supplement figure2]
