# Supplementary material for: USP20 is a predictor of poor prognosis in colorectal cancer and associated with lymph node metastasis, immune infiltration and chemotherapy resistance
Source: Front Oncol. 2023 Feb 16;13:1023292. doi: 10.3389/fonc.2023.1023292 (PMC9978104; doi:10.3389/fonc.2023.1023292)
Supplement: Supplementary Figure 1 — The USP20 expression in CRC from GEO database (GSE32323); [file DataSheet_1.zip › Supplementary Material/Table S1.XLS]

## Sheet: all
Table S1: Drugs and compounds with z score data
NSC # b	Drug name	FDA status	Mechanism of action c	PubChem SID	SMILES d	BR:MCF7	BR:MDA-MB-231	BR:HS 578T	BR:BT-549	BR:T-47D	CNS:SF-268	CNS:SF-295	CNS:SF-539	CNS:SNB-19	CNS:SNB-75	CNS:U251	CO:COLO 205	CO:HCC-2998	CO:HCT-116	CO:HCT-15	CO:HT29	CO:KM12	CO:SW-620	LE:CCRF-CEM	LE:HL-60(TB)	LE:K-562	LE:MOLT-4	LE:RPMI-8226	LE:SR	ME:LOX IMVI	ME:MALME-3M	ME:M14	ME:SK-MEL-2	ME:SK-MEL-28	ME:SK-MEL-5	ME:UACC-257	ME:UACC-62	ME:MDA-MB-435	ME:MDA-N	LC:A549/ATCC	LC:EKVX	LC:HOP-62	LC:HOP-92	LC:NCI-H226	LC:NCI-H23	LC:NCI-H322M	LC:NCI-H460	LC:NCI-H522	OV:IGROV1
1	tolylquinone	-	-	66954	CC1=CC(=O)C=CC1=O	-0.27	-0.3	-0.82	-0.23	1.93	-0.36	-0.72	-0.38	-1.28	-0.18	-0.27	0.01	-0.49	0.73	-0.08	-0.92	-0.35	1.29	1.64	1.44	1.18	1.54	1.5	0.33	-0.19	-0.23	-0.51	-0.75	-0.44	-0.11	-0.41	-0.13	-0.39	na	-0.83	-0.26	-0.84	2.11	-1.16	-0.6	-0.8	-0.7	1.91	0.15
17	4-amino-3-pentadecylphenol	-	-	66970	CCCCCCCCCCCCCCCc1cc(O)ccc1N	-0.35	-0.3	-0.22	1.48	1.51	0.34	0.42	1.14	-0.94	0.33	-0.84	-0.04	-0.94	-0.94	-0.63	-0.94	0.11	-1.03	2.27	1.79	-0.04	1.69	1.7	0.62	0.84	-0.76	-0.94	-0.94	-0.78	-0.94	-0.06	-0.11	-0.94	na	-0.94	-0.68	-0.94	-0.08	0.1	-0.93	-0.79	-0.94	1.83	1.35
89	(dimethylamino)propiophenone hydrochloride	-	-	538184	[Cl-].CN(C)CCC(=O)c1ccccc1	na	na	na	na	na	-0.18	-1.43	-0.17	-1.43	-0.22	-0.09	0.15	-0.16	0.35	0.24	-0.49	0.57	0.66	0.06	1.05	0.04	0.55	1.19	-0.22	0.23	0.32	0.43	-0.35	0.18	-0.12	-0.07	-0.09	na	na	-0.43	-0.06	-1.43	-0.07	-0.61	-0.31	-1.43	-0.18	5.03	-0.18
185	Cactinomycin	-	-	67121	C[C@H]1C[C@H](C)C(=O)[C@@H](C1)[C@H](O)CC2CC(=O)NC(=O)C2	na	na	na	na	na	0.54	na	0.23	-0.77	-1.13	-0.17	0.17	0.48	na	-0.06	-0.28	0.75	0.68	1.68	0.38	0.48	1.68	-0.02	na	0.39	-0.92	-0.53	-0.83	0.01	1.38	-0.81	-0.53	na	na	0.5	-0.15	0.35	-0.04	-3.5	0.17	0.33	na	na	-0.85
295	2-Phenylbutyric Acid	-	-	67217	OC(=O)CCCc1ccccc1	-0.26	-0.26	-0.26	-0.26	-0.26	-0.26	-0.26	-0.26	-0.26	-0.26	-0.26	-0.26	-0.26	-0.26	-0.26	-0.26	-0.26	-0.26	-0.26	-0.26	-0.26	-0.26	na	2.92	-0.26	-0.26	-0.26	-0.26	-0.26	-0.26	-0.26	-0.26	-0.26	-0.26	-0.26	-0.26	-0.26	-0.26	-0.26	-0.26	-0.26	-0.26	-0.26	-0.26
353	-	-	-	538206	[Cl-].CCN(CC)CCCNc1c2ccc(Cl)cc2nc3ccc(OC)cc13	0.74	na	-1.52	-1.44	na	0.46	na	na	0.49	na	na	0.71	na	0.86	0.8	0.82	0.54	0.71	0.62	na	0.86	0.81	0.68	0.89	0.8	-1.38	na	-1.41	na	-1.39	-1.45	-1.46	0.47	na	0.5	na	na	-1.3	-1.46	na	0.48	0.83	na	na
384	-	-	-	67299	CCCCCN(CCCCC)CCCNc1c2CCCCc2nc3ccc(Cl)cc13.OP(=O)(O)O	-0.04	-0.28	na	-3.26	-0.15	-0.89	1.53	-0.85	-1.53	0.03	-0.13	1.36	-0.06	2.16	-0.14	3.36	-0.55	0.44	na	na	na	na	0.43	na	0.34	-0.1	0.63	0.35	-0.93	0.6	0.21	-1.26	0.18	na	-0.66	-0.29	na	1.51	0.35	0.28	-1.28	0.13	0.7	1.03
534	acetoxyphenanthrylmercury	-	-	538225	[R][Hg]OC(=O)C.c1ccc2c(c1)ccc3ccccc23	1.12	na	-1.02	-0.38	3.13	-0.26	-0.58	-0.24	0.24	0.86	1.29	-0.17	-0.64	-0.49	-0.31	-0.05	-0.44	0.84	1.46	0.69	2.9	-0.27	-0.35	1.64	-0.25	-0.22	-0.41	-0.42	-0.51	0.66	-0.71	-0.26	-0.56	-0.21	-0.94	-0.78	-0.41	-0.12	-1.17	-0.57	-0.59	-0.55	2.17	0.81
596	3-bromo-2,4,6-trinitrotoluene	-	-	67492	Cc1c(cc(c(Br)c1[N+](=O)[O-])[N+](=O)[O-])[N+](=O)[O-]	0.79	-0.96	-0.51	-1.29	0.86	-1.16	-1.25	0.73	-1.34	0.45	-0.04	0.93	-1.38	0.93	0.95	0.82	-0.99	0.82	2.49	0.44	0.84	0.38	0.69	0.53	0.77	0.86	na	-1	-1.03	-1.18	0.89	0.83	0.36	na	-1.43	-1.22	-1.11	0.9	-1.11	-1.45	-1.29	-1.47	0.99	0.83
629	bioxiran	-	-	67525	C1OC1C2CO2	na	na	na	na	na	1.76	1.33	-0.29	-0.76	1.01	0.72	-0.76	-0.72	-0.71	-0.76	-0.76	-0.76	-0.62	2.36	2.42	-0.55	2.38	-0.76	2.23	0.67	-0.76	-0.76	-0.76	-0.15	-0.03	0.41	1.08	na	na	0.35	-0.76	0.85	-0.76	-0.76	0.81	-0.76	na	0.24	-0.76
721	isatin thiosemicarbazone	-	-	67610	NC(=S)N\N=C\1/C(=O)Nc2ccccc12	-0.37	-0.37	-0.37	-0.37	-0.37	-0.37	-0.37	-0.37	-0.37	-0.28	-0.37	-0.37	3.65	-0.37	-0.37	-0.37	-0.37	-0.37	-0.37	-0.37	-0.37	-0.37	-0.37	-0.35	-0.37	-0.37	-0.37	-0.37	-0.37	0.21	-0.37	-0.37	-0.37	na	-0.37	1.27	-0.37	0.06	-0.37	3.46	-0.37	-0.37	-0.37	0.03
739	aminopterin	-	-	67626	Nc1nc(N)c2nc(CNc3ccc(cc3)C(=O)NC(CCC(=O)O)C(=O)O)cnc2n1	0.58	-1.18	-2.3	-0.22	-0.97	0.58	0.44	0.58	-0.09	-2.33	0.55	-1.02	0.58	0.58	0.58	0.58	0.58	0.58	0.58	0.58	0.58	0.45	-0.01	0.63	0.58	-1.63	0.58	-2.89	-1.33	0.13	-0.41	0.58	0.58	na	0.58	-1.07	0.58	-1.92	-0.69	0.24	-1.06	0.58	0.05	0.63
740	Methotrexate	FDA approved	Df|DHFR	67627	CN(Cc1cnc2nc(N)nc(N)c2n1)c3ccc(cc3)C(=O)N[C@@H](CCC(=O)O)C(=O)O	0.69	-1.14	-1.87	-0.92	-1.22	0.52	0.54	0.6	-0.36	-1.48	0.36	-0.59	0.23	0.68	0.66	0.61	0.51	0.57	0.66	0.62	0.69	0.6	0.38	0.64	0.66	-0.74	0.58	-1.92	-0.83	0.32	-0.38	0.63	0.67	0.68	0.61	-1.49	0.53	-1.39	-1.54	0.52	-0.36	0.68	0.02	0.33
742	azaserin	-	-	538239	NC(COC(=O)C=N=N)C(=O)O	0.87	na	na	na	na	0.34	0.4	1.11	0.12	-1.23	0.42	0.57	0.28	0.15	0.66	1.35	0.65	0.52	0.77	0.57	0.7	0.58	0.5	na	0.59	-1.08	na	-1.04	0.46	-0.45	-2.25	0.2	na	na	0.53	0.47	0.59	-0.67	-2.28	0.05	-0.6	0.39	0.15	0.08
749	8-Azaguanine	-	-	538242	NC1=NC(=O)c2[nH]nnc2N1	-1.28	0.1	-0.01	0.59	0.3	0.65	-0.01	0.68	-1.76	0.47	-0.01	-1.12	-1.46	0.37	-1.24	-1.58	-1.71	0.91	1	0.79	0.94	0.89	0.89	0.26	1.09	0.8	0.92	1.42	0.37	-0.22	0.27	0.81	0.76	0.87	-1.64	-0.84	0.74	0.43	0.31	-1.52	-1.21	-1.35	-1.1	-2.1
752	6-Mercaptopurine	FDA approved	Ds|IMPDH2|PPAT	538243	NC1=NC(=S)c2[nH]cnc2N1	0.48	-0.31	-1.09	-0.44	-0.06	0.06	0.13	0.11	-3.29	-0.11	-1.09	-0.28	0.22	0.59	0.09	0.01	-0.29	-0.16	1.69	0.13	0.95	1.3	0.92	1.68	1.38	-0.01	0.63	0.14	-1.59	-0.86	-0.41	0.61	0.38	0.27	-0.93	-0.42	0.38	0.46	-0.96	0.11	-1.6	0.49	0.32	-1.21
755	6-Mercaptopurine	FDA approved	Ds|IMPDH2|PPAT	538245	S=C1N=CNc2nc[nH]c12	0.7	-0.44	-0.55	-1.44	0.5	0.1	-0.08	0.42	-1.93	-0.37	-0.49	0.05	0.23	0.41	0.04	0.06	-0.22	-0.18	0.78	0.44	1.53	0.72	0.67	0.83	1.48	0.23	1.12	-0.15	-2.36	-0.37	-0.44	0.56	0.73	0.57	-1.08	-2.41	0.62	0.39	-1.5	0.18	-0.31	-0.11	0.65	-0.42
757	Colchicine	-	Tu	67636	COC1=CC=C2C(=CC1=O)[C@H](CCc3cc(OC)c(OC)c(OC)c23)NC(=O)C	0.32	na	na	na	na	0.31	0.36	0.39	0.18	-0.38	0.26	0.42	0.33	0.37	-0.17	0.35	0.41	0.37	0.4	0.37	0.38	0.27	0.34	0.14	0.36	0.21	0.41	0.41	-0.35	0.43	-0.33	0.41	na	na	0.18	-2.28	0.01	0.38	0.25	0.33	0.34	0.25	0.4	0.24
762	Nitrogen mustard	FDA approved	A7|AlkAg	538248	[Cl-].CN(CCCl)CCCl	0.55	-1.03	-1.4	-0.54	1.14	0.14	-0.09	0.56	-1.4	-1.05	0.01	-0.19	-0.35	-0.15	0.11	-0.27	-0.59	0.16	1.91	1.9	-0.63	1.75	0.41	2.1	0.19	0.61	-0.43	-0.96	-0.75	-0.17	-0.48	0.03	-0.71	-0.74	0.32	-0.41	-0.46	0.99	-0.88	0.7	-0.88	2.27	1.14	-0.55
798	3-phenyl-1-(2-pyridyl)-2-propen-1-one	-	-	67675	O=C(\C=C\c1ccccc1)c2ccccn2	0.6	-1.41	na	-0.42	-0.39	5.08	-0.42	0.33	-1.13	-0.47	0.32	-0.23	0.13	0.7	0.23	-0.05	0.87	-0.95	0.44	0.54	-0.15	-0.39	0.62	2.35	0.36	na	na	na	-0.63	-0.63	0.54	-0.03	-0.67	-0.72	-1.18	0.29	-1.34	0.15	-0.68	0.32	-1.94	-0.11	0.74	0.39
830	4-pyridineacrylic acid	-	-	67707	OC(=O)\C=C\c1ccncc1	na	na	na	na	na	-0.23	-0.23	-0.23	-0.23	-0.23	4.78	-0.23	-0.23	-0.23	1.29	-0.23	-0.23	-0.23	-0.23	-0.23	-0.23	-0.23	-0.23	-0.23	-0.23	-0.23	-0.23	-0.23	-0.23	-0.23	-0.23	-0.23	na	na	na	-0.23	4.58	-0.23	-0.23	-0.23	-0.23	-0.23	-0.23	-0.23
885	3,3'-diamino-4,4'-bis(dimethylamino)benzophenone	-	-	67752	CN(C)c1ccc(cc1N)C(=O)c2ccc(N(C)C)c(N)c2	0.53	-0.03	-0.14	-0.39	-0.59	-1.23	0.39	-0.48	-0.47	0.43	0	0.21	0.46	-0.05	0.24	1.09	1.54	1.12	-0.34	0.36	1.4	-0.23	-0.55	1.86	-1.2	1.69	0.48	-0.78	-0.72	-0.09	-0.58	0.68	2.23	na	-0.24	-1.1	-0.43	-0.08	-1.15	-0.77	-0.32	-0.09	2.03	0.98
1010	7-[.alpha.-(p-nitroanilino)benzyl]-8-quinolinol	-	-	67873	Oc1c(ccc2cccnc12)C(Nc3ccc(cc3)[N+](=O)[O-])c4ccccc4	0.68	-0.9	0.47	na	0.04	0.89	0.87	-0.27	-0.37	-2.8	0.23	0.24	-0.87	0.97	0.54	na	0.36	0.43	na	na	0.22	0.95	na	0.94	0.18	-1.5	0.7	na	-0.91	0.48	-0.47	-0.21	0.23	na	-0.7	0.72	-0.17	na	-0.34	-0.33	-0.19	1.26	na	0.59
1011	p-[[.alpha.-(8-hydroxy-7-quinolyl)benzyl]amino]benzoic acid	-	-	67874	OC(=O)c1ccc(NC(c2ccccc2)c3ccc4cccnc4c3O)cc1	0.75	-0.54	-1.94	-0.43	-0.54	0.15	0.89	0.39	0.15	-0.63	0.83	-0.41	-0.81	1.01	0.58	0.53	0.53	0.36	2.1	1.48	1.05	1.06	0.76	1.24	-0.07	-1.89	0.26	-1.81	-0.59	0.16	-0.58	0.18	-1.12	-1.23	0.32	-0.08	0.27	-1.44	0.94	-0.98	0.25	0.86	0.95	-1.15
1012	wln: t66 bnj iyr&mr bvq& jq	-	-	67875	OC(=O)c1ccccc1NC(c2ccccc2)c3ccc4cccnc4c3O	0.5	-1.03	-1.98	-0.45	-0.6	-0.07	0.69	0.33	0.95	-2.28	0.56	-1.12	-0.34	0.77	0.39	0.64	0.09	-0.15	1.54	3.03	0.05	0.88	0.59	2.88	-0.39	-1.21	0.52	-1.35	0.93	-0.07	-0.64	-0.07	-1.02	-0.59	0.32	0.78	-0.14	-1.73	1.02	-1	0.98	0.52	0.59	-1.35
1013	7-(.alpha.-anilino-p-nitrobenzyl)-8-quinolinol	-	-	67876	Oc1c(ccc2cccnc12)C(Nc3ccccc3)c4ccc(cc4)[N+](=O)[O-]	0.45	-0.99	-1.32	-0.37	0.46	0.43	0.55	0.72	-0.03	0.16	0.76	-0.6	-0.81	-0.09	0.56	0.05	-0.12	0.09	1.29	0.7	-0.69	2.7	0.24	2.57	0.05	-0.89	-0.31	-1.37	-2.1	0.02	-0.78	-0.66	-0.8	-1.35	-0.15	0.24	-0.09	-0.13	0.85	-0.53	0.19	0.86	0.56	-0.49
1014	7-[.alpha.-[(4-methyl-2-pyridyl)amino]benzyl]-8-quinolinol	-	-	67877	Cc1ccnc(NC(c2ccccc2)c3ccc4cccnc4c3O)c1	-0.59	-0.75	0.29	na	-0.21	0.46	0.81	0.21	-0.94	-3.16	0.51	-2.45	-1.17	0.46	0.21	na	-0.18	-0.05	0.8	1.46	0.26	0.73	-1.43	0.61	0.24	0.48	0.36	na	-2.39	-0.25	0.66	-0.3	-0.19	na	-0.11	0.65	-0.29	1.06	-0.32	-0.56	1.27	1.02	na	0.88
1026	acpc	-	-	67889	NC1(CCCC1)C(=O)O	-0.3	na	na	na	na	1.04	-0.3	-0.3	1.56	-0.3	-0.3	-0.3	-0.3	-0.3	-0.3	-0.3	-0.3	-0.3	-0.3	-0.3	-0.3	-0.3	-0.3	na	na	-0.3	na	-0.3	-0.3	-0.3	-0.3	-0.3	na	na	-0.3	-0.22	-0.3	-0.29	na	-0.3	0.92	-0.3	-0.3	-0.3
1027	1,1,3-tribromo-3-methyl-2-butanone	-	-	67890	CC(C)(Br)C(=O)C(Br)Br	-0.11	0.08	-0.21	0.26	-0.07	-0.46	-1.21	-0.06	-1.28	-0.12	-1.48	0.57	-0.61	0.04	-1.01	-0.3	-0.31	0.74	1.35	0.63	1.13	1.35	1.73	1.48	0.7	0.77	0.49	-0.29	-0.08	-0.13	0.11	-0.1	0.08	0.15	-0.85	-0.1	-2.74	1.03	-0.42	0.18	-1.8	-0.35	1.7	0.01
1063	6-CHLORO-2-METHOXY-9-[(5-PIPERIDINOPENTYL)AMINO]ACRIDINE	-	-	67921	COc1ccc2nc3cc(Cl)ccc3c(NCCCCCN4CCCCC4)c2c1	1.09	-0.78	-1.13	-1.09	-1.16	-0.79	0.97	0.91	-0.85	-0.92	-0.93	0.8	0.8	1.06	1.09	1.2	0.89	1.15	0.75	-1.03	0.58	1.08	-1.17	1.24	1.17	na	-1.07	-1.24	-1.14	-1.05	-1.16	-1.2	-0.96	na	0.79	na	0.82	-1.06	-0.83	-0.82	0.68	1.16	-0.99	0.64
1199	2-(isobornyloxy)-1,1-dimethylethylamine	-	-	68044	CC(C)(N)CO[C@H]1C[C@H]2CC[C@@]1(C)C2(C)C	0.07	0.27	-0.72	-0.32	0.51	-1.84	0.01	-0.26	-0.49	0.79	0.24	0.5	5.14	0.53	0.03	1.09	0.24	-0.38	-0.53	na	0.22	-0.62	0.56	1.19	0.35	0.22	0.51	0.19	1.11	0.23	0.27	0.22	0.47	0.59	-1.5	-0.79	0	0.78	-0.48	-0.39	0.17	0.26	0.16	-1.53
1338	n-decyl-2-iodoacetamide	-	-	68151	CCCCCCCCCCNC(=O)CI	-0.22	-0.06	-0.46	-0.1	0.47	-0.17	-1.13	-0.12	-1.89	-0.05	-0.01	-0.38	-0.76	-0.05	0.01	-0.23	-0.3	-0.12	1.99	0.01	0.41	1.78	-0.34	2.08	3.26	1.9	-0.02	-0.27	-0.2	-0.18	-0.05	-0.08	-0.22	na	-1.23	na	-0.22	na	-0.28	0.44	-2.23	-0.66	2.24	1.41
1390	Allopurinol	FDA approved	AM|XDH	68199	O=C1NC=Nc2[nH]ncc12	0.52	0.96	-1.71	-0.26	-0.43	-2.37	0.22	-1.48	-2.37	-0.95	-1.23	0	0.61	-0.01	1.09	-0.63	-1.01	0.2	0.19	1.38	0.87	-0.77	1.29	-0.1	1.09	-1.08	0.61	0.52	-1.47	-1.31	-0.57	0.94	0.14	na	-1.45	-0.57	0.21	0.96	-0.66	0.65	0.32	-1.2	0.46	0.05
1393	pyrazoloadenine	-	-	68202	Nc1ncnc2[nH]ncc12	0.64	0.38	-2.12	-0.84	1.11	-1.5	0.72	-1.5	-2.64	-0.86	-1.64	-0.55	1.17	0.48	1.06	-0.72	-0.37	0.27	-1.42	0.82	1.07	-1.12	0.78	0.61	0.88	na	0.62	0.8	-1.11	-1.5	-0.13	0.49	0.37	na	-0.65	-1.06	-0.96	0.64	-1.47	-0.59	1.29	-0.85	0.27	0.11
1433	4-(butylamino)-1-phenyl-1h-pyrazolo[3,4-d]pyrimidine	-	-	68242	CCCCNc1ncnc2c1cnn2c3ccccc3	0.39	-1.62	-0.09	-0.73	-0.14	-1.09	0.51	-0.25	-1.01	0.39	0.1	0.98	-0.59	0.84	1.15	1.68	1.85	1.45	-0.46	0.27	na	-0.17	-0.16	1.84	-0.16	-0.68	0.77	0.11	-1.13	0.95	-1.23	-0.47	2.52	na	-0.51	-0.88	-0.07	0.01	-1.39	-0.05	-0.63	0.65	1.34	0.35
1460	tryptazan	-	-	538317	NC(Cc1n[nH]c2ccccc12)C(=O)O	-0.13	-0.13	-0.13	-0.13	-0.13	-0.13	-0.13	-0.13	-0.13	-0.13	-0.13	-0.13	-0.13	-0.13	-0.13	-0.13	-0.13	-0.13	-0.13	-0.13	-0.13	-0.13	-0.13	-0.13	-0.13	-0.13	-0.13	7.62	-0.13	-0.13	-0.13	-0.13	-0.13	-0.13	-0.13	-0.13	-0.13	-0.13	-0.13	-0.13	-0.13	-0.13	-0.13	-0.13
1482	2-(2-methyl-2-nitropropoxy)bornane	-	-	68285	CC(C)(CO[C@H]1C[C@H]2CC[C@@]1(C)C2(C)C)[N+](=O)[O-]	-0.38	-0.11	-0.58	-0.31	-0.21	-0.78	-0.15	-0.01	0.16	-0.19	-0.03	0.05	2.29	0.07	-0.36	0.25	-0.07	-0.34	-0.16	6.78	0.17	-0.11	-0.09	1.26	-0.12	-0.24	0.22	-0.02	-0.14	-0.07	-0.14	-0.22	-0.16	0.05	-0.5	-0.03	-0.2	0.12	0.01	-0.51	0.14	-0.2	-0.25	-0.71
1507	2-chloro-3-phenoxy-1,4-naphthoquinone	-	-	68307	ClC1=C(Oc2ccccc2)C(=O)c3ccccc3C1=O	-0.59	-0.94	0.67	na	1.26	-0.13	0.75	-1.18	0.12	1.13	0.36	1.37	0.14	1.37	-1.16	na	0.6	1.39	na	na	0.69	0.5	na	0.15	-0.85	1.64	-0.17	na	-1.24	-0.94	-0.32	0.12	-0.02	na	-1.67	0.39	-0.54	na	-1.14	-0.76	0.97	-0.24	na	0.35
1760	3-phenanthrenepropionic acid, hydrazide	-	-	68525	NNC(=O)CCc1ccc2ccc3ccccc3c2c1	-0.43	-0.43	0.22	0.25	-0.02	0.13	-0.15	0.28	-0.25	na	-0.43	-0.43	-0.43	-0.43	-0.2	-0.43	-0.43	-0.43	-0.43	6.34	-0.43	0.1	-0.05	-0.43	-0.42	-0.16	-0.04	-0.43	-0.43	-0.33	-0.43	-0.43	-0.43	-0.43	na	1.69	-0.43	0.19	1.72	-0.43	-0.43	-0.43	1.03	-0.43
1771	Thiram	-	-	68535	CN(C)C(=S)SSC(=S)N(C)C	-0.41	-0.38	-0.77	-0.19	-0.43	-0.26	-0.42	0.02	-0.91	-0.68	-0.33	-0.27	-0.25	-0.43	-0.18	1.4	-0.39	-0.41	2.85	3.23	1.16	0.38	-0.18	-0.14	-0.41	-0.12	-0.28	-0.29	-0.43	0.86	-0.48	0.39	-0.39	-0.33	-0.37	-0.35	na	-0.34	-0.65	-0.39	-0.52	0.89	2.71	1.3
1797	o-Aminoazotoluene	-	-	68559	Cc1ccccc1N=Nc2ccc(N)c(C)c2	1.42	-0.45	-0.54	0.03	na	na	-0.09	2.11	-1.52	0.87	-0.4	-0.76	-0.2	-0.52	-0.16	-0.68	0.03	-0.86	2.95	1.88	-0.07	2.04	na	-0.23	-0.07	-0.82	-0.2	-0.53	-0.96	-0.55	-0.73	-0.21	-0.85	-0.78	1.34	-0.52	0.96	0.05	-0.36	1.45	-1.45	1.77	na	-0.43
1895	Guanazole	-	A7	68625	Nc1n[nH]c(N)n1	0.2	-0.62	na	na	-0.62	-0.71	1.25	0.81	-0.75	-0.75	0.3	-0.75	-0.53	-0.48	-0.73	-0.62	-0.64	-0.62	2.52	1.64	-0.18	0.37	-0.03	0.68	0.54	-0.75	0.81	-0.75	-0.75	0.17	-0.63	1.64	-0.62	-0.51	0.36	0.49	-0.32	-0.48	-0.62	-0.75	-0.75	0.46	2.8	-0.54
1906	pmp (van)	-	-	68634	SC(=S)N1CCCCC1.C2CCNCC2	na	0.05	na	na	-0.6	-0.45	-0.63	-0.52	-0.79	-0.59	0.56	1.66	-0.79	-0.03	-0.51	na	0.14	0.64	2.44	1.02	1.53	2.48	2.26	0.65	-0.16	-0.29	-0.06	-0.52	-0.13	1.64	-0.32	1.45	-0.25	-0.79	1.51	-0.7	-0.48	-0.54	-0.68	-0.51	-0.74	1.4	2.18	-0.73
1910	alkarsodyl	-	-	538399	[Na+].C[As](=O)(C)O	-0.13	-0.13	-0.13	-0.13	-0.13	-0.13	-0.13	-0.13	-0.13	-0.13	-0.13	-0.13	-0.13	-0.13	-0.13	-0.13	-0.13	-0.13	-0.13	7.48	-0.13	na	-0.13	na	-0.13	-0.13	-0.13	-0.13	-0.13	-0.13	-0.13	-0.13	-0.13	-0.13	-0.13	-0.13	-0.13	-0.13	-0.13	-0.13	-0.13	-0.13	-0.13	-0.13
1945	gluconic acid, barium salt	-	-	538405	[Ba+2].OCC(O)C(O)C(O)C(O)C(=O)O	-0.13	-0.13	-0.13	-0.13	-0.13	-0.13	-0.13	-0.13	-0.13	-0.13	-0.13	-0.13	-0.13	-0.13	-0.13	-0.13	-0.13	-0.13	-0.13	7.62	-0.13	-0.13	-0.13	-0.13	-0.13	-0.13	-0.13	-0.13	-0.13	-0.13	-0.13	-0.13	-0.13	-0.13	-0.13	-0.13	-0.13	-0.13	-0.13	-0.13	-0.13	-0.13	-0.13	-0.13
2012	1-DODECYL-4-NONYLPYRIDINIUM CHLORIDE	-	-	538423	[Cl-].CCCCCCCCCCCC[n+]1ccc(CCCCCCCCC)cc1	1.11	-0.57	-1.08	-0.57	2.13	-0.69	-0.58	-0.84	0.27	-0.52	0.84	-0.4	-0.55	0.25	-0.79	0.77	-0.16	-0.19	0.77	1.68	1.76	-0.84	1.46	-0.79	-0.18	0.71	1.04	-0.64	-0.59	1.25	-0.55	1.23	0.57	na	-1.02	0.15	-0.72	4	-0.28	1.54	-1.12	-0.86	0.53	-0.58
2013	declid	-	-	68715	OC(=O)CCCCCCCCC=C	-0.34	na	na	na	na	0.55	-0.33	-0.15	-0.29	-0.37	-0.32	1.11	-0.23	-0.17	0.07	-0.19	0.82	-0.29	-0.34	-0.18	-0.46	-0.28	-0.34	na	na	-0.49	na	0.01	-0.49	0.04	-0.65	0.03	na	na	-0.1	-0.25	-0.29	-0.13	-0.75	-0.23	2.44	-0.15	-0.21	-0.31
2039	oxin	-	-	68737	Oc1cccc2cccnc12	1.7	-0.38	-1.26	-1.26	0.21	-0.44	-1.26	-0.3	-1.23	na	-0.21	-0.05	-1.08	1.2	0.85	0.19	0.18	1.1	0.77	2.67	-0.41	1.13	na	na	2.35	-1.02	-0.22	na	-1.26	0.52	-0.41	-0.8	-0.14	0.62	0.06	-1.24	0.87	-0.45	-0.67	0.21	-0.38	1.22	2.62	1
2053	tris(4-biphenylyl)methanol	-	-	68748	OC(c1ccc(cc1)c2ccccc2)(c3ccc(cc3)c4ccccc4)c5ccc(cc5)c6ccccc6	-0.31	0.66	-0.31	-0.31	-0.31	-0.31	-0.31	na	-0.31	na	-0.31	-0.31	na	-0.31	4.51	-0.31	-0.31	na	3.29	3.29	-0.31	1.64	-0.31	-0.31	-0.31	na	0.69	na	-0.31	-0.31	-0.31	-0.31	-0.31	-0.31	-0.31	-0.31	-0.31	na	na	-0.31	-0.31	-0.31	-0.31	-0.31
2061	3-(2-furyl)acrolein	-	-	68755	O=C\C=C\c1occc1	-0.24	-0.24	-0.24	-0.24	-0.24	-0.24	0.72	-0.13	-0.24	-0.24	-0.17	-0.24	-0.24	-0.24	-0.24	-0.24	-0.24	-0.24	4.45	5.51	-0.24	-0.24	-0.24	2.07	-0.24	-0.24	-0.24	-0.24	-0.24	-0.24	-0.24	-0.24	-0.24	-0.24	-0.24	-0.24	-0.24	-0.24	-0.24	-0.24	-0.24	na	-0.24	-0.24
2186	thymophthalein	-	-	68872	CC(C)c1cc(c(C)cc1O)C2(OC(=O)c3ccccc23)c4cc(C(C)C)c(O)cc4C	0.05	-0.25	0.13	-0.24	-0.3	-0.21	-0.07	-0.04	-0.73	-0.69	-0.09	0.06	0.06	0.11	-0.06	-0.42	-0.03	0.4	6.16	3.34	1.01	0.56	0.44	0.72	0.02	-0.23	-0.1	-0.09	0.12	0.12	-0.07	0.15	0.04	0.11	-0.71	-0.7	-0.37	0	-0.37	-0.29	-0.97	-0.1	0.19	-0.38
2384	2,6-dibenzylidenecyclohexanone	-	-	69055	O=C1\C(=C\c2ccccc2)\CCC/C/1=C\c3ccccc3	na	na	na	na	na	-0.39	-0.21	-0.51	-0.46	-0.78	0.08	-0.58	-0.04	1.34	-0.14	0.6	1.27	1.56	1.11	1.29	1.31	1.2	2.15	-0.67	1.48	-0.4	0.45	-0.47	-0.37	-0.12	-0.45	-0.21	na	na	-0.67	-0.59	-0.82	-0.58	-0.58	-0.1	-0.55	-0.47	5.34	-0.51
2604	d.b.t.c.	-	-	69232	CCCC[Sn](Cl)(Cl)CCCC	na	na	na	na	na	0.45	-0.89	0.11	-0.45	0.04	0.87	-0.46	-0.48	-0.58	0.34	-1.04	na	1.03	1.98	1.8	1.71	0.93	1.67	na	0.53	1.04	-0.6	0.78	0.86	0.42	0.08	0.38	na	na	-1.95	-0.75	-1.14	-0.42	-1.66	0.02	-0.98	-1.02	2.05	-0.49
2626	Propyl Gallate	-	-	69249	CCCOC(=O)c1cc(O)c(O)c(O)c1	-0.14	-0.59	1.06	-0.2	-0.68	0.43	-0.31	1.72	-0.58	-0.08	-0.55	-1.34	-0.24	0.82	0.84	0.22	0.85	-0.42	-1.34	-1.34	-1.34	2.59	-1.34	-1.34	1.18	-0.94	0.82	0.41	-0.2	-0.62	-1.34	0.59	0.93	1.31	0.46	0.43	0.16	-0.64	1.05	-1.34	-0.5	0.32	2.11	0.26
2724	phenyl p-tolyl sulfone	-	-	69335	Cc1ccc(cc1)S(=O)(=O)c2ccccc2	0.12	0.27	na	-0.97	-0.62	-0.47	0.82	0.82	-0.14	1.19	0	0.72	-0.71	0.17	-0.2	0.73	0.35	0.46	na	na	na	na	0.37	na	-0.25	-0.15	0.88	0.56	-0.42	0.11	-3.54	-0.1	2.56	na	0.02	0.17	na	0.78	-2.1	-0.55	na	0.44	1.34	0.13
2755	ACRIFLAVINE	-	-	538523	[Cl-].C[n+]1c2cc(N)ccc2cc3ccc(N)cc13	-0.04	-0.39	-0.47	-0.21	-0.76	0.92	-0.48	-0.47	0.72	-0.06	0.43	0.58	0.25	0.46	-1.1	-0.31	1.86	2.44	-0.93	-1.85	-0.64	0.87	-1.24	0.56	-1.01	0.52	-0.86	-0.79	-0.87	-0.16	-0.84	-0.48	-1.24	na	2.05	2.01	-0.82	-0.46	0.31	-0.4	-0.68	0.42	0.26	-0.4
2785	-	-	-	69386	COc1cc(c2ncccc2c1O)[N+](=O)[O-]	0.5	-1.36	0.57	-1.18	-1.39	-0.52	0.72	0.62	0.44	0.5	0.44	0.98	na	0.19	0.63	0.73	0.76	0.23	-2.47	-1.8	-1.69	-1.9	-1.41	-1.16	0.27	0.84	1.11	-0.53	0.56	1.1	0.63	0.86	0.35	na	2.41	-1.08	0.82	-1.87	0.83	1.16	0.76	0.53	na	0.14
2805	2,2',5,5'-tetrahydroxy-4,4'-dimethylbiphenyl	-	-	69401	Cc1cc(O)c(cc1O)c2cc(O)c(C)cc2O	-0.33	-0.69	-1.31	-0.52	1.13	-0.99	-0.85	0.92	-0.97	-0.73	-0.74	0.03	-0.68	0.29	-0.04	-0.86	-0.56	1.17	1.97	1.5	1.41	1.31	1.52	2.06	0.25	-0.45	-0.03	-0.88	-0.22	-0.69	0.03	-0.77	0.9	-0.14	-0.9	-0.2	-0.85	1.2	-0.96	-0.35	-0.88	-0.96	0.59	-0.46
2829	vetol	-	-	69424	CC1=C(O)C(=O)C=CO1	-0.24	4.29	-0.24	na	-0.24	-0.24	-0.24	-0.24	-0.24	-0.24	-0.24	-0.24	-0.24	-0.24	4.15	-0.24	-0.24	-0.24	-0.24	-0.24	-0.24	-0.24	-0.24	-0.24	-0.24	-0.24	-0.24	-0.24	-0.24	-0.24	-0.24	na	-0.24	-0.24	-0.24	-0.24	-0.24	-0.24	-0.24	-0.24	-0.24	-0.24	-0.24	-0.24
3039	sodium phenylacetate	-	-	538568	[Na+].OC(=O)Cc1ccccc1	-1.05	1.41	0.61	-0.02	-0.09	-0.64	-0.18	-1.05	-1.05	-0.09	-0.03	-0.64	-0.54	na	0.01	-0.28	-0.09	-0.13	0.05	na	0.91	0.9	0.54	1.27	-0.5	0	-1.05	-1.05	-0.12	-0.21	-1.05	-0.67	-0.35	4.22	-0.69	-1.05	1.27	0.68	0.46	-1.05	-0.47	0.73	0.13	0.17
3053	Actinomycin D	FDA approved	Db	538571	CC(C)[C@H]1NC(=O)[C@@H](NC(=O)C2=C(N)C(=O)C(=C3Oc4c(C)ccc(C(=O)N[C@H]5[C@H](C)OC(=O)[C@H](C(C)C)N(C)C(=O)CN(C)C(=O)[C@@H]6CCCN6C(=O)[C@H](NC5=O)C(C)C)c4N=C23)C)[C@H](C)OC(=O)[C@H](C(C)C)N(C)C(=O)CN(C)C(=O)[C@@H]7CCCN7C1=O	1.07	-0.78	-0.27	-0.09	0.37	0.29	-0.09	0.5	0.04	-0.16	0.78	0.6	-0.35	1.17	-1.81	0.66	0.37	0.96	0.45	-0.04	0.93	0.97	0.79	1.37	1.06	0.49	-0.79	0.46	0.31	0.42	-0.2	0.67	0.18	0.26	0.01	-1.48	-0.24	-0.62	0.08	-0.02	-0.06	0.99	1.03	-0.04
3055	puromycin	-	-	538572	[Cl-].COc1ccc(C[C@H](N)C(=O)NC2C(CO)OC(C2O)n3cnc4c(ncnc34)N(C)C)cc1	na	na	na	na	na	-0.22	-0.18	1.12	na	1.35	2.42	0.66	-0.01	0.97	-2.45	0.1	0.09	0.74	0.73	0.76	0.82	0.84	0.28	0.78	1	-0.64	-0.29	-0.4	0.45	0.22	-0.24	0.67	na	na	-0.58	0.37	-0.42	0.4	0.53	0.61	-0.52	0.12	na	-0.48
3060	potassium arsenite	-	-	538575	[K+].O[As]=O	na	na	na	na	na	0.48	-0.83	1.26	-0.39	0.28	1.1	-1.1	-1.34	-1.17	0.22	-0.35	-1.34	-0.27	2.42	1.48	0.81	0.03	0.85	1.88	0.44	0.73	0.31	-0.09	-0.07	0.82	0.4	0.93	na	na	-1.34	-0.1	-1.34	0.78	0.42	0.42	-1.34	-1.34	0.94	0.85
3061	malacid	-	-	69611	CCc1nc(N)nc(N)c1c2ccc(Cl)cc2	-0.07	0.09	-1.41	-1.05	-0.66	0.29	0.92	-0.3	-0.94	-1.51	0.03	-0.52	0.4	0.41	0.76	0.7	-0.11	0.48	1.15	1.14	2.35	0.58	-1	0.69	0.66	-0.48	0.5	-1.38	-1.53	1.15	-0.16	0.61	0.42	0.59	1.57	0.21	-0.22	-0.61	-1.17	0.45	-1.55	1.03	-0.37	0.02
3062	Etoprine	-	-	69612	CCc1nc(N)nc(N)c1c2ccc(Cl)c(Cl)c2	0.55	-1.54	-1.04	-1.14	-1.54	0.09	1.41	0.24	-0.71	-0.91	0.61	-0.06	-0.29	1.56	0.43	1.3	-0.06	0.22	-1.54	-1.54	na	na	-0.14	1.39	0.47	0.17	1.46	-0.67	-1.54	0.3	-0.05	1.43	1.34	1.35	1.37	-0.6	0.58	-0.33	na	0.62	0.13	1.63	0.17	0.57
3073	facid	-	-	69619	NC1=NC(=O)c2nc(CNc3ccc(cc3)C(=O)NC(CCC(=O)O)C(=O)O)cnc2N1	-0.19	na	-0.19	-0.19	na	-0.19	-0.19	-0.19	-0.19	6.21	-0.19	na	-0.19	na	-0.19	-0.19	-0.19	-0.19	-0.19	na	-0.19	-0.19	-0.19	-0.19	-0.19	-0.19	-0.19	-0.19	-0.19	-0.19	-0.19	-0.19	-0.19	na	-0.19	-0.19	-0.19	na	-0.19	-0.19	-0.19	-0.19	-0.19	-0.19
3074	chlorazin	-	-	538580	[Cl-].CC1(C)N=C(N)N=C(N)N1c2ccc(Cl)cc2	0.38	-1.38	-1.38	-0.25	-1.38	1.52	0.68	0.92	-0.34	0.08	1.21	-0.48	0.9	1.58	-0.4	1.21	0.2	1.41	-1.38	-1.38	1.15	-1.1	-1.38	-0.45	0.7	-0.31	0.31	-1.38	-1.01	0.5	-1.21	0.49	1.21	na	1.17	1.46	0.57	-1.38	-1.38	0.77	0.2	0.7	-0.26	0.83
3077	d 54	-	-	538582	[Cl-].CC1(C)N=C(N)N=C(N)N1c2ccc(Cl)c(Cl)c2	0.56	-1.68	-1.15	-0.58	-1.37	1.34	0.67	0.83	0.18	-1	1.16	-0.34	0.46	1.36	0.05	1.11	0.36	1.13	-0.32	-0.57	1.3	0.05	-0.72	-1.21	1.17	-1.22	0.51	-1.68	-0.82	0.43	-1.33	0.38	1.29	na	0.94	-0.08	0.44	-1.38	-0.74	0.5	-0.43	1.15	-0.58	0.62
3080	d 69	-	-	538585	[Cl-].CC1(C)N=C(N)N=C(N)N1c2cccc(Cl)c2	0.44	-1.02	-1.3	0.23	-1.3	1.23	0.96	0.43	-1.3	-0.53	1.12	0.36	-0.19	1.74	-0.03	1.44	0.13	-1.3	0.55	-1.3	0.57	na	na	0.99	0.78	0.01	1.37	-1.3	-1.3	-0.45	0.33	0.7	1.58	1.7	0.8	-1.3	0.41	-0.81	na	0.64	-0.41	1.1	0.3	0.4
3081	-	-	-	538586	[Cl-].CCCCCCC1N=C(N)N=C(N)N1c2ccc(Cl)cc2	-0.38	-0.36	1.25	0.88	-0.96	0.76	1.16	0.66	-0.09	0.23	1.18	-0.48	-0.13	0.94	-2.62	1.13	-0.28	0.69	0.54	-0.25	0.36	0.12	-0.09	1	0.74	1.37	0.99	-0.41	-0.1	0.85	-0.52	-0.08	0.88	na	0.51	-0.1	0.14	1.14	-0.53	0.32	-0.27	0.54	0.2	0.83
3082	x 49	-	-	538587	[Cl-].CC1(C)N=C(N)N=C(N)N1c2cccc(Br)c2	0.49	-1.61	-1.06	-0.44	-1.54	1.56	0.53	0.72	0.09	-1.37	0.8	-0.63	0.47	1.45	0.2	0.92	0.44	0.98	-0.06	0.54	1.52	0.42	-0.57	0.55	1.14	-1.15	0.56	-1.61	-0.8	0.31	-1.58	0.05	1.51	na	0.65	-0.81	0.44	-1.74	-0.7	0.58	-0.44	0.68	-0.28	0.98
3083	-	-	-	538588	[Cl-].CCCCCCC1N=C(N)N=C(N)N1c2cccc(Cl)c2	0.38	-0.57	-0.12	0.2	-1.23	1.42	1.11	1.22	0.58	0.41	1.4	-0.4	0.04	1.29	-1.95	1.5	0.3	0.76	0.27	-0.27	-0.09	-0.16	-0.14	-0.02	1.17	-0.04	0.04	-1.58	-0.68	0.23	-1.25	0.17	1.54	na	0.78	0.47	0.28	0.21	-0.51	0.21	0.63	1.2	0.01	0.72
3088	Chlorambucil	FDA approved	A7|AlkAg	69624	OC(=O)CCCc1ccc(cc1)N(CCCl)CCCl	0.69	-0.71	-0.97	-0.4	0.31	0.47	0.31	0.87	-0.48	-0.05	0.31	-0.71	-0.62	-0.58	-0.43	-0.79	-0.87	-0.4	2.11	1.87	-0.63	2.26	-0.18	2.25	0.34	-0.24	-0.07	-0.98	-0.6	-0.41	-0.56	0.89	-0.55	-0.5	-0.1	-1.05	0.4	-0.28	-0.46	0.68	-1.18	1.33	0.76	-0.76
3090	badil	-	-	538591	[Cl-].CN(C)c1ccc(cc1)C(=C2C=CC(=[N+](C)C)C=C2)c3ccc(cc3)N(C)C	na	na	na	na	na	0.06	1.55	-0.76	-1.13	-0.33	1.7	-0.38	-0.54	1.07	-1.09	1.35	0.49	0.57	0.39	1.55	1.8	-0.04	2.2	-0.51	1.62	-0.7	-0.19	-0.49	-1.66	0.68	-0.29	-0.03	na	na	1.56	-1.21	-1.23	-0.42	-0.31	1.06	-1.27	1.1	-0.94	-0.51
3091	methyl green	-	-	538592	[Cl-].[Br-].CC[N+](C)(C)c1ccc(cc1)C(=C2C=CC(=[N+](C)C)C=C2)c3ccc(cc3)N(C)C	na	na	na	na	na	-0.17	0.13	-0.39	na	0.93	1.18	0.78	0.58	1.09	-1.13	0.88	0.99	1.03	0.4	1.84	1.49	-0.35	1.96	-0.14	0.81	-1.17	-0.2	-1.06	-0.77	-0.46	-0.44	0.5	na	na	1.02	0.87	0.18	-0.96	-0.97	-0.83	-0.23	0.68	1.64	-0.31
3093	crude pyronine b	-	-	538594	CCN(CC)c1ccc2C=C3C=CC(=[N+](CC)CC)C=C3Oc2c1.[ClH-][Fe+3]([ClH-])([ClH-])[ClH-]	-0.49	-0.48	na	0.42	-0.89	0.19	-0.6	-1.39	-1	-0.45	0.99	1.72	-0.79	2.04	-1.03	2.06	1.38	1.89	na	na	na	na	1.51	na	1.12	0	-0.23	-0.4	-0.62	-0.16	-0.72	-0.58	0.39	na	-0.83	-0.33	na	0.25	-1.33	0.76	-1.02	0.59	1.08	-0.86
3094	pdmt	-	-	69625	CN(C)N=Nc1ccccc1	na	na	na	na	na	-0.43	4.74	-0.43	-0.43	-0.43	-0.43	-0.43	0.72	-0.43	1.72	-0.43	2.04	-0.43	1.38	-0.43	-0.43	-0.43	-0.43	-0.43	na	-0.43	-0.43	-0.43	-0.43	-0.43	na	na	na	na	0.02	-0.43	na	-0.43	-0.43	-0.43	-0.43	-0.42	1.4	0.85
3262	2,5-bis(ethylamino)hydroquinone	-	-	69779	Oc1cc(N2CC2)c(O)cc1N3CC3	0.75	-2.84	-1.19	-0.93	-0.38	0.32	0.8	0.76	-0.91	-0.42	0.31	-0.29	-0.46	0.24	0.06	0.76	-0.8	0.81	0.38	1.31	-0.48	0.32	-0.75	1.77	0.66	1.08	0.45	-0.69	-0.87	-0.14	-0.12	-0.18	-0.61	na	-0.03	-1.32	0.2	-1.2	-0.8	0.74	-0.87	1.44	1.43	-0.04
3265	-	-	-	69781	Clc1ccc(\C=C\c2ccc3ccccc3n2)cc1	0.92	-0.37	0.73	-0.6	-1.01	0.66	0.18	0.99	-0.03	-0.46	0.96	0.03	0.3	1.04	-0.28	-0.48	0.02	0.78	0.88	1.36	0.99	-0.45	0.89	0.98	-0.44	0.29	1.27	1.24	-0.6	0.78	-0.15	0.04	1.5	na	-0.14	-0.51	-3.08	-0.5	-2.33	-0.6	0.95	0.15	1.41	0.58
3284	wln: t6nj c- bt5ktj a1 a2- at5ktj a1 b- ct6nj &q 2 &i 2	-	-	538616	C[N+]1(CC[N+]2(C)CCCC2c3cccnc3)CCCC1c4cccnc4	-0.4	-0.4	-0.4	-0.4	1	-0.4	-0.4	-0.4	-0.4	-0.4	0.43	-0.15	-0.4	-0.34	-0.4	0.71	-0.4	-0.4	na	na	-0.34	5.45	-0.36	-0.4	-0.4	0.45	-0.4	-0.4	0.39	-0.4	0.04	-0.4	1.4	1.43	-0.4	2.33	-0.4	-0.4	na	-0.4	2.36	-0.4	-0.4	-0.4
3298	phenol, 2-methoxy-4-(2-nitropropenyl)-	-	-	69805	COc1cc(\C=C(\C)/[N+](=O)[O-])ccc1O	0.82	-0.55	na	-0.87	-0.22	0.11	-0.65	0.24	-1.9	0.13	0.17	0.71	0.4	0.36	0.03	0.45	0.1	0.54	na	na	na	na	0.33	na	0.52	0.6	0.2	0.37	0.17	0.14	0.48	0.25	0.45	na	-0.43	-0.71	na	0.2	-1.46	-0.06	-1.01	-0.19	4.14	0.53
3424	quinacrine mustard	-	-	538639	[Cl-].COc1ccc2nc3cc(Cl)ccc3c(NC(C)CCCN(CCCl)CCCl)c2c1	na	na	na	na	na	0.53	0.65	-0.18	-0.49	-0.45	-0.25	0.11	-1.03	0.85	-0.91	0.53	-0.07	1.35	1.91	1.27	0.57	2.03	0.46	2.19	0.95	-1.35	-0.56	-0.83	-1.84	-0.81	-1.17	0.4	na	na	-0.02	-0.68	-1.09	-0.2	0.23	-0.06	-0.49	1.03	-0.14	0.33
3531	clioquinol	-	-	70003	Oc1c(I)cc(Cl)c2cccnc12	0.32	1.37	0.01	-1.28	-0.07	0.34	-1.22	-1.34	-0.16	na	1	0.44	-0.54	1.39	0.94	0.37	-0.98	0.97	1.81	na	0.92	1.19	1.3	na	0.88	-0.86	na	-0.72	0.25	0.85	-1.35	1.71	-1.71	na	-0.1	-1.39	0.87	-0.41	1.39	0.03	-1.16	0.42	-0.7	-0.57
3618	-	-	-	70066	Clc1ccc2c(NC3CCC(CC3)NC4CCCCC4)ccnc2c1	0.69	-0.43	na	-1.38	0.28	-1.17	1.03	0.96	-2.09	-0.11	0.21	1.23	0.69	0.34	0.24	1.29	-0.3	1.03	na	na	na	na	0.82	na	1.15	0.72	1.17	0.99	1.12	1.14	0.86	0.34	0.9	na	-0.17	-0.09	na	1.64	-1.43	-0.78	-1.63	-0.28	0.3	-0.58
3628	-	-	-	538681	[Cl-].CCN(CC)c1ccc(NC(C(=O)c2ccccc2)c3ccccc3)cc1	0.42	-0.05	-0.39	-0.05	-0.35	-0.79	-0.34	0.53	-0.41	0.41	0.04	-0.38	-0.02	0.15	0.67	-0.26	-0.7	0.41	0.37	-0.29	-0.31	2.63	0.12	2.93	1.09	0.02	0.48	-0.4	0.82	0.63	-1.06	0.7	0.4	na	-2.52	-0.48	-0.83	0.43	0.87	0.49	-2.78	-0.19	0.36	-0.83
3799	-	-	-	70232	[O-][N+](=O)c1cccc(\C=C\C(=O)\C=C\c2cccc(c2)[N+](=O)[O-])c1	1.56	-0.5	na	0.45	-1.79	0.53	0.7	-0.1	-0.59	-0.45	0.8	0.54	0.64	2.35	0.19	1.05	0.91	0.85	na	na	na	na	1.84	na	0.91	-1.14	0.67	-0.7	-1.79	-1.46	-0.76	-0.52	0.59	na	0.5	-1.79	na	-0.25	-0.54	0.28	-1.79	0.02	0.59	0.68
3808	2,4-dinitrobromobenzene	-	-	70240	[O-][N+](=O)c1ccc(Br)c(c1)[N+](=O)[O-]	0.18	-0.37	-0.14	-1.48	0.07	0.15	-0.2	0.02	-0.48	0.33	0.33	0.31	-1.13	0.07	0.16	0.03	0.26	0.21	0.3	0.62	0.12	-0.24	-0.14	0.36	0.51	0.24	0.31	-0.58	0.18	-0.11	0.22	-0.3	0.21	na	-0.94	0.23	0.28	0.15	-2.04	0.24	-0.58	-0.31	3.24	0.16
3840	-	-	-	538695	Cl[Hg]c1ccc(Cl)s1	1.76	0.36	-0.68	0.03	0.86	-0.45	-1.59	0.06	-0.36	-0.48	0.83	0.42	-1.63	0.36	1.62	0.62	-1.8	0.7	1.66	0.03	1.04	0.26	-0.03	1.83	0.84	0.49	0.32	-0.73	0.4	-0.11	0.33	0.3	0.04	na	-2.06	-0.93	-0.66	0.25	-0.33	-0.2	-1.83	-1.35	2.69	0.27
3847	-	-	-	70274	CCC(=O)c1cc(c(Br)s1)[N+](=O)[O-]	0.5	-0.36	-1.43	na	na	0.08	-1.2	0.2	-1.31	-0.79	0.95	0.88	-1.17	1.05	0.66	1.15	-0.9	1.06	na	1.01	0.8	0.57	-1.46	1.39	0.94	0.95	0.42	na	0.13	-1.26	1.38	-1.12	-0.01	na	-0.11	-1.25	0.75	0.89	-1.39	-1.31	-1.27	-0.27	1.67	na
3852	hydron iii	-	-	70278	Oc1ccc(N=O)c2cccnc12	0.62	-0.41	1.57	-0.8	-0.54	0.02	-0.56	0.9	-1.14	0.42	0.21	-1.26	-1.12	1.35	0.42	-1.35	-0.32	-0.2	1.65	1.75	1.55	-0.87	0.14	2.56	-0.02	-0.99	-0.36	0.52	-0.09	-0.5	-0.44	1.29	0.88	0.62	0.34	1.58	0.3	0.15	-1.43	1.4	-1.1	0.97	0.93	-0.31
3877	-	-	-	538703	[Br-].c1cc[n+](cc1)C2c3ccccc3C(c4ccccc24)[n+]5ccccc5	-0.1	-0.65	0.85	0.94	0.07	1.52	0.89	1.33	0.9	2.11	1.16	0.87	0.04	0.01	-2.08	-0.15	0.49	0.23	-0.02	-0.69	-0.1	-0.8	0.4	0.33	-0.36	0.95	-1.25	-0.3	0.56	0.29	0.56	-0.04	0.57	na	-0.84	1.08	0.59	0.82	-0.47	0.7	-0.62	-0.63	0.78	1.58
3905	tripyridyl	-	-	70320	c1ccc(nc1)c2cccc(n2)c3ccccn3	0.3	0.29	-4.4	na	-1.37	-0.07	0.82	-0.12	-1.11	-1.95	-0.23	1.03	0.76	0.53	0.25	-0.08	-0.11	-1.31	1.05	1.64	0.52	0.71	0.67	0.66	na	1.58	1.74	-1.47	-0.65	1.07	0.19	-0.71	-0.03	0.13	0.35	0	-0.15	na	na	-0.75	0.03	0.36	-0.05	-0.02
3907	-	-	-	70322	OC(=O)c1ccccc1O.Oc2cccc3cccnc23	0.31	-0.23	-0.78	-1.78	1.68	0.29	-0.29	0.15	-1.44	-0.96	0.01	-0.85	0.08	0.91	0.49	0.07	0	0.56	1.66	1.99	1.1	1.46	1.22	1.74	0.55	-0.06	0.38	-0.33	-1.69	0.04	0.39	0.03	-0.11	-0.29	-0.11	1.03	-0.71	-0.27	-1.21	0.19	-0.71	0.2	0.68	0.13
3927	thiolutin	-	-	70337	CN1C(=O)C(=C2SSC=C12)NC(=O)C	-0.04	-0.55	-0.8	0.32	-0.51	-0.4	-0.26	-0.53	-0.48	-0.4	0.61	1.04	-0.2	0.19	-0.08	1.87	-0.29	-0.08	1.56	1.01	-0.44	3.53	1.08	na	-0.55	-0.23	1.44	-0.57	-0.35	-0.48	-0.32	3.56	-0.37	-0.29	-0.45	-0.74	-0.31	-0.87	-0.56	-0.33	-0.47	-0.05	-0.06	-0.53
3941	-	-	-	70345	C\C(=C/c1ccc(Cl)c(Cl)c1)\[N+](=O)[O-]	0.98	-0.03	-0.58	-2.31	0.81	0.25	-0.22	-0.29	-0.66	0.46	1.03	0.12	na	0.57	0.43	0.05	0.2	0.61	0.29	-0.02	1.62	-0.5	2.14	-0.37	0.8	0.3	0.34	-0.09	0.15	-0.78	0.77	0.17	0.07	na	0.2	-0.02	0.17	0.5	-3.73	0.03	-0.1	-0.84	na	0.02
3970	pyrod	-	-	70371	O=C1NC=CC(=O)N1	-0.17	na	na	na	na	-0.66	0.01	-0.12	-0.16	0.12	-0.01	0.77	-0.3	0.14	-0.83	-0.28	0.58	0.12	0.16	0.2	0.04	0.16	-0.83	na	0.63	-0.83	na	-0.3	-0.07	0.57	-0.83	0.11	na	na	-0.18	1.02	0.04	na	0.2	2.07	-0.49	0.21	0.02	-0.83
4045	auramin	-	-	538729	Cl.CN(C)c1ccc(cc1)C(=N)c2ccc(cc2)N(C)C	1.24	-0.95	0.86	-0.31	-0.88	-0.62	0.64	0.1	-0.54	0.93	-0.21	0.31	-1.11	0.36	0.27	1.27	1	0.69	na	na	na	na	0.8	na	-0.84	0.01	0.55	0.47	-0.68	0.17	-1.14	-0.08	3.17	na	-0.77	-0.83	-0.77	1.78	-1.41	-0.57	-1.71	0.03	2.72	-0.17
4060	urson	-	-	70455	CC1CCC2(CCC3(C)C(=CCC4C5(C)CCC(O)C(C)(C)C5CCC34C)C2C1C)C(=O)O	-0.84	0.07	0.65	-0.61	-0.14	0.31	2.24	-0.05	na	-0.03	-0.51	-0.2	0.26	-0.16	-0.04	-0.75	1.08	-2.06	-0.39	2.56	na	0.12	0.33	-0.65	1.84	-0.24	2.88	-0.32	-2.2	0.23	0.12	-0.66	-1.34	-0.18	-1.13	-0.09	-0.38	-0.55	-0.66	-0.56	-0.12	na	-0.16	-0.54
4112	Fenticlor	-	-	70504	Oc1ccc(Cl)cc1Sc2cc(Cl)ccc2O	-0.04	0.39	na	0.19	0.37	-0.15	0.7	0.09	-0.53	0.23	-0.03	-1.28	-0.39	0.35	0.05	0	0.01	-0.45	0.5	0.06	-0.32	-0.31	1.09	-0.16	0.47	0.65	-0.34	0.88	-0.76	1.14	0.31	0.02	0.34	na	-0.38	0.52	0.16	4.41	-0.48	0.82	-3.15	-0.11	0.66	-0.16
4114	morpholine-n-dithiocarbamate	-	-	70506	SC(=S)N1CCOCC1.C2COCCN2	na	na	na	na	na	0.52	-1.37	-1.37	-1.34	0.12	0.62	1.32	0.52	0.91	0.62	0.77	-0.11	0.78	1.39	0.26	0.41	1.22	0.28	0.89	-0.6	-1.05	-0.25	0.47	0.01	-0.18	0.45	0.64	na	na	0.35	-1.34	-1.28	-1.37	-1.37	0.7	-1.37	-0.25	1.09	0.45
4170	kipca	-	-	70547	CC1=CC(=O)c2ccccc2C1=O	-0.3	1.04	-0.2	-0.51	1.29	0.36	-1.01	0.79	-1	-0.5	-0.73	-1.15	-1	1.33	0.65	-0.98	-0.47	1.17	0.97	0.97	0.79	1.21	na	-2.72	1.44	1.11	0.83	-0.53	0.55	1.22	1.16	1.01	1.3	2.59	-1.11	-1.03	-0.89	1.23	-0.76	0.21	-0.9	-0.55	0.9	-0.89
4184	p,p'-dihydroxystilbene	-	-	70559	Oc1ccc(\C=C\c2ccc(O)cc2)cc1	-0.07	0.33	-0.01	1.01	-0.29	0.55	-0.32	0.44	-1.3	0.66	0.24	-2.25	0.11	-0.04	0.23	-1.7	0.34	-0.53	2.36	2.4	0.37	0.38	na	2.42	0.3	-1.29	0.05	-0.76	-1.73	0.25	-1.48	0.47	-0.42	na	0.36	-0.7	-0.28	na	-0.28	0.05	-0.91	0.16	1.87	1.49
4232	-	-	-	70590	OC(=O)c1cccc(NC(C(=O)c2ccccc2)c3ccccc3)c1	-0.17	-0.17	7.04	na	-0.17	-0.17	-0.17	-0.17	-0.17	na	-0.17	-0.17	-0.17	-0.17	-0.17	na	-0.17	-0.17	-0.17	-0.17	-0.17	-0.17	-0.17	-0.17	-0.17	-0.17	-0.17	-0.17	-0.17	-0.17	na	-0.17	-0.17	-0.17	-0.17	-0.17	-0.17	1.4	na	-0.17	-0.17	-0.17	0.18	-0.17
4236	4m2o	-	-	70593	CN(C)c1ccc(\C=C\c2ccnc3ccccc23)cc1	2.01	-0.41	0.14	1	0.64	-0.45	0.21	0.31	-0.65	0.66	-0.03	0.26	-0.5	0.36	0.08	0.31	0.33	0.42	-0.18	0.51	1.19	0.14	0.52	na	-0.23	-1.4	0.63	-2.14	-1.05	0.66	-1.94	0.34	1.45	na	0.03	0.34	0.31	2.38	0.4	0.05	-2.31	0.36	-1	-0.3
4238	2m2m	-	-	538770	[I-].CN(C)c1ccc(\C=C\c2ccc3ccccc3[n+]2C)cc1	0.85	0	-2.27	1.25	0.86	-0.38	0.13	-0.59	-0.34	na	0.39	na	-0.29	0.74	-0.88	-0.04	-0.06	0.54	0.85	1.11	1.61	1	na	0.76	na	-0.4	-0.29	0.99	-0.21	0.08	na	-0.13	-0.31	0.6	0.05	0.87	-0.97	0.62	0.05	0.99	-0.46	-0.13	na	-0.1
4239	4m2m	-	-	538771	[I-].CN(C)c1ccc(\C=C\c2cc[n+](C)c3ccccc23)cc1	0.46	-0.48	0.28	2.1	1.7	-0.67	-0.16	-0.59	0.44	-0.13	0.12	1.01	-0.54	0.77	-2.47	0.5	0.31	0.3	0.67	1.78	2.33	-0.01	0.17	1.86	-0.03	-0.37	-0.03	0.41	-0.55	0.47	1.06	0.06	0.58	0.47	-0.16	-2.22	-0.37	0.12	0.31	0.5	-0.23	0.14	0.58	-0.54
4265	phenanthroline hydrochloride	-	-	538778	[Cl-].c1cnc2c(c1)ccc3cccnc23	0.34	-2.23	-2.46	-0.7	-0.05	0.15	0.41	0.31	-0.68	-1.44	-1.25	0.19	-0.44	0.32	0.5	0.09	-0.01	-0.66	1	2.57	0.33	0.67	0.69	1.4	0.34	0.32	0.13	-1.71	0.03	0.77	0.31	0.29	-0.05	0.03	-0.09	0.3	-0.23	-0.76	1.14	-0.03	0.19	0.63	-0.18	0.16
4272	5-methylphenanthroline	-	-	70618	Cc1cc2cccnc2c3ncccc13	-1.05	0.75	-1.66	-1.07	-1.38	0.75	1.15	-0.54	-0.84	-1.35	0.82	-1.41	-1.11	0.13	1.5	-0.42	0.67	-0.88	na	na	na	na	-0.94	na	0.88	-0.78	0	-0.91	-1.01	-0.05	-0.76	-0.03	-0.77	na	0.39	0.9	-0.21	-0.91	-0.09	-1.29	1.05	1.28	-1.46	0.09
4280	neocuproin	-	-	70625	Cc1ccc2ccc3ccc(C)nc3c2n1	1.66	0.4	-0.87	-0.87	1.14	-0.91	0.33	-0.66	-0.87	-0.67	0.14	1.43	0.34	1.59	-0.82	1.11	-0.05	-0.77	1.35	1.58	1.39	0.93	-0.87	1.21	0.49	-0.97	-0.27	-0.97	-0.97	-0.35	0.85	0.6	-0.87	-0.87	0.23	-0.87	0.41	-0.97	-0.48	1.48	0.8	0.76	-0.94	1.49
4281	4,7-Dimethyl-o-phenanthroline	-	-	70626	Cc1ccnc2c1ccc3c(C)ccnc23	0.64	-0.96	-5.15	-0.35	-1.6	-0.02	0.45	0.83	-0.65	-1.48	0.17	-0.55	0.4	0.17	0.38	-0.21	-0.27	0.11	0.52	0.75	0.3	0.33	-0.1	0.39	0.48	0.5	1.01	-0.27	-0.21	0.94	-0.29	1.05	-0.16	na	0.36	0.34	-0.29	-0.89	0.21	-1.19	-0.01	0.67	-0.72	-0.11
4285	-	-	-	70630	ClC1=C(Nc2ccccc2)C(=O)c3ccccc3C1=O	0.66	0.59	-0.24	0.5	na	0.51	-1.8	-0.96	0.16	0.41	0.43	0.37	0.2	0.4	0.87	0.13	-1.14	1.06	0.08	0.45	1.71	-0.35	0.13	1.18	1.36	0.34	0.37	0.38	0.31	0.66	0.41	0.48	0.43	na	-2.28	0.17	-2.05	0.86	0.18	0.34	-2.46	-2.99	0.53	0.46
4290	-	-	-	538782	[Br-].CCCCCc1cc[n+](CC(=O)c2ccc(cc2)[N+](=O)[O-])cc1	0.76	-0.09	-0.68	0.49	0	-1.52	-0.1	-1.57	-0.37	-0.77	0.4	1.71	0.26	0.85	-1.05	1.21	0.64	0.82	na	na	na	na	0.83	na	-0.39	1.34	-0.2	1.05	-2.03	1.47	1.27	-0.76	0.64	na	0.41	0.71	0.56	1.31	-0.14	0.96	-1.31	0.87	1.57	-0.67
4291	Masoprocol	-	-	70634	CC(Cc1ccc(O)c(O)c1)C(C)Cc2ccc(O)c(O)c2	-0.31	-1.23	0.03	0.14	-0.17	0.03	-0.52	-0.1	-0.32	-0.3	-0.2	-0.23	-0.27	-0.07	-1.23	-0.54	-0.06	-0.16	2.07	2.62	-0.89	1.33	0.86	0.86	0	0.07	-0.02	-0.23	-0.01	-0.01	-0.15	-0.12	0.38	0.96	-1.13	-0.62	-0.06	2.7	-0.55	-0.31	-0.63	-0.07	3.62	-0.01
4320	strophanthin	-	-	70646	COC1CC(OC2CCC3(C=O)C4CCC5(C)C(CCC5(O)C4CCC3(O)C2)C6=CC(=O)OC6)OC(C)C1OC7OC(CO)C(O)C(O)C7O	na	-2.13	na	0.8	-0.87	0.82	0.23	0.23	-1.4	-0.79	-0.54	-1.63	na	1.04	-0.5	-0.21	-1.42	-0.25	na	na	na	1.69	-0.43	na	-0.05	-0.08	-0.7	-1.32	-1.04	-0.05	-1.31	-0.99	-0.67	-0.5	1.9	1.41	0.76	-0.93	-1.26	1.28	0.51	1.13	1.43	na
4375	Hydroxychloroquine Sulfate	-	-	70679	CCN(CCO)CCCC(C)Nc1ccnc2cc(Cl)ccc12.OS(=O)(=O)O	-0.2	-0.2	-0.2	-0.2	-0.2	-0.2	-0.2	1.7	-0.2	-0.2	-0.2	-0.2	na	-0.2	-0.2	-0.2	-0.2	-0.2	-0.2	1.37	na	6.65	na	na	-0.2	-0.2	-0.2	-0.2	-0.2	-0.2	-0.2	-0.2	-0.2	na	-0.2	-0.2	-0.2	-0.2	-0.2	na	-0.2	-0.2	-0.2	-0.2
4378	-	-	-	538823	[Cl-].CCN(CC)CC(O)c1cc(nc2cc(Cl)ccc12)c3ccc(Cl)cc3	0.53	0.59	-0.25	-2.38	-0.83	-1.15	0.09	-0.07	-1.73	0.59	0.2	0.46	0.27	0.41	-0.57	0.27	0.33	0.33	na	na	na	na	-0.65	na	0.41	0.17	0.12	0	0.23	0.41	-0.03	0.19	0.38	na	0.07	0.16	0.09	-0.34	-0.43	0.02	-0.54	0.48	0.46	5
4432	Aizen Cathilon Pink FG	-	-	538839	[Cl-].CN(CCCl)c1ccc(\C=C\C2=[N+](C)c3ccccc3C2(C)C)cc1	0.39	0.29	-0.6	0.57	0.11	0.13	0.08	-0.89	0.43	-0.38	1.04	0.77	-0.64	0.86	-1.89	0.86	0.73	0.43	1.51	1	0.44	0.86	0.8	0.79	1.36	0.29	-0.23	-0.47	0.13	0.36	0.17	0.45	0.59	na	-0.12	-0.08	-0.27	0.92	-0.38	0.55	-0.31	0.14	0.9	-0.71
4434	nabor orange r	-	-	538841	C[N+]1=C(\C=C\c2c(c3ccccc3)n(C)c4ccccc24)C(C)(C)c5ccccc15	0.3	-0.86	0.03	0.95	1.34	-0.26	0.35	-1.1	0.73	-0.52	0.97	0.05	1.21	0.67	-1.6	0.47	1.06	-0.46	-0.12	1.59	2.35	0	2.2	0.99	0.8	0.52	0.08	-0.08	-0.16	1.26	1.14	0.69	0.9	na	-0.6	1.14	-0.86	0.62	-0.99	0.32	-1.16	0.7	0.24	-0.71
4483	omadine sodium	-	-	538849	[Na+].[O-][n+]1ccccc1S	0.77	-0.8	0.25	-2.55	-0.71	-0.03	0.49	-1.19	-0.79	-0.41	-0.35	2.55	-0.78	1.43	0.02	2.07	-0.3	0.21	na	na	na	na	0.43	na	0.51	-0.83	-0.24	0.24	0.09	-0.05	-0.32	0.09	0.14	na	-0.1	-0.2	0.04	-1.36	0.05	-0.64	-0.38	0.63	2.12	2.07
4512	-	-	-	70781	IC(CS(=O)(=O)c1ccccc1)C#N	-0.25	-0.28	-0.65	-0.35	-0.33	-0.35	-1.8	-0.32	-1.8	-0.19	-1.8	1.58	-0.3	1.76	0.72	1.59	-0.36	1.7	na	na	na	na	-0.29	na	-0.14	1.54	-0.13	-0.29	-0.25	-0.3	-0.26	-0.25	-0.29	na	-0.52	-0.38	-0.37	-0.05	-0.31	-0.25	-1.8	-0.47	1.94	-0.22
4518	-	-	-	70787	Nc1ccc(cc1Br)C(=O)c2ccc(N)c(Br)c2	0.28	-0.38	0.52	-1.33	na	-0.33	0.99	0.7	-0.16	0.71	0.31	0.38	0.42	0.2	0.2	0.56	0.34	0.42	0.19	0.63	0.84	-0.15	0.51	0.92	-0.47	na	0.64	0.28	-0.76	0.44	-3.62	-0.17	1.17	na	0.13	0.04	0	0.64	-2.28	-0.83	-1.74	0.52	0.86	0.18
4582	-	-	-	70850	Oc1ccc(Br)cc1\C=C\C(=O)\C=C\c2cc(Br)ccc2O	1.13	1.01	-0.6	-0.16	0.3	-0.67	0.52	-0.81	-0.33	-0.69	0.97	-0.88	-0.85	1.11	0.97	0.75	-0.59	0.98	1.38	0.96	0.77	1.23	1.29	1.2	1.78	-0.84	0.27	-1.38	0.48	0.83	-0.88	0.82	1.07	na	-1.57	-0.87	-1.85	-0.9	-1.58	-0.12	-0.98	-0.9	1.28	-0.93
4623	1h-imidazole-4,5-dicarboxylic acid, 2-phenyl- (9ci)	-	-	70885	OC(=O)c1nc([nH]c1C(=O)O)c2ccccc2	1.44	0.12	-1.15	-0.61	-0.55	-0.58	-0.55	0.34	-0.28	-0.73	0.49	-0.51	0.8	0.75	-0.41	0.26	0.84	1.27	2.37	3.02	0.88	1.98	1.65	3.93	1.15	-0.52	0	-0.08	-0.53	-0.42	-0.58	-0.57	0.13	-0.26	-0.36	-0.61	-0.51	-0.53	-0.36	-0.33	-0.58	-0.48	-0.44	-0.12
4644	betulin	-	-	70904	CC(=C)C1CCC2(CO)CCC3(C)C(CCC4C5(C)CCC(O)C(C)(C)C5CCC34C)C12	0.19	-0.64	na	0.38	-1.62	-0.19	0.74	1.03	1.28	0.9	1.02	na	na	-0.52	-1.03	0.13	1.33	0.17	-0.7	-0.67	0.55	-0.59	na	-1.04	0.68	-1.36	-1.32	na	-0.63	0.2	-0.07	na	0.22	-1.12	1.39	-0.22	0.47	0.46	-0.89	-2.31	2.93	0.24	0.15	-0.71
4681	-	-	-	538882	[Na+].OC(=O)COc1ccc(OCC(=O)O)cc1	1.93	-0.95	-0.63	-0.42	0.43	0.24	0.44	0.58	0.79	0.13	0.85	-0.18	-0.44	0.21	-1.77	0.1	-0.53	0.69	1.01	1.18	-0.8	1.94	0.63	1.87	0.78	0.26	-0.03	-1	-1.02	0.59	-0.82	0.66	-1.02	na	0.46	-1.49	0.5	0.68	1.05	0.33	-1.08	1.87	0.72	-0.57
4698	-	-	-	70941	CC(C)c1cc(SC#N)c(C)cc1O	-0.07	-0.49	-0.68	-0.59	-0.41	-0.56	-0.36	-0.15	na	0.63	-0.31	-0.58	-0.34	na	-0.35	na	-0.39	-0.36	2.72	-1.72	1.59	2.93	3.65	na	0.36	-0.36	na	-0.45	-0.37	-0.6	-0.28	-0.03	0.1	na	na	na	-0.73	0.56	na	-0.34	na	-0.26	1.87	-0.32
4722	aloin	-	-	70965	OCc1cc(OCC(O)C(O)C(O)C=O)c2C(=O)c3ccccc3C(=O)c2c1	na	na	na	na	na	-0.15	-0.15	-0.15	-0.15	na	-0.15	-0.15	-0.15	-0.15	-0.15	-0.15	-0.15	-0.15	-0.15	-0.15	-0.15	-0.15	-0.15	-0.15	-0.15	-0.15	-0.15	na	-0.15	-0.15	-0.15	-0.15	na	na	-0.15	na	-0.15	-0.15	-0.15	-0.15	na	-0.15	-0.15	-0.15
4728	Aminothiadiazole	-	-	70971	Nc1nncs1	-0.2	0.05	-0.03	0.39	0.22	-1.2	-0.43	-0.98	-0.71	0.2	-0.7	1.4	-0.18	0.12	0.8	2.47	-0.47	0.87	0.16	-0.37	0.57	1.31	1.23	0.52	0.11	-0.79	0.31	-1.37	0.34	-0.2	0.53	-0.54	0.32	-0.12	0.62	-0.85	-0.7	-0.49	-1.03	0.63	-1.17	0.57	0.6	-0.65
4810	-	-	-	71037	[O-][N+](=O)c1ccc(N\N=C\2/C(=O)Nc3ccccc23)c(c1)[N+](=O)[O-]	0.57	0.09	0.93	0.18	-0.12	-0.44	0.56	2.02	-0.36	-0.32	0.55	-0.02	0.24	-0.27	0.04	-0.34	0.06	-2.25	-2.25	-2.25	-0.95	-2.25	-0.7	-0.68	0.86	na	0.12	na	-1.72	0.34	0.6	-0.41	-2.24	-1.31	0.15	2.6	0.53	1.6	0.2	0.16	-0.63	0.68	0.11	0.67
4844	-	-	-	538908	CCCCCCCCCCCCCCCC[N+](C)(C)Cc1ccccc1.F[P-](F)(F)(F)(F)F	0.26	0.13	-0.25	-0.34	0.24	0.11	-0.22	-0.19	0.21	0.2	0.35	0.24	0.09	0.1	-1.22	0.73	-0.07	0.12	1.29	0.82	0.5	0.61	1.28	-0.05	0.86	-0.03	0.13	-0.12	-0.16	0.44	-0.4	1.33	0.05	na	-0.25	-0.24	-0.07	1.52	0.17	0.03	-2.08	-0.17	0.5	1
4857	dedc	-	-	538917	[Na+].CCN(CC)C(=S)S	na	na	na	na	na	-0.66	-0.67	-0.47	-0.83	na	na	1.96	-0.5	2.03	-0.5	na	0.97	1.58	1.83	1.25	1.52	na	na	na	-0.41	-0.24	-0.21	-0.68	-0.31	1.26	-0.28	1.14	na	na	na	-0.83	-0.83	-0.64	-0.83	na	-0.83	1	1.86	-0.83
4896	quinalizarin	-	-	538929	Oc1ccc2C(=O)c3c(O)ccc(O)c3C(=O)c2c1O	na	na	na	na	na	-0.31	-0.34	0.03	-0.45	1.25	-0.71	-0.02	-0.1	0.1	-0.26	-0.75	-0.55	-0.4	0.13	na	-0.3	-0.09	-0.4	-0.3	0.29	na	0.03	-0.26	-1.49	na	0.11	0.04	na	na	0.06	-0.33	-0.32	-0.24	-0.01	-0.59	-0.21	0.05	4.33	-0.89
4911	Thioinosine	-	-	71103	OCC1OC(C(O)C1O)n2cnc3C(=S)N=CNc23	0.98	-0.47	-0.27	-1.47	0.64	-0.73	0.53	0.58	-1.54	-1.05	-1.42	-0.05	0.78	0.69	0.11	0.34	0.06	0.03	0.55	0.47	1.37	0.74	0.74	na	1.65	-0.9	1.31	-1.95	-1.46	-0.18	-1.95	0.52	0.46	na	-1.22	-1.81	1.13	1.71	-1.05	0.41	-0.12	-0.02	-0.15	-0.34
4972	tbhq	-	-	71164	CC(C)(C)c1cc(O)ccc1O	-0.53	2.21	0.3	-0.53	1.07	0.44	-0.53	-0.53	-0.53	0.59	2.91	-0.53	0.78	-0.53	-0.53	-0.53	-0.53	-0.12	1.05	0.32	-0.53	0.22	-0.15	3.48	-0.53	0.42	-0.53	2.26	-0.53	-0.53	0.67	-0.53	-0.53	-0.53	-0.53	-0.53	-0.53	-0.53	-0.53	-0.53	-0.53	0.66	0.63	-0.53
5006	c.i. 42510 acetate	-	-	71191	CC(=O)O.Cc1cc(ccc1N)C(=C2C=CC(=N)C=C2)c3ccc(N)cc3	0.3	0.05	1.55	0.74	1.35	2.07	1	0.31	1.95	0.31	2.1	0.64	-0.24	0.07	-1.94	-0.04	0.11	-0.11	na	na	na	na	0.09	na	-0.27	0.07	-0.29	0.11	-0.52	0.9	-0.05	-0.04	-0.3	na	-0.27	0.36	na	-0.11	-1.11	0.09	-0.23	0.1	0.34	-0.8
5011	Brilliant Green	-	-	538943	CCN(CC)c1ccc(cc1)C(=C2C=CC(=[N+](CC)CC)C=C2)c3ccccc3.OS(=O)(=O)[O-]	na	na	na	na	na	-0.22	0.4	-0.59	-0.47	-0.97	0.5	0.06	-0.15	-0.03	-0.66	1.85	-0.02	0.15	1.55	1.85	0.64	1.19	1.85	0.56	0.6	0.08	1.06	0.22	-0.83	1.04	-0.62	-0.55	na	na	-0.14	-1.93	-1.84	-0.09	0.52	0.19	-1.04	0.51	0.93	-1.22
5019	violet bnp	-	-	538951	CCN(CC)c1ccc(cc1)C(=C2C=CC(=[N+](CC)Cc3cccc(c3)S(=O)(=O)O)C=C2)c4ccc(cc4)N(CC)Cc5cccc(c5)S(=O)(=O)O	0.58	-0.47	0.89	0.2	0.73	0.47	0.88	0.61	-0.93	0.87	0.64	1.3	-0.21	0.76	-1.53	0.69	0.4	0.42	-0.01	0.36	0.56	-0.69	0.72	3.31	0.33	0.14	0.25	-0.62	-0.83	-0.45	-1.18	-0.44	0.52	na	0.47	0.03	0.35	-0.9	-0.47	0.22	-0.43	0.52	-0.17	-0.8
5031	-	-	-	538953	Oc1cc(cc(O)c1O)C(=O)Oc2cc(cc(O)c2O)C(=O)OCC3OC(OC(=O)c4cc(O)c(O)c(OC(=O)c5cc(O)c(O)c(O)c5)c4)C(OC(=O)c6cc(O)c(O)c(OC(=O)c7cc(O)c(O)c(O)c7)c6)C(OC(=O)c8cc(O)c(O)c(OC(=O)c9cc(O)c(O)c(O)c9)c8)C3OC(=O)c%10cc(O)c(O)c(OC(=O)c%11cc(O)c(O)c(O)c%11)c%10	0.3	0.75	na	0.43	0.31	1.24	0.96	0.49	-0.69	-1.4	0.13	0.15	0.55	-0.5	0.77	-0.79	1.23	-0.48	-0.21	-0.96	-0.73	-1.49	-0.42	-0.43	0.72	na	-0.72	-0.41	-1.79	0.72	-0.43	0.17	0.6	na	-0.41	0.25	-1.79	-1.59	-0.07	-0.27	3.57	2.11	0.94	na
5048	magneson ii	-	-	71216	Oc1ccc(N=Nc2ccc(cc2)[N+](=O)[O-])c3ccccc13	0.72	1.4	0.72	-0.23	0.96	0.49	-1.09	-1.14	-0.15	0.7	0.39	-1.46	-1.14	0.95	0.32	-1.51	0.35	0.31	0	-0.31	0.39	-0.27	1.26	0.45	0.68	-1.35	na	0.35	-0.57	0.65	0.21	-0.15	-0.29	na	-1.35	-0.73	-2.02	3.49	-2.35	1.11	-1.09	0.25	0.82	-0.28
5053	tptz	-	-	538958	[Cl-].c1ccc(cc1)c2n[n+](c3ccccc3)n(n2)c4ccccc4	1	-0.2	-0.48	-0.7	-1.15	-0.13	-0.87	-0.45	-0.63	-0.97	0.28	0.35	1.74	0.48	-1.18	-0.12	0.15	-0.07	1.9	2.13	-0.31	-0.19	1.96	0.89	0.14	2.27	0.19	-0.63	-0.19	0.85	0.99	0.03	0.16	0.08	-0.32	1.02	-0.15	-0.17	-0.18	0.41	-0.04	-0.21	-0.66	0.64
5062	allyliodourotropine	-	-	538960	[I-].C=CC[N+]12CN3CN(CN(C3)C1)C2	-0.3	-0.43	-2.42	-0.09	-0.12	0.05	-2.42	0.7	-0.81	0.01	-0.41	-0.04	0.09	0.51	0.19	0.61	-0.25	2.55	2.59	-0.59	0.49	-0.49	3.19	na	-0.11	0.53	-0.04	-0.9	0.3	-0.65	0.06	-0.14	0.44	0.67	-0.38	0.38	-2.42	0.1	na	0.08	0.47	0.08	1	-0.14
5066	2,4-dihydroxy-6-methyl-4'-nitroazobenzene	-	-	71231	Cc1cc(O)cc(O)c1N=Nc2ccc(cc2)[N+](=O)[O-]	-0.07	0.07	-0.69	0.05	0.66	0.56	-2.27	-0.76	-1.07	-0.21	-0.09	-0.82	0.5	1.83	1	-0.77	-0.45	1.18	1.23	1.35	1.91	1.32	1.34	na	-0.51	-0.32	-0.45	0.02	-0.08	0.26	-0.58	0.23	0.15	0	-0.8	-0.43	-2.27	2.29	na	-0.16	-0.29	-0.27	1.84	-0.04
5113	pomiferin	-	-	71273	CC(=CCc1c(O)c2C(=O)C(=COc2c3C=CC(C)(C)Oc13)c4ccc(O)c(O)c4)C	0.22	0.19	0.3	-0.63	-0.15	-0.08	-0.78	0.07	0.09	-0.89	0.13	0.16	0.3	0.12	-0.1	0.05	0.2	1.16	1.05	3.45	-0.22	1.22	0.2	2.58	-0.11	0.36	0.22	-0.38	-0.31	-0.34	-0.1	-0.73	0.15	0.18	-0.35	-1.25	0.02	-0.08	-2.64	0.07	-0.76	0.04	1.97	-0.03
5159	chartreusin	-	-	538981	COC1C(O)C(C)OC(OC2C(Oc3cccc4c(O)c5C(=O)Oc6ccc(C)c7C(=O)Oc(c5c67)c34)OC(C)C(O)C2O)C1O	0.17	0.16	-0.23	0.05	0.61	0.75	0.32	0.47	1.08	-0.29	1.41	-0.47	0.21	1.13	-0.74	-0.19	0.06	0.73	1.1	-0.64	0.96	1.5	0.45	1.95	1.19	0.36	-0.86	0.87	0.01	0.04	-0.19	0.47	-0.06	-0.01	-1.33	-0.67	0.22	-0.05	0.38	0.22	-0.72	-0.31	1.08	-0.35
5192	5,6-chrysenedione	-	-	71336	O=C1C(=O)c2c(ccc3ccccc23)c4ccccc14	0.34	0.21	-0.25	-0.25	0.07	0.05	-0.12	-0.08	-0.6	-0.02	0.16	-0.43	-0.77	3.15	1.16	-0.67	0.25	-0.16	-0.37	-0.91	0.84	-0.55	1.79	-0.8	0.55	0.22	na	0.09	0.1	0.39	0.08	0.29	0.27	na	-0.9	-0.18	-0.1	-0.1	-0.22	0.06	-1.14	0.26	0.64	-0.51
5200	py 40	-	-	71342	NC1=NC(=O)C(=C(N)N1)N=Nc2ccccc2	na	na	na	na	na	0.46	0.23	0.55	-1.49	3.53	1.48	-0.83	-0.02	1.31	0.33	0.44	-0.61	-1.11	0.06	0.46	1.9	-1.49	-1.49	-1.49	-0.35	1.39	0.46	-0.05	0.65	-0.48	-0.63	1.09	na	na	0.36	na	0.32	0.79	-1.07	0.78	na	0.66	-0.35	0.37
5206	-	-	-	538985	[Cl-].CCCCCCCCCCCC1N=C(N)N=C(N)N1c2cccc(Br)c2	1.68	-0.29	-0.68	-0.63	-0.69	0.2	0.42	-0.26	-0.16	-0.11	0.81	-0.09	0.34	2.12	-1.31	1.47	-0.11	0.71	-0.01	0.48	1.12	0.06	-0.26	0.84	1.13	-0.43	-0.34	-0.47	-0.47	-0.42	-0.25	-0.22	0.98	na	1.99	0.03	-0.58	-0.37	-0.57	0.11	0.49	3.36	-0.31	0.64
5278	olpizan	-	-	71415	[O-][N+](=O)c1cc(Cl)c(Cl)c(c1Cl)[N+](=O)[O-]	0.22	-0.42	-0.78	-0.42	1.07	-0.39	-0.55	-0.88	-2.18	-0.14	0.35	-0.21	na	1.04	0.39	0.16	-0.1	0.76	2.38	1.52	1.82	1.53	1.58	1.24	2.05	1.42	1	-0.42	-0.36	-0.36	-0.22	-0.52	-0.33	na	-0.39	-0.71	-0.43	-0.5	-0.92	-0.5	-0.62	-1.24	na	-0.08
5283	chlorotriethyltin	-	-	71420	CC[Sn](Cl)(CC)CC	na	na	na	na	na	-0.86	-0.68	-0.17	-1.19	1.94	0.25	-0.75	1.44	-0.58	0.54	1.11	-0.27	0.71	1.38	0.19	0.36	1.38	1.26	0.97	1.31	0.7	-0.52	0.62	-0.94	0.27	-0.15	0.87	na	na	-0.41	-0.25	-0.21	2.43	-1.54	0.75	-1.37	-0.94	0.38	0.52
5332	pan (van)	-	-	71465	Oc1ccc2ccccc2c1N=Nc3ccccn3	0.8	0.76	-1.85	-1.46	0.53	0.72	0.17	-0.38	-1.11	-1.89	0.7	1	-1.03	1.35	0.82	0.79	0.18	0.55	1.37	0.99	0.76	1.42	-0.6	1.25	1.07	-0.65	-0.46	-1.05	-0.92	-0.94	-0.61	-0.41	-0.91	na	-0.95	0.81	-0.04	-1.01	-0.58	-1.24	-0.44	0.77	-0.54	1.2
5337	vancide 26	-	-	538994	CCCCCCCCCCCC[n+]1ccccc1.Clc2ccc3SC(=S)[N-]c3c2	-0.2	-0.42	-0.81	1.36	0.99	-0.39	0.23	-0.61	-0.48	-0.23	0.8	0.9	0.36	0.6	-1.78	1.37	0.98	-0.71	0.2	1.5	0.95	-0.53	1.55	2.06	0.25	0.39	-0.22	-0.82	-0.53	1.11	0.1	-0.27	0.31	na	-0.81	0.83	-0.35	1.27	-0.83	0.35	-1.25	-0.52	0.02	0.58
5347	(o-carboxyphenylthio)acetic acid	-	-	71476	OC(=O)CSc1ccccc1C(=O)O	-0.29	-0.29	-0.29	-0.29	-0.29	-0.29	-0.29	-0.29	-0.29	-0.29	-0.29	-0.29	2.03	-0.29	-0.29	-0.29	-0.29	-0.29	-0.29	5.06	-0.29	-0.29	-0.29	-0.29	-0.29	-0.29	-0.29	-0.29	-0.29	-0.29	3.32	-0.29	-0.29	-0.29	-0.29	-0.29	-0.29	-0.29	-0.27	-0.29	-0.29	2.71	-0.29	-0.29
5355	berberal	-	-	538997	COc1ccc2cc3c4cc5OCOc5cc4CC[n+]3cc2c1OC.[O-]S(=O)(=O)[O-]	na	na	na	na	na	1.15	0.33	-0.5	0.84	-0.21	1.18	0.21	-0.12	-0.38	-1.51	-0.44	1.34	-0.37	0.63	0.37	0.23	-0.01	0.31	-0.25	-0.71	0.73	-0.46	0.23	0.04	1.35	1.38	0.22	na	na	-0.48	-1.33	1.16	-0.13	1.6	0.88	-0.89	0.14	0.49	-0.54
5364	cinchonidine	-	-	71489	OC(C1CC2CCN1CC2C=C)c3ccnc4ccccc34	2.67	-0.2	na	-0.2	-0.2	-0.2	-0.2	-0.2	-0.2	-0.2	-0.2	-0.2	-0.2	-0.2	-0.2	-0.2	-0.2	-0.2	-0.2	-0.2	-0.2	-0.2	na	-0.2	-0.2	6.58	-0.2	-0.2	-0.2	-0.2	-0.2	-0.2	-0.2	na	-0.2	-0.2	-0.2	na	-0.2	-0.2	-0.2	-0.2	na	-0.2
5366	Noscapine	-	-	71491	COc1ccc2[C@H](OC(=O)c2c1OC)[C@@H]3N(C)CCc4cc5OCOc5c(OC)c34	0.13	-0.76	1.18	0.01	-1.17	-0.67	0.63	0.61	-0.84	3.39	0.18	-0.49	-0.82	-0.14	0.09	0.21	0.01	0.8	1.92	na	0.5	1.02	1.03	0.26	0.32	0.48	0.24	0.45	0.14	-0.07	-0.27	-0.32	3.39	1.04	-0.69	na	-0.66	-1.17	-1.17	-0.82	na	0.22	0.63	-0.46
5417	1-naphthalenol, 4-nitroso- (9ci)	-	-	71540	Oc1ccc(N=O)c2ccccc12	0.07	-0.69	1.22	-0.03	0.16	-0.3	-0.12	-0.17	-0.31	0.43	0.21	-0.03	-0.87	0.75	-0.19	0.02	-0.22	0.06	na	na	na	na	-0.37	na	1.63	0.25	0.05	0.17	-0.49	0.22	0.23	0.18	2.73	na	-0.2	0.01	na	-0.87	-0.1	0.41	-2.93	-1.03	0.26	0.36
5418	p-nitroso-n,n-diethylaniline	-	-	71541	CCN(CC)c1ccc(cc1)N=O	0.27	-0.65	-1.59	-2.27	0.21	-0.72	-0.54	0.17	-1.91	-0.06	1.52	0.74	na	0.86	0.55	1.37	-0.02	0.95	1.8	0.22	0.57	0	0.67	-0.16	0.98	1.05	-0.06	-1.31	-1.65	0.43	0.86	-0.98	0.29	na	0.68	-1.59	0.26	0.6	-1.99	0.76	0.66	-0.61	na	0.69
5425	9,10-phenanthrenedione, 2-nitro- (9ci)	-	-	71548	[O-][N+](=O)c1ccc2c(c1)C(=O)C(=O)c3ccccc23	-0.14	0.14	0.08	-0.16	-0.05	0.78	-0.2	-0.14	0.2	0.43	0.65	-0.32	-0.06	0.5	-0.12	-0.33	-0.09	0.31	na	na	na	na	-0.66	na	0.92	-0.06	-0.35	0.28	-0.01	-0.11	0.05	0.03	3.89	na	-0.25	0.17	na	0.11	-0.09	0.12	-1.75	-0.08	0.8	-0.25
5485	1,3-Bis(7-chloroquinolin-4-ylamino)propan-2-ol	-	-	71595	OC(CNc1ccnc2cc(Cl)ccc12)CNc3ccnc4cc(Cl)ccc34	0.59	0.48	0.32	0.52	0.48	0.42	0.41	0.47	0.47	0.65	0.39	0.58	0.35	0.48	-2.36	0.4	0.41	0.53	0.36	0.41	0.24	0.25	-0.2	0.05	0.44	0.2	0.48	0.41	0.39	0.59	0.38	0.49	0.52	na	-0.7	0.17	-0.27	-0.62	-0.2	-0.12	0.34	0.41	0.41	-1.8
5491	Ethyl red	-	-	539019	[I-].CCN1C=C\C(=C/c2ccc3ccccc3[n+]2CC)\c4ccccc14	0.6	-0.22	-0.4	0.93	1.59	-0.28	-0.03	-0.01	0.26	0.24	0.56	0.71	0.4	0.53	-2.43	0.07	0.69	-0.06	0.87	0.53	1.43	0.04	1.38	0.33	0.18	0.42	-0.32	-0.06	-0.23	1.2	0.45	0.18	0.65	na	0.01	0.98	na	0.28	-0.31	0.86	-0.61	0.11	0.09	-0.48
5550	malachite green oxalate	-	-	539028	CN(C)c1ccc(cc1)C(=C2C=CC(=[N+](C)C)C=C2)c3ccccc3.CN(C)c4ccc(cc4)C(=C5C=CC(=[N+](C)C)C=C5)c6ccccc6.OC(=O)C(=O)O.[O-]C(=O)C(=O)[O-]	-0.24	0.03	-0.87	-0.74	-0.27	-0.45	-0.14	0.64	-2.3	1.02	1.9	0.65	0.25	-0.07	-0.5	0.76	0.06	1.38	1.19	0.18	1.57	0.13	2.68	2.46	0.6	-0.68	-0.3	0.02	-0.65	-0.06	-0.33	-1.08	-0.28	-0.44	-0.19	-0.57	0.71	-0.06	-0.8	-0.49	-0.67	0.03	-0.13	-0.66
5551	wln: t b566 ck esj c1 d1u1r dn1&1 &i	-	-	539029	[I-].CN(C)c1ccc(\C=C\c2sc3ccc4ccccc4c3[n+]2C)cc1	0.57	-0.62	-2.02	-0.22	-1	-0.46	-0.02	-0.17	-0.61	0.4	0.94	1.27	0.15	0.49	-1.68	0.53	0.37	0.56	0.36	0.36	1.43	0.77	0.49	1.27	1.7	0.7	0.02	-0.54	-0.7	-0.54	0.74	-0.36	1.4	na	0.16	1.34	-0.79	-1.03	-0.33	0.7	-0.95	0.43	0.31	0.13
5620	-	-	-	71712	OC(=O)CC1(CC(=O)O)Nc2ccccc2SC1=O	-0.13	-0.13	-0.13	-0.13	-0.13	-0.13	-0.13	7.55	-0.13	-0.13	-0.13	-0.13	-0.13	-0.13	-0.13	-0.13	-0.13	-0.13	-0.13	na	-0.13	-0.13	-0.13	-0.13	-0.13	-0.13	-0.13	-0.13	-0.13	-0.13	-0.13	-0.13	-0.13	-0.13	-0.13	-0.13	-0.13	-0.13	-0.13	-0.13	-0.13	-0.13	-0.13	-0.13
5639	-	-	-	539035	O=C(c1ccccc1)c2ccccc2c3ccccc3	0.3	-0.36	1.06	-1.2	-0.56	-0.65	0.87	0.26	-0.43	0.72	-0.12	0.34	-0.58	0.23	0.4	1.64	1.44	1.09	na	na	na	na	-0.3	na	-0.54	-1.01	0.94	1.01	-0.82	0.21	-1.62	-0.18	2.98	na	-0.3	-0.12	-0.41	0.15	-1.98	-0.19	-1.08	0.16	1.98	0.17
5648	thonzide	-	-	539037	[Br-].CCCCCCCCCCCCCCCC[N+](C)(C)CCN(Cc1ccc(OC)cc1)c2ncccn2	-0.62	-0.13	-0.92	-0.56	0.12	-0.14	-0.68	-0.82	-0.12	1.91	1.39	-0.18	-0.46	0.59	-1.34	1.9	0	-0.6	na	1.01	0.54	-0.28	0.95	-0.24	-0.12	-0.2	-0.17	-0.53	-0.68	-0.23	-0.36	1.2	-0.73	na	-0.22	-0.7	-0.62	1.94	-0.05	0.3	-0.73	-0.46	3.07	2.3
5703	-	-	-	71791	COc1cc(cc(OC)c1OC)c2nccc3cc4OCOc4cc23	0.7	-0.99	1.26	-1.02	0.11	0.05	1.05	0.56	-0.22	0.86	0.19	-2.8	-0.39	0.25	0.49	0.91	0.94	0.74	na	na	na	na	0.16	na	-0.03	-1.5	0.55	0.64	-1.03	0.61	-2.8	0.25	2.62	na	-0.22	-0.19	-0.25	-0.67	-1.01	0.21	-0.34	0.42	0.91	-0.41
5705	-	-	-	71793	COC(=O)c1cc(O)c2cc3OCOc3cc2c1c4cc(OC)c(OC)c(OC)c4	1.07	0.11	0.15	-1.25	-0.27	-0.44	0.94	-0.55	-0.6	0.18	0.89	-0.39	-1.13	0.85	0.68	0.66	1	1.01	na	na	na	na	na	na	0.02	0.6	0.53	1.18	-0.93	0.53	-0.04	0.31	1.48	na	0.66	-0.35	-0.04	-0.73	-0.9	-0.65	-0.76	0.74	1.5	0.51
5816	wln: gr dmyus&mvr	-	-	71861	Clc1ccc(NC(=S)NC(=O)c2ccccc2)cc1	6.79	-0.21	na	-0.21	-0.21	-0.17	-0.21	-0.21	-0.21	-0.21	-0.21	-0.21	-0.21	-0.21	-0.21	-0.21	-0.21	-0.21	-0.21	-0.21	-0.21	-0.21	na	-0.21	-0.21	na	-0.21	-0.21	na	-0.21	-0.21	-0.21	-0.21	na	-0.21	-0.21	-0.21	na	-0.21	-0.21	-0.21	-0.21	na	-0.21
5889	l-usnic acid	-	-	71909	CC(=O)C1C(=O)C=C2Oc3c(C(=O)C)c(O)c(C)c(O)c3C2(C)C1=O	-0.36	na	na	na	na	-0.7	-0.02	-0.58	0.25	-0.46	0.2	-0.05	-0.4	-0.5	-0.17	-0.01	-0.5	-0.43	0.29	0.52	0.12	0.46	0.32	na	-0.71	-0.69	na	-0.59	-0.51	0.05	-0.79	-0.19	na	na	0.11	0.27	0.29	-0.12	-1.49	-0.44	-0.36	-0.15	-0.01	-0.07
5890	d-usnic acid	-	-	71910	CC(=O)C1C(=O)C=C2Oc3c(C(=O)C)c(O)c(C)c(O)c3C2(C)C1=O	0.66	na	na	na	na	-0.48	-0.07	-0.23	0.61	-0.4	0.37	-0.35	0.54	-0.52	-0.56	-0.6	-0.27	-0.89	-0.29	0.31	-0.25	-0.01	0.8	na	-1.22	-0.45	na	-0.68	0.22	0.07	0.24	0.17	na	na	-0.03	-0.08	-0.38	-0.02	-0.52	0.02	-0.57	0.16	-0.31	0.02
5896	-	-	-	539110	[Na+].COc1cc(N=Nc2ccc(O)c3ncccc23)c4ncccc4c1	0.79	0.22	-0.39	-0.27	0.18	0.4	-2.52	0.32	-0.19	-0.34	0.09	-0.69	-0.01	0.54	2.12	-0.94	-0.23	-0.09	3.21	0.6	0.08	0.06	0.31	0.78	0.82	-0.16	0.49	-1.3	-0.17	0.86	-1.71	0.64	-0.38	na	-1.23	-0.18	na	0.95	-0.8	-0.05	-1.08	0.23	-0.25	-0.01
5907	-	-	-	71916	COc1ccc2nccc(\C=C\c3ccnc4ccc(OC)cc34)c2c1.CC(=O)O	5.77	-0.32	na	-0.32	0	-0.32	-0.32	-0.32	-0.32	0.88	-0.32	-0.32	-0.32	0.55	-0.32	-0.32	-0.32	0.39	-0.32	-0.32	-0.32	-0.32	na	0.93	0.02	na	-0.32	-0.32	1.11	-0.32	-0.32	-0.32	-0.32	na	-0.32	-0.32	-0.32	3.04	-0.32	-0.32	na	-0.32	na	na
5908	-	-	-	71917	COc1ccc2N(CCCc2c1)c3c4ccccc4nc5ccccc35	0.62	-0.47	0.63	-0.02	-0.46	-0.97	0.79	0.96	-0.18	1.29	0.35	0.86	0.65	0.54	0.63	0.43	0.33	0.27	0.46	0.7	0.51	0.28	0.17	0.34	-0.07	-3.19	0.93	-0.76	-0.88	0.47	-4.13	0.35	1.59	na	0.21	-0.96	na	-0.51	-0.07	0.44	-0.72	0.44	0.33	-0.76
5920	-	-	-	539120	COc1cc(N=Nc2cc(Cc3ccc(cc3)N(C)C)c(N)cc2N(C)C)c4ncccc4c1	0.79	-0.4	-0.3	-1.76	0.79	-0.6	-0.66	-0.83	-0.56	-0.56	-0.28	1.03	-1.51	2.93	0.89	2.46	-0.72	0.02	1.48	0.47	1.34	0.96	0.26	0.62	-0.27	-0.66	0.14	-0.53	-0.91	0.68	-0.2	-0.14	-0.41	na	-0.36	0.18	na	0.47	-0.92	0.37	-0.33	-0.42	-0.07	0.05
6145	-	-	-	72139	O=C(c1ccccc1)c2ccccc2C(=O)c3ccccc3	4.57	-0.77	na	0.29	-0.29	-0.72	0.34	-1.02	-1.39	-0.23	-0.02	-1.05	0.27	0.39	-0.37	-0.23	0.11	-0.53	-0.14	-0.48	-0.08	0.26	na	-0.1	-0.25	na	0.29	-0.61	0.34	0.81	-0.06	0.4	0.45	na	-0.37	0.45	-1.39	1.28	-0.44	0.2	na	0.12	na	na
6152	chrysarobin	-	-	72146	Cc1cc(O)c2cc3c(O)c(O)ccc3cc2c1	-0.8	-0.1	1.04	0.55	-0.49	-0.01	0.68	0.36	0.97	1.03	1.18	1.35	0.39	0.98	-0.03	-0.92	0.77	0.93	-0.18	-0.48	0.3	0.06	1.41	0.63	-0.08	-0.35	-1	0.25	-2.3	1.74	-1.16	-0.32	-1.29	-0.8	0.14	-0.72	-0.13	-0.89	-0.13	-0.08	-1.34	0.86	0.4	-0.37
6171	cineol	-	-	72164	CC12CCC(CC1)C(C)(C)O2	2.94	na	na	na	na	-0.71	0.28	-0.01	-0.16	-0.84	-0.38	0.04	0.01	0.46	0.6	-0.76	-0.48	0.66	-0.61	0.11	-0.48	0.09	-0.12	na	1.08	-0.93	na	-0.66	-1.08	1.04	-0.57	0.57	na	na	1.01	-0.54	0.51	-0.09	1.92	0.37	-0.01	2.44	0.46	-0.77
6176	cinchonine	-	-	72169	O[C@H]([C@H]1C[C@@H]2CCN1C[C@@H]2C=C)c3ccnc4ccccc34	-0.38	-0.38	5.29	-0.38	-0.38	-0.38	-0.38	-0.38	-0.38	1.54	-0.38	-0.38	na	-0.38	-0.38	0.61	-0.38	-0.38	na	-0.38	0.39	-0.38	1.53	na	3.4	-0.38	0.87	-0.38	-0.38	-0.38	-0.38	-0.38	-0.38	-0.38	-0.38	0.03	-0.24	na	-0.38	-0.38	-0.38	-0.38	-0.38	1.73
6266	dibenzoylmethane	-	-	72255	O=C(CC(=O)c1ccccc1)c2ccccc2	0.66	-2.46	-0.59	0.77	0.14	0.56	-0.07	1.77	-0.68	-0.45	2.78	-0.42	na	-0.01	2.83	-0.82	1.94	0.3	1.76	0.4	0.93	-0.07	-0.35	0.47	na	-0.47	0.21	-2.27	-0.86	0.49	-0.49	-0.38	-0.79	na	-0.67	0.52	1.03	0.06	-1.11	0.26	-0.04	0.99	-0.79	-0.26
6278	2-aminonaphthiazole	-	-	72267	Nc1nc2c(ccc3ccccc23)s1	-0.18	-0.37	-0.37	-0.37	-0.33	0.49	-0.37	-0.37	-0.37	0.41	-0.37	-0.37	0.17	-0.37	-0.37	-0.37	-0.37	-0.37	0.2	na	-0.3	1.24	0.28	6.8	-0.17	0.01	-0.37	na	-0.37	-0.12	-0.37	-0.15	0.07	na	-0.37	0.34	-0.37	0.92	-0.37	-0.37	-0.37	-0.37	-0.37	-0.37
6386	bialamicol	-	-	539146	[Cl-].CCN(CC)Cc1cc(cc(CC=C)c1O)c2cc(CC=C)c(O)c(CN(CC)CC)c2	-0.33	0.75	0.37	-1.42	-0.19	-1.06	0.09	0.99	-1.41	-1.41	-0.59	0.21	0.23	1.09	1.29	0.84	0.06	0.54	0.19	0.13	0.39	-0.29	0.34	1	1.11	0.83	2.01	0.56	0.59	1.69	0.87	0.46	-0.71	-0.33	-1.16	-1.42	0.33	1.16	-0.5	-0.83	-0.39	0.75	0.86	-1.41
6396	Thiotepa	FDA approved	A7	72371	S=P(N1CC1)(N2CC2)N3CC3	0.93	-0.95	-1.2	-0.6	-0.48	0.58	0.73	0.6	-0.35	-0.25	0.16	-0.61	-0.4	-0.37	-0.58	-0.63	-0.69	-0.54	1.69	1.95	-0.57	1.97	-0.73	1.98	0.51	-0.51	0.04	-0.89	-0.78	-0.26	-0.53	1.32	-0.45	-0.45	0.3	-1.01	0.76	-0.5	-0.3	0.67	-0.97	2.24	-0.18	-0.67
6477	Acrylic acid, 3-(5-nitro-2-furyl)-, ethyl ester	-	-	72448	CCOC(=O)\C=C\c1oc(cc1)[N+](=O)[O-]	0.45	0.19	-0.32	0.21	-0.28	-0.25	-1.59	0.46	-1.99	-0.09	-1.29	0.64	-1.01	0.99	0.75	0.13	-1.13	0.59	2.16	0.59	0.36	0.44	0.29	0.97	1.03	0.62	0.46	-1.01	0.73	0.1	0.44	0.93	0.72	na	-1.85	-1.82	na	0.47	0.76	0.02	-3.03	-1.5	1.18	-0.98
6777	-	-	-	72737	[O-][N+](=O)c1cc(Br)cc2c3cc(Br)ccc3[nH]c12	0.11	1.08	1.29	-1.11	0.04	-0.42	1.05	-0.62	-0.94	1.36	-0.85	0.45	-0.39	0.38	-1.57	0.63	-0.73	-0.15	na	na	na	na	-1.46	na	0.41	-0.49	-0.83	0.14	-1.95	-0.15	-2.84	-1.3	-1.22	na	0.16	0.89	1.36	-0.13	0.87	-0.23	0.12	0.46	0.93	1.06
6814	erucic acid	-	-	72770	CCCCCCCC\C=C/CCCCCCCCCCCC(=O)O	-0.11	na	na	na	na	-0.18	na	0.06	-0.37	-0.13	-0.21	0.23	0.08	0.44	-0.28	na	0.3	-0.19	0.03	-0.13	-0.03	-0.29	-0.16	na	-0.26	-0.3	na	0.66	0	na	na	0.02	na	na	-0.13	-0.27	-0.17	-0.05	-0.23	-0.05	-0.05	5.97	-0.18	-0.35
6883	-	-	-	72838	[O-][N+](=O)c1cccc(Oc2ccc(cc2[N+](=O)[O-])[N+](=O)[O-])c1	1.19	-0.86	-1.21	-0.86	-0.3	-0.59	-0.44	-0.58	-1.55	-0.31	0.37	-0.34	na	2.08	1.41	1.97	-0.4	1.89	1.68	1.58	2.04	-0.03	1.34	1.4	1.96	-0.71	0.64	-0.47	-1.17	-0.3	0.37	-0.78	0.28	na	-0.44	-1.54	-0.6	0.19	-0.73	-0.46	-0.32	-0.41	na	0.39
6891	-	-	-	72846	Clc1ccc(cc1Cl)C(=O)Nc2ccc(Br)cc2	0.46	-0.3	-0.44	-0.02	0.49	-0.47	0.41	-0.35	-0.29	-0.62	-0.15	0.71	-0.29	0.07	0.04	-0.17	-0.05	-0.21	-0.48	0.29	-0.25	-0.01	-0.13	-0.74	0.28	0.4	0.18	-0.3	-0.12	-0.1	-0.4	0.25	0.02	na	-0.43	0.53	-0.41	4.67	0.01	0.35	0.01	-0.09	0.06	0.11
6926	-	-	-	72881	O=C(NNc1ccccc1)C(=O)NNc2ccccc2	0.41	-0.3	-1	-0.58	1.58	1.02	0.89	0.78	-1	0.06	-1	0.76	0.73	0.35	1.4	-1	1.56	0.28	1.48	1.48	1.71	1.02	-1	1.3	0.54	-1	na	0.78	-0.73	0.09	-1	1.67	0.96	na	0.64	-1	-1	-1	-1	-1	-1	0.65	-1	-1
7215	tetraaminoditolylmethane	-	-	73154	Cc1cc(Cc2cc(C)c(N)cc2N)c(N)cc1N	-0.29	-0.29	na	-0.29	-0.29	-0.06	-0.29	0.16	-0.29	-0.29	-0.29	-0.29	na	-0.29	-0.29	-0.29	0.03	-0.29	na	-0.29	-0.29	1.95	-0.29	na	0.13	na	-0.29	-0.29	-0.29	-0.29	-0.29	-0.29	-0.28	-0.29	-0.29	-0.29	-0.16	na	-0.29	2.29	1.76	0.23	-0.05	6.09
7223	chrome black t	-	-	539189	[Na+].Oc1cc(c2cc(ccc2c1N=Nc3ccc4ccccc4c3O)[N+](=O)[O-])S(=O)(=O)O	-0.52	-1.17	-1.46	-0.67	-0.79	1.1	-1.21	1.53	0.24	-0.5	0.81	-0.97	-0.99	-0.07	0.59	-1.21	-1.22	0.01	1.37	1.67	0.14	1.16	0.6	0.42	0.8	-0.07	0.71	-0.95	0.58	-0.23	-0.95	0.78	-0.34	0.17	-1.33	0.93	-0.85	-0.43	1.38	-0.88	0.61	-1.09	1.08	1.28
7233	-	-	-	73166	Brc1ccc2c(c1)C(=O)c3ccc4c5ccc6C(=O)c7cc(Br)ccc7c8ccc(c9ccc2c3c49)c5c68	-0.22	-0.22	-0.22	-0.22	-0.22	-0.22	na	-0.22	-0.22	na	-0.22	-0.22	-0.22	-0.22	-0.22	-0.22	-0.22	-0.22	5.57	1.41	-0.22	na	-0.22	4.3	-0.22	-0.22	-0.22	-0.22	-0.22	-0.22	-0.22	-0.22	-0.22	na	-0.22	-0.22	-0.22	-0.22	-0.22	-0.22	-0.22	-0.22	-0.22	-0.22
7354	6-hydrazinopurine	-	-	539232	N\N=C\1/N=CNc2nc[nH]c12	0.5	0.58	-0.54	0.12	0.29	-0.65	0.2	-1.75	-2.16	-1.92	-0.94	0.74	-0.61	0.87	0.04	0.11	0.34	0.23	0.56	0.34	0.39	-0.15	0.95	na	0.6	-2.19	0.64	-0.72	-2.36	-0.28	-3.04	0.53	-0.2	na	-0.09	-0.5	0.87	0.21	-0.26	-0.91	0.84	-0.18	1.35	0.35
7359	xylosyl a	-	-	73250	Nc1ncnc2c1ncn2C3OC(CO)C(O)C3O	2.84	0.7	-0.1	0.49	2.33	-0.78	-0.65	-0.62	0.31	0.16	-0.6	-1.13	1.72	0.5	0.9	1.18	-0.63	-0.23	-1.53	0.03	2.01	-1.53	-0.26	na	0.72	-1	-0.64	-0.86	-1.16	-0.92	-1.51	-0.5	-0.78	na	-0.35	-0.13	0.16	0.83	-0.45	-0.2	0.76	0.96	0.4	-0.91
7364	ddmp	-	-	73253	Cc1nc(N)nc(N)c1c2ccc(Cl)c(Cl)c2	0.07	0.37	-0.85	-1.64	-1.52	-0.01	0.48	-0.13	0.04	-1.25	0.24	-1.32	-0.31	1.4	1.05	0.74	-0.66	1.06	0.46	1.13	1.89	0.28	-1.09	0.64	1.13	-0.56	1	-1.59	-0.89	0.49	0.25	0.55	0.52	1	1.56	-0.81	0.19	-1.13	-1.3	0.52	-0.41	1.82	0.13	-0.53
7365	Diazooxonorleucine	-	-	539237	NC(CCC(=O)C=[N+]=[N-])C(=O)O	0.79	-2.12	na	-1.27	na	0.42	0.32	0.55	-0.22	-1.41	0.2	0.82	na	0.46	0.55	1.66	0.8	0.11	0.65	0.26	0.36	0.55	0.25	0.9	0.65	-0.08	0.71	-2.4	0.13	0.31	-1.37	-0.11	0.41	0.57	0.3	-0.78	0.61	-0.24	-2.2	0.26	-0.39	0.45	-0.35	0.36
7376	-	-	-	73263	COc1cc(\C=C\[N+](=O)[O-])ccc1O	0.97	0.14	-0.89	0.29	0.34	-0.35	-3.16	0.58	-0.97	-0.3	-0.1	0.32	0.62	0.76	0.74	-0.1	-0.98	0.52	0.4	0.29	-0.2	0.04	0.44	1.84	0.85	0.68	0.56	0.02	0.65	0.81	0.27	0.81	0.47	na	-0.29	-2.5	-0.22	1.41	-0.75	-0.29	-1.22	-0.38	1.35	0.14
7389	Phenanthrene, 9,10-dihydro-9,10-dioxo-	-	-	73276	O=C1C(=O)c2ccccc2c3ccccc13	-0.31	0	-1.6	-0.31	2.17	-0.24	-0.43	-0.23	-0.04	-0.12	-0.32	-0.71	-0.67	1.1	0.62	-1.76	-0.53	-0.74	-0.1	-0.18	0.7	-0.18	1.81	1.91	2.75	-0.46	-0.42	-0.7	-0.43	0.06	-0.12	-0.12	4	na	-1.12	-0.48	-0.38	-0.05	-0.38	-0.33	-0.33	-0.6	-0.41	-0.75
7390	-	-	-	73277	COc1ccc(\C=C\[N+](=O)[O-])cc1OC	0.23	-0.04	0.29	0.63	-0.99	-0.64	-1.62	0.63	-1.32	-1.43	1.17	-0.46	na	1.29	0.67	0.88	0.38	0.86	0.17	0.28	0.57	-0.17	0.75	0.56	1.03	-2.43	0.91	0.42	0.03	-0.04	1.82	0.43	0.52	na	0.83	-1.94	-1.6	-1.63	-2.45	0.64	0.15	-0.43	na	0.91
7420	-	-	-	73302	NC(=O)c1cc(Br)cc(C2CCCCC2)c1O	-0.53	0.05	na	-0.2	0.17	0.17	0.21	-0.44	-0.24	0.09	0.31	-0.63	na	-0.02	-0.22	-0.66	0.13	-0.49	-0.44	-1.14	-0.34	-0.25	na	-0.3	-0.13	-1	-0.08	-0.53	-0.27	-0.44	-0.6	0.16	-0.37	na	-0.18	-0.44	-0.29	0.03	-0.2	-0.46	-0.35	-0.5	na	-0.01
7436	-	-	-	73313	CC(C)(C)c1ccc(NS(=O)(=O)c2ccc(N)cc2)cc1	0.13	-0.33	-0.41	-0.19	-0.45	-0.38	3.19	-0.33	-0.76	-0.57	0.07	0.31	0.1	0.16	-0.54	0.09	-0.8	-0.38	0.3	0.15	0.17	0.45	0.75	na	0.19	0.05	-0.01	0.05	-0.4	0.16	-0.86	0.34	-0.52	-0.2	-0.39	-0.38	4.66	na	-0.12	-0.34	-0.79	-0.69	0.24	0.1
7519	buphanidrine, perchlorate	-	-	539279	COC1CC2N3CCC2(C=C1)c4cc5OCOc5c(OC)c4C3.OCl(=O)(=O)=O	-0.41	-0.41	-0.41	-0.41	-0.41	-0.41	-0.41	-0.41	-0.41	-0.41	-0.41	1.56	-0.22	-0.41	1.99	0.25	0.87	-0.41	-0.41	1.36	na	1.52	-0.41	5.34	-0.41	-0.41	-0.41	-0.41	-0.41	1.95	-0.41	-0.41	1.63	1.47	-0.41	-0.41	-0.41	-0.41	-0.41	-0.41	-0.41	na	-0.41	-0.41
7521	simeon	-	-	73367	CC1OC(O[C@H]2CC[C@]3(C)[C@H]4CC[C@]5(C)[C@H](CC[C@]5(O)[C@@H]4CCC3=C2)C6=COC(=O)C=C6)C(O)C(O)C1O	-0.47	-0.99	na	na	-1.44	1.08	0.34	0.88	-0.67	-1.35	-0.29	-1.66	-0.74	1.08	-0.83	-0.07	-0.6	-0.14	0.77	0.62	-0.35	1.82	-0.3	1.08	-0.11	-0.46	-0.16	-1.35	-1.36	-0.12	-1.57	-0.72	-1.12	na	1.15	0.13	0.99	-0.72	-2.2	0.87	0.63	0.84	1.24	0.32
7525	transvaalin	-	-	73371	CC1OC(O[C@H]2CC[C@]3(C)[C@H]4CC[C@]5(C)[C@H](CC[C@]5(O)[C@@H]4CCC3=C2)C6=COC(=O)C=C6)C(O)C(OC7OC(CO)C(O)C(O)C7O)C1O	-0.01	-0.67	na	na	-2.33	0.65	0.65	0.65	-0.65	-1.56	-0.23	-1.53	na	0.65	-0.97	0.65	-0.78	0.65	0.65	0.65	0.65	0.65	0.65	0.65	0.65	-1.13	-1.54	-1.44	na	0.32	-1.81	na	-0.82	na	0.65	-0.53	0.65	0.16	-3.82	0.65	0.65	0.65	0.65	0.65
7529	digimed	-	-	73375	CC1OC(CC(O)C1O)OC2C(O)CC(OC3C(O)CC(OC4CCC5(C)C(CCC6C5CCC7(C)C(CCC67O)C8=CC(=O)OC8)C4)OC3C)OC2C	na	-1.9	na	0.47	-0.11	0.47	0.47	0.47	-0.98	-0.75	0.47	-0.41	na	0.47	-0.02	0.47	-0.27	0.47	0.47	0.47	0.47	-5.88	0.29	na	0.47	0.47	-0.69	-0.57	-1.16	0.47	-0.34	-0.87	-0.11	-0.37	0.47	0.47	0.47	-0.45	-1.54	0.47	0.47	0.47	0.47	na
7530	strophanthoside-k	-	-	73376	COC1CC(O[C@H]2CC[C@]3(C=O)[C@H]4CC[C@]5(C)[C@H](CC[C@]5(O)[C@@H]4CC[C@]3(O)C2)C6=CC(=O)OC6)OC(C)C1OC7OC(COC8OC(CO)C(O)C(O)C8O)C(O)C(O)C7O	-0.28	-1.85	0.47	0.26	-0.02	0.39	0.24	0.46	-1.15	-0.71	-0.26	-0.61	-1.47	0.7	0.21	0.08	-0.64	0.07	-5.51	0.45	-0.35	0.88	-0.98	0.91	0.29	-0.12	-0.97	-1.38	-1.26	0.43	-0.97	-0.92	-1.14	-0.88	1.3	0.87	1.13	-0.47	-1.14	1.11	0.33	1.3	1.16	0.55
7532	adigal	-	-	539280	CC1OC(CC(O)C1OC2CC(O)C(OC3CC(OC(=O)C)C(OC4OC(CO)C(O)C(O)C4O)C(C)O3)C(C)O2)OC5CCC6(C)C(CCC7C6CCC8(C)C(CCC78O)C9=CC(=O)OC9)C5	0.53	-2.29	0.85	0.53	-0.36	0.74	0.56	0.66	-0.87	-0.94	-0.19	-0.61	-1.4	0.9	0.16	0.6	-0.91	0.32	0.23	0.61	-1.74	-5.72	-0.32	-2.13	0.56	-0.03	-0.74	-0.49	-1.53	0.32	-0.49	-0.92	-0.31	-0.35	0.9	0.62	0.9	-0.55	-1.3	0.9	0.51	0.9	0.95	0.85
7533	allocor	-	-	73378	CC1OC(CC(O)C1OC2CC(O)C(OC3CC(OC(=O)C)C(OC4OC(CO)C(O)C(O)C4O)C(C)O3)C(C)O2)OC5CCC6(C)C(CCC7C6CC(O)C8(C)C(CCC78O)C9=CC(=O)OC9)C5	0	-2.23	0.92	0.38	-0.33	0.37	0.38	0.7	-1.26	-1.27	-0.28	-1.01	-1.39	0.72	0.46	0.23	-0.74	0.12	na	0.69	0.46	1.5	0.63	-0.88	0.42	-0.14	-1.1	-1.25	-1.98	0.43	-1.42	-1.28	-1.58	-1.17	1.71	0.89	0.94	-0.9	-1.7	1.36	0.12	1.77	1.81	0.21
7534	scillirosidin, glycoside	-	-	73379	CC(=O)OC1CC2(O)C(CCC3(C)C(CCC23O)C4=COC(=O)C=C4)C5(C)CCC(O)C=C15	0.06	na	na	na	na	0.22	0.34	0.49	-1.17	-0.77	-0.15	-0.95	-1.49	0.97	-0.51	-0.53	-0.84	0.32	1.48	1.07	-0.04	2.02	0.34	na	-0.29	0.43	na	-0.23	-0.97	1.11	-0.54	-0.52	na	na	0.79	-0.03	0.36	-1.27	-1.18	1.57	0.05	1.08	1.92	-0.3
7535	lanatoside b	-	-	539281	CC1OC(CC(O)C1OC2CC(O)C(OC3CC(OC(=O)C)C(OC4OC(CO)C(O)C(O)C4O)C(C)O3)C(C)O2)OC5CCC6(C)C(CCC7C6CCC8(C)C(C(O)CC78O)C9=CC(=O)OC9)C5	-0.19	-2.24	0.35	0.23	-0.53	0.02	0.03	0.42	-0.85	-1.12	-0.21	-0.83	-1.61	0.45	0.27	0.23	-0.59	-0.15	0.9	0.59	0.05	2.45	-0.31	na	0.03	-0.11	-0.96	-0.4	-1.67	0.23	-0.79	-1.05	-0.71	-0.26	2.18	0.53	1.74	-0.87	-1.48	1.14	0.03	1.48	1.8	0.32
7606	alantan	-	-	73440	NC(=O)NC1NC(=O)NC1=O	-0.13	-0.13	-0.13	-0.13	-0.13	-0.13	-0.13	-0.13	-0.13	-0.13	-0.13	-0.13	-0.13	-0.13	-0.13	-0.13	-0.13	-0.13	-0.13	-0.13	-0.13	-0.13	-0.13	-0.13	-0.13	-0.13	-0.13	-0.13	-0.13	-0.13	-0.13	-0.13	-0.13	-0.13	-0.13	-0.13	-0.13	-0.13	-0.13	-0.13	-0.13	-0.13	-0.13	-0.13
7757	bornyl cinnamate	-	-	73553	CC1(C)[C@@H]2CC[C@]1(C)[C@@H](C2)OC(=O)\C=C\c3ccccc3	0.06	-0.08	-0.08	-0.2	0.11	0.03	-0.01	-0.14	-0.1	0.09	0	0.04	0.05	-0.03	0.01	0.07	-0.15	0.13	-0.13	-0.03	-0.11	na	na	na	-0.17	0.03	-0.5	0.02	-0.06	0.06	-0.28	-0.17	-0.36	-0.54	-0.53	-0.11	-0.51	na	-0.15	-0.19	-0.18	-0.47	0.19	-0.42
7801	mauve	-	-	539338	Cc1ccc(cc1)[n+]2c3cc(N)c(C)cc3nc4cc(C)c(Nc5ccccc5)cc24	0.47	-0.99	0.42	0.01	0.01	0.55	0.91	-0.5	-0.4	-0.26	1.46	0.24	-1.35	1.62	-1.23	1.67	1.05	0.63	-0.57	0.47	1.74	-0.69	1.61	-0.16	0.66	-0.33	0.08	-0.54	-1.11	-0.17	-0.96	-0.75	0.37	na	1.43	0.97	1.11	-0.2	-0.89	-0.68	-0.82	1.05	-0.36	0.17
7811	bindschedler's green	-	-	539343	[Cl-].CN(C)c1ccc(cc1)N=C2C=CC(=[N+](C)C)C=C2	0.8	0.12	1.1	0.76	0.68	-0.67	0.6	-0.75	0.11	0.25	0.94	0.74	-0.38	0.8	-1.78	0.91	0.84	0.08	na	na	na	na	1.14	na	0.86	-0.37	-1.36	1.21	-1.03	1.11	-0.03	0.41	0.14	na	0.42	0.97	0.73	0.43	-1.3	1	-1.62	0.38	1.99	0.38
7813	brilliant cresyl blue	-	-	539345	[Cl-].CCN(CC)c1cc2OC3=CC(=N)C=C(N)C3=Nc2cc1C	0.79	-0.81	0.57	-1.59	-0.57	0.03	0.8	-0.05	-0.68	0.22	0.08	0.76	-1.51	0.82	0.08	-0.06	-0.23	0.26	na	na	na	na	1.6	na	1.22	0.59	0.53	0.68	-0.73	1.16	0.09	0.65	0.7	na	-0.12	-0.26	0.18	-2.46	-0.03	0.62	-2.23	-0.04	0.49	0.13
7821	capri blue	-	-	539351	[Cl-].CCN(CC)c1cc2[o+]c3cc(ccc3nc2cc1C)N(C)C	1.49	0.75	-1.98	0.5	1.01	0.25	-0.25	1.38	-0.66	-0.55	1.06	0.85	na	1.01	-0.61	-0.85	0.45	0.66	-0.43	1.61	-0.16	-0.51	0.9	-0.61	-0.13	-0.01	1.19	1.09	-1.75	0.39	1.63	-0.78	-0.36	na	-0.12	-0.01	-0.27	0.28	-1.53	1.17	0.27	-0.21	na	0.01
7833	krisolamine	-	-	539357	Nc1ccc(N)c2C(=O)c3ccccc3C(=O)c12	na	na	na	na	na	-0.82	na	-0.46	-1.42	-1.42	0.16	0.14	1.48	0.56	1.39	-0.93	1.36	-0.41	-0.4	na	-0.26	0.39	0.73	na	0.75	-0.13	0.14	-1.2	-1.42	0.24	-1.42	0.25	na	na	-0.15	-1.3	1.27	-0.5	-1.42	0.14	0.22	0.7	0.7	1.05
7853	2,6-dichloro-7-methylpurine	-	-	73619	Cn1cnc2nc(Cl)nc(Cl)c12	1.83	-0.65	-0.05	-1.55	1.46	-0.38	-0.48	0.84	-0.95	-0.13	-0.4	0	-0.56	1.87	-0.16	1.75	1.59	1.5	0.93	-0.36	1.09	-0.86	1.28	1.26	1.64	-1.79	na	-0.21	-0.68	-0.21	-1.25	0.19	1.55	na	-0.51	-1.79	-0.15	0.04	-1.7	-1.53	-1.41	0.07	0.61	-0.12
8101	inosite	-	-	73813	OC1C(O)C(O)C(O)C(O)C1O	-0.24	-0.24	-0.24	-0.24	-0.24	-0.24	na	-0.24	-0.24	5.59	-0.24	-0.24	-0.24	-0.24	-0.24	-0.24	na	-0.24	3.8	na	-0.24	0.94	-0.24	1.58	-0.24	-0.24	-0.24	-0.24	-0.24	-0.24	-0.24	-0.24	-0.24	na	-0.24	na	-0.24	-0.24	-0.24	-0.24	-0.24	-0.24	na	-0.24
8117	erycorbin	-	-	73828	OCC(O)C1OC(=O)C(=C1O)O	2.19	0.22	-0.54	-0.21	-0.16	-0.17	-1.43	-0.06	-1.84	-0.34	-0.06	-0.13	-1.84	2.12	-0.03	-0.12	0	2.4	2.16	-1.21	1.67	-0.18	-0.06	1.76	1.79	0.17	-0.05	-0.21	-0.36	0.15	-0.04	0.08	2.34	na	-0.36	na	-0.32	-0.14	-0.19	-0.52	-0.79	-1.84	0.13	-0.13
8120	mycoin	-	-	73831	OC1OCC=C2OC(=O)C=C12	1.08	na	na	na	na	-0.22	-0.95	0.47	-1.16	-1.21	-0.85	0.61	-0.18	1.25	0.33	-0.45	0.09	1.05	1.52	1.18	0.17	0.84	1.54	na	0.96	0.07	na	-0.19	0.06	0.12	0.22	0.2	na	na	-1.02	-0.3	-1.86	-0.6	-0.84	-0.06	-0.88	-0.05	0.93	-0.55
8174	phenylbiguanide mbt-salt	-	-	73873	NC(=N)NC(=N)Nc1ccccc1.S=C2Nc3ccccc3S2	-0.19	-0.19	-0.19	-0.19	1.77	-0.19	-0.19	-0.19	-0.19	-0.19	-0.19	-0.19	-0.19	-0.19	-0.19	-0.19	-0.19	-0.19	-0.19	-0.19	-0.19	na	na	na	-0.19	-0.19	-0.19	-0.19	-0.19	-0.19	-0.19	-0.19	-0.19	-0.19	-0.19	-0.19	-0.19	na	-0.19	-0.19	-0.19	-0.19	0.67	0.29
8179	-	-	-	73878	NC(=O)Nc1n[nH]c(n1)c2ccccc2	-0.2	-0.2	-0.2	-0.2	-0.2	-0.2	5.75	-0.2	-0.2	-0.2	-0.2	-0.2	-0.2	-0.2	-0.2	-0.2	-0.2	-0.2	-0.2	-0.2	-0.2	-0.2	-0.2	na	-0.2	-0.2	-0.2	-0.2	-0.2	-0.2	-0.2	-0.2	-0.2	-0.2	-0.2	-0.2	0.54	na	-0.2	-0.2	-0.2	-0.2	-0.2	-0.2
8360	-	-	-	74055	CCN(CC)CCCC(Nc1c2ccc(Cl)cc2nc3ccc(OC)cc13)c4ccc(F)cc4	0.66	0.89	0.6	-3.62	0.1	-0.03	0.71	0.54	na	1.29	0.33	0.19	0.53	0.41	0.76	-0.38	0.25	0.48	-0.14	0.34	0.06	-0.4	0.06	0.05	0.49	0.25	0.37	0.14	0.57	0.59	0.22	0.57	0.55	na	-0.17	0.16	-0.26	na	-4.65	-0.27	-0.16	0.34	0.23	-0.7
8552	-	-	-	74236	Clc1cc2ccccc2c3ccccc13	0.32	-0.63	-0.28	-0.04	0.31	-0.38	0.03	-0.26	0.07	-0.63	0.05	0.45	0.11	-0.63	0.49	0.3	-0.02	-0.55	6.97	0.23	0.09	-0.32	0.31	0.34	-0.11	0.19	0.33	0.44	0.01	-0.25	-0.14	-0.24	0.41	na	0.05	0.1	-0.63	0.16	-0.63	-0.46	-0.63	0.04	0.27	-0.26
8643	C.I. 51045	-	-	539476	[Cl-].CN(C)c1ccc2nc3c(cc(O)c(O)c3[o+]c2c1)C(=O)N	0.07	0.02	0.77	na	-0.06	-0.75	-0.83	1.86	-0.4	-0.49	-0.05	-0.94	-1.39	2.31	1.08	-1	-0.87	-0.21	1.73	1.27	2.1	0.93	1.65	0.81	2.19	-0.06	-0.7	-0.11	-1.18	-0.05	-0.03	-0.01	0.69	na	-0.81	-0.88	-0.45	0.01	-1.34	0.61	-1.76	-0.53	1.23	-0.16
8672	Hoffmann's Violet	-	-	539485	[Cl-].CCNc1ccc(cc1)C(=C2C=CC(=N)C=C2)c3ccc(N(CC)CC)c(C)c3	0.44	0.74	0.31	na	0.72	-0.39	0.71	-0.06	0.69	0.87	1.77	1.05	-0.68	0.58	-1.86	0.35	0.2	-0.09	0.14	0.15	0.44	-0.33	1.44	0.09	-0.18	0	-0.11	0.15	-0.33	0.84	0.03	0.52	0.25	na	-0.04	0.39	0.07	1.08	0.09	0.06	-0.5	0.25	0.11	-0.89
8673	iodine green	-	-	539486	[Cl-].CN(C)c1ccc(cc1C)C(=C2C=CC(=[N+](C)C)C=C2)c3ccc(cc3)[N+](C)(C)C	na	na	na	na	na	-0.47	0.53	-0.39	-1.39	1.37	0.45	-0.3	-0.69	1.12	-1.78	0.56	0.67	0.5	1.45	1.55	1.68	0.77	1.7	1.99	0.63	-0.87	-0.34	-0.82	-0.44	-0.5	-0.53	0.45	na	na	0.76	0.76	-1.45	-0.4	-0.88	-0.31	0.4	0.86	-0.87	-0.55
8675	ethyl violet	-	-	539488	[Cl-].CCN(CC)c1ccc(cc1)C(=C2C=CC(=[N+](CC)CC)C=C2)c3ccc(cc3)N(CC)CC	-0.84	0.33	-0.11	1.15	-0.33	0.76	0.88	-0.18	0.35	0.37	0.67	1.55	-0.69	1.38	-0.6	0.97	0.89	0.8	-0.05	1.39	na	-1.07	1.13	0.45	0.84	-0.36	-0.58	0.52	na	-0.59	0.13	-1.3	-0.39	-0.3	1.18	-0.94	-0.69	-1.39	-2.89	-0.55	na	1.09	0.25	-0.03
8704	dyodin	-	-	74322	Oc1c(I)cc(I)c2cccnc12	0.17	-0.82	-0.88	2.77	0.68	-0.28	0.55	0.06	0.43	-2.14	0.24	0.3	0.96	0.56	0.01	-1.23	-0.15	0.23	-0.81	-0.78	-0.26	-0.94	-0.81	-0.49	-0.3	3.4	-0.34	-1.21	-1.89	0.99	0.34	0.56	-0.04	na	-0.47	0.41	-0.2	-1.15	-0.08	1.14	0.64	0.65	0.63	0.02
8786	diacetoxybutyltin	-	-	74402	CCCC[Sn](CCCC)(OC(=O)C)OC(=O)C	na	na	na	na	na	-0.1	-0.75	-0.46	0	0.17	0.38	-0.7	-0.44	-0.48	-0.35	-0.66	-0.62	0.72	2.41	1.06	2.02	1.21	1.91	1.09	0.31	0.2	-0.64	1.09	0.19	0.13	-0.3	0.07	na	na	-1.76	-0.69	-0.98	-0.78	-0.45	-0.09	-0.71	-1.27	2.89	-0.2
8806	Melphalan	FDA approved	A7|AlkAg	301128	[Cl-].N[C@@H](Cc1ccc(cc1)N(CCCl)CCCl)C(=O)O	0.98	-1.02	-0.64	-0.24	0.37	0.54	0.44	0.68	-0.67	-0.23	0.17	-0.47	-0.66	-0.42	-0.39	-1.02	-1	-0.16	2.37	2.45	-0.62	2.41	-0.44	2.45	0.4	0.17	0.14	-0.71	-0.75	-0.28	-0.45	0.98	-0.51	-0.61	0.05	-0.69	0.74	-0.19	-0.69	0.27	-1.12	1.52	0.14	-0.56
8974	-	-	-	539505	[I-].Brc1ccc([I+]c2ccc(Br)cc2)cc1	0.89	-0.38	-0.67	-0.21	-0.05	0.62	0.01	0.27	0.26	0.08	0.32	0.46	0.32	1.2	-1.94	1.42	0.35	0.67	na	na	na	na	1.39	na	1.07	0.27	0.13	0.28	0.22	1.4	-0.23	-0.63	-0.15	na	-1.36	0.64	na	0.9	-0.66	0.53	-0.65	0.83	0.36	0.58
8982	-	-	-	539513	Oc1c(cc(cc1[N+](=O)[O-])[N+](=O)[O-])[N+](=O)[O-].[I+](c2ccccc2)c3ccccc3	0.47	-1.67	-0.84	-0.07	-0.27	0.31	1.25	-0.31	-0.8	-0.53	-0.1	-0.04	0	1.54	-0.39	2.01	0.48	0.78	na	na	na	na	0.51	na	0.94	0.31	-0.07	-0.54	-0.89	0.93	-1.25	-1.13	-0.31	na	0.17	2.68	1.23	-0.41	-0.89	0.51	-0.14	0.54	-0.18	-0.05
8985	di-p-tolyliodinium bromide	-	-	539516	[Br-].Cc1ccc([I+]c2ccc(C)cc2)cc1	0.45	-1.16	-1.15	0.21	0.52	-0.1	1.13	-0.79	-0.77	-0.09	0.43	-0.03	0.03	1.84	-1.91	1.77	0.39	0.46	na	na	na	na	1.54	na	0.93	1.07	-0.42	-0.65	-0.41	1.87	0.79	-0.24	0.21	na	0.4	2.3	na	0.31	-0.86	1.05	-0.74	0.57	-0.53	0.36
8994	-	-	-	539520	[Cl-].CC(C)(C)c1ccc([I+]c2ccc(cc2)C(C)(C)C)cc1	0.17	0.17	-0.39	na	1.04	-0.35	-0.55	-0.45	0.46	0.08	0.04	0.52	-0.23	0.29	-1.76	0.18	0.56	-0.04	0.38	1.48	1.48	-0.37	1.98	0.71	0.22	1.49	0.05	0.01	0.46	2.14	1.36	1.15	0.68	na	-0.68	0.09	-0.27	0.28	0.24	-0.15	-1.44	-0.13	0.13	-0.62
8995	rot c	-	-	539521	Oc1ccc2ccccc2c1N=Nc3ccc(cc3)N=Nc4ccccc4	na	-0.11	-0.26	-0.26	-0.26	-0.26	-0.26	na	-0.26	0.21	0.75	-0.26	na	-0.16	-0.26	-0.26	-0.04	-0.26	-0.26	6.87	-0.26	-0.26	-0.26	1.63	-0.26	-0.26	-0.26	-0.26	-0.26	-0.26	-0.26	0.11	0.33	0.65	0.13	-0.26	-0.26	na	-0.26	-0.26	-0.26	na	-0.06	-0.26
9037	-	-	-	74626	OC1=CC2=C(c3ccccc3O)c4cc(O)c(O)cc4OC2=CC1=O	-0.52	0.16	na	-0.24	0.24	0.86	-0.59	0.73	0.22	1.29	1.07	-1.3	na	1.29	-1.36	-1.53	-1.11	-1.18	0.54	-1.21	0.81	-0.28	na	1.06	1.01	-1.73	0.65	-1.31	-1.33	-0.58	-0.64	0.72	1.08	na	-1.02	-1.05	0.84	-1.09	-0.24	1.27	0.01	-0.7	na	0.63
9168	fumidil	-	-	74694	COC1C(CCC2(CO2)C1C3(C)OC3CC=C(C)C)OC(=O)\C=C\C=C\C=C\C=C/C(=O)O	-0.15	-0.15	-0.15	-0.15	-0.15	-0.15	-0.15	-0.15	-0.15	-0.15	-0.15	-0.15	-0.15	-0.15	-0.15	-0.15	-0.15	-0.15	na	7.28	0.91	na	-0.15	na	-0.15	-0.15	-0.15	-0.15	-0.15	-0.15	-0.15	-0.15	-0.15	na	-0.15	-0.15	-0.15	-0.15	-0.15	-0.15	-0.15	-0.15	-0.15	-0.15
9170	thiocolciran	-	-	74695	COc1cc2CC[C@H](N)C3=CC(=O)C(=CC=C3c2c(OC)c1OC)SC	0.24	0.18	0.34	0.44	-4.46	-0.1	0.35	0.18	0.2	-1.92	0.3	0.38	0.45	0.32	0.18	0.34	0.37	0.24	-2.44	-0.01	-2.44	0.15	na	-1.61	0.19	0.3	0.34	0.26	na	0.34	0.48	0.5	0.5	0.18	0.25	na	0.18	0.05	0.57	0.32	0.19	0.28	0.36	0.22
9291	naphthol blue (van)	-	-	539601	[Cl-].CN(C)c1ccc2nc3c(ccc4ccccc34)[o+]c2c1	na	na	na	na	na	-0.25	-0.75	-0.66	-0.58	-0.54	-0.59	-0.14	-0.86	1.21	-0.14	-0.58	-0.71	1.61	na	2.46	2.1	2.08	1.73	1.57	-0.26	0.03	-0.01	-0.83	-0.39	-0.26	1.09	-0.26	na	na	-0.66	-0.68	-0.68	-0.48	-0.34	-0.33	-0.49	-0.81	2.68	-0.43
9358	pada	-	-	74856	CN(C)c1ccc(cc1)N=Nc2ccccn2	1.9	0.04	-1.53	-1.32	0.65	-0.86	-0.54	-0.88	-0.99	-0.88	1.53	1.18	0.43	1.17	-0.16	0.66	-0.69	0.21	1.63	1.61	1.53	1.63	0.64	na	-0.97	-0.05	0.78	-0.93	-1.53	0.33	1.7	-0.43	-0.08	-0.44	0.09	0.59	-1.18	-1.17	-0.39	0.42	-0.44	-0.29	-0.58	1.28
9403	methylene green (van)	-	-	539618	[Cl-].CN(C)c1ccc2nc3ccc(N(C)C)c(c3[s+]c2c1)[N+](=O)[O-]	0.26	1.56	-0.45	-1.5	0.04	0.08	-0.35	na	1.77	-0.31	0.71	0.32	-0.96	-0.1	na	-1.14	0.09	-0.15	1.04	2.31	0.17	-0.03	1.65	1.19	0.61	-0.07	0.62	-0.81	-1.75	0.51	-0.27	0.82	-0.1	na	0.5	0.34	-1.54	0.08	-1.46	0.21	-0.88	-0.16	0.25	-0.15
9404	safranin bluish	-	-	539619	[Cl-].CN(C)c1ccc2nc3ccc(N)cc3[n+](c4ccccc4)c2c1	1.56	-0.37	-0.03	0.21	1.69	0.41	0.51	0.15	0.51	0.21	0.75	1.23	0.45	0.07	-2.17	0.11	0.51	0.04	-0.15	na	0.77	-0.36	1.64	0.32	0.14	0.6	-0.46	0.23	-0.17	0.93	1.23	0.36	0.48	na	-0.97	0.7	0.26	0.47	-0.91	0.51	-1.4	0.19	0.52	-0.06
9594	safranin bluish	-	-	539646	[Cl-].CN(C)c1ccc2nc3ccc(N)cc3[n+](c4ccccc4)c2c1	1.01	0.75	-0.86	0.59	0.48	-0.37	0.59	1.1	na	-0.82	0.51	0.57	-1.9	0.89	0.46	-0.94	-0.26	-0.04	-0.09	0.6	0.88	0.43	1.67	0.68	0.71	0.63	0.89	-0.39	-1.7	1.34	0.42	-0.45	0.03	na	0.8	0.23	-0.86	na	-2.21	0.81	-1.24	-0.47	na	-0.39
9598	azur i	-	-	539647	[Cl-].CNc1ccc2nc3ccc(cc3[s+]c2c1)N(C)C	0.35	1	-1.47	-1.51	-0.52	-0.73	-0.19	1.11	0.42	-0.54	1.03	0.6	-0.95	1.35	-0.34	-0.98	-0.03	-0.38	0.99	1.61	0.81	0.59	1.41	0.59	0.96	1.25	-0.06	0.01	-1.37	1.72	0.16	0.35	0.74	na	1.02	-1.46	-0.84	-1.86	-0.74	0.33	-1.56	-0.74	1.39	-0.76
9605	methylene blue nn	-	-	539650	[Cl-].CCNc1cc2[s+]c3cc(NCC)c(C)cc3nc2cc1C	1.54	1.22	-0.6	-0.88	0.68	-0.74	0.54	0.97	na	-0.43	0.58	-0.6	-1.08	1.15	0.85	-0.92	0.56	0.51	0.42	-0.35	1.16	0.48	1.57	0.14	0.44	0.39	0.59	-0.44	-2.26	0.88	-0.35	-1.74	-0.28	na	-0.45	0.6	-0.57	0.57	-2.12	0.96	-0.54	0.34	1	-0.71
9608	-	-	-	75051	OC(=O)c1ccc2C(=O)c3ccccc3C(=O)c2c1c4ccc5ccccc5c4	3.8	-0.01	-0.07	-0.27	4.66	-0.38	-0.42	-0.23	-0.81	na	0.1	1.58	-0.23	0.22	0.33	-0.68	-0.31	-0.48	-0.02	-0.38	-0.23	0.38	-0.36	0.66	0.4	-0.08	0.24	0.37	-1.1	0.62	-1.53	0.47	-0.06	-0.28	-0.56	0.22	-0.66	na	0.11	0.43	-0.37	-0.53	-0.05	1.03
9609	janus red	-	-	539653	Cc1cc(ccc1N=Nc2cccc(c2)[N+](C)(C)C)N=Nc3c(O)ccc4ccccc34	0.05	-0.09	0.78	0.93	-0.09	-0.17	-1.01	0.54	0.96	1.12	2.05	1.75	na	-0.59	-1.26	0.93	0.9	-0.08	0.74	1.95	0.43	-0.44	0.87	0.38	0.49	0.87	-0.39	0.48	-0.83	1.26	-0.5	0.06	0.03	-0.57	-0.58	-0.15	-0.42	0.33	0.25	-0.47	-1.25	-0.1	1.77	1.58
9610	janus black	-	-	539654	[Cl-].CCN(CC)c1ccc2nc3ccc(cc3[n+](c4ccccc4)c2c1)N=Nc5ccc(O)cc5	0.89	na	0.9	-0.63	0.32	0.03	0.53	-0.84	-0.67	-0.59	-0.37	1.26	0.12	0.59	-0.25	0.44	0.3	0.75	na	na	na	na	0.26	na	0.53	0.67	0.73	0.6	-0.11	0.51	0.45	0.2	0.68	na	0.06	0.33	0.59	-2.64	-0.71	0.29	na	0.37	0.92	1.08
9612	nile blue bb	-	-	539656	[Cl-].CCN(CC)c1ccc2nc3c(cc(NCc4ccccc4)c5ccccc35)[o+]c2c1	0.8	0.49	-1.11	-1.54	0.08	-0.18	0.22	-3.09	-1.62	-1.34	0.97	0.71	na	0.8	-0.35	0.77	0	-0.2	-0.91	0.61	1.2	-0.29	1.7	-0.15	0.89	0.55	0.4	-1.27	-1.61	0.81	1.04	-1.3	0.47	na	0.67	0.7	-0.82	0.45	-0.24	0.91	0.54	0.02	na	0.54
9665	gelcohol	-	-	75071	CO[C@@H]1[C@H](O)CC[C@]2(CO2)[C@H]1[C@@]3(C)O[C@@H]3CC=C(C)C	-0.55	-0.33	-0.55	-0.55	-0.55	-0.55	2.03	-0.19	0.27	-0.55	3.42	-0.31	na	0.22	0.75	-0.55	1.02	0.01	-0.55	na	-0.55	0.26	-0.48	na	1.06	0.24	-0.46	-0.55	-0.55	-0.55	na	0.61	0.11	na	na	-0.38	0.55	-0.55	-0.55	-0.55	0.8	4.59	-0.55	0.03
9667	-	-	-	539691	CCCCCCCCCCCCS(=O)(=O)[O-].CCCCCCCCc1ccc(OCCOCC[N+](C)(C)CC)cc1	0.43	0.54	0.37	0.43	0.39	0.05	-1.23	0.12	na	0.84	1.02	1.17	0.19	0.16	-1.96	0.41	0.2	0.12	0.37	1.25	0.42	0.01	0.89	0.44	0.56	0.94	0.09	0.62	0.35	1.27	0.73	0.97	0.48	na	-0.93	-0.04	-0.14	1.52	0.03	0.29	-1.27	0.13	0.81	0.19
9704	lutex	-	-	75083	CC(=O)[C@H]1CC[C@H]2[C@@H]3CCC4=CC(=O)CC[C@]4(C)[C@H]3CC[C@]12C	-0.4	0	2.81	0.12	-0.27	-0.51	-0.7	-0.05	-0.58	-0.72	-0.02	0.12	0.02	0.28	-0.16	0.23	0.05	-1.01	0.15	0.92	0.82	0.6	2.84	-3	-0.04	-0.01	-0.04	-0.26	-0.12	0.59	0.49	0.26	-0.25	0.04	-0.66	4.59	-0.31	-0.69	0.65	-0.09	-1.23	-0.13	0.16	-0.6
9706	Triethylenemelamine	FDA approved	A7|AlkAg	75085	C1CN1c2nc(nc(n2)N3CC3)N4CC4	0.86	-1	-1.11	-0.75	0.16	0.56	0.74	0.65	-0.17	-0.04	0.33	-0.75	-0.45	-0.36	-0.69	-0.74	-0.85	-0.51	1.63	1.81	-0.53	2.08	-0.72	2.1	0.52	-0.6	0.14	-0.95	-0.81	-0.09	-0.54	0.93	-0.63	-0.63	0.2	-1.11	0.88	-0.51	-0.28	0.62	-1.04	2.29	0.1	-0.79
9768	-	-	-	75144	Oc1ccc(Cl)cc1Cc2cc(Cl)cc(Cl)c2O	0.56	-1.01	1.13	0.67	1.24	0.39	-0.67	1.35	0.39	-0.18	-0.17	-2.74	-0.63	0.55	0.22	-2.77	0.15	-0.26	-0.64	0.02	0.07	-0.31	0.8	-0.13	-0.06	0.47	0.03	-0.32	-0.06	1.79	-0.13	0.06	0.15	na	-0.3	0.43	0.47	2.64	-1.92	0.66	-0.84	0.72	0.6	-0.57
9771	-	-	-	75145	CCCC(C)c1cc(Cc2cc(Cl)cc(Cl)c2O)c(O)c(Cc3cc(Cl)cc(Cl)c3O)c1	0.47	-0.09	0.42	-0.18	0.46	0.18	-0.02	0.08	na	-0.61	0.41	-0.43	-0.27	1.41	1.59	-1.15	-0.82	-0.42	1.26	0.06	1.57	-0.36	1.48	1.97	-0.96	-0.55	-0.44	-0.54	-0.04	1.27	-0.6	0.78	-0.89	na	-0.82	-0.68	-1.09	2.82	-0.66	0.49	-1.17	0.16	1.36	-1.1
9853	orange y	-	-	539726	[Na+].Oc1ccc2ccccc2c1N=Nc3ccc(cc3)S(=O)(=O)O	na	-0.15	-0.15	-0.15	-0.15	-0.15	-0.15	na	-0.15	-0.15	-0.15	-0.15	na	-0.15	-0.15	-0.15	-0.15	-0.15	-0.15	na	-0.15	-0.15	-0.15	-0.15	-0.15	7.16	-0.15	-0.15	-0.15	-0.15	-0.15	-0.15	-0.15	-0.15	-0.15	-0.15	-0.15	0.7	-0.15	-0.15	-0.15	na	-0.15	-0.15
9855	phenosafranin	-	-	539727	[Cl-].Nc1ccc2nc3ccc(N)cc3[n+](c4ccccc4)c2c1	2.52	-0.5	0.04	-0.94	2.01	0.44	0.28	-0.44	0.05	0	0.11	2.65	-1.03	0.55	-1.03	0.82	0.19	0.14	-1.03	-1.03	-0.6	na	-1.03	-1.02	1.18	0.98	0.39	0.24	-1.03	0.59	1.81	-0.51	-0.21	-0.2	-0.09	-1.03	-0.03	-0.55	na	0.73	-0.85	0.3	1.53	0.14
9856	red oil	-	-	75221	CCCCCCCC\C=C/CCCCCCCC(=O)O	na	na	na	na	na	0.75	0.68	0.47	0.57	-0.93	-0.86	-0.93	-0.93	-0.44	0.49	-0.93	-0.93	0.78	0.66	0.38	0.7	0.5	0.62	na	na	-0.93	na	-0.68	0.13	-0.93	0.73	-0.93	na	na	0.36	0.75	-0.93	na	na	0.59	-0.93	0.76	0.58	-0.27
9858	new fuchsin	-	-	539728	[Cl-].CC1=CC(=C(c2ccc(N)c(C)c2)c3ccc(N)c(C)c3)C=CC1=N	na	na	na	na	na	2.11	1.47	0.23	1.74	0.86	2.33	0.59	-0.05	-0.02	-1.53	-0.11	0.02	-0.16	0.16	-0.14	0.13	-0.12	0.46	0.11	-0.4	0.12	-0.46	0.21	-0.62	0.52	0.1	0.22	na	na	-0.1	-0.44	0.18	-0.02	-0.2	0.11	-0.15	-0.1	0.09	-1.57
9921	pentamide	-	-	75273	NC(=N)c1ccc(OCCCCCOc2ccc(cc2)C(=N)N)cc1	0.67	-0.05	0.09	0.47	0.94	-0.09	0.44	0.31	0.52	-2.37	0.86	0.38	0.35	-0.44	-0.57	-1.03	0.15	-0.16	-1.34	-0.24	1.99	-0.74	1.09	-2.37	-0.01	na	0.04	0.74	0.11	0.6	0.05	0.36	-0.05	0.04	0.49	-0.23	0.09	-0.75	0.15	0.56	-1.38	2.18	na	-1.03
9936	kutizon	-	-	75287	CC(C)c1ccc(\C=N\NC(=S)N)cc1	0.46	0.09	0.67	1.36	-1.77	-1.96	1.37	0.41	0.26	0.13	-0.02	0.74	0.9	0.49	0.32	0.14	1.57	0.3	0.83	0.46	0.7	0.38	0.28	-1	-0.68	-0.76	0.71	-0.23	-1.26	0.78	-0.4	-0.06	1.12	1.25	0.49	0.2	-0.12	na	-1.72	-1.87	0.21	0.51	na	-0.31
9951	n-Decyltrimethylammonium bromide	-	-	539739	[Br-].CCCCCCCCCC[N+](C)(C)C	-0.61	0.22	-0.42	na	-0.13	-0.2	-0.19	-0.38	0.68	0.67	1.04	0.63	0.23	-0.52	-0.64	2.42	0.07	-0.34	1.69	1.37	-0.04	0.22	2.08	0.9	0.45	-0.45	0.05	-0.57	-1.04	0.06	-0.49	0.1	0.04	na	-0.66	-1.38	0.8	1.86	-0.54	-0.22	-1.37	0.06	0.09	0.14
10010	-	-	-	539757	[Cl-].COc1ccc2nc(C)cc(NCCCCCCCCCNc3cc(C)nc4ccc(OC)cc34)c2c1	0.27	0.21	-0.08	-1.97	-0.14	0.08	0.57	0.47	-0.16	-0.55	0.03	-0.16	0.48	1.86	-0.08	1.23	0.47	0.69	0.37	0.93	1.87	0.42	0.56	1.37	1.06	-1.24	0.06	-0.48	-1.79	0.18	-1.76	-0.24	-0.03	0.05	0.31	-0.39	-0.01	0.23	-0.92	0.2	0.04	1.56	0.8	-0.21
10018	benzimidazole, 1-dodecyl-2-methyl-, hydrobromide	-	-	539760	[Br-].CCCCCCCCCCCCn1c(C)nc2ccccc12	0.26	-0.69	-1.21	-0.49	2.67	-0.91	-0.22	-0.6	-0.58	-0.75	-0.41	-0.57	0.85	1.98	-0.51	-0.45	-0.64	-0.7	0.79	0.87	1.59	-0.34	2.11	na	0.54	-0.74	-0.6	na	-0.9	1.7	na	-0.56	-0.54	na	2.49	1.21	-0.51	-0.41	-0.53	2.31	-0.7	-0.37	na	-0.66
10036	-	-	-	75363	CCN(CC)CCC(CNc1ccnc2cc(Cl)ccc12)c3ccc(Cl)cc3	0.21	-0.09	-0.49	-0.55	-0.71	-0.75	0.27	-0.06	-0.76	-0.11	-0.19	0.1	0.97	0.28	0.21	2.24	-0.61	-0.31	-0.08	-0.16	2.08	-0.43	0.27	2.09	0.26	-0.22	2.68	-0.4	0.71	0.13	0.26	0.04	1.69	na	-0.47	-1.78	-0.6	0.3	-1.09	-0.67	-0.78	-0.79	1.06	-0.97
10037	-	-	-	75364	CCN(CC)CCC(CNc1ccnc2cc(Cl)ccc12)c3ccccc3	-0.07	0.8	-1.07	-1	0.5	-0.64	1	1.01	-1.46	0.6	0.14	1.26	0.84	0.52	0.26	2.47	-0.56	-0.09	0.11	0.06	1.25	-0.05	0.4	0.78	1.03	0.87	1.07	0.92	0.94	1.09	0.98	0.87	0.89	na	-1.08	-2.09	-1.12	-0.02	-1.05	-1.07	-1.15	-0.71	0.61	-0.66
10438	resazoin	-	-	75737	Oc1ccc2c(OC3=CC(=O)C=CC3=[N+]2[O-])c1	0.94	-0.92	0.5	0.07	-1.59	-0.47	0.52	-0.34	na	1.31	0.17	-0.06	-1.15	-0.32	0.9	-0.49	0.82	0	-0.93	-0.66	0.16	-0.12	0.74	-0.23	1.32	1.23	0.46	0.21	0.12	1.56	0.09	1.61	1.87	1.97	1.08	-0.89	-0.44	-1.89	-0.57	1.62	-0.65	0	0.01	-0.75
10460	p-fuchsin	-	-	539808	[Cl-].Nc1ccc(cc1)C(=C2C=CC(=N)C=C2)c3ccc(N)cc3	0.06	-0.44	1.92	1.45	1.07	1.87	1	0.47	1.8	2.36	2.03	0.52	-0.33	-0.12	-1.24	-0.19	0.11	-0.08	-0.12	-0.19	0.39	-0.13	0.44	-1.14	-0.01	0.1	-0.2	0.17	-0.75	1.1	-0.08	0.02	-0.15	-0.38	-0.07	-0.44	1.17	0.03	-0.63	0.07	-0.08	-0.05	0.25	-1.03
10466	Basic Fuchsin	-	-	539813	[Cl-].Cc1cc(ccc1N)C(=C2C=CC(=N)C=C2)c3ccc(N)cc3	0.26	-0.76	1.35	0.45	1.35	0.48	0.03	0.5	0.72	0.94	1.22	1.03	1.18	0.82	-1.45	0.65	0.67	0.48	0.51	0.78	1.06	-0.35	1.47	na	-0.26	0.37	0.17	-0.8	0.27	0.12	-0.84	-0.18	0.12	na	-0.97	-0.31	0.69	0.15	-0.67	0.2	0.09	0.24	-0.52	-1.43
10483	Desoximetasone	-	-	75748	C[C@]12CCC(=O)C=C1CC[C@H]3[C@@H]4CC[C@](O)(C(=O)CO)[C@@]4(C)C[C@H](O)[C@H]23	-0.19	-0.19	-0.19	-0.19	-0.19	-0.19	-0.19	-0.19	-0.19	-0.19	-0.19	-0.19	-0.19	-0.19	-0.19	-0.19	-0.19	-0.19	2.22	-0.22	-0.19	-0.19	6.71	-0.19	-0.19	-0.19	-0.19	-0.19	-0.19	-0.19	-0.19	-0.19	-0.19	-0.19	-0.19	0	-0.19	-0.19	-0.19	-0.22	-0.19	-0.19	-0.19	-0.19
10492	2-(4-chlorophenyl)-N-(7-chloroquinolin-4-yl)-N',N'-dieth...	-	-	75756	CCN(CC)CCCC(CNc1ccnc2cc(Cl)ccc12)c3ccc(Cl)cc3	0.23	0.1	-0.33	-0.36	-0.19	-0.1	-0.37	0.35	-0.47	-0.13	-0.07	0.13	0.08	-0.08	1.94	2.13	-0.33	0.06	-0.28	-0.32	3.11	-0.1	0.16	2.81	1.26	0.09	3.56	-0.66	-0.22	na	-0.54	-0.47	0.42	na	-0.63	-0.67	-0.41	0.05	-0.7	-0.44	-0.04	-0.47	-0.25	-0.93
10517	2m2pm	-	-	539849	[I-].CN(C)c1ccc(\C=C\c2cccc[n+]2C)cc1	0.46	-0.6	-0.75	0.92	0.49	0.27	0.5	-0.49	0.39	0.15	0.38	1.7	0.65	0.54	-2.41	0.36	2.07	0.68	0.45	0.82	1.13	-1.57	0.47	-1.16	0.3	-0.72	-0.36	-0.97	-0.67	0.85	-0.06	-0.95	0.54	na	1.37	2.56	0.22	0.39	-0.48	0.42	-1.42	-0.69	-0.31	-0.16
10520	-	-	-	539852	[I-].C[n+]1c(\C=C\c2ccc(Cl)cc2)ccc3ccccc13	-0.1	-0.72	-0.39	1.24	-0.18	-0.47	0.25	0.12	1.3	-0.23	1.48	1.34	-0.52	0.33	-1.01	-0.07	1.5	1.38	-0.54	-0.27	0.68	-1.59	0.21	-0.87	-0.68	0.39	0.31	-0.14	0.27	1.1	0.1	0.02	-0.16	na	2.65	1.86	-0.45	na	-1.29	-0.5	-0.67	-0.55	0.35	-0.38
10526	-	-	-	539858	[I-].CN(C)c1ccc(\C=C\c2sc3ccccc3[n+]2C)cc1	0.16	-1.24	-1.29	na	-0.73	-0.55	-0.55	-0.76	-0.11	-0.24	2.33	0.92	0.14	-1.39	-0.88	0.37	0.9	1.23	-0.33	1.41	0.62	1.63	1.39	1.64	0.4	0.11	1.23	-0.24	-0.05	0.41	0.07	0.15	0.67	na	-0.2	-0.25	-1.39	-0.64	-0.35	0.42	-1.75	0.74	0.09	0.32
10534	-	-	-	539866	[I-].C[N+]1=C(\C=C\C=C\c2ccccc2)C(C)(C)c3ccccc13	-0.06	0.02	-0.94	0.03	1.29	-0.48	-2.17	-0.12	-0.23	-0.64	0.58	1.78	-0.46	-0.46	0.07	-0.12	-0.4	0.78	0.01	3.18	2.41	0.16	0.96	1.36	0.86	0.35	0.16	0.49	0.63	na	0.49	0.53	0.24	na	-0.89	-0.02	-0.78	0.02	-0.86	-0.25	-0.74	-0.89	1.46	0.21
10535	-	-	-	539867	[I-].CN(C)c1ccc(\C=C\C2=[N+](C)c3ccccc3C2(C)C)cc1	0.83	-0.59	-1.63	0.62	0.78	0.55	-0.28	-0.68	0.22	-1.1	0.91	0.54	-0.47	0.68	-1.17	1.1	0.98	0.84	0.64	1.35	0.52	1.06	1.28	1.94	0.95	0.26	0.13	-0.66	-0.19	na	0.27	-0.49	0.62	na	-1.17	0.53	-0.01	-0.77	-0.63	1.13	-0.95	0.14	0.38	-0.98
10587	-	-	-	539888	[Cl-].CCCCN(CCCC)CC(C)(C)C(O)c1ccc(OC)c2ccccc12	0.14	-0.83	-0.23	-1.71	0.05	-1.77	0.82	na	-1.51	-0.73	0.18	0.35	0.09	1.95	0.01	2.26	0.25	0.65	-0.41	0.41	0.67	0.57	0.67	0.46	-0.53	0.39	-0.12	-0.41	-1.61	1.01	-0.73	-0.34	-0.39	na	-1.58	-0.13	-0.77	0.34	0.73	0.81	-0.82	0.15	-0.1	1.26
10594	-	-	-	539893	[Cl-].CCN(CC)CCC(CNc1c2ccc(cc2nc3cc(OC)c(OC)cc13)[N+](=O)[O-])c4ccccc4	2.43	0.72	-0.5	-1.63	-0.98	0.37	-1.29	-0.14	0.49	0.02	0.14	0.86	0.97	1.44	-0.86	2.31	0.21	0.92	-1.38	-1.85	0.94	0.06	0.23	2.38	-0.58	0.56	0	0.42	-0.04	na	-0.22	-0.53	0.8	na	0.7	0	0.18	0.29	0.28	0.15	1.04	1.14	-0.03	-0.21
10641	-	-	-	539911	[Cl-].CCCCCN(CCCCC)CC(O)c1cc(Cl)ccc1OC	2.78	0.08	-0.95	-1.19	-0.81	-0.8	1.66	-0.73	-1.09	3.93	-0.73	0.13	0	0.97	-0.11	2.48	-0.29	0.24	-0.79	0.15	0.48	-0.22	0.21	0.21	0.11	-0.11	-0.5	0.67	1.47	0	0.17	-0.77	-0.46	na	-0.17	-0.13	-0.86	na	-0.62	-0.01	-0.54	0.23	1.24	0.76
10660	-	-	-	539920	[Cl-].CCCCCN(CCCCC)CC(O)c1ccc(Cl)c2ccccc12	0.14	-0.55	-0.54	-1.17	0.66	-0.89	0.98	na	-0.79	-0.66	-0.75	1.14	1.25	1.94	0.12	1.86	0.33	1.54	-0.5	0.49	0.89	0.19	0.25	0.94	1	-1.08	0.79	-1.27	-0.6	-0.16	-1.39	0.29	0.25	na	-0.96	-0.55	-0.84	3.14	-0.43	0.8	-1.19	1.09	-0.98	0.66
10667	Phenazathionium, 7-dibutylamino-3-diethylamino-1-methyl-...	-	-	539926	[Cl-].CCCCN(CCCC)c1ccc2nc3c(C)cc(cc3[s+]c2c1)N(CC)CC	1.64	-0.62	-1.08	-0.49	2.29	-1.07	-0.07	-0.27	-0.96	-0.52	1.75	0.84	-1.33	1.23	-0.68	-0.15	0.49	-0.61	0.78	0.67	1.54	0.73	1.46	1.59	0.13	-0.05	-1.07	-0.6	-1.92	0.68	0.98	-0.85	-0.36	na	0.01	0.07	-0.3	-0.08	-0.72	1.39	-1.76	-0.6	1.02	-1.26
10721	cortef fluid	-	-	75847	C[C@]12CCC(=O)C=C1CC[C@H]3[C@@H]4CC[C@](O)(C(=O)COC(=O)CCC5CCCC5)[C@@]4(C)C[C@H](O)[C@H]23	na	na	na	na	na	-0.3	-0.3	-0.3	-0.3	-0.3	-0.3	-0.3	-0.3	-0.3	-0.3	-0.3	-0.3	-0.3	-0.28	-0.12	na	-0.3	na	-0.3	-0.3	-0.3	na	na	-0.3	-0.3	-0.3	-0.3	na	na	-0.3	-0.3	na	-0.3	3.97	-0.3	-0.3	-0.3	-0.3	-0.3
10848	-	-	-	75956	Oc1cccc2c3OC(=O)C4=C(CCCC4)c3ccc12	-0.06	0.82	1.67	0.97	-0.71	0.97	1.01	0.58	0.36	2.1	0.97	-0.92	1.96	-0.92	na	-0.92	-0.92	-0.92	-0.92	-0.92	-0.92	-0.92	-0.92	2.16	0.86	-0.55	-0.92	2.42	-0.92	-0.17	-0.92	2.13	-0.92	-0.92	-0.6	0.16	0.74	0.87	-0.92	0.39	0.36	-0.13	-0.01	-0.92
11051	-	-	-	76102	CCCCN(CCCC)CCCCNc1c(C)cnc2cc(Cl)ccc12.OP(=O)(O)O	na	na	na	na	na	-0.15	0.04	0.57	-1.47	na	-0.57	-0.26	0.45	0.85	-0.63	0.41	-0.93	-0.09	-1.37	na	0.97	-0.42	na	na	0.48	-0.1	3.46	-0.12	0.19	na	0.44	na	na	na	-0.68	-0.03	-0.13	0.56	0.27	-1.02	na	-0.68	0.38	na
11216	indophenol, 2,6-dibromo-, monosodium salt	-	-	540032	[Na+].Oc1ccc(cc1)N=C2C=C(Br)C(=O)C(=C2)Br	1.42	-0.7	-0.73	0.29	0.72	-0.33	-0.47	-0.12	-1.22	-0.5	0.17	-0.01	0.19	0.84	0.28	0.15	0.25	0.35	2.65	1.46	1.88	1.26	0.78	3.42	-0.13	0.12	-0.28	-0.22	-0.71	0.37	-0.75	-0.39	0.07	na	-1.16	-1.47	-0.54	-1.05	-0.17	0.33	-1.71	-0.48	2.47	-0.21
11225	klot	-	-	540036	[Cl-].CN(C)c1ccc2nc3cc(C)c(N)cc3[s+]c2c1	0.48	0.43	-0.41	-1.34	-0.43	-0.34	0.07	0.42	0.3	-1.08	0.28	0.31	-0.05	0.83	0.27	-0.69	0.02	0.32	1.25	2.38	0.56	0.36	0.92	0.14	0.68	0.75	0.58	0.11	-1.3	1.82	1.08	0.76	1.44	1.32	0.18	-0.27	-0.85	-1.29	-0.73	0.58	-1.26	0.32	0.41	-0.5
11232	sudan r	-	-	76266	COc1ccccc1N=Nc2c(O)ccc3ccccc23	-0.7	0	0.07	-1.28	0.21	-0.06	0.31	na	0.01	0.44	0.76	-0.96	0.49	-0.02	-1.03	-0.32	-0.46	-0.9	1.2	na	-1.27	-0.98	-0.07	0.32	0.28	3.2	-0.28	-1.03	-1.29	0.22	-0.5	-0.21	-1.16	-1.27	0.16	2.17	0.73	0.21	na	0.3	-0.44	0.65	-1.45	2.36
11235	thioflavine	-	-	540039	[Cl-].CN(C)c1ccc(cc1)c2sc3cc(C)ccc3[n+]2C	0.58	-0.44	-1.08	0.97	1.26	-0.34	0.59	-0.37	-0.16	-0.75	0.92	1.1	0.09	0.86	-1.86	0.46	1.03	-0.28	-0.17	1.34	1.43	-0.16	1.83	1.92	0.16	0.13	-0.13	-0.73	-0.55	1.05	0.64	-0.2	0.44	na	0.54	1.07	-0.61	0.55	-0.53	0.38	-0.23	0.21	-0.04	-0.68
11240	basic blue k	-	-	540042	[Cl-].CCNc1ccc(C(=C2C=CC(=[N+](C)C)C=C2)c3ccc(cc3)N(C)C)c4ccccc14	-0.96	-0.83	-0.64	-0.59	1.21	-0.33	-0.38	-0.74	-1.15	-0.41	0.66	0.8	0.08	0.42	-1.57	0.43	1.23	-0.31	-1.18	1.03	0.71	-1.04	2.19	0.26	0.13	1.01	-0.71	-0.61	-0.73	1.33	0.66	0.04	0.34	na	0.43	1.02	-0.54	1.12	-0.08	0.41	-0.83	0.47	1.69	0.37
11241	sudan red	-	-	540043	[Cl-].[Cl-].Nc1cc2c(nc3c4ccccc4ccc3[n+]2c5cccc6ccccc56)c7ccccc17.Nc8cc9c(nc%10c%11ccccc%11c(N)cc%10[n+]9c%12cccc%13ccccc%12%13)c%14ccccc8%14	1.13	1.44	0.7	-0.83	0.67	-0.49	-0.28	-1.44	-1.08	-0.29	1.39	0.08	na	-0.07	-0.56	0.22	0.2	0.16	1.8	0.26	1.44	0.82	2.43	0.35	-0.24	0.19	-0.2	0.07	-1.42	0.1	0.94	-1.66	0.19	-0.17	0.14	0.12	-0.47	0.07	-1.95	0.47	-1.13	0.88	0.44	-0.06
11420	-	-	-	76420	CCCCCN(CCCCC)CC(C)(C)C(O)c1ccc(OC)c2ccccc12	0.56	-0.82	-1.08	na	0.72	-0.77	-0.34	0.94	-0.47	-1.38	-0.3	0.15	1.09	-0.73	0.38	1.87	-0.2	-0.38	-1.81	0.99	1.31	1.2	0.86	1.83	2.12	-0.86	2.38	-1.21	-0.45	1.09	-0.76	-0.69	-0.49	na	-0.26	-0.64	-1.53	1.55	-1.11	-0.54	-0.57	1.13	0.17	1.51
11452	;ANTINEOPLASTIC-11452	-	-	76439	O=[As]c1ccc(cc1)S(=O)(=O)Nc2ccccc2	0.79	0.45	-0.4	0.29	1.62	0.27	-2.74	0.32	-0.27	0.45	0.28	0.41	0.09	0.14	0.58	-0.17	-0.66	0.45	1.19	0.7	0.87	-0.14	0.39	0.12	0.29	0.34	0.07	0.23	0.3	0.17	0.3	0.21	0.37	na	-2.92	0.31	-0.41	0.42	0.06	-0.21	-1.69	-2.85	3.35	0.11
11461	usaf sn-31	-	-	76444	CN(C)C(=S)Sc1ccc(cc1[N+](=O)[O-])[N+](=O)[O-]	1.13	-0.22	-1.42	-0.27	0.46	-0.3	-1.8	-0.45	-1.52	-1.14	0.44	1.13	-1.08	0.47	0.53	2.03	-0.14	0.81	1.82	-0.08	0.87	0.19	0.58	2.13	0.48	0.59	-0.02	-0.58	-1.04	0.35	0.36	0.35	0.49	na	-0.26	-0.74	-1.21	-0.18	-0.58	-0.18	-1.81	1.23	1.61	0.65
11511	-	-	-	76457	CC1C(=O)C(=C(c2ccccc2)C1(O)c3ccccc3)C	0.32	0.21	na	0.16	-0.48	-0.71	0.35	-0.07	-1.07	0.58	-0.42	-0.59	na	0.68	-0.9	0.62	1.07	1.34	-0.52	-0.02	1.71	-0.39	na	2.03	0.09	-0.73	1.71	-0.83	-0.61	0.21	-1.68	0.68	2.81	na	-0.95	-1.06	0.48	1.92	-0.99	0.66	-0.5	-0.59	na	0.63
11590	-	-	-	540144	OCCNc1ncnc2nc[nH]c12	-0.13	-0.13	-0.13	-0.13	-0.13	-0.13	-0.13	na	-0.13	7.42	-0.13	-0.13	-0.13	-0.13	-0.13	-0.13	-0.13	-0.13	na	-0.13	-0.13	-0.13	-0.13	na	-0.13	-0.13	-0.13	-0.13	-0.13	-0.13	-0.13	-0.13	-0.13	-0.13	-0.13	-0.13	-0.13	-0.13	-0.13	-0.13	-0.13	-0.13	-0.13	-0.13
11624	-	-	-	76520	Cn1ncc2c(Sc3ccc(Cl)cc3)ncnc12	-1.19	0.79	na	0.08	0.7	1.36	1.09	-0.82	0.09	0.25	0.58	-1.19	na	-0.61	-1.19	-1.19	0.91	-1.19	1.77	0.93	-1.19	1.03	na	0.35	0.88	-0.65	-1.12	-1.19	-1.19	-0.54	-1.19	-0.95	0.26	na	0.44	1.01	0.02	2.13	-0.21	0.6	0.59	0.32	na	1.86
11663	-	-	-	76551	CCCOc1nc(SCCC)nc2c1cnn2c3ccccc3	-0.38	-0.38	-0.38	na	-0.38	-0.38	1.64	-0.38	-0.38	-0.38	-0.38	-0.38	-0.38	0.66	-0.38	na	-0.26	-0.38	0.62	1.32	-0.38	-0.38	0.22	1.61	-0.38	-0.38	-0.38	na	-0.38	-0.38	-0.38	-0.38	0.73	na	-0.38	1.27	-0.38	5.83	-0.38	-0.38	-0.38	-0.38	na	-0.38
11667	-	-	-	76553	Cn1ncc2c(Nc3ccc(Br)cc3)nc(Nc4ccc(Br)cc4)nc12	0.18	0.9	0.18	-0.96	0.11	-1.13	0.88	-0.2	-1.58	0.49	-0.02	1.07	0.75	-0.23	0.51	0.67	0.94	-0.05	-0.24	1.33	1.15	4.11	0.34	1.02	0.93	-0.29	0.61	-0.02	-1.12	0.51	-1.21	0.41	0	na	-0.87	0.27	-0.76	1.06	0.17	-0.46	-0.62	0.48	-0.36	-0.23
11668	-	-	-	76554	Cn1ncc2c(Nc3cccc(Cl)c3)nc(Nc4cccc(Cl)c4)nc12	0.93	-0.62	-0.22	-0.94	-0.03	-0.42	0.73	-0.9	-0.79	0.31	0.26	-1.13	0.16	-0.16	0.98	1.14	0.85	-0.14	2.58	0.38	2.08	1.04	1.2	na	0.65	-0.68	0.48	-0.48	-0.48	-1.57	0.19	-0.37	-0.1	-0.23	0.24	-0.44	-0.67	-0.13	-1.92	-0.59	-0.31	-0.62	0.13	-0.24
11713	c.i. pigment red 64 (8ci)	-	-	76587	OC(=O)c1cc2ccccc2c(N=Nc3ccccc3)c1O	na	-2.44	2.12	0.23	-0.81	-0.4	1.11	na	-0.16	0.31	1.06	0.48	na	-0.68	-0.27	1.19	0.79	0	-0.82	1.46	-0.74	-2.32	0.16	na	na	1.02	0.8	1.47	-0.38	2.5	0.72	0.53	0.77	0.37	0.46	0.02	0.81	-1.44	na	0.6	-0.87	na	-0.19	-0.61
11773	mida	-	-	76627	CN(CC(=O)O)CC(=O)O	-0.16	-0.16	-0.16	-0.16	-0.16	-0.16	-0.16	-0.16	-0.16	7.37	-0.16	0.36	-0.16	-0.16	-0.16	-0.16	-0.16	-0.16	-0.16	-0.16	-0.16	-0.16	-0.16	na	-0.16	-0.16	-0.16	-0.16	-0.16	1.45	-0.16	-0.16	-0.16	-0.16	-0.16	-0.16	-0.16	-0.16	-0.16	-0.16	-0.16	-0.16	-0.16	-0.16
11841	-	-	-	76684	COc1ccc2OC(=O)C=C(C)c2c1	-0.16	-0.16	-0.16	-0.16	7.31	-0.16	-0.16	-0.16	-0.16	-0.03	-0.16	-0.16	-0.16	-0.16	na	-0.16	-0.16	-0.16	-0.16	-0.16	-0.16	-0.16	-0.16	-0.16	-0.16	-0.16	-0.16	-0.16	-0.16	-0.16	-0.16	-0.16	-0.16	-0.16	-0.16	1.46	-0.16	-0.16	-0.16	-0.16	-0.16	-0.16	-0.16	-0.16
11881	benzoylleukomethylene blue	-	-	76712	CN(C)c1ccc2N(C(=O)c3ccccc3)c4ccc(cc4Sc2c1)N(C)C	-0.19	-0.84	1.28	na	-0.13	0.05	1.36	-0.23	-0.1	0.86	-0.43	-1.37	-1	0.28	-0.75	na	0	-0.97	-1.37	2.32	2.93	-0.22	-1.05	0.92	0.32	0.46	-1.03	na	-0.37	0.14	-1.37	0.7	-0.86	na	-0.03	1.04	-1.28	2.19	-0.97	0.16	0.04	0.51	na	0.96
11897	phthiocol	-	-	76726	CC1=C(O)C(=O)c2ccccc2C1=O	-0.1	-0.87	-0.66	0.94	na	-0.83	0.39	-0.87	-0.87	0.22	1.26	-0.87	na	-0.87	1.36	-0.36	2.04	-0.53	-0.87	1.95	-0.39	-0.87	1.54	-0.63	-0.34	1.51	0.87	-0.87	-0.87	2.95	0.05	0.72	0.4	0.22	na	-0.87	-0.87	na	-0.87	1.2	-0.82	0.77	na	-0.44
11905	lapachol	-	-	76734	CC(=CCC1=C(O)C(=O)c2ccccc2C1=O)C	na	na	na	na	na	0.98	-0.04	1.19	0.53	-0.99	0.3	-0.72	-1.26	1.41	1.27	0.02	1.54	-0.45	0.73	1.27	1.28	1.51	0.61	1.07	1.07	-0.43	-1	-0.74	0.17	0.87	-0.35	0.69	na	na	0.28	-1.4	-0.93	-1.4	-1.22	-0.14	-0.14	1.58	-0.07	-0.45
11926	tardolyt	-	-	76752	COc1cccc2c1cc(c3c(cc4OCOc4c23)C(=O)O)[N+](=O)[O-]	-0.55	-0.3	-0.61	-0.28	-0.61	-0.12	-0.05	0.28	-0.28	0	-0.21	3.76	2.93	0.07	0.63	4.16	0.13	-0.01	0.5	0.35	-0.16	0.16	0.23	0.4	-0.17	-0.42	-0.41	-0.75	-0.33	-0.43	-1.38	0	-0.66	-1.25	-0.46	-0.38	0.32	-1.09	-0.08	-0.27	-0.7	0.1	0.15	0.05
11963	-	-	-	540219	[Cl-].Oc1c(CNCCNCc2cc(Cl)cc(Cc3ccccc3)c2O)cc(Cl)cc1Cc4ccccc4	0.53	-0.62	-2.73	-2.83	0.16	0.85	-0.01	0.43	-0.57	-1.65	0.5	0.45	-0.02	0.13	1.46	-0.51	0.33	-0.08	1.57	0.04	0.16	0.33	-0.56	0.21	1.48	-0.38	0.42	-1.76	-0.09	0.48	-1.96	0.02	0.02	na	-0.07	1.04	0.46	-2.25	0.02	-0.51	1.22	0.37	-0.26	-0.09
11969	-	-	-	76771	Oc1c(Cl)cc(Cl)c(Cl)c1CNCCNCc2c(O)c(Cl)cc(Cl)c2Cl	0.02	-0.96	-2.15	-1.19	0.19	0.18	-0.15	1.32	-0.38	-1.06	0.99	0.06	-1.2	0.61	1.94	-2.27	0.23	-0.57	2.21	0.82	1.19	0.98	-0.39	0.84	1.61	0.02	-0.1	-1.52	0.15	-0.24	-0.61	0.3	-0.46	na	0.03	-0.21	0.33	-0.53	-1.79	-0.31	0.52	1.32	-0.17	0.25
11981	-	-	-	76777	CCCCC\N=C\c1c(O)c(O)c(C(C)C)c2cc(C)c(c(O)c12)c3c(C)cc4c(C(C)C)c(O)c(O)c(\C=N\CCCCC)c4c3O	0.78	0.17	-1	0.09	1.04	0.36	na	0.45	1.12	na	1.41	1.56	-0.33	-0.37	0.51	1.5	0.81	0.26	-1.53	1.06	0.96	na	0.02	0.96	1.22	-0.58	-2.12	-0.71	0.43	0.4	-0.86	0.25	0.4	na	0.57	0.08	-0.84	1.14	-1.41	-0.5	-3.2	0.56	0.71	-0.24
11991	-	-	-	76787	CC(C)(C)C1=NN=C2C1C(=O)c3ccccc23	-0.38	-0.01	1.08	na	-1.47	-0.62	0.05	0.08	-1.32	-1.1	-0.25	0.1	3.51	-1.47	0.51	0.57	1.22	-0.79	-0.73	0.26	0.22	0.94	0.36	0.78	-0.04	0.17	-1.04	0.02	-0.53	0.91	-0.72	0.63	-0.05	na	-0.18	0.62	-1.47	1.54	-0.06	-0.32	-1.47	-0.14	0.21	-0.54
12097	resorufin	-	-	76883	Oc1ccc2N=C3C=CC(=O)C=C3Oc2c1	0.88	-1.53	0.62	0.59	-1.53	-0.53	0.46	0.94	-0.76	0.59	-0.46	0.71	-0.43	-0.08	0.09	-0.38	0.8	0.1	-0.73	0.29	0.73	-0.66	1.17	na	1.37	1.33	1.01	0.13	na	1.81	0.44	1.38	1.7	1.67	1.07	-1.53	-0.11	-1.53	-0.5	1.16	-0.66	0.18	0.84	-0.78
12113	1,2-dimethoxy-4-(2-nitropropenyl)benzene	-	-	76892	COc1ccc(\C=C(/C)\[N+](=O)[O-])cc1OC	0.86	-0.22	-1.38	-0.03	0.53	-0.79	-2.49	-0.12	-0.61	-0.85	0.27	0.41	0.19	0.36	0.94	0.5	-0.05	0.84	1.3	-0.27	0.23	-0.67	0.33	2.12	0.78	2.3	0.25	0.16	0.11	0.09	1.67	0.23	-0.05	na	-0.97	-1.34	-0.99	-0.27	-0.83	0.03	-0.99	-0.6	1.98	-0.15
12129	-	-	-	76905	Oc1ccc2cccc(c2c1N=Nc3ccc(cc3)S(=O)(=O)c4ccc(cc4)N=Nc5c(O)ccc6cccc(c56)S(=O)(=O)O)S(=O)(=O)O	na	-0.17	-0.17	-0.17	-0.17	-0.17	-0.17	na	-0.17	0.16	-0.17	-0.17	na	-0.17	-0.17	-0.17	0.14	-0.17	-0.17	7.1	0.37	-0.17	-0.17	na	na	-0.17	-0.17	-0.17	-0.17	-0.17	-0.17	-0.17	-0.17	-0.17	-0.17	-0.17	-0.17	-0.17	-0.17	-0.17	-0.17	na	-0.17	-0.01
12150	-	-	-	540255	[Cl-].Cc1cc(N)c2cc(NC(=O)CCCCCCCCC(=O)Nc3ccc4nc(C)cc(N)c4c3)ccc2n1	na	na	na	na	na	-0.2	-0.41	0.22	-0.49	-0.17	0.21	0.07	0.67	0.94	-1.12	-0.26	1.15	-0.16	0.62	2.01	0.07	1.17	1.08	0.4	-0.08	-0.03	-1.01	-1.12	-0.41	1.16	-0.48	-0.88	na	na	1.01	-0.4	-0.8	-0.26	2.37	0.37	-0.73	1.67	1.97	-0.34
12161	crotonosid	-	-	76920	NC1=NC(=O)Nc2c1ncn2C3OC(CO)C(O)C3O	1.09	0.65	-0.92	-0.92	1.32	-0.92	-0.92	na	-0.92	3.61	-0.92	-0.92	1.29	0.38	1.13	-0.92	-0.92	0.18	0.88	1.54	0.41	1.26	-0.14	na	0.62	-0.92	0.57	-0.21	-0.92	-0.92	-0.92	-0.92	-0.02	0.32	-0.92	-0.92	-0.92	-0.01	-0.33	-0.92	-0.48	-0.92	-0.92	-0.92
12174	isoflupredone	-	-	76932	CC12CC(O)C3(F)C(CCC4=CC(=O)C=CC34C)C1CCC2(O)C(=O)CO	na	na	na	na	na	-0.19	-0.19	-0.19	-0.19	-0.19	-0.19	-0.19	-0.19	-0.19	-0.19	-0.19	-0.19	-0.19	5.35	-0.19	-0.19	-0.19	-0.16	-0.19	-0.19	-0.19	-0.19	-0.19	-0.19	-0.19	-0.19	-0.19	na	na	-0.19	0.37	-0.19	-0.19	-0.19	-0.19	-0.19	-0.19	-0.19	-0.19
12181	-	-	-	540266	OC(=O)c1c(cc2ccccc2c1c3ccccc3)C4=C5C=CC(=O)C=C5Oc6cc(O)ccc46	-0.22	-0.22	-0.27	-0.22	-0.22	-0.27	-0.22	-0.22	-0.22	1.83	-0.22	-0.22	0.8	-0.22	-0.22	-0.22	-0.22	-0.22	7.01	-0.17	2.35	2.19	-0.22	-0.17	-0.22	-0.22	-0.22	-0.22	-0.22	-0.22	-0.22	-0.22	-0.22	-0.22	-0.22	-0.27	-0.22	-0.22	-0.22	-0.22	-0.22	0.17	-0.27	-0.22
12198	Dromostanolone Propionate	FDA approved	Ho	76938	CCC(=O)O[C@H]1CC[C@H]2[C@@H]3CC[C@H]4CC(=O)[C@H](C)C[C@]4(C)[C@H]3CC[C@]12C	0.21	-0.97	-0.37	-0.21	0.14	-0.87	0.32	-0.89	-1.07	-1.07	-0.13	-0.02	-0.49	1.57	-0.21	0.36	-0.16	-0.09	0.33	1.45	1.44	1.01	2.12	1.9	0.12	-0.43	-0.51	-0.11	-0.95	1.4	0.21	0.72	-0.46	na	0.41	0.22	-0.29	3.17	-1.03	-0.37	-1.07	0.76	-0.29	-0.57
12455	beacon red	-	-	540311	[Na+].OC(=O)c1ccccc1N=Nc2c(O)c(cc3cc(ccc23)S(=O)(=O)O)S(=O)(=O)O	na	0.56	0.34	-1.1	-0.01	0.5	-0.11	na	-0.28	0.37	0.85	1.21	na	0.67	-0.05	1.53	0.08	0.45	1.53	1.53	1.53	1.53	1	1.53	na	-0.19	-0.83	-1.21	-2.43	-1.2	-0.85	-0.41	-0.18	-0.01	0.48	0.57	0.26	-1.03	0.77	-0.31	-1.27	na	0.8	0.9
12516	-	-	-	540339	[Cl-].COc1ccc2nc3cc(Cl)ccc3c(Nc4ccc(O)c(CN5CCCC5)c4)c2c1	1.25	0.7	-0.51	-4.45	0.05	-1.26	0.78	0.42	-0.7	0.27	0.08	0.46	0.69	1.09	-0.37	1.24	-0.81	0.32	-0.75	0.05	0.28	-0.21	-0.32	3.4	0.6	-0.19	0.39	0.27	0.28	0.48	0.09	0.62	0.56	na	0.26	-0.84	0.09	-1.34	0.45	0.01	-0.75	-0.23	0.68	-0.36
12517	-	-	-	540340	[Cl-].CC(C)c1ccc2C3CCCC(C)(NCc4ccccc4)C3CCc2c1	0.48	0.14	-0.38	-1.03	0.65	-1.12	0.68	-0.5	-1.56	-1.09	-0.3	3.04	2.28	-0.16	0.32	1.96	0.24	0.68	-0.46	0.58	1.17	0.17	0.76	0.91	0.62	0.83	0.79	0.75	0.79	0.9	0.48	0.8	0.36	na	-1.8	-1.33	-1.11	0.81	-0.47	-0.49	0.02	0.1	1	-0.69
12650	antineoplastic-12650	-	-	77304	Oc1ccc(cc1)N=Nc2ccc(cc2)[As](=O)(O)O	-0.19	-0.19	-0.19	-0.19	-0.19	-0.19	-0.19	na	-0.19	-0.19	-0.19	-0.19	na	-0.19	-0.19	-0.19	-0.19	-0.19	-0.19	-0.19	4.9	5.39	-0.19	na	-0.19	-0.19	-0.19	-0.19	-0.19	-0.19	na	-0.19	-0.19	-0.19	-0.19	-0.19	-0.19	-0.19	-0.19	-0.19	-0.19	-0.19	-0.19	-0.19
12825	-	-	-	77470	Oc1c(Br)c(nc2ccccc12)c3ccccc3	-0.41	1.36	-0.66	-0.27	-0.13	-0.73	-0.07	-0.46	-0.73	-0.45	-0.72	0.22	-0.73	-0.36	-0.44	-0.42	0.95	-0.71	-0.24	0.56	0.01	0.18	0.19	-0.02	-0.32	-0.37	-0.29	-0.56	-0.66	0.44	-0.14	0.26	-0.11	-0.16	2.94	-0.2	-0.43	0.25	-0.02	0.16	-0.73	0.59	-0.56	-0.66
12865	quinine, hydrobromide, hydrate	-	-	77493	[Br-].COc1ccc2nccc(C(O)C3CC4CCN3CC4C=C)c2c1	-0.61	-0.61	-0.22	na	-0.61	-0.61	0.99	-0.61	-0.61	-0.61	-0.61	0.32	-0.61	1.26	-0.61	na	0.48	0.89	0.88	na	na	0.84	0.42	1.01	0.57	-0.61	0.17	na	-0.61	-0.61	-0.61	-0.61	0.02	na	-0.61	-0.02	-0.61	4.57	-0.61	-0.61	0.86	1.05	na	2.14
12969	C.I. Azoic Coupling Component 22	-	-	77552	Oc1cc2ccccc2cc1C(=O)Nc3cccc(Cl)c3	-0.1	-0.23	-0.66	0.07	0.14	-0.33	-2.24	1.43	-0.23	0.27	0.13	-2.29	-0.65	1.01	-0.23	-3.19	-0.39	-0.55	-1.75	0.22	0.92	-0.86	1.52	-0.79	0.13	1.19	-0.17	-0.49	1.48	1.27	-0.18	1.28	-0.05	na	-0.62	-0.06	-0.28	2.18	-0.38	0.75	-0.25	-0.28	1.42	-0.07
13002	win 1701	-	-	77578	CN(C)c1ccc(Nc2c3ccccc3nc4ccccc24)cc1	1.2	-0.65	-1.46	-1.07	-0.66	-1.25	0.6	-1.89	-1.12	-0.47	-0.32	-0.16	na	1.42	-0.28	1.11	-0.77	0.22	-0.71	-0.71	-0.38	1.5	0.23	na	0.71	-0.55	-0.43	0.71	-0.74	-0.26	0.71	-0.45	0.13	na	1.89	-1.15	-0.31	1.9	-0.08	-0.37	-0.73	1.52	na	0.85
13003	Propanediamine, N,N-diethyl-N'-(2,3-dimethoxy-6-nitro-9-...	-	-	540400	[Cl-].CCN(CC)CC(O)CNc1c2ccc(cc2nc3cc(OC)c(OC)cc13)[N+](=O)[O-]	2.5	0.65	-0.67	-1.78	0.15	0.43	0.03	0.22	0.67	-0.19	na	na	0.68	0.9	-0.86	0.59	0.24	0.45	-0.26	-1.93	0.07	0.13	0.19	0.39	0.69	0.63	0.16	0.6	-0.14	0.52	-1.51	-0.1	0.14	na	0.57	0.27	na	1.14	0.08	0.78	0.63	0.99	0.55	0.39
13006	-	-	-	540403	[Cl-].COc1ccc2nc3ccccc3c(NCCNCCO)c2c1	1	-0.58	-0.11	-0.86	-0.07	0.58	0.51	-0.32	-0.02	-0.47	0.5	0.87	-0.42	1.05	-1.94	0.93	0.6	1.01	0.12	0.02	1.05	0.87	0.74	2.33	0.54	0.63	-0.2	0.64	-1.08	-0.83	-0.13	-0.87	0.55	na	-0.13	-1.35	0.11	-0.67	-0.65	-0.24	0.49	1.11	1.23	0.22
13051	-	-	-	77606	COc1ccc2nc3cc(Cl)ccc3c(Nc4cc(C(C)C)c(O)cc4C)c2c1	-0.19	-0.42	0.24	5.48	0.02	0.15	0.66	-0.12	-1.55	-0.71	0.04	0.19	-0.54	0.37	0.04	-0.5	-0.19	0.12	-0.83	0.93	-0.3	0.69	0.36	2.33	0.07	0.49	0.14	0.05	-0.06	0.19	0.32	-0.12	0.26	na	-0.6	-0.86	-0.24	1.28	-0.93	-0.57	0.09	-0.07	-0.16	0.82
13052	-	-	-	77607	CCN(CC)CCCC(CNc1ccnc2cc(Cl)ccc12)c3ccc(Cl)cc3	-0.16	-0.29	-0.65	-0.48	-0.84	-0.57	-0.1	-0.27	-1.14	-0.31	0.16	2.2	0.27	0.46	0.37	1.71	-0.45	-0.3	-0.15	-0.46	2.11	-0.16	0.8	1.69	1.53	-0.2	2.71	-0.51	0.83	-0.03	0.75	-0.57	2.71	na	-0.51	-0.41	-0.53	-0.07	-1.13	-0.82	-0.72	-0.47	0.23	-0.52
13055	-	-	-	540422	[Cl-].CCCCN(CCCC)Cc1cc(Nc2ccnc3cc(Cl)ccc23)ccc1O	0.13	na	na	na	-0.9	-1.65	na	na	na	0.98	0.23	0.34	-1.02	na	na	2.27	-1.65	na	-0.37	0.44	1.13	-0.93	0.35	0.35	0.98	-0.61	na	-1.06	-1.03	0.19	-0.98	na	na	na	-0.46	na	1.06	1.76	-0.03	0.19	0.54	na	0.77	0.27
13119	l-trp	-	-	77648	NC(Cc1c[nH]c2ccccc12)C(=O)O	-0.19	na	na	na	na	-0.21	-0.16	-0.19	-0.19	-0.19	-0.19	-0.19	-0.21	-0.21	1.35	-0.19	-0.19	-0.19	-0.19	-0.19	0.19	-0.19	-0.19	na	-0.26	-0.21	na	-0.19	-0.21	-0.16	-0.19	-0.19	na	na	-0.19	-0.21	-0.19	-0.26	-0.22	-0.21	-0.21	-0.19	-0.19	-0.19
13128	nicota	-	-	77656	NC(=O)c1cccnc1	-0.16	-0.16	-0.16	-0.16	-0.16	-0.16	-0.16	-0.16	-0.16	-0.16	-0.16	-0.16	na	-0.16	-0.16	-0.16	-0.16	-0.16	7.16	-0.16	-0.16	-0.16	-0.16	1.18	-0.16	-0.16	-0.16	-0.16	-0.16	na	-0.16	-0.16	-0.16	na	-0.16	-0.16	-0.16	-0.16	-0.16	-0.16	-0.16	-0.16	-0.16	na
13151	-	-	-	77676	Oc1ccc(cc1)C(=O)\C=C\c2ccccc2Cl	1.18	-0.91	1.26	1.3	0	-0.39	-0.4	0.23	-0.12	-0.61	0.8	-0.83	-0.83	0.97	1.21	0.41	0.74	1.02	0.11	0.82	1.17	0.16	3.11	1.03	0.92	-1.13	-0.6	-1	-0.63	-0.49	-0.5	-0.25	0.54	na	-0.14	-0.53	-1.4	-0.07	-1.05	-0.62	-1.21	0.48	-0.45	1.31
13162	-	-	-	540453	[Cd+2].OS(=O)(=O)c1ccc(Cl)cc1	0.24	-0.83	-0.07	3.16	0.49	0.58	-0.83	1.18	-0.83	0.15	0.26	-0.83	-0.83	-0.83	-0.83	-0.83	-0.52	-0.18	0.57	-0.17	0.16	-0.6	0.32	0.66	-0.83	na	-0.83	0.84	-0.83	2.29	0.4	1.18	0.77	0.7	-0.83	-0.61	-0.83	-0.83	-0.83	0.65	-0.83	2.28	3.13	0.75
13204	-	-	-	77709	Nc1nnc2cc(Cl)ccc2n1	-0.4	-0.4	1.62	na	-0.4	-0.4	0.03	-0.4	-0.4	3.06	-0.4	-0.4	-0.4	-0.4	-0.4	na	-0.4	-0.4	-0.4	na	-0.4	-0.4	-0.4	-0.4	-0.4	-0.4	-0.4	na	-0.4	-0.4	-0.4	-0.4	-0.4	na	0.05	1.68	-0.4	4.41	-0.4	-0.4	-0.4	-0.4	na	1.14
13239	-	-	-	77738	CCCCNc1c(CN)cnc2cc(Cl)ccc12	-0.02	-0.1	-0.33	-0.24	-0.47	-0.8	0.04	na	-0.75	-0.52	-0.22	1.04	2.67	-0.07	-0.28	-0.27	-0.12	-0.21	1.79	5.78	0.05	-0.27	-0.22	na	-0.11	-0.47	-0.54	-0.35	-0.14	-0.08	0.16	-0.14	-0.14	-0.19	-0.57	2.14	0.02	-0.16	-0.19	-0.48	-0.28	0.16	-0.44	-0.04
13248	-	-	-	77746	CCN1CCC(CC1)Nc2ccnc3cc(Cl)ccc23	-0.18	0.37	0.6	na	-0.34	0.1	0.52	0.72	-1.78	0.48	-0.3	1.08	-0.44	1.62	-0.28	na	-0.01	0.22	-0.6	na	2.56	0.47	-0.05	3.08	-0.06	0.3	0.87	na	0.51	0.7	0.61	0.42	0.54	na	-0.47	-0.52	0.21	-0.92	-0.68	-1.68	0.29	-0.21	na	1.19
13275	-	-	-	540487	[I-].COc1cc(NCCC2CCCCN2)c3ncccc3c1OC	0.95	1.01	0.62	-1.01	1.05	-0.65	-0.31	-0.64	-0.95	0.75	0.68	-0.28	-0.83	1.48	-1.08	-0.55	-0.7	0.37	na	2.11	na	1.47	-0.28	1.21	1.48	-0.65	-0.81	0.97	-0.44	0.64	1.1	1.33	1.53	na	-0.98	-0.75	-0.86	na	-1.19	0.1	-0.77	-0.33	1.26	na
13300	-	-	-	77783	CCN(CC)CCC(CNc1ccnc2cc(Cl)ccc12)c3ccc(OC)cc3	-0.32	0.52	-1.01	-1.17	0.35	-0.53	0.81	0.99	-1.52	0.55	0.01	1.31	0.5	0.86	0.01	2.39	-0.62	-0.2	0.33	-0.08	1.46	-0.37	0.69	0.74	1.07	0.86	0.85	0.76	0.86	1.04	0.97	0.86	1.03	na	-1.56	-1.71	-1.36	0.69	-0.44	-1.4	-0.42	-0.44	0.67	-0.26
13307	-	-	-	540496	[Cl-].CCCCCCCN(CCCCCCC)CC(O)c1cc2ccccc2c3cc(Br)ccc13	1.19	2.27	na	na	-0.57	0.61	1.53	-1.78	-0.42	-0.27	0.66	0.22	0.93	0.45	1.94	-1.21	na	0.32	-0.5	-0.43	-0.09	-0.27	0.22	0.36	1.02	0.57	0.36	-0.19	-0.34	na	-0.48	0.51	-0.19	0.02	na	0.16	0.23	0.59	na	-0.31	na	0.33	0.01	-1.1
13314	-	-	-	77787	COc1cc(NC(C)CCCNC(C)C)c2ncccc2c1OC.OC(=O)C(=O)O	0.44	-0.6	2.01	na	0.92	-0.6	-0.6	-0.6	-0.6	0.75	-0.6	1.08	-0.6	0.49	-0.6	na	-0.6	-0.58	na	1.07	0.35	-0.6	na	-0.31	-0.6	0.13	-0.6	na	-0.6	-0.6	-0.6	-0.6	-0.09	na	-0.6	0.26	-0.6	na	-0.6	-0.6	0.24	0.32	na	1.12
13316	(2-(4-chlorophenyl)quinolin-4-yl)(piperidin-2-yl)methanol	-	-	77789	OC(C1CCCCN1)c2cc(nc3ccccc23)c4ccc(Cl)cc4	-0.04	-0.05	-0.11	-2.13	0.34	-0.26	-0.16	0.1	-1.37	na	0.04	0.13	-0.22	0.05	-0.65	-0.02	0.01	0.15	3.4	na	0.56	-0.66	0.63	na	0.67	1.98	0.07	-0.11	0.02	-0.42	-0.97	0.02	0.09	-0.01	0.1	-0.25	0.24	-0.27	-2.13	-0.19	-0.57	-0.43	0.82	0.03
13317	-	-	-	77790	CCN(CC)CCCNCc1cc(nc2cc(Cl)ccc12)c3ccccc3.OS(=O)(=O)O	0.81	1.02	0.57	-1.48	0.8	-0.02	0.72	1.52	-1.71	0.91	0.32	0.77	0.62	1.02	-0.04	0.44	0.51	0.59	na	0.74	0.61	0.5	0.29	2.02	0.67	0.86	0.63	0.37	0.79	0.91	0.49	0.63	0.69	na	-1.19	-1.34	-0.85	1.34	-1.91	-2	-1.7	-0.18	-0.7	na
13318	-	-	-	77791	CCN(CC)CCCNCc1cc(nc2ccccc12)c3ccccc3.OS(=O)(=O)O	0.47	0.49	-0.77	0.54	-0.33	0.35	-0.75	0.67	-0.62	-0.49	0.46	-0.71	-0.66	2.62	0.67	0.81	-0.67	0.82	1.01	1.28	0.19	1.95	0.89	2.63	0.97	-0.03	0.36	-0.33	-0.33	0.21	0.28	0.88	0.39	na	-2.15	-2.23	-0.15	0.96	-0.91	0.12	-1.28	-1.36	-0.72	-1.05
13378	-	-	-	540517	[Cl-].COc1cc(NCCC2CCCCN2)c3ncccc3c1	3.8	0.14	-0.77	-0.81	4.04	-0.73	-0.42	-0.66	-0.81	-0.27	-0.28	0.88	0.77	0.16	-0.51	-0.02	-0.31	-0.46	0.37	2.12	-0.17	1.38	-0.24	0.43	-0.22	0.41	0.56	-0.22	0.34	0.46	0.65	0.46	0.4	0.09	-0.78	-0.81	-0.77	-0.39	-0.36	-0.81	-0.8	0.04	-0.28	1.33
13380	2-(6-methoxy-2-methylquinolin-4-ylthio)benzo[d]thiazole	-	-	77838	COc1ccc2nc(C)cc(Sc3nc4ccccc4s3)c2c1	-0.29	-0.05	0.1	-0.11	0.16	-0.64	-0.85	-0.48	-1.37	0.12	0.07	0.31	1.82	-0.06	0.06	-0.67	-0.53	-0.29	1.39	0.87	-0.18	0.34	2.08	1.83	-0.01	1.06	-0.64	1.73	-0.92	-1.13	-1.38	0.39	-0.5	na	-0.81	-0.38	-0.04	1.7	0.37	-0.57	-0.81	-0.57	0.27	-0.46
13397	Triamcinolone	-	-	77851	C[C@]12C[C@H](O)[C@@]3(F)[C@@H](CCC4=CC(=O)C=C[C@]34C)[C@@H]1C[C@@H](O)[C@]2(O)C(=O)CO	na	na	na	na	na	-0.19	-0.19	-0.19	-0.19	-0.19	-0.19	-0.19	-0.19	-0.19	-0.19	-0.19	-0.19	-0.19	6.14	-0.19	-0.19	-0.19	3.08	-0.19	-0.19	-0.19	-0.19	-0.19	-0.19	-0.19	-0.19	-0.19	na	na	-0.19	-0.19	-0.19	-0.19	-0.19	-0.19	-0.19	-0.19	-0.19	-0.19
13477	-	-	-	540537	[I-].CCN(CC)CCCC(C)Nc1c(cnc2cc(Cl)ccc12)c3ccccc3	-0.08	0.42	0.34	-0.27	-0.09	-0.73	0.69	0.01	na	-1.33	-0.33	1.62	1.03	0.58	0.45	0.69	0.62	-0.76	-1.14	-0.59	0.73	0.31	0.52	0.3	1.33	1.45	1.48	-1.13	1.4	1.5	1.06	0.83	1.17	na	0.04	-0.05	-0.93	-0.38	-1.35	-0.93	-0.55	-0.63	-1.26	-0.88
13479	-	-	-	77916	CCN(CC)CCCC(C)Nc1ccnc2cc(Oc3ccccc3)ccc12.OC(=O)CC(O)(CC(=O)O)C(=O)O	0.1	0.69	-1.01	-0.88	1.09	-0.26	0.51	1.28	-1.46	-0.55	0.19	1.49	-0.06	0.83	0.55	1.91	-0.51	0.19	0.36	-0.74	1.02	-0.35	0.22	1.15	1.22	1.14	1.41	1.11	1.29	1.4	1.24	0.76	1.09	na	-0.83	-1.12	-0.6	0.6	-0.88	-1.34	-1.33	-0.71	0.6	-0.82
13480	-	-	-	540538	[Cl-].OC(C1CCCCN1)c2cc(nc3c2ccc4ccccc34)c5ccccc5	-0.3	-0.13	0.2	-0.51	-0.43	0.15	-0.49	-0.34	-0.24	-0.39	-0.21	-0.37	2.83	-0.16	-0.7	-0.17	-0.31	-0.13	5.81	2.3	-0.03	-0.34	0.55	0.1	1.24	0.48	-0.22	-0.36	-0.21	-0.41	-0.23	-0.41	-0.21	-0.15	-0.25	-0.26	-0.02	-0.13	-1.68	-0.44	-0.15	-0.18	0.14	-0.28
13483	-	-	-	77917	CCN(CC)CCCC(C)Nc1ccnc2cc(Cl)c(SCc3ccccc3)cc12	0.98	-0.28	-0.88	-0.74	-0.89	-0.59	-0.34	0.69	-0.74	-0.64	-0.06	0	0.97	0.95	1.24	1.53	-0.44	0.15	1.16	-0.76	1.86	0.69	0.67	2.45	2.26	-0.68	2.33	-0.62	-0.15	-0.32	0.39	2.15	1.81	na	-0.79	-0.85	-0.38	-0.13	-1.31	-0.55	-1.06	-0.73	0.79	-0.77
13484	-	-	-	77918	CCN(CC)CCCC(C)Nc1cc(nc2cc(OC)ccc12)c3ccccc3.OP(=O)(O)O	na	na	na	na	na	-1.16	-0.72	0.53	-0.87	-1.07	0.15	0.59	1.68	0.61	na	1.07	-0.13	na	1.54	0.74	2.11	0.95	0.98	0.67	na	-0.92	1.13	-1.14	-0.31	na	-1.52	-1.54	na	na	na	na	-0.11	0.9	na	-1.38	-0.18	0.58	-0.35	-1.2
13502	echinomycin	-	-	540556	CSC1SCC2N(C)C(=O)C(C)NC(=O)C(COC(=O)C(C(C)C)N(C)C(=O)C1N(C)C(=O)C(C)NC(=O)C(COC(=O)C(C(C)C)N(C)C2=O)NC(=O)c3cnc4ccccc4n3)NC(=O)c5cnc6ccccc6n5	0.23	0.23	0.23	0.23	0.23	0.23	0.23	0.23	0.23	0.23	0.23	0.23	0.23	0.23	0.23	0.23	0.23	0.23	0.23	na	0.23	0.23	0.23	0.23	0.23	0.23	0.23	0.23	0.23	0.23	0.23	0.23	0.23	na	0.23	0.23	0.23	0.23	-1.9	0.23	0.23	0.23	0.23	0.23
13597	-	-	-	540565	[Cl-].OC(=O)CSc1cc(nc2ccccc12)c3ccccc3	na	-1.64	1.38	0.45	-0.65	0.29	-0.2	na	-1.66	na	0.42	na	na	3.75	-0.12	0.22	0.54	-0.15	na	1.13	0.38	-0.23	na	0.71	-0.22	1.09	-0.38	0.8	-1.36	0.55	-1.05	-0.31	2.08	0.26	-0.57	-1.66	-0.31	-1.06	na	-0.17	-0.13	0.1	1.1	-0.64
13598	-	-	-	78006	CCN(CC)CCS(=O)(=O)CCNc1ccnc2cc(Cl)ccc12.OP(=O)(O)O	0.21	-0.33	-0.64	-0.26	-1.33	-0.19	-1.66	-0.22	-1.32	0.19	-0.32	-0.11	-1.87	1.13	-0.02	1.04	0.02	1.63	1.51	0.53	1	0.55	0.52	1.19	1.02	0.17	-0.11	-0.17	-0.91	-0.65	-0.93	-0.63	0.48	na	-0.67	-0.6	-0.92	1.53	-0.86	0.1	-1.94	-0.12	1.17	0.04
13616	-	-	-	78018	CCC(CNc1cc(OC)cc2cccnc12)NC3CCCCC3	0.42	-0.54	0.85	na	0.68	-0.25	0.67	-1.01	-1.66	0.38	-0.63	1.28	0.51	1.33	-0.33	na	0.01	0.51	na	0.85	1.82	-0.37	na	0.18	-0.04	0.68	0.69	na	0.12	0.8	-0.55	-0.52	-0.23	na	-1.17	-0.52	-1.23	na	-1.6	-0.87	0.35	0.71	na	1.37
13625	-	-	-	78021	CCN(CC)c1ccc(\C=C\c2cc(C)c3cc(C)ccc3n2)cc1	0.62	-1.49	-0.11	-0.05	1.83	-0.35	0.19	0.31	-2.92	0.01	-0.12	0.35	0.11	0.52	0.91	0.75	0.45	0.4	na	0.51	na	-0.28	0.54	0.44	0.16	0.05	0.28	-0.49	-0.08	1.29	na	0.27	1.04	na	-0.03	-2.76	1.46	1.33	-0.5	-0.12	-3.56	0.4	1.46	-0.51
13628	-	-	-	78024	CCN(CC)CCCNc1cccc2c(SCc3ccccc3)ccnc12	0.1	1.35	-0.69	0.1	-0.36	0.28	-0.18	0.09	-0.22	0.13	0	-0.23	-0.06	0.14	-0.05	1.63	-0.1	-0.02	5.89	1.26	0.28	0.3	0.81	-0.16	-0.14	-0.62	-0.39	-0.3	-0.44	0.01	-0.57	-0.08	-0.23	na	-0.07	-0.75	0.12	-0.68	-1.88	-0.31	-0.45	-0.02	0.29	-0.31
13699	-	-	-	78082	OC(Cc1ccncc1)C(Cl)(Cl)Cl	-0.37	-0.37	-0.37	-0.37	-0.37	-0.37	1	-0.37	-0.37	-0.37	-0.37	-0.37	na	na	-0.37	-0.37	-0.37	-0.37	0.24	3.11	-0.37	3.34	3.62	na	-0.37	-0.37	-0.37	-0.37	-0.37	na	-0.37	-0.37	-0.37	na	-0.37	-0.29	-0.37	3.28	-0.37	-0.22	-0.37	-0.37	-0.37	na
13713	-	-	-	540594	[I-].CCN(CC)CCCNc1cc(OC)c(OC)c2cccnc12	1.55	0.03	-0.07	-1.12	-0.98	-0.83	-0.13	-0.17	-0.72	0.9	0.68	-0.43	-0.61	1.28	-0.8	-0.75	-0.71	1.49	na	0.76	0.31	0.83	-0.55	1.93	1.26	-0.69	-0.68	-0.84	-0.92	0.21	0.46	0.87	0.91	na	-0.48	-0.97	1.35	-1.58	-0.89	1.46	-0.42	1.72	1.18	na
13724	-	-	-	78101	CCN(CC)CCC(CNc1c(C)cnc2cc(Cl)ccc12)c3ccc(Cl)cc3	0.53	na	-0.74	-0.65	0.76	-0.64	0.77	1.19	-0.66	0	0.38	na	na	na	na	na	-0.63	0.14	0.26	0.23	na	0.07	0.62	4.92	na	na	na	0.36	na	1.14	na	0.9	na	na	-0.99	0.04	-0.59	na	-0.99	-0.57	na	-0.54	0.24	na
13801	2-mercapto-o-acetanisidide, carbamate	-	-	78167	COc1ccccc1NC(=O)CSC(=O)N	na	na	na	na	na	-0.27	0.11	0.24	-0.97	0.38	0.56	-0.97	-0.97	0.91	-0.02	-0.12	-0.18	0.3	1.33	5.37	-0.1	na	0.08	0.55	0.17	-0.02	-0.08	0.69	-0.15	-0.14	-0.43	0.55	na	na	-0.61	-0.4	0.6	-0.97	0.08	-0.56	na	0.29	0.26	-0.51
13831	-	-	-	78191	Cn1c(Sc2ccc(c3cccnc3)n2C)ccc1c4cccnc4	-0.24	-0.27	na	-0.39	-0.06	na	-0.09	-0.39	-0.48	-0.5	-0.14	-0.36	-0.52	-0.21	-0.25	-0.76	-0.25	0.27	1.99	1.79	1.19	5.69	0.75	2.18	0.97	na	-0.36	-0.3	0.57	-0.21	-0.07	-0.1	0.04	-0.22	-0.67	-0.91	-0.24	-0.09	-0.65	-0.24	-0.94	-0.23	na	-0.25
13835	-	-	-	540615	[Br-].CCCCCCCCCCCCCC[n+]1cccc(c1)C(=O)N	-0.23	0.31	-0.46	-0.07	-1.22	0.29	0.12	0.2	0.57	0.65	1.37	0.47	-0.27	0.23	-2.62	1.12	0.46	-0.09	0.25	0.68	-0.03	0.14	0.24	0.33	0.46	0.07	0.31	-0.19	-0.11	0.35	-0.31	0.62	0.28	na	-1.04	-0.07	0.41	1.32	0.18	-0.28	-1.9	-0.68	0.4	1.81
13973	basic yellow k	-	-	540666	[Cl-].Cc1cc2cc3cc(C)c(N)cc3nc2cc1N	0.47	1.26	-0.92	-2.07	-0.18	0.25	0.04	-0.31	0.05	-0.84	-0.16	0.01	na	1.35	0.24	0.78	0.11	0.91	0.69	0	0.13	1.22	0.97	1.35	0.46	-0.56	-1.74	-1.83	-0.99	-1.17	-1.68	-0.25	-1.96	-0.79	0.41	0.33	0.49	0.33	0.13	-0.06	0.32	0.81	1.07	1.18
13977	alizarin blue s	-	-	540667	[Na+].OC1(C2N=CC=CC2C3=C(C(=O)c4ccccc4C3=O)C1(O)S(=O)(=O)O)S(=O)(=O)O	0.16	-0.34	-0.04	-0.52	-0.41	-0.78	1.82	-0.11	-0.65	0.21	0.46	-0.2	-0.13	0.4	0.81	-0.34	-0.44	-0.26	na	-0.2	na	-0.29	-0.15	1.81	0.38	-2.2	0.19	-1.57	-1.89	-0.01	na	-0.34	0.03	na	-0.19	0.45	0.28	1.05	-1.85	0.06	0.36	1.5	0.83	na
13981	5-benzamido-1-aminoanthraquinone	-	-	78246	Nc1cccc2C(=O)c3c(NC(=O)c4ccccc4)cccc3C(=O)c12	0.65	-1	0.11	-0.46	-1.09	-0.26	1.16	0.51	-0.31	0.54	-0.2	0.28	-2.17	0.14	0.01	0.5	0.22	0.6	0.13	0.47	1.39	-0.58	-0.03	1.14	-0.25	0.72	0.14	0.68	-1.02	0.27	-0.34	0.8	2.9	na	-0.45	0.11	-0.2	0.35	-1.5	-0.85	-1.41	0.23	2.15	-0.16
13984	-	-	-	78248	Oc1c(ccc2ccccc12)C(O)(c3ccccc3)c4ccc5ccccc5c4O	1.34	-0.54	-0.74	-0.68	1.71	-0.41	-0.45	-0.84	-0.53	-0.72	-0.23	-0.72	na	0.07	-0.09	-0.64	-0.01	-0.26	4.35	1.13	1.53	na	1.73	3.36	-0.2	-0.18	-0.64	-0.49	-0.46	0.51	-0.16	-0.13	-0.42	-0.34	-0.34	-0.92	-0.52	0.33	-0.75	0.46	-0.57	-0.14	0.83	0.16
13986	janus green v	-	-	540671	[Cl-].CCN(CC)c1ccc2nc3ccc(cc3[n+](c4ccccc4)c2c1)N=Nc5ccc(cc5)N(C)C	2.12	0.23	-1.32	-1.17	0.37	-0.98	1.48	0.01	-0.58	-0.54	1.22	1.42	-0.65	1.11	-0.9	0.42	-0.47	-0.04	1.31	0.86	1.67	0.51	1.55	1.45	1.2	-0.23	-0.56	-0.76	-1.62	-0.84	0.1	-0.6	0.05	na	0.12	0.73	-0.17	-0.14	-0.04	0.4	-0.65	-0.24	0.07	-0.42
14006	-	-	-	78263	COc1ccccc1\C=C(/C)\[N+](=O)[O-]	1.44	-0.96	-0.8	na	0.43	-1.17	-1.06	-0.09	-0.8	-2.17	0.25	-0.43	0.4	-1.07	0.08	-0.63	-0.39	0.04	1.88	0.62	1.27	2.34	2.29	2.48	2.36	-0.2	0.63	-0.21	-0.18	0.01	0.21	0.12	-0.46	na	-0.4	-0.87	-0.54	-0.06	-0.12	-0.05	-2.33	-0.76	0.65	-0.04
14009	-	-	-	78266	CC\C(=C/c1ccc(OC)cc1OC)\[N+](=O)[O-]	2.17	-0.02	-1.59	-0.53	0.98	-0.13	-2	0.51	-0.61	-0.13	-0.82	0.68	-0.59	1.05	0.83	-0.17	0.4	0.5	0.67	0.27	0.08	-0.34	0.47	0.26	1.44	0.79	0.38	0.25	0.33	-0.51	0.48	0.96	0.74	na	-1.72	-2.76	0.42	-0.57	0.5	-0.67	-2.52	0.2	0.9	-0.19
14022	bis(methylthio)maleonitrile	-	-	78277	CS\C(=C(\SC)/C#N)\C#N	1.09	-1.16	-1.4	na	0.49	-0.48	-0.89	-0.29	-1.2	-1.86	0.44	0.79	0.81	-1.01	1.08	-0.76	-0.63	0.43	0.22	1.29	0.51	3.19	1.24	1.63	0.97	-0.44	0.98	-0.52	-0.39	-0.88	-0.4	0.82	-0.63	na	-1.36	-0.92	-0.79	na	0.96	0.22	-1.14	-1.03	1.5	0.12
14034	-	-	-	78288	[O-][N+](=O)c1ccc(C=C2C(=C(Cl)C(=C2Cl)Cl)Cl)cc1	-0.04	-0.44	-0.01	-1.12	0.47	0.62	-0.49	0.14	-2.56	0.57	0.88	-0.32	na	0.85	-0.3	0.07	0.29	0.67	0.42	na	-0.61	-0.24	0.8	0.59	0.63	0.1	0.54	-0.03	-0.67	-4.2	0.81	-0.89	0.57	na	0.46	-0.6	0.67	0.58	-0.92	0.58	0.23	-0.57	na	0.63
14040	-	-	-	78294	COc1ccc(cc1)C(=O)C2=NON3OC23C(=O)c4ccc(OC)cc4	na	na	na	na	na	-0.59	-0.61	0.11	-0.41	-0.82	-0.41	0.39	-0.54	0.62	-0.37	-0.78	-0.61	1.37	1.56	1.83	1.25	1.63	1.35	1.85	0.84	-0.16	-0.37	-0.63	-0.54	-0.28	-0.59	-0.52	na	na	-0.79	-0.62	-2.47	1.65	-0.47	-0.2	-1.18	-0.7	1.83	-0.05
14050	arolen	-	-	78301	CCN(CC)CCCC(C)Nc1ccnc2cc(Cl)ccc12.OP(=O)(O)O	na	na	na	na	na	-1.43	0.72	0.71	-1.6	-1.6	0.2	1.34	0.19	1.14	-0.22	1.41	-0.11	-0.16	0.18	0.73	0.92	0.74	0.24	0.19	0.35	0.25	0.87	1.39	0.45	0.14	0	-0.61	na	na	-0.39	-1.6	-0.89	0.81	na	-1.17	-0.19	0.09	0.73	-1.44
14071	;Ethanol, 2-[[3-[(6-chloro-2-methoxy-9-acridinyl)amino]p...	-	-	540688	[Cl-].COc1ccc2nc3cc(Cl)ccc3c(NCCCNCCO)c2c1	0.88	0.38	-1.66	-2.1	-0.13	0.01	0.19	0.24	0.27	-0.44	0.43	1.56	-0.08	1.03	0.01	1.22	0.27	1.15	0.35	-0.1	0.74	0.61	0.28	0.59	1.21	-1.31	0.06	-1.46	-1.54	-1.74	-2.03	-0.58	0.19	na	0.77	-1.24	0.7	-1.28	-1.24	0.27	0.64	1.33	0.76	0.01
14073	-	-	-	540690	[Cl-].COc1ccc2nc3ccccc3c(NCCNCC(C)O)c2c1	0.61	0.64	-1.6	-2.27	-0.08	-0.48	0.37	0.04	0.23	-0.99	-0.37	1.48	-0.27	1.08	-0.06	0.56	-0.33	0.69	0.03	-0.18	0.53	0.33	0.2	0.83	1.39	0.07	0.39	-1	-0.34	-1.48	-1.06	0.4	0.05	na	0.1	-1.6	0.33	0.22	-0.82	0.34	0.77	0.84	0.07	0.25
14079	-	-	-	540695	[Cl-].CCN(CC)CCCC(C)Nc1c2ccc(C)cc2nc3ccc(OC)cc13	0.87	-0.02	-0.98	-2.6	-2.73	-0.63	0.1	-0.1	-1.5	0.2	0.21	0.37	na	1.35	-0.52	1.98	0.18	1.09	-0.19	-0.73	-0.83	0.97	-0.13	-0.34	0.18	-0.12	0	-0.24	-0.22	-0.05	-0.03	-2.57	-0.01	na	1.32	-0.54	0.2	0.79	0.02	-0.2	2.34	0.38	na	1.53
14186	-	-	-	78416	OC(=O)CSc1nc2ccccc2[nH]1	na	-0.15	-0.15	-0.15	-0.15	-0.15	-0.15	na	-0.15	-0.15	-0.15	na	-0.15	-0.15	-0.15	-0.15	-0.15	-0.15	na	na	-0.15	6.96	na	-0.15	-0.15	-0.15	-0.15	0.61	-0.15	na	-0.15	-0.15	-0.15	-0.15	-0.15	-0.15	-0.15	-0.15	na	-0.15	-0.15	-0.15	-0.15	-0.15
14229	Acrichine	FDA approved	Db|AP	301135	[Cl-].CCN(CC)CCCC(C)Nc1c2ccc(Cl)cc2nc3ccc(OC)cc13	-0.41	-2.81	-1.14	-0.67	-0.57	-0.5	1.45	0	-2	0.33	0.4	0.51	0.33	1.64	-0.47	0.97	0.05	1.61	0.77	-0.28	1.08	1.88	-0.28	0.99	0.77	-0.14	-0.12	0.09	0.05	-0.04	-0.15	0.13	0.11	-0.18	0.02	-1.76	-0.49	0.65	-1.4	0.08	0	1.45	0.33	-0.1
14380	-	-	-	78575	CC(C)COc1nc2N(C)C(=O)N(C)C(=O)c2n1C	-0.23	-0.23	0.34	na	-0.23	-0.23	-0.23	-0.23	-0.23	0.73	-0.23	-0.23	-0.23	-0.23	-0.23	na	-0.23	-0.23	-0.23	-0.23	-0.23	-0.23	-0.23	-0.23	-0.23	-0.23	-0.23	na	-0.23	-0.23	-0.23	-0.23	-0.23	na	-0.23	-0.23	-0.23	-0.23	-0.23	-0.23	2.02	-0.23	na	6.46
14548	-	-	-	78716	O=C1c2ccccc2C(=Cc3ccccc3)c4ccccc14	1.09	-0.22	-0.9	-0.8	-0.15	-0.59	-0.08	-0.72	-0.75	0.12	-0.36	0.24	-0.16	0.55	0.28	1.51	0.64	0.05	-0.22	-0.18	2.62	-1.29	-0.38	2.1	0.14	-1.83	0.23	0.67	-1.06	-0.22	-1.48	0.79	4.17	na	-0.52	-0.33	-0.11	1.07	-1.39	-0.08	-1.11	-0.36	0.95	0.11
14657	-	-	-	540763	[Cl-].COc1cc2nc3cc(ccc3c(NCCCNCC(C)(C)O)c2cc1OC)[N+](=O)[O-]	0.88	0.8	-0.33	-1.99	0.71	0.35	-0.3	-0.31	0.38	0.39	0.38	1.11	0.73	0.39	-1.59	0.86	-0.03	0.39	-0.3	-0.74	0.39	0.1	-0.46	0.3	0.88	0.32	0.18	0.73	-1	-0.35	-1.88	0.85	0	na	0.31	-1.48	1.17	0.78	-0.88	0.97	0.61	0.4	1.07	0.18
14659	-	-	-	540765	[Cl-].COc1ccc2nc3cc(Cl)ccc3c(NCCNCC(O)CO)c2c1	1.29	0.36	-1.1	-1.87	0.21	0.62	-0.47	0.38	0.32	0.48	0.07	1.3	0.04	1.92	-1.58	1.09	-0.02	1.32	-0.04	-0.73	0.95	1.86	-0.45	1.35	1.58	-0.06	-0.71	-0.27	-0.38	-0.93	-1.17	0.08	0.18	na	-0.94	-0.94	0.54	-0.71	-0.38	0.02	0.13	1.28	0.68	-0.04
14666	adenin	-	-	540768	Nc1ncnc2nc[nH]c12	2.68	na	na	na	na	-0.14	0.14	0.51	-0.59	-0.71	0.11	-0.75	-0.76	-0.76	0.01	-0.68	-0.76	-0.63	1.71	1.32	-0.76	2.35	-0.02	na	-0.12	0.35	na	-0.76	-0.69	-0.54	-0.7	0.65	na	na	-0.01	-0.48	0.39	0.31	0.65	0.05	-0.76	1.69	0.83	-0.76
14711	-	-	-	540771	[Cl-].COc1cc(CN2CCCCC2)cc3C=C(C(=O)O)C(=O)Oc13	-0.13	-0.13	-0.13	-0.13	-0.13	-0.13	-0.13	-0.13	-0.13	-0.13	-0.13	-0.13	na	-0.13	-0.13	-0.13	-0.13	-0.13	-0.13	-0.13	-0.13	-0.13	-0.13	7.55	-0.13	-0.13	-0.13	-0.13	-0.13	-0.13	-0.13	-0.13	-0.13	-0.13	-0.13	-0.13	-0.13	-0.13	-0.13	-0.13	-0.13	-0.13	-0.13	-0.13
14741	-	-	-	540778	[Cl-].CC(C)NCCCCCNc1cc(O)cc2cccnc12	0.65	1.68	0.04	0.12	1.72	-0.59	-0.59	-0.52	-0.59	-0.19	-0.59	2.44	0.01	-0.3	-0.59	0.27	-0.59	-0.59	-0.08	3.2	-0.59	-0.4	0.53	-0.59	-0.59	0.76	-0.59	-0.66	-0.59	-0.58	0.72	-0.59	-0.59	na	-0.59	0.5	-0.59	1.42	-0.59	0.43	-0.17	-0.59	1.83	1.56
14864	n-Hexadecylpyridinium chloride	-	-	540790	[Cl-].CCCCCCCCCCCCCCCC[n+]1ccccc1	0.66	-0.32	-1.42	-0.92	0.57	-0.42	0.42	-0.99	-0.56	0.1	0.29	0.41	0.87	0.44	-0.77	1.44	-0.41	0.43	3.96	1.3	0.27	0.43	1.21	-0.34	0.75	0.35	0.71	-0.44	-1.14	-0.07	-1.31	-0.26	-0.69	na	-0.94	-0.46	0.45	0.99	-0.7	1.1	-1.71	0.24	-0.69	0.79
14973	n-(p-carboxyphenyl)glycine	-	-	78960	OC(=O)CNc1ccc(cc1)C(=O)O	-0.13	-0.13	-0.13	-0.13	-0.13	-0.13	-0.13	-0.13	-0.13	na	-0.13	-0.13	na	-0.13	-0.13	-0.13	-0.13	-0.13	-0.13	7.35	-0.13	-0.13	-0.13	na	-0.13	-0.13	-0.13	-0.13	-0.13	-0.13	-0.13	-0.13	-0.13	-0.13	-0.13	-0.13	-0.13	-0.13	-0.13	-0.13	-0.13	-0.13	-0.13	-0.13
14974	glaucarubol	-	-	78961	CC1C(O)C2(O)OCC34C(CC5C(=CC(O)C(O)C5(C)C23)C)OC(=O)C(O)C14	-1.02	na	na	na	na	-1.1	-0.07	0.18	0.87	1.94	-0.55	0.29	0.02	-0.87	-1.55	0.51	1.45	0.23	0.71	0.18	0.11	0.95	1.46	na	0.39	-0.77	na	-0.21	-1.29	0.36	-0.94	-0.76	na	na	0.16	0.3	-1.09	2.11	0.34	0.22	-0.3	1.2	-0.35	0.26
14975	glarubin	-	-	78962	CC[C@](C)(O)C(=O)O[C@@H]1[C@H]2[C@@H](C)[C@@H](O)[C@]3(O)OC[C@]24[C@@H](C[C@H]5C(=C[C@H](O)[C@@H](O)[C@]5(C)[C@@H]34)C)OC1=O	0.67	na	na	na	na	-1.05	-0.62	0.64	0.75	-0.11	0.3	-0.45	-0.29	0.27	-0.82	-0.07	-0.26	0.44	1.49	0.77	0.82	0.89	1.72	na	0.46	0.65	na	-0.57	0	0.65	-0.83	0.11	na	na	-1.12	0.65	-0.73	1.51	0.06	0.3	-1.3	0.63	0.6	0.61
14977	-	-	-	540846	[Cl-].NNc1c2ccccc2nc3ccccc13	0.12	-1.42	-2.01	-0.03	-0.59	-0.55	1.13	0.13	-0.54	0.62	-0.27	-0.19	-0.91	0.03	-0.04	0.32	-0.16	0	2.62	1.22	0.3	2.22	2.92	0.27	0.17	-0.31	-0.6	-1.65	-1.42	0.94	0	0.25	-0.32	na	-0.38	1.13	-0.46	-0.36	-0.06	1.6	-0.86	0.73	0.66	0.42
15013	anqi	-	-	540851	[Cl-].NC1=CC(=N)c2ccccc2C1=O	0.51	0.5	-0.56	-1.84	0.07	0.37	-0.09	0.41	-0.62	0.87	0.42	-0.02	-1.95	0.47	0.14	-0.58	-0.13	0.22	-0.02	0.52	0.14	0.2	0.22	-0.02	0.46	0.58	0.32	0.41	-1.01	0.56	0.67	0.64	0.77	na	-2.31	0.22	0.23	0.25	0.46	0.38	-2.54	-2.61	0.63	0.33
15078	malononitrile, (.beta.-pentylcinnamylidene)-	-	-	79034	CCCCC\C(=C\c1ccccc1)\C=C(C#N)C#N	-0.08	-0.1	0.85	1.15	-0.36	0.81	0.62	-1.35	-0.91	-2.48	-0.15	-0.2	0.87	1.13	-0.57	-0.27	0.16	0.28	0.54	0.67	-0.11	0.63	1.18	na	0.36	0.53	0.99	na	0.38	0.1	na	0.14	1.09	na	-0.65	-1.03	0.38	-2.13	-0.76	0.3	-0.23	-0.12	na	-0.96
15193	ba 2758	-	-	79125	OCC(O)C(O)C(O)CC=O	-0.16	-0.16	-0.16	na	-0.16	-0.16	-0.16	na	-0.16	na	-0.16	-0.16	-0.16	-0.16	-0.16	-0.16	-0.16	-0.16	-0.16	na	-0.16	-0.16	-0.16	-0.16	-0.16	-0.16	-0.16	-0.16	-0.16	-0.16	0.89	-0.16	-0.16	na	-0.16	-0.16	-0.16	7.07	-0.16	-0.16	-0.16	-0.16	-0.16	-0.16
15200	gallium nitrate	-	-	540896	[Ga+3].O[N+](=O)[O-]	-0.21	0.81	-0.67	-0.14	-0.37	-0.86	1.49	-0.7	-1.09	0	1.37	-0.02	-0.59	0.48	0.28	0.37	-1.12	-0.96	-0.22	-1.16	-0.71	-0.52	-0.79	-1.13	-0.04	1.54	1.19	1.36	-0.11	1.67	-1.11	1.22	0.68	1.5	-0.67	-0.7	0.19	0.82	-0.77	0.27	-0.8	0.67	1.08	0.78
15309	phlorone	-	-	79218	CC1=CC(=O)C(=CC1=O)C	-0.33	na	na	na	na	-0.09	-0.44	-0.86	-1.33	-1.05	-0.71	-1.12	-0.47	0.72	0.18	-1.38	-0.12	0.37	2.25	1.54	1.06	1.75	1.23	na	0.52	-0.35	na	-0.57	-0.36	0.92	-0.23	0.68	na	na	-0.94	0.65	-1.25	1.33	-1	0.25	-0.15	-0.34	0.54	-0.08
15372	p-oxinozon	-	-	79275	Oc1ccc(Nc2ccc3ccccc3c2)cc1	-1.39	0.54	-1.01	na	-0.25	0.26	1.46	0.8	-1.76	1.08	0.3	-1.54	0.46	-0.63	0.58	-1.93	1	0.02	-0.37	1.15	0.99	1.1	-0.69	0.83	-0.47	0.78	0.24	-1.35	-1.24	0.92	0.29	0.58	0.85	na	0.29	0.69	-0.79	-0.77	-1.66	-0.87	-0.15	0.47	-0.59	0.66
15609	gluconic acid, cyclic antimonate(iii), sodium salt	-	-	540977	[Na+].OCC1O[Sb](O)OC1C(O)C(O)C(=O)O	na	na	na	na	na	-0.45	-0.45	-0.45	-0.45	-0.44	-0.45	-0.45	-0.45	-0.45	-0.45	-0.44	-0.45	-0.3	1.55	0.3	-0.28	-0.45	-0.45	-0.45	-0.17	2.62	-0.4	0.74	1.93	2.03	-0.45	-0.45	na	na	-0.45	-0.45	-0.45	na	-0.44	-0.45	-0.45	-0.45	1.91	1.69
15623	-	-	-	540991	[Na+].Cc1ccc(cc1)[Sb]2(O)(O)OC(CO)C(O2)C(O)C(O)C(=O)O	na	-0.32	-0.41	-0.51	-0.51	-0.51	-0.13	na	-0.12	0.61	0.44	na	na	0.32	-0.51	0.08	0.07	-0.51	-0.51	na	0.08	-0.32	na	0.07	0.19	-0.51	-0.43	0.67	0.2	-0.51	na	-0.51	-0.35	0.13	0.29	0.17	0.1	-0.51	0.19	-0.51	-0.18	na	0.14	-0.51
15628	rozex	-	-	79429	CO[C@H]1[C@@H](C[C@@H]2CN3CCc4c([nH]c5cc(OC)ccc45)[C@H]3C[C@@H]2[C@@H]1C(=O)OC)OC(=O)\C=C\c6cc(OC)c(OC)c(OC)c6	0.36	-0.8	0.08	-0.93	0.96	-0.64	0.14	-1.05	-0.08	0.24	0.78	0.73	-2.01	0.95	0.5	1.89	0.46	-0.48	2.06	1.53	0.92	0.88	0.6	1.31	0.89	-1.63	-0.03	0.09	-1.06	0.74	-1.61	-1.26	0.93	na	-0.55	-1.22	0.03	1.11	-2.15	-1.54	-1.14	0.34	-0.78	-0.14
15785	-	-	-	79574	CN(C)c1ccc(\C=C(/C#N)\c2ccccc2)cc1	0.89	na	0.25	0.18	0.42	0.07	0.5	0.41	-0.17	0.83	0.31	0.68	-0.67	0.54	0.61	0.7	0.49	0.48	0.22	0.88	0.69	0.3	na	0.97	0.56	na	0.82	na	-0.17	0.7	-3.82	0.34	1.57	na	0.09	-0.75	0.26	0.07	-3.05	0	-2.01	0.51	0.1	na
15791	-	-	-	541009	[Cl-].Cc1ccc(NCCN2CCCCC2)c3C(=O)c4ccccc4Sc13	0.65	-0.05	0.06	-0.35	0.06	-2.13	0.55	0.12	-0.67	-0.51	-0.51	0.81	-0.08	0.48	-0.95	0.12	-1.37	0.13	-0.3	0.51	0.54	0.1	0.76	na	0.35	1.27	0.59	na	-0.35	0.56	na	0.18	0.35	na	0.87	-0.65	0.67	0.23	-0.16	-0.18	-0.09	0.22	na	0.77
15795	-	-	-	541013	[Cl-].CCN(CCNc1ccc(C)c2Sc3cc(Cl)ccc3C(=O)c12)CC(C)(C)O	-1.07	0.91	-0.03	-1.64	-1.08	-1.49	1.18	-0.16	-0.88	0.47	0.09	1.16	1.08	-0.02	0.48	1.09	0.9	0.36	-0.53	-1.12	0.52	-1.41	0.28	-0.81	0.57	0.99	1.12	0.48	1.03	1.2	1.07	1.31	1.09	na	-0.08	0.44	0.28	na	-1.29	-0.42	-0.38	0.9	0.3	0.73
15812	-	-	-	541020	CCCCCCN(CCCCCC)C(=N)c1ccnc2ccccc12	0.84	-0.36	-1.51	-1.71	0.36	-1.63	1.43	-0.35	-1.39	-0.23	0.24	1.37	1.09	0.97	0.05	2.12	0	0.26	0.3	0.41	0.7	0.33	0.41	1.13	0.82	0.77	1.01	0.11	0.32	0.96	0.7	-0.29	0.29	na	-1.5	-1.06	-1.37	1.43	-1.49	-0.76	-0.92	0.58	0.6	0.46
15813	-	-	-	79586	CN(CCC(=O)\C(=C/c1ccccc1)\c2ccc(Cl)cc2)Cc3ccccc3	0.6	na	-0.6	-0.05	0.25	0.07	0.07	0.08	-0.56	-2.28	0.74	0.08	-0.38	0.36	0.31	0.41	-0.13	0.16	1.24	-1.32	0.51	1.18	na	3.07	1.47	-0.21	0.11	0.18	0.55	-0.33	-2.38	0.73	0.81	na	-2.7	-1.13	0	0.21	0.29	-0.04	-1.83	-0.19	0.95	na
15830	DCVC	-	-	541024	C(=C\Cl)(\SC[C@@H](C(=O)O)N)Cl	1.49	-1.02	-0.56	0.6	1.82	-0.82	1.69	-1.02	-0.09	-0.82	-0.66	0	-0.73	-0.18	-0.03	-0.56	-0.73	-0.3	0.35	-0.48	-0.14	-0.32	0.77	-0.14	2.5	-0.67	0.93	0.15	-0.36	1.71	0.02	-0.55	0.82	na	2.16	-0.15	1.38	-0.15	-1.02	-0.56	0.08	3.26	-0.51	-1.02
15886	-	-	-	79647	[O-][N+](=O)c1cc(Cl)c2[nH]c3c(Cl)cc(cc3c2c1)[N+](=O)[O-]	0.27	-0.81	-1.27	-0.03	0.46	-0.45	0.67	-1.4	-0.21	-0.93	0.23	-0.6	-0.06	0.39	-0.2	-0.01	-0.2	-1.16	-0.4	0.1	0.54	-0.05	1.43	0	0.08	0.79	-0.7	-0.15	-0.75	1.79	1.39	0.52	0.07	na	0.12	0.55	-2.22	3.29	-0.4	0.81	-0.55	0.06	0.78	-0.77
15975	light orange r	-	-	79689	Oc1ccc2ccccc2c1N=Nc3ccc(cc3[N+](=O)[O-])[N+](=O)[O-]	na	-0.22	-0.22	-0.22	-0.22	-0.22	-0.22	na	-0.22	-0.22	-0.22	-0.22	na	-0.22	-0.22	-0.22	-0.22	-0.22	1.87	na	1.97	0.6	-0.22	6.62	-0.22	-0.22	-0.22	-0.22	-0.22	-0.22	-0.22	-0.22	-0.22	-0.22	-0.22	-0.22	-0.22	-0.22	-0.22	-0.22	-0.22	na	-0.22	-0.22
16034	-	-	-	79734	Cc1ccc(NSc2ccccc2[N+](=O)[O-])cc1	1.09	-0.59	-0.05	-0.62	0.28	-0.26	0.06	0.05	-0.26	0.41	0.1	0.97	-0.68	0.37	1.05	1.15	1.06	1.08	0.02	0.61	1.07	0.74	-0.42	1.16	-0.05	-0.84	1	-0.32	-2.23	1.05	-1.61	0.97	1.62	na	-0.2	-1.08	0.52	0.31	-1.19	-0.42	-0.33	0.46	0.48	-0.79
16116	-	-	-	541061	[I-].C[N+](C)(C)CCN(Cc1cccs1)c2ccccn2	-0.32	-0.32	0.26	1.14	-0.32	-0.04	-0.32	-0.32	-0.32	0.69	-0.32	1.74	-0.32	-0.32	-0.32	na	-0.32	-0.32	-0.32	-0.32	0.55	na	-0.32	-0.32	-0.32	-0.32	-0.32	-0.32	-0.32	-0.32	-0.32	-0.32	-0.32	-0.32	0.41	na	-0.32	6.25	-0.32	-0.08	na	-0.32	1.45	-0.32
16165	azure c (van)	-	-	541067	[Cl-].CNc1ccc2nc3ccc(N)cc3[s+]c2c1	0.41	1.17	-1.69	-1.34	0.38	-0.09	0.88	0.35	-0.21	-1.28	0.58	0	-0.46	0.62	0.42	-1.06	0.2	-0.1	1.33	1.78	0.75	0.34	1.87	-0.54	0.29	0.78	0.21	-1.3	-0.94	1.57	0.7	-0.01	0.54	na	1.15	na	-0.87	na	-1.59	0.31	-0.81	-0.36	0.6	0.01
16166	azure b bromide	-	-	541068	[Br-].CNc1ccc2nc3ccc(cc3[s+]c2c1)N(C)C	1.02	0.8	-1.05	-2.11	0.43	0.47	0.58	1.02	0.87	-0.6	1.05	0.73	-0.46	1.14	0.58	-1.58	0.09	0.58	0.41	0.82	-0.02	0.12	-0.08	-0.91	0.7	0.4	0.79	-0.38	-0.82	1.01	0.85	-0.49	-0.08	na	0.8	0.31	-0.06	0.61	-1.31	0.87	-1.39	-0.21	0.36	-0.62
16219	-	-	-	79885	CCN(CC)c1ccc2N=C3C(=CC(=O)c4ccccc34)N(c5ccccc5)c2c1	1.6	-0.69	-0.79	-0.49	3.2	-1.09	0.18	-0.88	-1.33	-0.78	-0.05	2.25	na	0.1	-0.6	0.75	-0.25	-1.11	-0.77	2.66	-0.82	-0.79	1.72	na	-0.19	0.05	-0.45	0.03	-0.57	1.88	0.4	0.1	0.75	na	-0.01	0.51	0.46	0.24	-0.55	-0.66	-0.14	-0.72	na	1.35
16222	-	-	-	541074	[Cl-].CCN(CC)c1ccc2nc3ccc(cc3[n+](c4ccccc4)c2c1)N=Nc5c(O)ccc6ccccc56	na	-0.17	-0.17	-0.17	-0.17	-0.17	-0.17	na	-0.17	-0.17	-0.17	-0.17	na	-0.17	-0.17	-0.17	-0.17	-0.17	-0.17	2.2	-0.17	-0.17	-0.17	6.83	na	-0.17	-0.17	-0.17	-0.17	-0.17	-0.17	-0.17	-0.17	-0.17	-0.17	-0.17	-0.17	-0.17	-0.17	-0.17	-0.17	na	-0.17	-0.17
16239	p-(Chloromercuri)anisole	-	-	541084	COc1ccc([Hg]Cl)cc1	1.21	0.49	0.59	0.2	0.73	0.11	-1.35	0.1	-0.21	0.73	0.66	0.54	-1.22	-0.19	1.15	-0.36	-1.28	0.82	1.16	0.17	0.65	0.75	0.08	2.54	0.89	0.63	0.74	-0.17	0.75	0.28	-0.12	-0.1	0.77	na	-1.75	-0.89	-1.61	0.46	-1.71	0.18	-1.35	-0.97	1.97	0.82
16258	-	-	-	79910	CC(C(O)c1ccccc1)[N+](=O)[O-]	1.84	-0.77	-0.84	na	-0.06	-0.99	-0.86	-0.41	-0.66	-1.32	-0.15	-0.54	0.4	-1.22	0.33	-0.8	-0.35	0.68	0.51	1.48	1.09	2.87	2.14	2.24	2.44	-0.5	1.09	-0.36	-0.38	-0.25	-0.16	-0.41	-0.29	na	-0.24	-0.92	-0.7	na	-0.66	-1.04	-1.43	-1.14	0.7	0
16520	-	-	-	80076	CCN(CC)c1ccc(\C=C\c2cc(C)c3ccccc3n2)cc1	0.6	-0.1	0.76	-1.86	-0.48	-0.81	1.01	0.07	-0.94	0.12	0.57	0.72	-0.35	-0.32	0.63	0.53	0.6	0.95	0.26	-0.05	2.71	-0.33	0.11	1.28	-0.55	-0.03	-0.04	0.4	-1.16	0.12	-0.73	0.01	3.81	na	-0.3	-0.65	-0.53	-0.14	-2.09	-0.05	-1.87	0.17	1.54	0.28
16685	-	-	-	80198	C\C(=C/c1ccc2OCOc2c1)\[N+](=O)[O-]	2.09	-1.04	-0.83	na	0.21	-0.46	-0.3	-0.32	-0.17	-0.83	0.12	0.19	-0.49	-1.13	0.04	-0.34	0.26	-0.21	4.83	0.31	0.2	2.14	2.01	1.68	1.7	-0.29	-0.52	-0.34	-0.26	0.07	-0.15	0.02	-0.07	na	-0.65	-0.62	-0.5	-0.18	-0.56	-0.16	-1.73	-0.42	0.21	-0.12
16729	-	-	-	80241	COc1cc(\C=C/C(=O)O)ccc1OCc2ccccc2	-0.22	-0.22	0.32	na	-0.22	-0.22	-0.22	-0.22	-0.22	na	-0.22	-0.22	-0.22	-0.22	-0.22	na	4.45	-0.22	-0.22	-0.22	-0.22	-0.22	-0.22	-0.22	-0.22	5.53	-0.22	-0.22	-0.22	-0.22	-0.22	-0.22	-0.22	-0.22	-0.22	-0.22	-0.22	0.99	na	-0.22	-0.22	-0.22	-0.22	-0.22
16865	-	-	-	541179	[Bi+3].OCC(S)CS	-0.4	-0.81	-0.19	0.52	0.66	1.38	-1.8	-0.14	0.03	0.34	-0.11	-0.05	0.04	-0.34	-0.1	-0.45	-0.45	-0.2	3.52	-0.21	1.32	na	2.28	1.8	-0.57	1.83	0.75	0.15	0.22	-1.18	0.1	-0.36	-0.13	-0.01	-1.01	-0.37	-0.46	-0.76	-1.9	-0.3	-0.23	0.06	3.18	-0.39
16876	-	-	-	80372	O=C(CSCC(=O)N\N=C\c1ccccc1)N\N=C\c2ccccc2	-0.25	-0.25	-0.25	6.36	0.19	-0.25	-0.25	0.11	-0.25	-0.25	-0.25	-0.25	na	-0.25	-0.25	-0.25	2.85	-0.25	-0.25	na	-0.25	0.42	1.42	na	-0.25	-0.25	-0.25	-0.25	-0.25	-0.25	-0.25	-0.25	-0.25	na	-0.25	-0.25	-0.25	-0.25	-0.25	-0.25	-0.25	-0.25	-0.25	-0.25
17061	-	-	-	80477	COc1ccc(\C=N\c2c(O)ccc3ccccc23)cc1OC	-0.61	-0.14	2.65	-0.49	-0.43	1.1	-0.14	-0.61	-0.61	0.17	-0.61	0.55	-0.61	-0.59	-0.61	-0.6	-0.61	-0.61	-0.61	0.96	0.18	na	1.11	-0.61	0.18	1.4	-0.3	-0.61	-0.61	-0.01	-0.38	-0.27	1.13	1.23	0.02	-0.61	-0.52	3.49	-0.61	0.58	-0.61	-0.39	1.32	3.11
17065	-	-	-	80481	O=C(Nc1ccccc1OC(=O)c2ccccc2)c3ccccc3	-0.02	0.65	0.95	na	-1.16	1.11	1.57	-0.57	-0.67	0.47	0.66	-0.84	-0.84	1.18	1.02	1.16	1.35	1.05	0.73	1.53	1.32	1.22	-1.08	1.34	1.12	-0.14	-0.67	-1.35	-2	-0.89	-0.99	-1.58	-0.64	na	-0.26	0.51	-0.39	-0.59	-2	0.43	-0.55	1.3	0.11	1.41
17245	-	-	-	80607	C[C@]12CCC(=O)C=C1CC[C@H]3[C@@H]4CC[C@](O)(C(=O)COC(=O)C5CCCC5)[C@@]4(C)C[C@H](O)[C@H]23	-0.25	-0.25	-0.25	-0.25	-0.25	-0.25	-0.25	-0.25	-0.25	-0.25	-0.25	-0.25	-0.25	-0.25	-0.25	0.35	-0.25	-0.25	3.7	-0.25	-0.25	na	6.1	1.04	-0.25	-0.25	-0.25	-0.25	-0.25	-0.25	-0.25	-0.25	-0.25	-0.25	0.58	1.47	-0.25	-0.25	-0.25	-0.25	-0.25	-0.04	-0.25	-0.25
17257	actidione, benzoylacetate	-	-	80618	C[C@H]1C[C@H](C)C(=O)[C@@H](C1)[C@@H](CC2CC(=O)NC(=O)C2)OC(=O)CC(=O)c3ccccc3	-0.16	-2.08	-0.08	-1.51	0.03	-0.6	1.18	0.11	-0.39	-0.6	-0.62	-0.51	0.54	0.19	-0.45	-0.14	-0.57	0.13	0.25	0.43	-0.23	0.17	-2.47	-1.61	-0.16	0.17	-0.04	-0.55	-0.35	-0.19	0.58	-0.6	0.25	na	0	0.17	-0.7	0.72	-0.24	0.06	0.12	0.26	1.38	-0.12
17273	propyl quinacrine mustard	-	-	541256	[Cl-].COc1ccc2nc3cc(Cl)ccc3c(NCCCN(CCCl)CCCl)c2c1	0.63	-0.67	-0.72	-2.27	0.63	0.37	0.52	0.77	-0.08	-0.5	0.24	0.63	-0.28	0.69	0.08	0.7	-0.54	0.72	0.88	0.88	0.66	0.88	0.63	0.88	0.64	-0.69	-0.86	-1.57	-1.55	-0.76	-1.83	0.42	-0.7	-0.68	0.67	-2.18	-0.09	0.88	-0.47	0.73	-0.38	0.88	0.88	-0.34
17275	-	-	-	541258	[Cl-].Oc1c(CC=C)cc(cc1CN(CCCl)CCCl)c2cc(CC=C)c(O)c(CN(CCCl)CCCl)c2	na	na	na	na	na	-0.15	-0.06	-0.12	-0.92	-0.67	0.12	-0.7	-0.36	0.16	-0.47	-0.21	-0.67	-0.07	2.86	1.95	-0.66	2.38	1.4	3.7	0.19	-0.64	-0.45	-0.95	-0.67	-0.44	-0.47	0.96	na	na	-0.4	0.13	-0.05	-0.22	-0.37	0.77	-1.32	1.32	-0.17	-0.68
17473	siquil	-	-	541291	[Cl-].CN(C)CCCN1c2ccccc2Sc3ccc(cc13)C(F)(F)F	na	na	na	na	na	0.43	0.27	0.28	0.12	0.7	0.41	0.16	2.48	0.41	0.08	na	0.07	0.06	-0.23	0.61	1.04	0.02	-0.31	-0.03	0.25	0.15	-3.1	na	0.16	na	0.5	0.13	na	na	0.09	0.23	-3.1	na	na	-0.04	-0.96	0.15	-0.01	0.2
17551	-	-	-	80844	Cc1cc(C)c(C(=O)CC(=O)c2cccnc2)c(C)c1	0.23	-0.83	-0.54	1.87	-0.67	-0.72	1.51	-0.03	0.12	-2.29	1.05	-0.27	-1.05	0.77	1.19	0.58	-0.27	0.62	0.86	-0.39	1.02	0.73	0.42	1.49	0.58	-1.22	0.42	-1.57	-1.21	-0.17	-2.32	0.69	-0.15	na	-0.04	0.91	0.13	-0.15	-0.12	-0.83	-0.47	1.17	-1.13	0.74
17647	-	-	-	-	CC(CCC1=C(C)CCCC1(C)C)NCc2ccc(OCCCN3CCCCC3)cc2.OC(=O)C(=O)O	2.1	0.33	-0.3	-0.66	-0.32	-0.2	-0.35	-0.34	-0.62	-0.11	-0.27	2.62	2.39	-0.24	1.13	1.69	-0.38	-0.3	-0.24	-0.71	2.42	na	-0.79	2.45	-0.15	-0.3	2.5	-0.2	-0.09	-0.37	-0.74	-0.57	2.49	na	-0.72	-0.31	-0.5	0.03	-1.51	-0.41	-0.6	-0.24	-0.16	-0.37
17652	N-methyl-N-(4-(3-(pyrrolidin-1-yl)propoxy)benzyl)-4-(2,6...	-	-	-	CC(CCC1=C(C)CCCC1(C)C)N(C)Cc2ccc(OCCCN3CCCC3)cc2.OC(=O)C(=O)O	0.95	0.75	0.37	-1.72	0.87	-0.26	0.75	0.92	-0.1	0.98	0.4	1	1.05	0.22	1.12	1.94	-0.42	0.14	0.3	-0.2	0.91	na	0.18	1.98	0.92	0.91	0.85	0.16	0.9	0.85	0.52	0.6	1.12	na	-0.87	-1.32	-0.08	0.22	-2.28	-1.49	-0.71	0.13	0.48	-0.25
17744	-	-	-	80998	CCCCCCCCCCCCCCCC1=NC(C)(C)CN1C(C)C	-0.14	-0.24	-0.26	-3.29	-0.71	0	-0.44	-0.26	-0.86	0	-0.08	-0.06	0.22	0.49	0	na	0.27	-0.09	0.12	1.27	3.14	0.63	0.91	4.64	0.04	-0.3	-0.17	-0.26	-0.29	-0.34	-0.48	-0.34	0.06	na	-0.55	-0.44	-0.26	0.77	-0.98	-0.03	-0.12	-0.44	-0.14	0.71
17759	-	-	-	81013	CCCCCCCC\C=C\CCCCCCCC1=NC(C)(C)CN1CC(C)O	0.3	0.5	0.98	-0.36	0.17	na	0.36	0.51	-1.87	0.42	0.53	0.27	-2.07	0.33	0.61	0.45	0.09	0.46	0.13	-0.13	0.8	0	0.11	na	0.62	0.17	0.34	-0.21	0.66	-2.09	0.46	0.51	0.37	na	0.39	-0.34	0.27	na	-2.05	-1.19	0.23	0.19	0.22	0.58
17762	-	-	-	81016	CCCCCCCCCCCCCCCCCC1=NC(C)(C)CN1C(C)(C)CO	0.54	0.39	-0.12	-1.7	-0.9	-0.01	-0.4	-0.08	-0.34	0.09	0.17	2.95	0.54	2.25	0.23	0.13	0.31	0.07	0.21	0.64	0.72	0.13	-0.36	0.53	3.21	-0.52	0.1	-0.39	-0.37	-0.2	-0.33	-0.34	-0.06	na	-0.2	-0.82	-0.25	1.32	-0.75	0.02	-1.22	0.35	-0.13	0.78
18286	-	-	-	81397	CCOc1cc(F)c(cc1[N+](=O)[O-])[N+](=O)[O-]	2.01	0.37	-0.08	-0.55	-0.66	-0.14	-0.59	0.52	-0.96	-0.83	0.69	0.33	0.5	0.76	-0.26	0.47	0.55	0.6	-0.24	0.61	-0.47	-0.37	-0.74	2.6	0.74	na	0.73	0.47	-0.1	-0.46	0.81	0.65	-0.16	na	-0.88	0.52	-2.77	na	-0.34	-0.03	na	0	0.94	na
18298	-	-	-	81406	CC1=CC2=[N+]3C1=Cc4cc(C)c5C=C6C(=C(CCC(=O)O)C7=[N+]6[Cu+2]3([nH-]45)[NH-]8C(=C2)C(=C(CCC(=O)O)C8=C7)C)C	na	na	na	na	na	1.12	-0.57	1.34	0.85	1.32	1.17	-0.27	-1.29	0	-0.58	-1.29	-1.15	-0.38	0.41	0.13	0.57	-0.22	-0.46	-0.21	-0.21	1.55	-1.29	0.71	2.35	0.3	-0.78	1.83	na	na	-0.81	-1.29	0.28	0.82	-1.26	-0.06	-0.87	-1.29	1.42	1.12
18300	-	-	-	81407	CC1=CC2=[N+]3C1=Cc4cc(C)c5C=C6C(=C(CCC(=O)O)C7=[N+]6[Pd+2]3([nH-]45)[NH-]8C(=C2)C(=C(CCC(=O)O)C8=C7)C)C	na	na	na	na	na	-0.71	-0.32	0.66	0.3	-0.17	0.97	-0.3	-0.81	-0.97	-0.42	-0.01	-1.1	-0.1	1.24	0.95	0.86	0.6	-0.25	0.53	-0.12	-0.26	0.11	-0.54	0.96	0.64	0.46	0.07	na	na	-1.41	0.48	-0.47	1.37	0.78	0.15	-0.9	-1.48	1.92	-0.05
18335	cinerubin b	-	-	541409	CCC1(O)CC(OC2CC(C(OC3CC4OC5CC(=O)C(C)OC5OC4C(C)O3)C(C)O2)N(C)C)c6c(O)c7C(=O)c8c(O)ccc(O)c8C(=O)c7cc6C1C(=O)OC	0.2	-1.5	na	na	-1.85	-0.81	na	-1.02	0.41	0.68	-0.03	1.04	na	0.88	-1.12	0.26	-1.16	0.25	0.63	0.01	2.83	0.72	1.12	0.11	na	-1.58	-1.22	-0.5	na	-0.7	na	na	-0.42	na	0.73	-1.42	0.37	na	-0.01	-0.78	0.32	1.83	1.06	0
18451	-	-	-	81486	Brc1ccc(CN(Cc2ccc(Br)cc2)c3ccc4c(c3)C(=O)c5ccccc45)cc1	-0.3	-0.3	-0.3	-0.3	-0.3	-0.3	-0.3	-0.3	-0.3	-0.3	-0.3	-0.3	-0.3	-0.3	-0.3	-0.3	-0.3	-0.3	2.93	2.01	-0.3	1.19	-0.3	5.16	-0.3	-0.3	-0.3	-0.3	-0.3	-0.3	-0.3	-0.3	-0.3	-0.3	1.9	-0.3	-0.3	-0.3	-0.3	-0.3	-0.3	3.11	-0.3	-0.3
18460	-	-	-	81495	[O-][N+](=O)c1ccc2c(Cc3cc(NC=O)ccc23)c1	1.5	-0.1	1.02	0.26	-2.69	-0.29	0.94	0.14	-0.37	0.12	0.17	0.31	1.03	0.73	0.18	-0.18	1.29	0.39	1.02	0.05	na	0.17	-2.69	0.26	0.17	-0.4	1.95	0.08	-1.27	0.7	-0.33	-0.12	2.08	na	-0.41	1.34	-0.69	-0.46	-1.59	-0.17	0.44	0.2	0.55	-0.12
18613	-	-	-	541471	[I-].C[N+](C)(C)CCN[N+]1(C)CCCc2ccccc12	-0.47	-0.47	-0.47	-0.47	0.7	-0.47	-0.47	3.03	-0.47	-0.47	0.29	0.71	-0.47	0.29	-0.47	-0.47	-0.47	0.64	na	5.35	0.63	0.89	0.83	0.33	-0.47	1.24	-0.47	-0.47	-0.47	-0.47	-0.47	-0.47	-0.47	-0.47	-0.47	-0.47	-0.47	-0.47	0.25	-0.47	-0.47	-0.47	1.49	-0.47
18719	-	-	-	81731	OCC(O)C(O)C(O)C(O)c1nc2cc(Cl)ccc2[nH]1	-0.22	-0.22	-0.22	-0.22	-0.22	-0.22	2.04	-0.22	-0.22	-0.22	-0.22	-0.22	-0.22	-0.22	-0.22	-0.22	-0.22	-0.22	-0.22	6.76	-0.22	-0.22	-0.22	na	-0.22	-0.22	-0.22	-0.22	-0.22	-0.22	-0.22	-0.22	-0.22	-0.22	-0.22	-0.22	-0.04	-0.22	2.21	-0.22	-0.22	-0.22	-0.22	-0.22
18727	-	-	-	541477	[Cl-].O=C1CCCCC1CN2CCCCC2	-0.18	-0.18	-0.18	-0.18	na	-0.18	-0.18	-0.18	-0.18	-0.18	-0.18	-0.18	-0.18	-0.18	-0.18	-0.18	-0.18	-0.18	-0.18	-0.18	-0.18	-0.18	na	3.79	-0.18	-0.18	-0.18	-0.18	-0.18	-0.18	na	-0.18	-0.18	-0.18	-0.18	-0.18	-0.18	-0.18	-0.18	-0.18	-0.18	-0.18	6.31	-0.18
18758	-	-	-	81763	NC(=N)Nc1ccc(cc1)c2ccc(NC(=N)N)cc2.OS(=O)(=O)O	-0.34	-1.76	0.7	-0.57	-0.56	-0.27	0.68	0.48	-0.43	1.59	0.4	0.55	-1	0.14	-0.69	-0.56	-0.07	-1.06	-0.3	-0.4	-0.22	-1.76	0.7	1.31	-0.73	0.76	-0.22	-0.19	-0.56	0.99	-1.24	-0.39	-0.81	-0.39	2.47	-0.45	0.77	-0.51	0.97	-0.21	-0.66	0.91	-0.08	0.69
18804	hinokitol	-	-	81803	CC(C)C1=CC=CC(=O)C(=C1)O	na	na	na	na	na	0.19	0.18	0.59	0.22	-2.41	-0.16	0.61	0.31	1.08	0.64	na	-0.53	0.41	1.4	1.74	0.71	1.11	0.07	na	0.65	-0.23	0.24	-0.38	-0.96	-1.22	na	-0.01	na	na	-0.05	-1.35	0.16	na	-0.72	-0.01	na	0.27	1.04	0.15
18805	thujaplicin, alpha	-	-	81804	CC(C)C1=CC=C(O)C(=O)C=C1	na	na	na	na	na	0.55	0.56	1.2	-0.32	-1.63	-0.24	0.66	-0.2	1.05	0.38	0.41	-0.05	0.33	1.6	1.48	-0.56	1.05	0.23	1.81	0.47	-1.24	-0.3	0.19	-0.97	-0.65	0.86	0.73	na	na	-0.11	-0.68	0.44	0.18	0.58	-0.26	-0.5	0.19	0.79	-0.72
18877	-	-	-	81834	[O-][n+]1onc(C(=O)c2csc3ccccc23)c1C(=O)c4csc5ccccc45	-0.05	-0.3	-0.79	-0.26	-0.39	-0.38	-0.97	0.2	-1.09	-0.88	-0.7	0.29	-0.15	-0.63	-0.07	0.11	-0.29	0.45	2.88	3.05	0.72	1.27	1.59	2.16	0.77	0.2	-0.59	-0.25	0.21	-0.84	-0.19	-0.69	-0.59	-0.57	-0.6	0.14	-0.56	0.48	-0.8	-0.95	-1.09	-0.8	1.3	0.98
18880	-	-	-	81837	NNC(=O)c1cccc2Sc3ccccc3Oc12	-0.36	-0.36	1.32	-0.32	-0.28	0.04	0.02	-0.36	-0.36	0.64	-0.36	-0.36	-0.36	-0.36	-0.36	-0.36	-0.36	-0.36	0.31	-0.02	-0.36	0.52	-0.36	-0.36	-0.17	na	-0.36	-0.36	-0.36	-0.36	-0.36	-0.36	-0.36	na	na	1.74	-0.3	-0.36	6.07	-0.36	-0.36	-0.36	na	-0.36
18883	-	-	-	81840	CCN(CC)CCN1c2ccccc2Sc3ccc4ccccc4c13	-0.19	0.13	-1.12	-0.89	2.77	-0.94	-0.82	na	-1	na	-0.31	0.8	na	-0.66	0.19	0.62	0.1	-0.72	na	na	0.19	0.58	0.77	na	-0.02	-1.05	0.87	-0.83	0.16	0.9	na	0.06	-0.11	-0.65	-0.9	0.5	-1.02	0.65	0.48	-0.92	-0.5	2.46	-0.8	-0.35
18891	-	-	-	81848	CN(C)CCCN1c2ccccc2Sc3ccc4ccccc4c13	-0.52	0.31	-0.25	-0.72	0.9	-0.21	-0.71	-0.9	-0.82	na	-0.49	-0.39	1.21	-0.39	-0.34	0.35	-0.36	-0.52	0.87	5.74	0.82	0.47	0.65	1.52	0.05	-0.5	1.12	-0.67	0.94	-0.49	1.05	-0.57	0.64	0.37	-0.73	-0.69	-0.68	0.06	-1.09	-0.71	-0.73	0.41	-0.05	-0.79
18894	valerolactim	-	-	81850	O=C1CCCCN1	-0.16	na	na	na	na	-0.16	-0.16	-0.16	-0.16	-0.16	-0.16	-0.16	0.32	-0.16	-0.16	-0.16	-0.16	-0.16	-0.16	-0.16	-0.16	-0.16	-0.16	na	na	-0.16	na	-0.16	-0.16	-0.16	-0.16	-0.16	na	na	-0.16	-0.16	-0.16	na	na	-0.16	-0.16	-0.16	-0.16	-0.16
19048	racemic gossypol, acetate salt	-	-	81992	CC(C)c1c(O)c(O)c(C=O)c2c(O)c(c(C)cc12)c3c(C)cc4c(C(C)C)c(O)c(O)c(C=O)c4c3O.CC(=O)O	-0.34	0	-0.41	0.35	-0.52	-0.23	1.25	0.2	-1.18	-1.98	0.19	-0.28	0.38	-0.13	-0.28	-0.75	1.8	-0.93	0.3	na	1.51	1.14	-0.01	na	0	na	-0.4	na	-0.99	-0.24	-0.62	-0.14	0.36	na	-0.52	3.67	-0.68	na	-0.58	0.14	1.7	-0.14	na	na
19139	-	-	-	82071	Cn1ncc2c(NCCc3ccccc3)nc(Cl)nc12	-0.74	2.47	1.18	-0.36	0.8	-1.13	0.22	na	-1.38	-0.18	-0.75	0.13	0	-0.62	-0.47	0.4	-0.53	-0.34	na	na	0.1	0.39	0.51	na	0.18	-1.81	0.36	0.9	-0.67	0.11	3.22	1.82	-0.14	-0.33	-0.13	3.78	-0.41	0.33	-0.21	-0.44	-0.31	0.3	-0.24	-0.9
19147	-	-	-	541525	[Cl-].Clc1nc(NCCc2ccccc2)c3ncn(c4ccccc4)c3n1	-0.41	-0.1	-0.36	-0.24	-0.27	-1.26	-0.44	na	-1.29	0.32	0.56	-0.25	0.44	-0.13	-0.45	0.56	0.48	-0.77	na	na	-0.45	-0.13	0.26	na	-0.05	-0.04	-0.08	5.45	-1.05	0.26	0.61	0	0.54	0.26	-0.54	-0.18	0.03	na	-0.33	-0.47	-1.1	0.68	0.59	-1.51
19441	fda 0283	-	-	82358	Cc1ccccc1c2nc3c(N)nc(N)nc3nc2N	-0.39	1.22	-1.27	-1.27	na	0.54	0.23	-0.18	-0.67	-0.17	1.03	-0.27	-0.26	1.72	1.06	-1.27	-0.38	0.94	0.96	-1.27	2.34	1.13	-1.27	-0.93	1.19	na	-1.27	-1.27	-0.99	-1.27	-1.16	0.94	0.87	0.99	1.24	-0.56	-0.28	na	na	0.93	-1.27	1.14	-0.18	0.7
19502	-	-	-	541563	CC(=O)OCc1oc([Hg]Cl)cc1	1.64	0.66	-0.72	-0.27	1.32	-0.59	-1.09	0	0.48	-0.97	0.93	1.13	-1.16	-0.73	1.14	-0.13	-1.25	1.15	0.89	0.71	1.64	0.89	0.05	2.12	0.94	1.15	0.47	-1.24	0.61	0.12	-1.03	0.66	0.34	na	-1.52	-0.94	-1.05	0.69	-1.4	-0.91	-1.4	-1.17	1.98	0.46
19509	yohimbine	-	-	541567	[Cl-].COC(=O)C1C(O)CCC2CN3CCc4c([nH]c5ccccc45)C3CC12	-0.31	-0.31	-0.31	-0.31	-0.31	-0.31	-0.31	na	-0.31	na	-0.31	-0.31	-0.31	-0.31	-0.31	0.54	-0.31	-0.31	-0.31	6.46	-0.31	2.03	-0.31	na	-0.31	-0.31	-0.31	0.34	-0.31	-0.31	0.11	-0.31	-0.31	-0.31	-0.31	-0.03	-0.31	1.67	-0.31	-0.31	0.46	-0.31	-0.31	0.39
19630	(2,5-dioxo-2,5-dihydro-1h-pyrrol-1-yl)methyl propionate	-	-	82475	CCC(=O)OCN1C(=O)C=CC1=O	-0.5	-0.44	0.25	-0.4	1.91	-0.32	-1.23	-0.26	-0.41	na	-0.36	1.12	-0.56	-0.27	-0.61	-0.38	-0.31	1.82	3.37	0.49	1.36	1.72	1.49	na	-0.42	0	-0.41	-0.25	-0.43	-0.78	0.37	-0.33	-0.22	-0.32	-0.43	-0.48	-0.38	-0.21	-1.17	-0.38	-1.21	-0.42	1.9	-0.41
19637	2-(m-nitrostyryl)pyridine	-	-	82482	[O-][N+](=O)c1cccc(\C=C\c2ccccn2)c1	3.75	0.02	-0.33	na	2.58	-0.05	-0.42	-0.12	-0.51	1.47	1.27	-0.03	-0.65	1.22	1.59	na	-0.03	1.39	1.1	-0.76	-0.57	-1.46	-0.54	-0.79	0.8	-0.47	-0.8	na	-1.46	-0.2	-1.46	-0.94	-1.06	na	-0.17	-0.63	-0.55	-0.03	-0.36	-0.25	-0.78	-0.39	na	-0.17
19639	m-dimaleimidobenzene	-	-	82484	O=C1C=CC(=O)N1c2cccc(c2)N3C(=O)C=CC3=O	0.43	0.7	0.59	-0.79	0.73	-0.72	-1.94	0.78	-1.79	-0.27	-1.25	1.09	-1.39	0.86	0.74	0.53	-0.9	0.69	0.55	0.81	0.36	0.33	0.26	0.21	0.68	0.24	0.77	0.43	0.71	-1.2	0.9	0.45	-0.04	na	-1.83	-1.82	-1.68	0.83	0.27	0.42	-2.02	-1.77	0.92	0.49
19645	4-Nitroquinoline-1-Oxide	-	-	541575	[O-][N+](=O)c1cc[n+]([O-])c2ccccc12	1.66	-0.12	0.15	0.23	-0.24	-0.12	0.22	0.31	-0.39	0.35	-0.18	0.48	-0.36	1.26	-0.11	0.43	1.06	0.84	-1.94	-1.4	-0.04	-2	1.72	2.25	0.46	0.5	0.31	0.39	-1.58	0.29	0.08	0.07	-0.53	na	0.51	-1.57	0.13	0.62	-0.21	-0.27	0.85	1.99	0.16	-0.08
19646	WLN: T66 BNJ BO C1 ENW	-	-	541576	Cc1cc(c2ccccc2[n+]1[O-])[N+](=O)[O-]	1.58	0.32	-1.11	0.33	-0.16	-0.19	0.37	0.04	-0.29	-0.25	-0.2	0.87	0.77	1.6	0.45	1.32	0.51	1.23	-1.65	-1.6	0.59	-0.86	1.39	2.05	-1.09	-1.25	0.24	0.35	-1.37	0.52	-1.28	0.19	-0.05	na	0.22	-1.83	0.44	0.03	-0.49	-0.4	0.11	1.97	-0.73	-1.77
19727	-	-	-	82556	Cc1c(C)[n+]([O-])c(C)c(C)[n+]1[O-]	-0.15	-0.15	-0.15	na	-0.15	-0.15	-0.15	-0.15	-0.15	0.32	-0.15	-0.15	-0.15	-0.15	-0.15	na	-0.15	-0.15	-0.15	na	-0.15	-0.15	-0.15	-0.15	-0.15	-0.15	-0.15	na	-0.15	-0.15	-0.15	-0.15	-0.15	na	-0.15	-0.15	-0.15	7.13	-0.15	-0.15	-0.15	-0.15	na	-0.15
19728	-	-	-	82557	CCCCCCOc1ccc(\C=N\NC(=S)N)cc1	-0.58	0.76	0.16	0.28	0.42	0.11	na	0.43	-1.15	-0.23	-0.73	-0.64	-0.53	0.12	0.31	0.14	0.17	0.6	1.72	1.12	0.74	2.06	0.97	-0.12	-0.02	0.56	0.36	-0.58	-1.03	-0.67	0.06	0.35	0.67	na	-2.05	0.27	-2.65	0.41	0.02	-0.14	-2.13	-0.96	2.08	1.32
19760	-	-	-	82569	OC(=O)C(Cc1ccccc1)N2C(=O)c3ccccc3C2=O	-0.24	-0.24	-0.24	-0.24	-0.24	-0.24	-0.24	-0.24	-0.24	na	-0.24	-0.24	-0.24	-0.24	-0.24	-0.24	-0.24	1.24	2.61	6.54	-0.24	-0.24	-0.24	na	-0.24	-0.24	-0.24	-0.24	1.48	-0.24	-0.24	-0.24	-0.24	-0.24	-0.24	-0.18	-0.24	0.85	-0.24	-0.24	-0.24	-0.24	-0.24	-0.24
19781	-	-	-	82585	Oc1ccc(CCCCCCc2ccc(O)cc2)cc1	-0.1	-0.41	-0.72	0.72	-0.22	0.48	0.64	0.89	-0.89	-0.59	0.11	-0.86	-0.55	-0.42	-0.65	-0.97	-0.04	-0.15	4.72	1.96	-0.09	2.29	-0.64	0.01	1.36	-0.73	0.29	-0.91	-0.97	0.17	-0.77	0.39	-0.62	na	-0.05	-0.49	-0.48	-0.1	-0.89	-0.17	-0.76	0.06	0.07	-0.32
19802	rhamnetin	-	-	82596	COc1cc(O)c2C(=O)C(=C(Oc2c1)c3ccc(O)c(O)c3)O	-0.87	-0.24	na	na	-0.98	0.24	-1.09	na	-0.4	na	0.74	-0.53	-0.57	-0.62	0.12	-0.73	na	-0.25	1.11	1.43	-0.09	0.3	0.34	-0.51	-0.35	-0.86	0.67	na	0.33	-0.21	-0.48	0.14	-0.48	-1	-0.65	-0.18	-0.62	-0.21	na	na	0	0.91	1.28	-1.88
19893	Fluorouracil	FDA approved	Ds|Rs|TYMS	82653	FC1=CNC(=O)NC1=O	1.34	-1.85	-1.3	-0.85	-0.44	-0.44	-0.41	1.66	-0.91	-1.11	-0.32	0.59	1.74	0.87	0.69	0.57	0.34	-0.1	0.02	0.57	0.26	0.31	0.98	1.29	0.66	-0.17	-0.35	-1.77	-0.25	0.26	-0.8	0.17	0.39	0.45	1.21	-1.69	0.34	-1.06	-1.44	0.37	-0.25	1.56	-0.16	0.23
19912	cryptopleurine	-	-	82656	COc1ccc2c3CN4CCCC[C@@H]4Cc3c5cc(OC)c(OC)cc5c2c1	0.22	na	na	na	na	0.22	na	0.22	0.22	0.22	0.22	0.22	0.22	0.22	-4.42	0.22	0.22	0.22	0.22	0.22	0.22	0.22	0.22	na	0.22	0.22	na	0.22	0.22	na	0.22	0.22	na	na	0.22	na	0.22	0.22	0.22	0.22	0.22	0.22	0.22	0.22
19942	tenulin	-	-	82679	C[C@@H]1C[C@@H]2OC(=O)[C@]3(C)[C@H]2[C@@H](OC3(C)O)[C@@]4(C)[C@H]1C=CC4=O	0.25	-0.17	-0.81	0.64	0.07	-0.37	-1.4	-0.39	-0.62	-1.4	-0.59	0.34	0.16	0.19	0.64	0.27	-0.12	0.18	1.32	1.58	5.28	0.21	1.4	1.23	0.06	0.37	0	0.04	0.11	0.02	0.12	0.19	-0.14	0.15	-1.4	0.02	-1.29	0.15	-1.13	-0.2	-1.4	na	1	0.64
19976	-	-	-	82697	Clc1ccc2Sc3ccccc3N(CCCN4CCCC45CCCCC5)c2c1	-0.26	0.27	-0.23	-0.33	-0.09	-0.63	-0.37	-0.38	-0.24	na	0.1	-1.28	1.58	-0.23	-0.51	1.14	-0.22	-0.27	1.26	4.96	1.35	1.44	1.67	1.5	-0.07	-0.26	-0.21	0.12	-0.3	-1.37	0.09	-0.44	-0.26	-0.17	-0.51	-0.18	-0.41	0.1	-1.28	-0.42	-0.64	0.43	0.05	-0.1
19987	meprdl	-	-	82706	C[C@H]1C[C@H]2[C@@H]3CC[C@](O)(C(=O)CO)[C@@]3(C)C[C@H](O)[C@@H]2[C@@]4(C)C=CC(=O)C=C14	na	na	na	na	na	-0.16	-0.16	-0.16	-0.16	-0.16	-0.16	-0.16	-0.16	-0.16	-0.16	-0.16	-0.16	-0.16	6.68	-0.16	-0.16	-0.16	-0.16	-0.16	-0.16	-0.16	-0.16	-0.16	-0.16	-0.16	-0.16	-0.16	na	na	-0.16	na	-0.16	-0.16	-0.16	-0.16	na	-0.16	-0.16	-0.16
19990	streptovaricin c	-	-	82709	COC(=O)C1C(O)C(C)C(O)C(C)\C=C/C=C(\C)/C(=O)Nc2c(C)c(OC(=O)C)c3C4=C(OCOC4=C(C)C(=O)c3c2O)\C(=C\C(C)(O)C(O)C(C)C1O)\C	0.88	1.45	-0.75	-0.75	0.27	-0.15	-0.75	-0.75	-0.75	3.97	-0.75	1.76	-0.75	1.14	-0.75	0.6	-0.75	0.89	0.2	1.19	-0.75	0.31	-0.05	-0.7	0.65	0.84	0.74	1.03	0.44	0.65	1.57	-0.75	-0.15	0.06	-0.75	-0.75	-0.75	0.05	-0.75	-0.75	-0.75	-0.75	-0.28	-0.53
20000	agrosol	-	-	541693	C[Hg]NC(=N)NC#N	na	na	na	na	na	-0.87	-1.01	-0.96	na	-0.55	-1.27	1.57	na	-0.74	0.96	-1.09	-0.88	1.29	0.75	1.05	1.59	0.73	1.11	0.55	0.86	1.24	-0.41	0.75	-0.53	-0.22	0.39	-0.49	na	na	-0.93	na	-1.06	1.53	-0.82	-0.36	-1.13	-1.33	1.88	-1.03
20200	Benzethonium Chloride	-	-	541724	[Cl-].CC(C)(C)CC(C)(C)c1ccc(OCCOCC[N+](C)(C)Cc2ccccc2)cc1	na	na	na	na	na	0.53	-1.54	0.29	-0.03	0.26	0.8	0.83	0.84	0.68	-2.28	0.75	0.74	0.15	0.62	1.45	0.37	0.35	1	0.47	0.98	0.81	0.44	0.46	0.57	1.01	0.87	0.95	na	na	-1.26	-0.39	-1.28	0.56	-0.61	0.7	-1.49	-0.01	0.72	0.81
20207	-	-	-	541729	[Cl-].C(Cc1ccncc1)SCc2ccccc2	-0.24	1.23	-0.24	-0.24	-0.16	-0.24	-0.24	-0.24	-0.24	na	-0.24	-0.24	-0.24	-0.24	-0.24	-0.24	-0.24	-0.24	-0.24	0.3	-0.24	-0.24	0.31	na	-0.24	-0.24	-0.24	0.46	-0.24	-0.24	0.27	-0.24	-0.24	-0.24	-0.24	0.07	-0.24	1.26	-0.24	-0.24	-0.24	-0.24	0.05	-0.24
20256	uridin	-	-	82889	OCC1OC(C(O)C1O)N2C=CC(=O)NC2=O	-0.19	na	-0.19	na	-0.19	-0.19	-0.19	-0.19	-0.19	-0.19	-0.19	-0.19	-0.19	-0.19	-0.19	-0.19	-0.19	-0.19	-0.19	-0.19	-0.19	-0.19	-0.19	-0.19	-0.19	-0.19	na	-0.19	-0.19	-0.19	na	-0.19	-0.19	-0.19	-0.19	-0.19	-0.19	-0.19	na	-0.19	-0.19	-0.19	na	-0.19
20514	-	-	-	83111	CCCCOCc1cc(CN2CCN(C)CC2)c(O)c3ncccc13	na	na	na	na	na	-0.08	1.46	-0.28	-0.8	-1.41	0.21	-0.76	-0.54	0.03	1.92	-0.83	-0.38	0.48	1.81	2.22	1.74	1.3	1.73	1.66	-0.43	-0.39	0.22	-0.58	-0.82	1.5	-0.38	0.1	na	na	-0.5	-0.5	0.06	-1.46	-0.36	0.05	-0.29	0.8	-0.63	-0.75
20527	dibask	-	-	83122	Oc1ccc(Br)cc1C(=O)Nc2ccc(Br)cc2	-0.1	-0.58	0.51	na	0.86	-0.99	-0.55	0.68	0.13	-0.5	0.46	-0.72	na	-0.54	0.19	-1.6	-1	-1	0.67	0.83	1.22	-0.13	2.06	na	-0.33	na	-0.69	-0.91	-0.43	1.27	-1.32	1.19	-0.55	na	-1.21	1.1	-0.47	1.73	1.12	1.87	0.21	1	0.01	1.01
20534	-	-	-	541768	[Cl-].CCN(CCO)CCNc1ccc(C)c2Sc3ccccc3C(=O)c12	0.7	0.65	0.42	-1.87	0.05	-0.4	0.59	0.49	-0.75	0.27	0.25	0.82	na	0.78	0.75	0.68	0.38	0.81	-2.18	-1.97	-2.58	-2	-1.51	-2.34	0.64	0.68	0.77	0.55	0.82	0.78	0.66	0.73	0.6	0.75	0.04	-1.47	0.63	-0.02	0.14	-0.84	0.27	0.93	0.75	1.09
20535	-	-	-	541769	[Cl-].CCN(CC)CCCNc1ccc(C)c2Sc3ccccc3C(=O)c12	1.11	1.04	-0.83	-1.06	0.45	-0.68	-0.12	-0.67	-0.4	-2.27	0.22	1.55	0.46	0.67	1.23	1.1	-0.49	0.71	-0.32	-0.99	1.3	0.73	0.91	1.15	0.62	1.52	1.52	-0.95	1.48	1.56	1.33	1.45	1.43	na	0.31	-1.25	-0.52	-1.15	-0.79	-1.01	-0.88	0.52	-1.66	-0.6
20644	-	-	-	83202	C(NC(=NCc1ccccc1)NCc2ccccc2)c3ccccc3	-0.2	-0.97	-0.93	na	0.26	0.39	2.31	-1.14	-1.02	1.29	-0.9	1.56	0.64	0.51	-1.42	0	0.76	0.35	-0.9	1.1	1.15	0.59	0.26	-0.16	0.02	0.68	0.44	na	-1.47	0.52	0.82	-0.9	0.83	na	-1.06	1.66	-1.24	0.85	-0.12	0.27	-0.66	0.14	-0.61	1.83
20909	isothan	-	-	541835	[Br-].CCCCCCCCCCCC[n+]1ccc2ccccc2c1	-0.15	-0.56	-0.82	-0.13	0.97	-0.51	-0.06	-0.85	-0.28	-0.41	1.14	-0.5	-0.32	-0.12	-1.52	0.94	1.01	-0.23	1.31	1.53	1.48	0.27	1.4	0.58	0.77	na	0.48	-0.79	-0.75	1.31	0.98	1.2	1.04	na	-0.98	1.14	-0.76	1.37	-0.36	0.35	-1.16	-0.85	0.63	0.96
21061	cresol	-	-	83536	Cc1ccc(O)cc1.Cc2cccc(O)c2.Cc3ccccc3O	-0.29	-0.29	4.51	-0.29	-0.29	-0.29	-0.29	-0.29	-0.29	na	-0.29	-0.29	-0.29	-0.29	-0.29	-0.29	-0.29	-0.29	2.35	-0.29	-0.29	-0.1	-0.29	na	-0.29	3.58	-0.29	-0.29	-0.29	-0.29	-0.29	-0.1	-0.29	-0.29	-0.29	-0.29	-0.29	na	-0.05	-0.29	-0.29	-0.29	3.63	-0.11
21075	pilocereine	-	-	83542	COc1cc2CCN(C)C(CC(C)C)c2c(Oc3c(OC)cc4CCN(C)C(CC(C)C)c4c3Oc5cc6C(CC(C)C)N(C)CCc6cc5OC)c1O	1	na	na	na	na	-0.06	0.27	0.34	1.03	0.29	0.87	1.17	-1.21	0.52	-1.45	-0.2	0.57	0.58	0.45	-0.62	0.32	0.99	-0.48	na	0.94	-0.22	na	0.21	0.13	1.21	-1.27	0.54	na	na	0.28	0.15	0.37	-0.09	na	-0.59	-0.43	0.65	1.15	-1.31
21206	6-Aminonicotinamide	-	-	83630	NC(=O)c1ccc(N)nc1	2.29	-0.43	0.66	0.17	-1.54	-0.01	0.68	0.48	0.15	0.11	1.27	0.17	-0.3	-1.35	0.04	0.93	-0.55	-0.96	0.25	-0.61	0.07	-0.42	0.39	0.16	1.02	-0.33	0.65	-1.11	0.92	1.9	1.74	0	0.73	0.16	-0.62	-0.08	0.27	-1.52	-0.38	0.38	-0.24	0.77	-0.98	-1.03
21276	2,6-dinitrochlorobenzene	-	-	83677	[O-][N+](=O)c1cccc(c1Cl)[N+](=O)[O-]	1.07	-0.66	-0.92	na	1.45	-0.56	-0.36	-0.48	-0.14	-1.04	0.05	-0.62	2.2	-1.35	-0.06	-0.59	0.04	-0.42	na	1.5	0.75	1.25	2.46	1.15	2.29	-0.44	0.13	-0.69	-0.65	-0.38	0.04	-0.45	-0.47	na	-0.28	-0.61	-0.77	-0.53	-0.92	-0.4	-0.62	-0.76	-0.1	-0.35
21356	-	-	-	83729	O=NN(CC(=O)NNc1ccccc1)CC(=O)NNc2ccccc2	0.3	0.78	-1.09	-0.37	0.44	-0.25	1.01	0.91	-1.1	-0.67	-1.11	0.51	0.6	-1.1	0.1	-1.1	1.56	0.67	0.66	1.84	1.8	0.7	0.06	-0.3	1.37	-0.62	0.75	-1.1	-0.12	0.27	-0.25	1.91	-0.16	na	-0.24	na	-1.1	-1.1	-1.1	-1.11	-1.11	0.67	1.33	-0.86
21434	-	-	-	83797	Cc1ccc(C)c2c(CC(=O)O)c(C)[nH]c12	0.17	2.13	0.87	-0.59	-0.08	-0.19	-0.43	-1.62	-1.58	na	0.2	0	0.57	0.07	-0.55	-0.15	0.41	-0.13	1.32	3.78	0.29	0.77	0.84	na	0.17	0.11	-0.05	1.49	-0.82	-0.38	0.52	-0.14	-0.11	0.45	-0.11	0.05	-1.35	na	0.32	-0.49	-1.3	0.48	0.95	1.55
21518	-	-	-	83874	CC(C)c1cc(CN(C)C)c(O)c(c1)C(C)(C)C	0.83	-0.72	0.21	-0.79	0.04	0.27	0.56	na	0.13	na	0.84	0.39	0.88	-0.76	0.12	-0.72	0.32	0.43	0.84	2.81	na	-0.08	1.17	na	0.73	0.25	-0.24	0.65	-0.22	1.03	0.98	-1.51	-0.72	-0.11	0.16	-0.26	0.2	na	0.31	-0.63	-2.72	0.74	0.91	-1.24
21531	-	-	-	83880	COc1ccc(cc1)C2(Cl)c3ccccc3N(c4ccccc4)c5ccccc25	1.26	-0.71	0.15	1.06	0.63	-0.7	0.57	-0.18	-0.46	0.33	3.02	0.11	0.33	na	-0.95	0.54	-1.32	0.28	-2.03	-0.24	0.42	-1.91	1.01	0.33	0.66	0.58	0.97	0.26	0.98	0.74	-0.77	1.19	0.87	na	0.15	0.82	0.14	-1.95	-1.1	0.45	0.6	-0.09	0.03	-0.72
21545	methanesulfonothioic acid, s-methyl ester (9ci)	-	-	83893	CSS(=O)(=O)C	-0.12	-0.23	-0.59	na	0.32	-0.24	-0.01	0.09	-1.13	-0.26	-0.37	1.89	-0.15	-0.72	-0.06	-0.23	-0.31	-0.55	5.93	-0.07	-0.24	1.72	1.89	0.31	-0.74	-0.12	-0.11	-0.13	0.05	-0.76	-0.03	0.13	0.1	na	-0.51	-0.15	-0.5	na	0.05	0.11	-1.13	-1.13	0.17	-0.01
21548	dthyd	-	-	83895	CC1=CN(C2CC(O)C(CO)O2)C(=O)NC1=O	1.91	-0.53	-0.27	-0.51	-0.39	-0.15	-0.56	-0.52	-0.32	-0.51	0.22	-0.31	-0.28	0.04	-0.68	-0.66	-0.77	-0.07	4.02	-0.77	-0.06	2.18	0	0.31	0.37	-0.11	0.46	-0.42	0.31	-0.7	-0.43	0.87	-0.51	-0.14	0.93	-0.57	0.46	-0.32	-0.6	0.28	0.58	1.33	-0.27	-0.8
21588	-	-	-	83916	CC(CCC(=O)O)(c1cc(Br)c(O)c(Br)c1)c2cc(Br)c(O)c(Br)c2	-0.25	-0.5	-0.54	0.26	0.47	-0.11	-0.53	0.03	-0.08	-0.05	0.06	-0.54	0.46	0.03	-0.03	-0.48	0.13	-0.4	7.15	0.75	-0.26	0.07	0.06	0.25	0.12	-0.1	0.38	0	0.13	0.48	-0.31	0.2	-0.19	-0.24	-0.54	-0.54	-0.51	-0.54	0.43	0.08	0.3	0.21	0.23	-0.44
21622	-	-	-	83947	C\C(=N\N1CC(CN2CCOCC2)OC1=O)\C=C\c3oc(cc3)[N+](=O)[O-]	0.71	-0.2	-1.21	1.8	0.36	0.24	-2.23	-0.16	-1.32	na	-0.5	0.37	-0.52	0.93	0.35	-0.65	-1.13	-0.59	5.15	-0.31	0.32	-0.16	1.2	0.44	-0.29	0.54	0.28	0.32	0.28	0.54	0.26	0.28	0.16	0.17	-0.4	-0.63	-0.41	0.66	-0.05	0	-0.96	-0.06	na	na
21662	-	-	-	83974	[O-][n+]1c2ccccc2[n+]([O-])c3cc(Br)ccc13	0.03	-0.6	-0.89	na	0.11	-0.13	-0.46	-0.14	-0.84	-0.66	-0.18	-0.46	-0.28	-1.45	-0.11	-0.38	-0.06	-0.46	4.38	1.76	0.74	3.54	0.3	1.41	1.1	-0.56	-0.31	-0.73	-1.24	-0.11	-0.35	-0.36	-0.36	na	0.06	-0.29	-1.09	na	-0.5	-0.5	0.52	0.09	-0.08	0.56
21666	phenazine di-n-oxide	-	-	83978	[O-][n+]1c2ccccc2[n+]([O-])c3ccccc13	0.24	0.33	-0.62	na	0.6	-0.62	-0.62	-0.62	-0.44	-0.62	-0.62	1.56	na	-0.62	-0.17	-0.44	na	-0.62	3.06	1.91	-0.62	3.6	1.47	1.77	-0.62	-0.62	0.68	-0.62	-0.62	0.53	-0.62	-0.62	-0.62	na	0.51	-0.62	-0.62	na	-0.62	1.05	1.35	0.79	-0.62	0.28
21669	2-methoxyphenazine, 5,10-dioxide	-	-	83980	COc1ccc2c(c1)[n+]([O-])c3ccccc3[n+]2[O-]	0.84	-1.01	-0.73	na	2.16	0.16	-0.29	-0.01	-0.19	-1.81	-0.35	-0.13	na	-1.3	0.17	-0.71	-0.34	-0.47	-0.05	1.72	0.12	2.82	-0.16	2.52	1.12	-1.04	1	-0.57	-1.96	-0.09	-0.05	-0.1	-0.32	na	0.58	-0.02	-0.67	na	-0.59	-0.46	-1.34	1.46	0.21	1.38
21681	-	-	-	83992	COc1ccc(cc1)N=Nc2c(N)nn(C)c2N	na	na	na	na	na	-0.2	-0.2	-0.2	-0.2	0.59	-0.2	-0.2	6.61	-0.2	-0.2	-0.2	-0.2	-0.2	-0.11	-0.2	-0.2	0.03	-0.2	1.8	-0.2	-0.2	-0.2	-0.2	-0.2	-0.2	-0.2	-0.2	na	na	-0.2	-0.2	-0.2	-0.2	-0.2	-0.2	-0.2	-0.2	-0.2	-0.2
21683	-	-	-	83994	Cc1ccc(cc1)N=Nc2c(N)nn(c2N)c3ccccc3	0.74	-0.86	0.03	0.68	0.11	-0.56	0.07	0.09	-0.75	-0.09	0.66	0.35	0.36	0.88	0.8	1.17	0.79	0.95	0	0.77	1.38	0.6	0.33	1.29	-0.7	-1	0.44	1	-0.99	0.14	-1.85	0.57	1.47	na	-0.03	-0.4	-0.15	-0.17	-2.26	-0.08	-0.66	0.43	0.64	-0.35
21702	-	-	-	541963	[Br-].CC(C)CNc1nc2ncnc(N)c2[nH]1	-0.14	-0.14	-0.14	-0.14	-0.14	-0.14	-0.14	-0.14	-0.14	na	-0.14	-0.14	-0.14	-0.14	-0.14	-0.14	-0.14	-0.14	-0.14	7.47	-0.14	-0.14	-0.14	na	-0.14	-0.14	-0.14	-0.14	-0.14	-0.14	-0.14	-0.14	-0.14	-0.14	-0.14	-0.14	-0.14	0.33	-0.14	-0.14	-0.14	-0.14	-0.14	-0.14
21715	-	-	-	84010	Clc1ccc(cc1)S(=O)(=O)C(Cl)(Cl)Cl	-0.11	-0.49	0.1	0.64	0.64	0.48	-0.81	-0.3	-2.01	0.04	-0.55	-0.35	0.57	0.03	0.78	-0.16	-0.32	-0.05	0.44	0.34	0.44	1.07	-0.34	1.69	0.38	2.67	0.46	-0.25	-0.65	-0.22	0.17	-0.72	1.12	na	-0.4	-0.64	-1.29	0.38	-0.74	-0.09	-1.85	-0.49	-0.24	-0.23
21728	sempervirine, nitrate	-	-	541970	O[N+](=O)[O-].C1CCc2cn3ccc4c5ccccc5nc4c3cc2C1	0.56	-0.22	0.31	-1.45	0.2	0.38	0.63	0.15	0.11	0.26	0.22	0.62	-0.16	0.44	-2.45	0.53	0.93	0.77	0.1	2.05	0.88	0.58	-0.39	0.83	na	na	0.78	0.29	0.62	0.6	-0.47	0.21	1.18	na	-1.17	-0.03	0.11	-0.37	0.19	0.26	0.43	1.08	0.86	na
21914	3,4-Benzpyrene	-	-	84204	c1ccc2c(c1)cc3ccc4cccc5ccc2c3c45	6.36	-0.23	-0.23	-0.23	1.27	-0.23	-0.23	-0.23	-0.12	-0.23	-0.27	-0.23	-0.23	-0.23	1.13	-0.23	0.42	-0.23	-0.23	-0.23	-0.23	-0.23	-0.23	-0.23	-0.23	-0.18	-0.23	-0.23	-0.23	-0.23	-0.27	-0.04	-0.23	-0.27	-0.27	0.94	-0.23	-0.23	-0.23	-0.23	1.62	-0.23	-0.23	-0.23
21970	L-alpha-Aminobutyric Acid	-	-	84258	Cc1ccc2cc3c(ccc4ccccc34)c5CCc1c25	4.37	0.16	-0.25	-0.25	3.87	-0.25	-0.25	-0.25	-0.25	-0.25	-0.25	-0.25	-0.25	-0.25	-0.25	-0.25	-0.25	-0.25	-0.25	-0.25	-0.25	-0.25	-0.25	0.02	-0.25	-0.25	-0.25	-0.25	-0.25	-0.25	-0.25	-0.25	-0.25	na	-0.25	-0.25	-0.25	2.36	-0.25	-0.25	-0.24	-0.25	-0.25	2.18
22070	pyrethrosin	-	-	541984	CC(=O)OC1\C=C(/C)\CCC2OC2(C)CC3OC(=O)C(=C)C13	0.59	-0.57	-0.65	-0.29	0.82	-0.99	-0.79	0.08	-1.05	-0.27	-1.09	1.49	-1	0.57	0.21	0.53	-0.85	1.51	1.25	1.69	1.09	0.74	1.27	0.84	0.35	1.09	0.78	-0.89	0.21	-0.2	-0.3	-0.41	-0.59	0.25	-1	-0.98	-1.09	1.46	-0.16	-0.73	-0.82	-0.88	2.09	-0.99
22201	pimm	-	-	542020	ClC1=C(Cl)C2(Cl)C3C(C(=O)N([Hg]c4ccccc4)C3=O)C1(Cl)C2(Cl)Cl	0.79	-0.02	0.78	0.27	2.18	-0.09	-2.4	-0.16	-0.01	0.15	0.26	0.72	-0.38	-0.02	1.1	-0.2	-2	1.36	1.63	-0.57	0.12	-0.24	-0.09	1.5	0.45	0.16	0.31	0.02	0.11	0.48	0.25	0.12	-0.06	na	-2.14	-1.73	-1.61	-0.24	-0.05	0.02	-2.28	-0.62	2.3	0.27
22225	-	-	-	542029	[Cd+2].OC(=O)C1C(C(=O)O)C2(Cl)C(=C(Cl)C1(Cl)C2(Cl)Cl)Cl	-0.27	-0.46	-0.59	2.35	0.16	-0.31	-2.06	1.32	-1.12	0.25	0.18	-0.44	-0.54	-0.27	-0.48	-0.33	-0.24	-0.56	-0.22	-0.77	-0.21	-0.51	0.72	1.59	-0.24	1.78	-0.37	0.37	-0.6	2.32	-0.16	1.28	0.57	0.46	-0.34	-0.41	-0.54	-0.37	-0.99	1.67	-0.27	1.31	3.55	-0.29
22227	-	-	-	542031	ClC1=C(Cl)C2(Cl)C3C(C(=O)N([Hg]c4cccs4)C3=O)C1(Cl)C2(Cl)Cl	1.58	0.16	-0.73	0.31	1.07	-0.11	-1.04	-0.56	-0.35	-0.08	1.18	0.06	-0.5	0.01	0.51	0.54	-2.56	0.27	1.72	0	1.72	1.44	-0.11	2.51	0.7	0.06	0.14	-0.23	0.04	-0.22	0.02	0.01	-0.16	na	-1.76	-0.42	-0.79	-0.24	-1.26	-0.29	-1.32	-1.01	2.4	0
22348	-	-	-	84524	Cc1nc2C(=O)c3ccccc3C(=O)c2n1c4ccc(Br)cc4	0.19	1.97	-0.43	na	-1.16	0.35	0.31	0.03	0.65	-0.75	0.66	0.04	-0.46	1.29	1.66	0.59	0.17	0.03	0.75	1.89	1.46	1.7	0.95	1.63	0.46	-0.18	-0.65	-1.28	-0.39	-0.37	-0.73	0.85	-0.31	-0.32	0.11	-1.56	-0.67	-1.44	-1.08	-1.18	-0.63	1.39	-0.22	-0.8
22600	-	-	-	84737	COc1cc(\C=C/[N+](=O)[O-])ccc1OCc2ccccc2	1	0.46	-1.12	0.8	0.03	-0.47	-1.27	0.19	-0.32	0.72	0.84	0.68	0.44	na	0.61	0.34	-0.64	0.93	-0.69	-0.18	0.22	-0.37	3.64	0.97	1.79	-0.24	0.71	-1.04	0.19	1.06	0.2	0.64	-0.09	na	-0.72	-1.06	-0.07	-3.71	0.02	0.21	-0.77	-1.22	0.24	-0.19
22709	ae 200	-	-	301139	O=C1N=CNc2nn[nH]c12	-1.6	0.14	-0.71	-0.16	-0.34	0.81	-0.08	0.22	-1.85	0.35	-1.1	-1.29	-1.02	0.51	-0.52	-0.39	-1.15	0.86	1.29	1.46	1.23	1.07	1.1	1.01	1.25	0.65	0.99	1.51	0.17	-1.13	-0.19	1.01	1	na	-2	-1.83	0.42	0.43	-0.01	-1.36	-1.78	-0.36	-0.36	-0.7
22842	cumostrol	-	-	84879	Oc1ccc2c(OC(=O)c3c2oc4cc(O)ccc34)c1	-0.77	na	na	na	na	-0.63	0.15	-0.26	-0.49	-0.64	0.39	0.68	-0.01	0.56	-0.13	0.21	-1.03	-0.2	2.17	2.41	-0.29	1.86	0.05	na	0.17	-0.49	na	-1.11	-1.11	2.76	-0.36	-0.25	na	na	0.19	-0.69	0.18	-0.92	0.23	-0.21	-0.18	0.39	3.1	-0.59
22945	wln: wnr cg dg fnw	-	-	84952	[O-][N+](=O)c1cc(Cl)c(Cl)cc1[N+](=O)[O-]	0.51	0.39	-2.16	na	-0.12	0.7	-0.05	0.46	na	-0.27	0.55	-0.93	na	-2.68	0.06	-0.47	-0.13	0.03	-0.97	0.62	0.28	3.7	-0.48	0.63	0.32	0.11	-0.23	0.27	0.16	-2.23	0.45	0.4	-0.44	na	0.36	0.07	0.11	na	-0.38	0.46	-2.32	-0.12	0.65	0.57
22984	-	-	-	84981	COc1ccccc1\C=C(/C)\[N+](=O)[O-]	2.13	-0.72	-1.02	na	0.54	-0.24	-0.4	-0.02	-0.31	-1.47	-0.03	-0.06	-0.86	-0.32	-0.16	-0.72	-0.01	-0.36	5.14	-0.09	0.01	2.01	1.1	0.15	1.06	-0.07	0.25	-0.15	-0.25	-0.07	-0.02	0.09	-0.12	na	-0.31	-0.65	-0.05	na	-0.16	-0.23	-1.81	-0.12	0.23	0.08
22994	-	-	-	542185	[Cl-].CCCCCCCCCCC(C[N+](C)(C)C\C=C\c1ccccc1)C(O)c2ccccc2	0.15	0.09	na	-0.44	0.02	0.2	-0.35	-0.31	0.32	0.74	0.26	-0.01	-0.09	0.13	-0.76	0.65	0.56	-0.17	0.1	0.82	0.47	0.02	0.18	-0.34	2.06	0.32	-0.39	-0.17	-0.09	-0.08	-0.12	0.37	-0.12	na	-0.14	na	-0.79	2.83	-0.02	-0.24	-0.37	-0.24	0.33	1.03
23159	-	-	-	85109	COC(=O)CCC(C)C1CCC2C3CCC4CC5CCC4(C)C3(O5)C(Br)C(Br)C12C	-0.25	-0.25	-0.25	-0.25	0.71	-0.25	-0.25	0.07	-0.25	-0.25	-0.25	-0.25	-0.25	0.22	-0.25	0.9	-0.25	-0.25	na	7.06	-0.25	-0.25	0.53	-0.25	-0.25	-0.25	-0.25	-0.25	-0.25	0.38	-0.25	-0.25	-0.25	-0.25	-0.25	-0.25	-0.25	-0.25	1.33	-0.25	-0.25	-0.25	1.21	-0.25
23162	Nandrolone phenpropionate	FDA approved	Ho|NonCan:Ste	85111	C[C@]12CC[C@H]3[C@@H](CCC4=CC(=O)CC[C@H]34)[C@@H]1CC[C@@H]2OC(=O)CCc5ccccc5	0.28	-0.15	2.72	-0.03	-0.37	0.24	0.24	0.11	-0.11	-0.97	0.25	-0.05	-1.03	-0.21	-0.66	-0.14	-0.26	-0.33	-0.02	3.35	-0.24	-0.09	0.31	0.58	0.21	0.03	-0.41	-1.47	0.03	0.58	-0.76	1.06	-0.58	na	-0.74	3.6	-0.36	-0.24	0.09	-0.27	-0.2	0.06	-0.3	-0.33
23173	-	-	-	85116	CC(=O)Nc1ccc2c(c1)\C(=N\c3ccc(cc3)C(=O)O)\c4ccccc24	2.35	na	-0.37	0.13	0.52	-0.43	-0.4	na	0.01	na	-0.43	-0.02	-0.43	-0.43	0.18	-0.04	0.07	-0.43	0.56	6.44	-0.09	0.42	0.33	na	0.07	-0.43	-0.42	na	-0.43	0.58	-0.43	-0.36	-0.43	-0.43	-0.43	0.15	-0.32	0.29	0.26	-0.43	-0.16	0.17	-0.17	0.14
23297	-	-	-	85221	Cc1cccc(c1)\N=C/2\c3cc(ccc3c4c2cc(cc4[N+](=O)[O-])[N+](=O)[O-])[N+](=O)[O-]	-0.21	0.96	-0.94	0.53	1.21	-0.22	-1.93	-1.45	-1.23	0.17	0.89	0.57	-0.25	1.42	0.78	0.31	0.05	1.19	0.39	0.56	0.74	0.46	0.82	1.24	1.5	0.11	1.08	-0.41	-1.14	-0.03	-0.31	0.06	0.51	na	-1.04	0.05	0.26	0.94	0.05	-0.01	-1.19	0.46	0.24	-0.13
23345	ptsm	-	-	85260	CNC(=S)N\N=C\C(=N\NC(=S)NC)\C	na	na	na	na	na	-0.39	-0.39	-0.39	-0.39	na	-0.39	-0.39	-0.39	3.32	-0.39	na	-0.39	-0.39	na	na	na	2.4	2.11	na	-0.39	-0.39	-0.39	-0.39	-0.39	-0.39	na	-0.39	na	na	-0.39	-0.39	-0.39	na	na	-0.39	2.48	-0.39	-0.39	na
23416	-	-	-	85311	COc1ccc(\C=C(/C#N)\c2ccc(OC)cc2)cc1	-0.48	-0.32	-1.02	-0.02	-0.29	-1.18	0.81	0.06	-1.03	-1.07	0.07	0.05	0.88	0.9	1.26	0.91	1.38	1.06	0.68	0.4	1.64	1.11	0.68	1.88	0.41	-1.18	0.79	-1.18	-1.18	1.21	-1.18	0.61	2.9	na	-1.18	0.34	-0.89	-0.04	-1.18	0.66	-1.18	0.88	-0.51	-0.57
23418	-	-	-	542265	[Cl-].OC(CCNCc1ccccc1)c2ccc3ccccc3c2	-0.45	0.41	0.01	na	-0.36	0.21	-1.12	0.48	-0.33	-0.75	0.48	0	-1.35	-0.19	0.01	-0.24	0.46	0.11	6.01	0.14	-0.11	-0.98	-0.34	-1.3	1.01	-0.15	-1.34	0.02	0.28	0.43	0.32	0.16	-0.25	na	0.2	-1.25	0.16	na	-0.34	-0.89	-0.31	0.42	0.23	0.61
23477	-	-	-	85351	CC\C(=C/c1ccc(Cl)c(Cl)c1)\[N+](=O)[O-]	1.02	-0.35	-0.91	na	-0.61	0.03	0.02	0.15	-0.23	-1.08	0.18	0.32	0.34	-1	0.38	-0.87	-0.63	-0.67	na	0.97	-0.06	3.76	0.13	1.35	2.83	0.12	0.62	-0.17	0	0.08	0.11	0.11	0.33	na	-0.03	-0.5	-0.62	na	-0.14	-0.22	-3.35	-0.28	0.31	0.4
23615	deoxyuridine	-	-	85466	OCC1OC(CC1O)N2C=CC(=O)NC2=O	0.55	-0.23	-0.23	-0.23	-0.23	-0.23	-0.23	-0.23	-0.23	-0.23	-0.23	-0.23	-0.23	-0.23	-0.23	-0.23	-0.23	-0.23	5.57	-0.23	-0.23	4.47	1.96	-0.23	-0.23	-0.23	-0.23	-0.23	-0.23	-0.23	-0.23	-0.23	-0.23	na	-0.23	-0.23	-0.23	-0.23	-0.23	-0.23	-0.23	-0.23	-0.23	-0.23
23676	-	-	-	85478	CC(C)N(Cc1ccc(CN(C(C)C)C(=O)CCl)cc1)C(=O)CCl	-0.24	-0.53	-0.91	-0.37	-0.17	-0.2	-0.33	-0.21	-0.58	0.16	-0.29	-0.57	-0.47	-0.19	0.06	0.11	-0.28	-0.01	2.28	-0.43	-0.65	-0.68	-0.51	2.62	2.26	2.89	-0.36	-0.7	-0.7	1.64	na	0.46	-0.24	na	-0.82	-0.7	0.74	-0.34	-1.15	0.38	-0.7	-0.45	3.14	1.17
23759	Testolactone	FDA approved	Ho	85554	C[C@]12CC[C@H]3[C@@H](CCC4=CC(=O)C=C[C@]34C)[C@@H]1CCC(=O)O2	-0.42	na	na	na	na	-0.13	-0.4	-0.4	-0.4	2.11	-0.4	-0.42	-0.07	-0.4	-0.4	-0.4	-0.4	-0.35	1.43	1.89	1.76	-0.06	-0.33	1.54	-0.35	-0.35	-0.37	-0.4	-0.34	-0.14	-0.15	1.3	na	na	-0.25	-0.08	-0.33	4.81	-0.4	-0.4	-0.4	-0.16	2.2	-0.36
23766	-	-	-	542316	[Cl-].CCN(CC)CCCC(C)Nc1nc(C)cc(Nc2ccc3nc(C)cc(N)c3c2)n1	-0.09	-0.04	0.07	0.23	-0.03	0.14	4.52	0.18	0.07	0.21	0.02	-0.24	0.01	-0.11	-0.86	0.07	0.23	-0.18	0.38	na	0.01	na	1.19	4.64	0.26	0.07	-0.14	-0.48	0.08	-0.86	-0.19	-0.24	0.42	na	-0.86	-0.44	-0.23	na	-0.86	-0.11	0.33	0.08	0.09	-0.02
23833	-	-	-	85605	Cc1ccc(cc1)S(=O)ON2CCC(CC2)(C(=O)O)c3ccccc3	-0.17	-0.17	-0.17	-0.17	-0.17	-0.17	-0.17	na	-0.17	-0.17	-0.17	-0.17	-0.17	-0.17	-0.17	-0.17	-0.17	-0.17	-0.17	-0.17	-0.17	-0.17	-0.17	na	-0.17	-0.17	-0.17	na	-0.17	-0.17	-0.17	-0.17	-0.17	-0.17	-0.17	0.98	-0.17	0.65	-0.17	-0.17	-0.17	-0.17	-0.17	-0.17
23856	-	-	-	85624	COc1ccc(\C=C\[N+](=O)[O-])cc1	0.75	-1.13	0.41	na	na	0.45	0.54	0.92	0.29	-0.91	0.18	0.18	5.16	-0.24	0.25	0.36	0.37	0.47	na	0.49	0.29	0.48	na	0.75	0.71	-1.11	0.48	-1.16	-0.12	-0.7	0.44	-0.91	0.82	na	0.57	-0.81	-0.4	na	0.27	-0.56	-1.04	-0.27	-1.17	0.28
23863	-	-	-	85627	C\C(=C/c1ccc(Cl)c(Cl)c1)\[N+](=O)[O-]	2.01	-0.11	-0.69	na	na	0.44	-0.87	-0.07	-0.29	-1.04	0.17	na	-1.09	-0.49	0.48	-0.9	-0.06	0.9	na	0.32	0.3	2.12	na	1.39	2.44	-0.1	1.29	-0.04	-0.24	-0.07	0.53	-0.28	-0.19	na	0.03	-0.1	-0.35	na	-0.33	-0.22	-2.74	-3.18	0.23	-0.15
23904	-	-	-	542334	[Cl-].CN1CCCC(C1)C(=O)OCC(=O)C2(O)CCC3C4CCC5=CC(=O)CCC5(C)C4C(O)CC23C	-0.03	1.58	-1.49	-0.42	0.24	-0.74	-0.68	2.61	0.6	1.24	1.57	-0.52	0.65	0.48	-0.59	0.2	-1	1.01	1.53	1.77	0.46	-0.53	1.6	2.72	0.27	-0.44	-0.89	-0.63	-0.5	-0.62	-0.55	-0.53	0.01	0.24	-0.38	-0.46	-0.22	-2.05	-0.45	-0.73	-0.66	0.13	-0.47	-0.93
23925	-	-	-	542343	[Cl-].COc1ccc(cc1)c2cc(C(O)C3CCCCN3)c4ccccc4n2	0.52	0.5	-1.28	-1.17	0.85	-0.67	-1.1	-0.55	-0.91	na	0.5	1.38	1.12	-0.29	-1.02	0.8	0.32	-0.33	0.78	-1.03	1.25	0.62	1.35	3.23	1.42	-1.07	1.19	0.04	1.02	-0.54	1.37	0.66	0.87	0.25	-0.97	-0.64	-0.86	0.88	-1.37	-0.95	-0.64	0.87	-0.54	-0.69
23936	-	-	-	85677	C\C(=N\Nc1ccc(cc1)[N+](=O)[O-])\CCC(=O)O	-0.28	0.41	-1.07	-0.59	0.78	-0.38	1.03	0.86	-1.07	-1.07	-1.07	0.82	0.51	0.69	0.83	-1.07	1.61	0.97	1.71	1.28	1.83	0.7	-0.76	0.26	1.17	-0.83	1.27	-0.84	-1.07	0.21	-0.87	1.91	0.68	na	0.68	-0.37	-1.07	-1.07	-1.07	-1.07	-1.07	0.87	1.68	-1.07
23994	butyl maleurate	-	-	85723	CCCCOC(=O)\C=C/C(=O)NC(=O)N	0.91	0.27	-0.28	na	0.69	-0.15	-1.67	-0.37	-1.4	0.25	-0.5	0.75	0.06	0.84	0.54	na	-0.4	0.68	0.5	-0.21	-0.85	-1.25	1.9	-1.11	0.32	0.66	0.34	na	0.13	-0.34	-0.06	0.58	-0.38	na	-1.03	-0.24	-0.92	1.26	0.04	-0.41	-1.63	-0.89	na	0
24030	1,4-benzenediamine (9ci), n-butyl-n'-phenyl-	-	-	85758	CCCCNc1ccc(Nc2ccccc2)cc1	0.64	-1.43	0.21	1.01	1.76	-1.1	0.35	-0.94	0.19	-0.48	0.58	1.05	0.05	0.95	-1.74	0.42	0.54	0.22	0.97	1.46	1.22	0.84	1.7	na	0.03	0.62	-0.08	na	-0.77	1.05	na	-0.44	0.81	na	0.42	0.72	-1.21	0.76	-1.01	0.87	-1.86	0.35	na	0.08
24037	-	-	-	542353	[I-].CC(=O)Nc1ccc2c3ccccc3\C(=C\c4ccc(cc4)[N+](C)(C)C)\c2c1	0.23	3.64	0.06	0.11	0.79	-0.98	-0.4	na	0.76	0.46	1.19	1.22	-0.72	-1.45	-1.73	0.06	0.24	-0.32	0.84	0.67	0.36	0.19	0.67	na	-0.46	-0.12	1.43	na	0.05	0.71	0.31	-0.46	0.02	0.19	0.15	0.56	-0.47	1.22	0.79	-0.97	0.72	0.09	0.19	0.06
24047	-	-	-	542356	[I-].CN(CCc1ccccn1)c2ccc3c(Cc4ccccc34)c2	-0.31	2.44	1.87	0.15	-0.65	1.35	0.43	na	-0.25	-0.14	1.63	0.05	-0.88	0.55	2.28	-0.51	0.18	-1.6	0.68	-0.34	0.82	1.61	0.21	na	-0.01	0.76	-0.73	na	-0.86	0.37	-0.71	0.63	-0.95	-0.63	0.27	-0.03	0.01	0.68	0.13	-0.78	-0.63	1.52	0.92	0.01
24076	-	-	-	542360	[Na+].CCN(CC)COC(=S)S	-0.5	0.02	-0.53	-0.5	-0.5	-0.41	-0.4	-0.51	-0.53	0.07	0.1	-0.39	-0.19	-0.06	-0.53	-0.1	-0.38	0.21	3.99	3.95	0.03	0.24	na	2.41	-0.08	-0.23	-0.11	1.64	-0.53	0.28	0.13	-0.43	-0.03	-0.3	-0.53	-0.53	-0.16	-0.53	-0.53	-0.53	-0.53	0.09	1.24	-0.51
24113	-	-	-	85795	CN(C)CCCN1c2ccc3ccccc3c2Sc4cccc(Cl)c14	-3.81	0.14	3.95	-1.54	-0.23	-0.72	-0.13	na	-0.91	-0.62	0.29	0.55	0.6	-0.4	-0.28	0.34	0.54	0.51	0.54	0.79	0.6	0.43	0.65	na	0.57	-0.07	0.62	0.44	0.45	0.43	0.67	0.59	0.48	0.2	-1.04	1.11	0.46	1.14	0.13	-1.5	-0.17	0.62	0.45	1.17
24189	-	-	-	85861	[O-][N+](=O)c1ccc(\C=C\2/N=C(OC2=O)c3ccccc3)cc1	-0.56	-0.22	0.48	1	0.57	0.13	0.13	1.59	-0.11	0.54	0.71	-1.14	-1.14	-1.12	-1.14	-1.14	-0.45	-1.14	1.12	0.47	-1.14	1.02	0.23	3.14	0.38	na	-1.14	0.34	-1.14	-0.68	-1.14	0.37	-1.14	-1.14	-0.91	0.03	0.23	0.94	2.55	0.47	-1.14	-1.14	1.54	0.32
24500	56336	-	-	85942	COC1=CC(=O)C=C(OC)C1=O	0.13	na	na	na	na	1.1	-0.19	-1.12	-1.23	-1.09	-0.98	-0.1	-1.09	0.57	-1	-1.3	-0.34	0.72	2.1	1.11	0.69	1.74	0.83	na	0.76	-0.86	na	0.09	-0.7	0.78	0.01	0.74	na	na	-1.2	0.59	-1.02	1	0.59	0.23	0.97	-0.88	0.27	-0.03
24559	Mithramycin	FDA approved	Db|Rs	85982	CO[C@@H]([C@@H]1Cc2cc3cc(OC4CC(OC5CC(O)C(O)C(C)O5)C(O)C(C)O4)c(C)c(O)c3c(O)c2C(=O)[C@H]1OC6CC(OC7CC(OC8CC(C)(O)C(O)C(C)O8)C(O)C(C)O7)C(O)C(C)O6)C(=O)[C@@H](O)[C@@H](C)O	0.36	-0.32	0.42	0.43	0.46	0.19	0.21	0.27	0.2	0.22	0.31	0.15	0.14	0.35	-0.43	0.12	0.2	0.11	0.01	-0.01	0.17	0.13	0.23	0.15	0.33	0.27	0.15	0.36	0.3	0.26	0.1	0.39	-1.2	0.11	0.08	-0.07	0.24	0.15	0.28	0.11	0.26	0.31	0.28	0.07
24692	-	-	-	86047	BrC1=CC=C(Br)C(=O)C(=C1)Br	0.1	-0.14	-0.68	-0.19	0.87	-0.4	-1.54	-0.1	-1.93	-0.05	-0.13	2.12	-0.56	0.15	0.8	0	-0.4	1.9	1.74	0.98	1.33	1.46	1.22	1.58	0.63	0.48	0.15	-0.31	-0.36	-0.61	-0.09	-0.01	-0.06	na	-1.61	-0.01	-0.33	0.13	-0.53	0	-1.99	-0.99	2.08	-0.19
24799	-	-	-	86145	ClC(C(Cl)c1ccccc1)C(=O)c2ccccc2	1.55	-0.02	-1.49	0.27	0.18	-0.56	-1.93	0.05	-1.07	-1.74	-0.33	0.57	0.6	1.05	0.52	0.57	-0.26	1.08	0.85	0.03	0.25	0.4	0.43	2.87	1.07	na	0.52	-0.18	0.32	0.08	na	0.84	0.44	na	-2.41	-0.71	-1.22	0.41	0.49	-0.06	-1.99	-1.03	0.83	-0.14
24817	peltatin a	-	-	86162	COc1cc(cc(OC)c1O)[C@H]2[C@@H]3[C@H](COC3=O)Cc4c(O)c5OCOc5cc24	0.26	na	na	na	na	0.26	0.26	0.26	0.26	-2.26	0.26	0.26	0.13	0.26	0.26	-2	0.26	0.36	0.26	0.26	0.26	0.26	0.26	na	0.16	0.16	na	0.26	0.16	0.26	0.26	0.26	na	na	0.26	0.26	0.26	na	na	0.26	0.26	-1.27	0.26	0.26
24818	podophyllotoxin	-	-	86163	COc1cc(cc(OC)c1OC)[C@H]2[C@@H]3[C@H](COC3=O)[C@@H](O)c4cc5OCOc5cc24	0.2	0.2	0.18	0.2	-6	0.2	0.2	0.2	0.2	0.2	0.2	0.2	0.18	0.2	0.2	0.2	0.2	0.2	0.2	0.2	0.2	0.2	0.2	0.2	0.2	-1.89	0.2	0.2	0.2	0.18	-4.58	0.2	0.2	0.22	0.2	0.2	0.2	-1.19	0.2	0.2	0.2	0.2	0.2	0.2
24819	peltatin b	-	-	86164	COc1cc(cc(OC)c1OC)[C@H]2[C@@H]3[C@H](COC3=O)Cc4c(O)c5OCOc5cc24	0.4	na	0.38	0.38	-2.67	0.4	0.14	0.41	0.4	-1.36	0.4	0.4	0.36	0.4	0.41	0.21	0.4	0.4	-0.74	0.4	-0.53	0.35	0.36	-3.15	0.03	0.37	0.38	0.4	-3.01	0.4	0.36	0.4	0.38	na	0.4	-0.73	-1.15	0.42	0.38	0.4	0.4	-0.34	0.4	0.4
24871	l-arctigenin	-	-	86207	COc1ccc(CC2COC(=O)C2Cc3ccc(O)c(OC)c3)cc1OC	-0.33	-0.15	-0.42	0.04	1.12	-0.42	2.89	-0.42	-0.42	-0.03	-0.42	-0.42	na	-0.42	-0.42	-0.42	-0.42	-0.42	1.13	-0.42	1.11	2.16	-0.33	-0.33	1.26	-0.42	-0.42	-0.42	-0.42	3.15	0.11	-0.42	-0.42	-0.42	-0.16	0.58	-0.42	0.83	-0.42	2.16	-0.42	-0.51	-0.42	-0.2
24913	-	-	-	86245	CN(C)C(=S)SCc1ccccc1	-0.31	-0.3	-0.31	-0.21	5.81	-0.31	-0.31	-0.31	-0.31	2.53	-0.31	-0.31	na	-0.17	-0.31	-0.31	-0.31	-0.31	-0.31	-0.3	na	na	na	na	-0.31	0.69	-0.31	-0.17	-0.31	-0.31	-0.13	-0.31	-0.31	-0.31	-0.31	-0.31	-0.31	-0.21	0.16	-0.31	-0.31	-0.31	0.93	-0.31
25028	4-amino-1,2-naphthoquinone	-	-	86348	NC1=CC(=O)C(=O)c2ccccc12	0.32	0.61	0.46	na	0.21	-0.23	0.39	-0.45	-0.37	0.26	-0.28	-0.79	-1.58	0.38	-0.69	-1.08	-0.18	-0.13	na	0.49	-0.38	-0.51	0.58	-0.58	0.03	0.62	0.83	na	0.97	0.15	1.68	2.51	3.46	na	-0.88	-0.19	-0.16	-0.98	-0.24	0.33	-0.92	-1.17	-0.03	-0.31
25154	Pipobroman	FDA approved	A7|AlkAg	86412	BrCCC(=O)N1CCN(CC1)C(=O)CCBr	0.06	-0.75	-1.09	-0.37	-0.52	0.62	0.14	0.05	-0.35	-0.22	0.25	-0.53	-0.32	-0.1	-0.31	-0.57	-0.49	-0.41	1.99	2.13	-0.78	2.04	-0.51	2.53	0.16	-0.52	0.34	-0.72	-0.48	-0.05	-0.37	1.85	-0.36	-0.18	0.47	-0.69	-0.05	-0.79	-0.3	0.22	-0.76	2.55	0.11	-0.57
25434	-	-	-	86614	COc1ccc2N(C(C=Cc2c1)C#N)C(=O)c3ccccc3	0.41	0.41	0.41	-0.89	na	-1.38	0.41	0.41	0.41	0.41	0.41	0.41	0.26	0.41	0.41	0.41	0.41	0.41	0.41	0.41	0.41	0.41	0.41	0.41	0.41	na	0.41	0.41	-2.81	0.41	-4.37	0.41	0.41	na	0.41	0.41	0.41	-1.1	-2.35	0.41	-1.3	0.41	0.41	-0.64
25454	-	-	-	86633	COc1ccc(cc1)C(O)(c2ccccc2)c3nccc4ccccc34	0.42	-0.15	0.32	-0.31	-1.9	-0.72	-0.07	na	-0.68	na	-0.66	0.38	na	0.31	0.35	-0.18	0.11	na	1.24	1.09	0.92	1.1	-0.16	-0.21	0.22	4.52	0.9	na	-2.03	0.68	-0.22	0.57	0.61	0.74	-0.14	-0.68	0.2	na	na	-1.04	-0.36	0.09	0	-0.48
25463	Rubremetinium chloride	-	-	542528	[Cl-].CCC1C[N+]2=C(c3cc(OC)c(OC)cc3CC2)c4c1cc5c6cc(OC)c(OC)cc6CCn45	1.17	0.5	-0.16	0.31	1.74	0.02	-0.64	0.07	0.29	0.78	0.51	1.19	0.37	0.23	-1.53	0.11	0.96	-0.2	-0.03	0.41	0.67	-0.12	2.03	0.15	-0.05	na	-0.03	0.32	0.68	1.15	na	0.68	0.88	na	-1.33	-0.69	0.02	0.77	-0.83	0.28	-1.82	0.26	0.75	-0.51
25485	uabaina	-	-	86662	CC1OC(OC2CC(O)C3(CO)C4C(O)CC5(C)C(CCC5(O)C4CCC3(O)C2)C6=CC(=O)OC6)C(O)C(O)C1O	-0.71	-2.57	-0.48	0.44	0.77	-0.02	0.12	0.78	-0.43	0.65	-0.46	-0.7	-2.07	0.61	0.3	-0.22	-0.96	-0.9	na	na	-0.55	0.67	-0.63	0.39	-0.53	0.36	-0.98	-0.33	-3.2	0.34	-0.71	-0.75	-0.87	-0.5	1.26	1.37	1.15	-1.51	-0.1	1.32	0.35	1.17	0.42	-0.66
25703	-	-	-	86787	C(c1ccc(cc1)\N=C(\C(c2ccccc2)c3ccccc3)/N4CC4)c5ccc(cc5)\N=C(/C(c6ccccc6)c7ccccc7)\N8CC8	0.51	-0.67	-0.56	-0.55	0.66	0.12	-0.44	-0.92	-0.74	na	-0.71	0.46	-0.51	0.21	-0.51	0.51	-0.1	-0.1	0.48	0.24	0.75	na	0.37	1.25	1.11	-0.85	-0.81	-0.2	-0.45	0.09	-0.63	0.76	-0.39	na	-0.24	-0.51	-0.72	na	-0.83	-0.55	-1	0.98	0.49	1.53
25818	4-chloro-3-nitrophenyl methyl sulfone	-	-	86863	CS(=O)(=O)c1ccc(Cl)c(c1)[N+](=O)[O-]	0.49	-0.18	-1.03	-0.45	0.12	-0.43	-0.43	-0.49	0.26	-0.1	-0.09	-0.22	0.49	0.21	1.57	2	-0.03	0.22	-0.49	-0.53	1.33	-1.19	-0.99	-0.09	0.64	-0.65	-0.27	-0.82	-0.37	0.19	-0.15	-0.07	-0.46	na	-0.5	-0.43	-0.15	-0.4	-0.06	-0.22	-0.45	-0.41	-0.23	-0.38
25830	-	-	-	86875	Cc1ccc(cc1)S(=O)(=O)Oc2ccc(cc2[N+](=O)[O-])[N+](=O)[O-]	0.38	-0.27	-1.85	0.02	-1.39	0.56	-0.87	0.26	-1.55	-0.28	0.49	0.27	na	0.75	0.57	0.56	-0.27	0.42	3	-0.99	2.81	0.49	1.09	na	0.72	-0.9	1.03	0.33	-1.17	0.71	0.93	-1.11	0.77	na	-0.6	-1.6	-1.23	0.32	-0.89	-0.15	-1.27	-1.4	na	1.09
25846	-	-	-	86891	Cc1cc(C)c(c(C)c1)S(=O)(=O)Oc2ccccc2[N+](=O)[O-]	-0.17	-0.5	0.48	-0.35	-0.89	-0.75	0.3	0.16	-0.62	0.3	0.06	-0.22	-0.18	0.46	0.73	1.36	1.18	1.49	0.09	1.86	1.94	0.31	-0.17	1.78	-0.38	0.51	0.94	-0.44	-0.92	0.21	-0.74	0.04	2.49	na	-0.64	-0.42	-0.38	0.39	-1.46	-0.76	-0.7	-0.1	0.93	-0.33
25861	-	-	-	542622	Cc1c(Cl)c(cc2c1N=CNS2(=O)=O)S(=O)(=O)N	-0.13	-0.13	-0.13	-0.13	-0.13	-0.13	-0.13	na	-0.13	-0.13	-0.13	-0.13	-0.13	-0.13	-0.13	-0.13	-0.13	-0.13	-0.13	na	-0.13	-0.13	-0.13	na	-0.13	-0.13	-0.13	na	-0.13	-0.13	-0.13	-0.13	-0.13	-0.13	-0.13	7.35	-0.13	-0.13	-0.13	-0.13	-0.13	-0.13	-0.13	-0.13
26037	-	-	-	86977	CN(C)CC(O)c1ccc(\C=C\c2ccc(Cl)cc2)cc1	0.22	0.14	0.36	na	-1.18	0.37	0.32	0.03	-0.74	0.13	0.32	0.13	0.3	0.4	0.22	na	0.18	0.24	-0.33	0.86	0.81	0.36	-1.77	2.76	0.22	0.25	0.17	na	0.02	-1.06	0.21	0.23	0.23	na	-0.01	0.54	-0.88	0.64	-3.11	0.22	0.32	0.41	na	0.71
26040	1-piperidineethanol, .alpha.-[p-(p-chlorostyryl)phenyl]-	-	-	86979	OC(CN1CCCCC1)c2ccc(\C=C\c3ccc(Cl)cc3)cc2	-0.91	-0.91	0.09	-0.91	-0.91	-0.91	0.39	0.29	-0.91	na	-0.91	1.68	0.21	0.46	1.08	2.16	1.63	0.18	-0.4	3.12	0.51	-0.91	0.95	-0.91	na	-0.18	1.42	0.97	1.26	1.26	1.31	1.13	-0.03	-0.09	-0.91	-0.91	-0.83	0.07	-0.91	-0.91	-0.91	-0.03	1.33	1.03
26045	5,7-dichloroisatin	-	-	86984	Clc1cc(Cl)c2NC(=O)C(=O)c2c1	0.04	-0.16	0.2	0.07	na	na	0.15	0.14	-2.4	1.65	-0.16	-0.31	-0.87	-0.03	-0.12	-0.53	-0.69	0.03	-0.17	2.98	-0.62	0.07	na	0.63	0.4	3.28	-0.05	0.45	0.09	0.31	0.02	0.26	2.15	1.07	-0.03	0.38	0.03	-0.35	0.04	-0.31	-2.4	-0.15	na	0.1
26074	-	-	-	87011	CN(C)CC(O)c1ccc(Cl)c2ccccc12.Cc3ccc(cc3)S(=O)(=O)O	-0.04	0.16	-0.2	-0.68	0.56	-0.58	0.28	-0.35	-0.95	0.83	-0.2	0.49	0.89	-0.53	-1.18	-0.35	-0.52	-1.11	0.59	1.26	3.47	0.72	2.26	na	0.43	0.03	0.76	0.98	0.6	0.78	0.55	0.74	0.47	0.25	-1.04	-1.31	-0.55	0.89	-0.09	-1.08	-1.31	0.06	0.01	-0.34
26081	-	-	-	542658	[Cl-].COc1ccc(C(=O)CCN(C)C)c2ccccc12	1.76	0.14	-0.05	0.14	0.72	0.01	-1.71	0.4	-1.62	-0.07	0.18	0.17	0.19	-0.02	0.01	-0.21	0.1	0.18	2.27	0.39	-0.31	0.3	4.06	na	0.16	0.22	-0.5	0.12	-0.1	-0.97	-0.55	-0.56	0.1	0.02	-1.01	-0.16	-0.12	0.12	-1.71	0.05	-1.32	-1.04	1.57	0.12
26113	-	-	-	87037	ClC1=C(Cl)C(=C\C=C\c2ccccc2)C(=C1Cl)Cl	0.8	0.15	0.11	na	0.7	0.02	-0.22	0.31	-1.07	0.07	-0.35	0.19	0.17	0.27	0.5	-0.24	-0.03	-0.16	-0.2	-0.31	-0.5	-0.32	2.49	0.85	0.47	0.59	-0.08	0.04	0.07	0.37	0.67	0.41	-0.17	na	-0.33	0.26	-2.01	0.61	0.13	0.02	-1.32	-0.28	0.24	4.27
26258	cube	-	-	87142	COc1cc2OC[C@H]3Oc4c5C[C@@H](Oc5ccc4C(=O)[C@H]3c2cc1OC)C(=C)C	-0.56	-3.17	na	0.1	3.51	0	1.39	-0.04	-1.1	-0.36	-0.63	-0.27	-0.7	1	0.06	-0.28	-0.4	-0.32	-0.48	0.75	1.74	-0.81	0.21	1.21	0.55	0.07	-0.44	-0.13	-0.43	1.86	0.03	0.51	na	1.15	0.52	-1.88	0.07	-0.1	0.46	0.98	-0.48	-0.01	1.28	0.87
26271	Cyclophosphamide	FDA approved	A7|AlkAg	87150	ClCCN(CCCl)P1(=O)NCCCO1	-0.23	na	na	na	na	-0.23	-0.23	-0.23	-0.23	-0.23	-0.23	-0.23	-0.23	-0.23	-0.23	-0.23	-0.23	-0.23	2.27	3.01	1.24	-0.23	-0.19	na	-0.23	-0.25	na	-0.23	-0.23	-0.23	1.91	-0.23	na	na	-0.23	-0.23	-0.23	-0.23	-0.23	-0.23	-0.23	-0.23	-0.23	-0.23
26273	6-benzylthioinosine	-	-	87152	OCC1OC(C(O)C1O)n2cnc3c(SCc4ccccc4)ncnc23	1.1	0.76	0.1	0.09	-0.48	-0.06	-0.84	-0.96	-1.03	-1.03	-1.03	0.19	0.51	0.74	1.06	0.73	-1.03	-0.15	2.7	1.64	1.14	1.94	-0.04	1.07	1.32	-1.03	-1.03	-1.01	-1.03	-1.03	-1.03	-1.02	-1.03	-1.03	-0.22	-0.79	-1.03	0.75	-0.77	0.82	0.76	-0.51	0.07	-0.96
26427	-	-	-	87293	Clc1cccc2OC(=O)C=Cc12	-0.27	-0.27	0.2	-0.27	0.99	-0.27	-0.27	-0.27	-0.27	-0.27	-0.27	-0.27	5.17	-0.27	na	3.54	-0.27	-0.27	-0.27	-0.27	-0.27	-0.27	-0.27	-0.27	-0.27	-0.27	-0.27	-0.27	-0.27	-0.27	-0.27	-0.27	-0.27	-0.27	-0.27	0.62	-0.27	-0.27	-0.27	-0.27	-0.27	-0.27	-0.27	-0.27
26540	2-methyl-4,5,6-trichloropyrimidine	-	-	87401	Cc1nc(Cl)c(Cl)c(Cl)n1	-0.32	0.21	-0.25	0.16	-0.23	-1.08	-1.06	-0.9	-0.89	-0.79	-0.94	-0.05	-0.88	0.7	-0.32	0.69	-0.12	1.16	2.02	1.46	2	1.85	1.21	2.11	1.03	0.27	0.62	-0.29	0.14	-0.45	-0.48	-0.1	-0.17	-0.8	-0.93	-0.09	-0.17	0.29	-1.26	-0.16	-0.62	-0.87	-0.86	0.36
26647	naphthazarin	-	-	87461	Oc1ccc(O)c2C(=O)C=CC(=O)c12	0.25	0.28	0.31	0.36	0.35	-0.25	-1.21	-0.24	-1.26	-0.11	-0.92	0.6	-0.91	0.61	0.76	0.2	-0.87	1.32	2.07	1.82	1.21	2.11	1.66	1.76	0.15	0.38	0.96	-1.19	0.25	-0.12	0.33	0.19	-0.14	0.1	-1.3	-0.34	-1.37	0.04	-1.48	-0.31	-1.27	-0.26	1.08	-1.2
26692	4,5-bis(4-methoxyphenyl)-1h-imidazol-2(5h)-one	-	-	87501	COc1ccc(cc1)C2NC(=O)N=C2c3ccc(OC)cc3	0.73	-0.47	0.15	0.86	0.2	-0.81	0.49	-0.5	-0.84	0.48	0.05	0.27	-0.54	0.38	0.62	0.89	0.69	0.65	-1.81	1.52	1.24	2.22	0.09	1.87	-0.48	0.59	0.82	0.49	-0.69	1.05	-1.72	0.78	1.8	na	-0.42	-0.54	-0.72	1.66	-0.69	-0.52	-1.23	0.23	0.57	-1.2
26697	-	-	-	87505	CC(=O)NC1=C\C(=N/C(=O)C)\c2ccccc2C1=O	0.44	na	-1.03	0.15	0.64	-0.17	-0.6	0.13	-0.34	0	-0.18	0.49	-2.66	0.65	0.38	-0.07	-0.97	0.29	-0.07	0.42	0.3	0.27	0.73	0.63	0.69	0.5	0.43	-0.27	-0.3	0.51	0.39	0.09	0.4	0.52	-0.72	-0.61	-2.32	0.41	-1.25	1.6	-1.92	-0.7	0.83	0.51
26821	o-Aminoazotoluene	-	-	87573	Cc1ccccc1N=Nc2ccc(N)c(C)c2	-0.7	-0.42	-0.47	na	-0.47	0.72	-0.3	1.3	-0.69	0.78	-0.44	-0.74	-1.01	-0.47	-0.48	-0.81	0.16	-0.59	3.17	3.05	-0.43	2.32	1.73	0.01	-0.52	-0.68	-0.68	na	-0.91	-0.54	-0.92	-0.48	-0.42	na	0.97	-0.34	-0.62	0.15	-0.2	-0.7	-0.71	-0.39	0.22	0.55
26933	-	-	-	87638	Cc1ccc(NC(C(=O)c2ccccc2)c3ccccc3)cc1	0.23	-1.48	1.05	na	1.1	0.5	0.87	-1.48	0.06	0.31	0.07	0.54	-0.02	1.08	-2.52	na	0.75	0.35	0.16	0.75	0.52	-0.07	0.69	0.06	0.45	0.85	0.15	na	-0.82	0.63	0.65	0.18	0.73	na	0.12	2.07	-1.08	0.31	-1.93	0.34	0.41	0.64	na	1.03
26980	Mitomycin	FDA approved	A2	87663	CO[C@]12[C@H]3N[C@H]3CN1C4=C([C@H]2COC(=O)N)C(=O)C(=C(C)C4=O)N	1.17	-1.52	-1.04	-0.79	-0.6	0.22	0.99	0.67	0.57	0.34	0.43	-0.33	0.02	-0.07	-0.48	-0.11	-0.9	0.24	0.76	0.86	-0.85	0.75	-0.98	1.16	0.64	-0.15	0.32	-0.67	-0.7	0.47	-0.43	1.17	-0.73	-0.71	0.98	-1.41	1.36	-1.19	-0.06	1.19	-0.31	2.6	-0.01	-1.1
27034	2,3-quinizarindicarbonitrile	-	-	542841	Oc1c(C#N)c(C#N)c(O)c2C(=O)c3ccccc3C(=O)c12	0.18	-0.28	0.4	-1.18	-0.71	-0.75	-0.18	-0.64	-0.78	-0.31	-0.21	-0.1	-0.6	0.34	-0.48	1.55	-0.64	-0.59	-0.24	0.2	-0.2	-0.32	0.23	-0.32	2.23	1.79	2.14	-0.68	0.64	2.54	0.07	0.62	3.09	na	0.03	-0.88	-1.05	-0.59	-0.77	1.41	-0.63	0.66	-0.27	-0.79
27102	Usaf bv-11	-	-	87732	Oc1c(cccc1[N+](=O)[O-])C(=O)Nc2ccc(I)cc2	0.36	-1.29	-0.5	0.17	0.19	-0.51	0.66	-0.84	-0.25	0.35	-0.08	-0.24	-0.53	0.1	-0.06	-0.83	-0.46	-0.65	0.35	0.2	0.44	-0.08	1.43	0.27	-0.01	0.58	-0.18	0.47	-0.74	1.43	0.21	-0.31	0.13	na	-0.69	0.49	-1.59	4.56	0.31	0.78	-0.43	-0.36	0.47	-1.33
27103	-	-	-	87733	Oc1ccc(cc1C(=O)Nc2ccc(I)cc2)[N+](=O)[O-]	0.66	-0.83	1.02	0.16	0.68	-0.26	0.62	-1.04	0.13	-0.64	-0.12	-0.97	0.7	-0.07	0.05	-1.28	0.17	-1.52	0.76	0.14	0.38	0.38	1.28	-0.04	0.46	-1.92	-1.22	0.82	-0.75	0.78	-0.23	0.9	-0.24	na	-1.06	-0.19	-1.6	3.37	-0.06	0.6	-0.36	-0.12	1.13	-1.34
27445	-	-	-	87918	OC(=O)c1ccc2cccnc2c1O	-0.07	-0.99	1.34	1.84	-0.87	0.69	1.53	0.33	-0.11	-0.14	1.48	-2.19	-0.98	1.95	0.67	-1.06	-0.71	-0.69	0.7	-0.58	0.89	-0.5	0.83	-0.91	0.87	-0.51	-0.16	-0.61	-1.89	0.08	-0.7	-0.18	0.95	na	1.27	-0.43	0.05	1.03	-0.63	0.56	-1.42	1.87	0.79	0.04
27515	-	-	-	87954	CC(C)C(N1C(=O)c2ccccc2C1=O)C(=O)O	-0.13	-0.13	-0.13	-0.13	-0.13	-0.13	-0.13	na	-0.13	-0.13	-0.13	-0.13	-0.13	-0.13	-0.13	-0.13	-0.13	-0.13	-0.13	-0.13	-0.13	-0.13	-0.13	na	-0.13	-0.13	-0.13	7.42	-0.13	-0.13	-0.13	-0.13	-0.13	-0.13	-0.13	-0.13	-0.13	-0.13	-0.13	-0.13	-0.13	-0.13	-0.13	-0.13
27604	-	-	-	88012	CC(C)C\C(=N/NC(=O)c1ccncc1)\c2cc(Cl)ccc2O	-0.01	-0.25	-3.3	-0.63	-0.19	0.18	0.61	0.27	-1.2	-3.07	0.44	0.29	0.56	0.65	1.57	0.08	0.2	-0.33	1.65	0.47	-0.07	0.49	0.04	0.81	0.95	-1.19	-0.26	-1.31	-1.63	-0.15	0.15	0.06	-0.34	na	-0.04	0.41	0.03	0.43	-0.55	0.06	0.82	1.28	0.42	0.73
27607	-	-	-	88014	Oc1ccc(Cl)cc1\C=N\NC(=O)c2ccncc2	0.73	0.06	-2.21	-1	0.71	0.42	-0.36	-0.03	-0.5	-1.02	0.85	-0.1	0.28	1	2.21	-0.49	-0.2	0.14	0.68	0.29	-0.19	0.33	-0.96	0.36	1.05	-1.54	0.28	-1.88	0.27	0.79	-0.09	1.11	-1.28	na	-1.4	-2.27	0.31	0.12	0.46	-0.04	0.1	1.13	0.42	-0.54
27640	Floxuridine	FDA approved	Ds|TYMS	88034	OCC1OC(CC1O)N2C=C(F)C(=O)NC2=O	0.68	-1.07	-0.35	0.16	-0.67	0.61	0.65	0.65	0.22	0.24	0.48	0.03	0.67	0.62	-0.39	0.16	-1.23	-1.41	0.59	0.4	0.24	0.63	-0.07	0.64	0.65	-1.34	0.63	-1.87	-0.4	0.62	-0.18	0.63	-0.12	0.03	0.66	-2.28	0.62	0.25	-1	0.6	-0.03	0.67	0.35	-1.04
28002	naphtho[2,1-b]quinolizinium, 7-methyl- chloride	-	-	543027	[Cl-].Cc1c2ccc3ccccc3c2c[n+]4ccccc14	-0.14	-0.73	1.43	0.91	1.55	1.68	0.34	0.08	1.02	0.31	1.41	0.8	0.46	-0.6	-1.66	-0.92	1.83	0.62	0.2	-1.22	-0.19	0.53	-0.7	0.92	-1.28	1.29	-0.62	-0.25	-0.09	0.27	0.1	-0.4	-0.29	0.21	0.74	0.73	0.05	-0.4	0.59	0.48	0.52	-0.19	0.79	-1.39
28081	-	-	-	88275	BrC(c1cccc2ccccc12)c3cccc4ccccc34	na	0.54	na	-0.19	-0.72	0.76	-0.48	na	-1.37	0.58	0.2	na	na	1.78	0.12	0.07	0.35	0.23	na	-0.08	-2.77	-2.77	-2.77	-2.77	0.31	2.26	0.17	0.41	-0.04	0.14	-0.01	0.46	1.63	0.4	-0.54	0.23	0.51	0.59	0.18	-0.07	-0.21	0.3	0.93	0.54
28365	-	-	-	88387	CC(=O)Oc1ccc(cc1)C23c4ccccc4C2(OC(=O)C)c5cc(OC(=O)C)ccc35	-1.23	0.03	0.91	0.99	1.26	0.13	0.42	-0.06	0.35	-0.06	1.2	-1.05	0.92	0.68	0.59	-2.3	0.75	0.62	0.87	1.16	0.52	-0.2	1.22	0.83	0.7	-0.55	-1.02	-1.85	-2.02	-0.01	-1.62	0.63	0.28	na	-1.29	0.69	-0.44	0.26	-1.48	-0.62	-0.97	-0.85	0.97	0.06
28408	-	-	-	543102	[Br-].C[N+]1(CCCC[N+]2(C)CCCCCCC2)CCCCCCC1	na	-0.14	7.21	-0.14	-0.14	-0.14	-0.14	na	-0.14	na	-0.14	na	na	-0.14	-0.14	-0.14	-0.14	-0.14	-0.14	-0.14	-0.14	-0.14	-0.14	-0.14	-0.14	-0.14	-0.14	-0.14	-0.14	-0.14	-0.14	-0.14	-0.14	-0.14	-0.14	-0.14	-0.14	0.17	-0.14	-0.14	-0.14	-0.14	-0.14	-0.14
28430	-	-	-	88419	Brc1ccc(cc1)N=NC(C#N)C#N	0.38	0.82	-1.07	-0.01	1.47	-1.05	-1.82	0.14	-1.73	-1.09	-1.24	0.97	-0.69	0.49	0.23	0.19	-0.77	0.29	0.92	0.75	0.21	0.39	0.92	0.23	0.1	1.03	0.2	-0.7	0.1	-0.28	0.61	0.63	-0.01	na	-2.23	-0.34	-1.72	2.57	-0.09	0.49	-2.11	-0.93	1.86	0.11
28527	-	-	-	88503	NCC1CCCCC1.OC(=O)NCC2CCCCC2	na	-0.62	na	-0.66	na	0.41	-0.18	na	-1.52	0.31	1.21	na	na	-0.72	-0.51	-0.19	0.49	-0.09	0.11	0.12	1.46	0.16	3.72	-0.48	0.15	2.95	-1.14	0.27	-1.2	0.14	-0.4	-0.15	-0.45	0.09	-0.85	-0.85	-0.05	2.14	-0.09	-0.47	-0.99	0.35	0.67	0.91
28566	-	-	-	543136	[Cl-].COc1ccc2nc3cc(Cl)ccc3c(NCCCNCCC(C)O)c2c1	0.3	1.08	-1.27	-1.98	-1.26	-0.27	0.64	0.32	0.03	-0.39	-0.19	0.99	na	2.9	-0.76	1.32	0.08	0.88	0.25	-1.92	na	1.85	-0.41	1.46	0.28	-0.72	-0.45	-0.7	na	na	-1.9	na	-0.22	na	0.03	-0.13	0.15	-0.31	-1.12	0.26	0.86	1.27	1.13	0.14
28567	-	-	-	543137	[Cl-].COc1cc2nc3cc(ccc3c(NCCNCC(C)O)c2cc1OC)[N+](=O)[O-]	1.14	0.33	-0.85	-1.1	1.01	0.67	0.63	0.15	0.77	0.18	0.75	1	na	1.04	-1.95	1.2	0.3	0.79	1.1	-1.6	na	1.06	-0.94	1.34	0.01	-0.02	-0.65	0.27	na	na	-1.01	na	0.4	na	-0.83	-1	0.11	1	-0.41	0.45	-0.22	1.01	1.67	0.6
28568	-	-	-	543138	[Cl-].COc1cc2nc3cc(ccc3c(NCCNCC(C)(C)O)c2cc1OC)[N+](=O)[O-]	1.05	0.79	-1.07	-1.14	0.83	0.67	0.6	0.48	0.73	0.38	0.56	1.06	na	1.07	-1.98	1.23	0.19	0.54	0.46	-1.73	na	1.12	-0.85	1.66	0.16	0.35	-0.65	0.85	na	na	-1.21	na	0.4	na	-0.57	-1.05	-0.24	0.64	-0.64	0.33	0.13	1.03	1.57	0.77
28569	-	-	-	543139	[Cl-].COc1cc2nc3cc(ccc3c(NCCCNCCO)c2cc1OC)[N+](=O)[O-]	0.75	0.67	0.32	-0.16	0.21	0.7	0.33	0.28	0.62	0.68	0.53	0.45	na	0.79	-2.67	0.18	-0.12	0.18	0.18	-0.61	na	0.04	-0.81	0.06	0.04	0.29	0.21	0.3	na	na	-0.31	na	0.34	na	-0.01	-0.34	0.55	0.54	0.26	0.57	0.39	-0.04	1.83	0.12
28608	-	-	-	88559	Brc1ccc(NC(=S)Nc2ccc(Br)cc2)cc1	0.8	-0.78	-1.78	-1.24	1.02	-1.59	1.02	-1.92	-0.45	-1.91	0.15	0.21	0.58	0.73	0.92	0.28	0.85	0.69	0.41	0.46	0.86	0.36	0.76	0.31	0.54	-0.13	0.16	0.2	-1.34	0.52	0.21	0.88	0.43	na	0.46	0.83	-1.77	1.1	-1.92	0.89	-1.92	0.84	1.04	0.26
29013	-	-	-	88804	Cc1ccc(c(C)c1)c2cc(O)c(cc2O)c3ccc(C)cc3C	0.58	0.51	-1.18	-0.43	0.1	-0.31	-0.31	-0.93	-0.95	0.04	1.27	-0.86	-0.74	2.25	3.36	0.24	-0.55	-0.01	0.62	-0.88	0.14	-0.15	0.18	0.65	1.54	-1.2	-0.23	-1.46	-0.94	2.33	-0.05	0.4	-0.31	na	0.56	0.04	-1	0.04	0.85	-0.4	-1.76	2.59	0.26	-0.56
29018	-	-	-	88809	Cc1cc(C)c(c(C)c1)c2cc(O)c(cc2O)c3c(C)cc(C)cc3C	0.7	0.37	0.37	-0.38	na	-0.27	0.6	0.49	0.28	0.53	0.09	0.79	0.51	0.3	0.23	0.41	0.83	0.41	0.13	0.4	0.51	-0.47	-0.27	0.71	0.05	na	0.57	0.01	-0.65	1.18	-3.48	0.41	2.54	na	-0.01	-0.27	0.01	-2.36	-2.41	0.14	-0.55	0.32	1.09	0.1
29117	-	-	-	88894	CCCCC(=O)c1c(O)ccc2C(=CC(=O)Oc12)C	-0.11	0.09	1.52	1.08	2.65	-0.57	-0.57	-0.57	-0.57	-0.57	-0.57	-0.57	0.75	-0.57	0.59	-0.57	-0.57	-0.57	-0.24	-0.57	-0.57	-0.13	0.54	0.94	-0.46	0.98	-0.57	5.27	-0.57	0.49	-0.57	-0.57	-0.57	-0.57	-0.05	-0.38	-0.57	1.14	-0.57	-0.56	-0.57	0.5	0.34	-0.49
29182	-	-	-	88958	CCOC(=O)c1ccccc1OC(=O)NNc2ccccc2	-0.26	-0.37	-0.95	0.13	0.79	-0.48	1.28	1.31	-1.18	-1.23	-0.97	0.32	1.01	0.48	0.83	-1.49	1.59	-0.47	0.49	1.23	1.47	1.12	0.7	0.57	0.01	-0.07	-0.2	-0.19	-1.23	0.57	-0.1	1.38	1.06	na	0.81	-0.14	-1.4	-0.18	-0.81	-0.9	-1	1.14	0.52	-0.96
29228	allyl disulfide	-	-	88992	C=CCSSCC=C	-0.09	0.86	0.21	-0.26	-1.01	-0.36	-0.44	0.13	-1.01	-0.68	-0.56	-0.18	-1.1	0.83	-0.08	-0.07	-0.65	0.46	2.72	2.74	1.75	2.89	1.94	1.89	1.15	-0.19	0.1	-0.63	-0.76	-0.02	0.02	-0.27	0.05	0.53	-0.86	-1.01	-0.72	0.16	0.06	-0.55	-1.01	0.09	0.84	-0.72
29422	thioguanosine	-	-	89020	NC1=NC(=S)c2ncn(C3OC(CO)C(O)C3O)c2N1	0.91	-0.16	-0.52	-0.42	0.69	0.35	0.65	0.38	-2.65	0.44	-1.39	-0.5	0.51	1	0.19	0.15	-0.35	-0.28	1.08	-0.24	0.73	0.83	1.05	na	1.11	0.03	1.11	-1.54	-2.01	-0.57	-2.38	0.78	0.13	na	-0.89	-0.4	1.2	1.03	-0.84	0.43	-1.78	0.59	-0.21	-0.89
29424	-	-	-	543238	CCCCNc1nc(SC)nc2nc[nH]c12	-0.28	0.08	6.19	-0.2	-0.24	-0.17	-0.24	-0.28	0.21	0.12	-0.24	-0.28	-0.28	-0.24	-0.24	-0.24	-0.28	-0.24	-0.24	-0.24	-0.24	-0.24	-0.28	-0.2	-0.24	-0.24	-0.24	-0.24	-0.24	-0.24	-0.24	-0.24	-0.24	-0.24	-0.24	-0.02	-0.24	0.55	-0.24	-0.24	-0.24	-0.2	-0.24	-0.24
29443	-	-	-	543246	O=C(O[Hg]CC1OCCOC1C[Hg]OC(=O)c2ccccc2)c3ccccc3	0.86	-0.73	-0.94	-0.2	0.94	-0.76	-0.78	-0.57	-0.73	-0.71	-0.44	0.94	-0.76	0.34	-0.28	0.1	-0.72	0.92	1.02	0.66	0.94	0.83	-0.1	0.79	0.44	0.8	0.18	0.2	-0.04	-0.16	0.92	-0.73	-0.7	na	-0.74	-0.81	0.66	-1.11	-0.97	-0.18	-1.44	-0.85	3.47	-0.36
29459	-	-	-	543249	[Cl-].COc1ccc(Nc2ccnc3cc(Cl)ccc23)cc1CN(CCCl)CCCl	1.27	-1.23	na	-0.58	1.09	0.41	1.07	0.48	-0.02	0.67	-0.03	-0.28	-0.68	-0.3	-0.88	-0.26	-0.56	na	1.91	1.22	0.49	1.86	-0.33	2.84	0.42	-0.24	-0.35	-1.35	na	-0.45	-0.72	-0.4	-0.65	na	-0.36	-0.83	-0.59	-0.39	-0.9	-0.16	-0.98	1.52	-0.26	-0.48
29603	-	-	-	543257	[Cl-].Nc1nc(N)c2ncn(c3ccccc3)c2n1	0.21	-0.4	0.47	-0.4	-0.4	-0.4	-0.4	-0.4	-0.4	6.01	-0.4	-0.4	0.58	-0.4	-0.4	-0.4	1.52	-0.4	1.55	na	na	1.25	-0.4	na	na	-0.4	-0.4	-0.4	-0.4	-0.4	-0.4	0.06	-0.4	-0.4	0.57	0.73	-0.4	-0.4	-0.4	-0.4	-0.4	na	-0.4	0.97
29604	-	-	-	543258	[Cl-].Nc1nc(N)c2ncn(c3ccc(Cl)c(Cl)c3)c2n1	-0.58	-0.1	0.27	-0.06	-0.62	-0.38	-0.28	-0.02	-0.89	6.59	-0.2	0.28	-0.25	0.21	-0.21	-0.07	-0.19	-0.63	1.48	na	na	0.44	-0.08	na	na	0.11	-0.64	0.43	-0.94	-0.36	-0.25	0.61	-0.43	-0.36	-0.35	-0.19	-0.32	-0.82	-0.47	0.22	-0.32	na	-0.28	0.2
29606	-	-	-	543260	[Cl-].Cc1ccc(cc1)n2cnc3c(N)nc(N)nc23	0.36	-0.32	1.1	-0.32	-0.32	-0.32	-0.32	-0.32	-0.32	6.64	-0.32	-0.32	0.13	-0.32	-0.32	-0.32	1.1	-0.32	1.08	na	na	1.02	-0.32	na	-0.32	-0.32	-0.32	-0.32	-0.32	-0.32	-0.32	-0.03	-0.32	-0.32	0.29	0.02	-0.32	-0.32	-0.32	-0.32	-0.32	na	-0.32	-0.32
29630	dichloroamethopterin	-	-	89195	CN(Cc1cnc2nc(N)nc(N)c2n1)c3c(Cl)cc(cc3Cl)C(=O)NC(CCC(=O)O)C(=O)O	0.63	-1.84	-1.97	-0.98	-1.88	0.42	0.46	0.63	0.12	-0.49	0.12	-0.11	0.47	0.63	0.63	0.63	0.5	0.68	0.63	0.63	0.63	0.35	0.63	0.57	0.63	-2.55	0.63	-2.31	-0.68	0.07	-1.54	0.61	0.63	na	0.57	-0.83	0.22	-0.99	-0.11	0.25	0.18	0.63	0.1	0.63
29638	-	-	-	89200	Fc1ccc(NNC(=O)CC2Sc3ccccc3NC2=O)cc1	-0.39	-0.3	-0.7	-1	0.81	-0.8	0.95	0.71	na	0.79	-1	-0.45	0.11	-0.76	1.54	-1	0.3	-0.1	-1	1.39	1.89	1.73	-0.39	0.82	1.92	-1	1.73	-0.7	-1	-0.27	na	1.52	1.96	na	-0.72	-1	-0.61	-1	-0.17	-1	-1	0.11	1.23	-0.15
29865	-	-	-	89320	Oc1ccccc1\C=N\NC(=O)CSCC(=O)N\N=C\c2ccccc2O	-1.06	-0.67	-2.84	0.36	0	0.79	0.33	0.14	-0.26	-3.93	0.93	0.09	0.45	0.93	1.77	-1.02	-0.03	-0.38	1.98	0.54	-0.02	0.94	-0.46	1.47	1.34	0.03	0.52	-0.96	-1.44	0.28	-0.32	0.44	-0.44	na	-0.36	-0.04	0.69	0.36	-0.44	-0.4	0.39	0.05	-0.5	0.25
30033	glycerol-tris(iodoacetate)	-	-	89387	ICC(=O)OCC(COC(=O)CI)OC(=O)CI	0.28	-0.69	na	-0.28	0.74	-1.06	-1.37	-1.32	-1.22	-1.09	-0.92	0.78	-1.27	0.88	0.84	0.71	-0.62	0.83	0.9	0.8	0.72	0.68	0.63	0.74	2.07	0.95	-0.83	-0.72	0.28	-1.18	0.33	0.45	-0.89	na	-1.21	na	-0.48	0.8	-1.33	0.15	-1.38	-1.3	2.94	0.86
30083	-	-	-	89433	CCCCCCCCCCN=C(c1ccc(cc1)N(C)C)c2ccc(cc2)N(C)C	0.96	0.16	0.02	0.19	0.49	-1.03	0.46	0.21	-0.01	0.86	0.53	0.1	-1.4	0.81	0.94	0.97	0.83	0.8	-0.46	0.11	1.44	0.82	0.4	1.42	0.5	-2.47	1.03	0.67	-1.73	0.4	-2.44	0.65	2.05	na	-0.79	0	-0.02	-0.53	-2.06	-0.36	-1.07	0.78	0.97	0.12
30198	-	-	-	543382	[Cl-].Cc1cc(NCCCCCCNc2cc(C)nc3ccc(Cl)cc23)c4cc(Cl)ccc4n1	na	na	na	na	na	0.41	0.26	0.31	-0.32	0.19	0.23	0.13	0.27	0.41	0.15	0.37	0.21	na	2.19	1.28	2.67	-0.4	-1.09	2.9	0.39	-0.42	-2.04	-0.33	0.21	0.13	0.02	0.05	na	na	-0.04	0.31	-1.68	na	-2.04	0.38	-0.51	0.4	0.22	na
30417	-	-	-	543421	C(CCOc1ccccc1C2CCCCC2)CCN3CCNCC3	0.54	0.76	-0.37	-1.37	0.52	-0.86	0.23	-0.38	-0.32	1.05	0.6	0.92	1.05	0.73	0.59	0.78	0.57	0.6	0.21	0.68	3.07	0.76	0.7	1.45	0.79	0.57	0.56	na	0.6	0.92	0.24	0.56	0.7	na	-0.77	-0.53	-1.86	-0.66	-2.93	-1.01	-0.6	0.73	-1.84	0.01
30637	-	-	-	543454	[Cl-].NC(=N)SCc1ccc(cc1[N+](=O)[O-])[N+](=O)[O-]	1.57	-0.54	na	0.04	1.28	-0.71	-1.68	-0.44	-1.46	-1.12	-1.1	1.15	0.27	0.92	0.5	0.4	-0.26	na	0.84	0.96	0.95	1.08	0.44	1.07	-0.15	0.93	-0.62	0.63	na	0.21	0.64	-0.46	-0.52	na	-1.24	-0.43	-1.77	1.37	-1.42	-0.4	-1.17	-0.61	1.95	0.67
30652	1,4-diacetoxynaphthalene	-	-	89787	CC(=O)Oc1ccc(OC(=O)C)c2ccccc12	0.08	2.18	-0.47	-0.49	2.15	-0.21	-0.97	-0.47	-1.39	-0.53	-0.51	-0.61	-0.78	0.96	-0.55	-1.52	-0.26	-0.52	na	1.26	1.02	1.37	0.88	1.08	-0.59	-0.53	-0.68	-0.44	-0.48	-0.5	0.85	0.24	0.88	na	-1.53	-0.2	-0.42	1.91	-0.56	-0.43	-2.31	-1.33	1.57	1.08
30656	michler's thione	-	-	89791	CN(C)c1ccc(cc1)C(=S)c2ccc(cc2)N(C)C	0.81	-0.25	0.84	0	0.09	-0.59	0.53	-0.07	0.14	0.37	0.09	-0.02	-0.53	0.89	0.68	0.86	0.82	0.78	0.03	0.72	0.93	0.09	-0.56	0.87	0.21	0.31	1.05	0.96	-0.17	1	-1.3	0.61	1.81	na	-0.22	-1.33	0.42	-0.43	-1.77	-0.11	-3.21	0.79	1.44	0.11
30659	-	-	-	89794	CCCCCCCCCCCCc1ccc(cc1)C(=O)\C=C\C(=O)O	0.68	0.53	-1.06	0.5	0.65	0.13	-1.61	0.61	-0.97	0.65	-0.72	0.55	-0.68	0.74	0.62	0.56	-1.54	0.82	1.91	0.73	0.37	1.24	0.38	2.19	0.81	0.55	0.57	na	0.49	-1.79	-0.27	0.62	-0.03	na	-1.73	-0.36	-1.74	0.47	0.7	0.51	-1.98	-1.46	0.46	0.48
30706	chinon	-	-	89833	O=C1C=C(N2CC2)C(=O)C=C1N3CC3	1.7	-1.16	-1.62	0.16	-0.65	0.18	-0.02	0.42	-1.48	-0.34	-0.18	0.32	-0.38	0.43	0.37	-0.05	-1.43	0.53	1.44	1.65	0.11	1.5	-0.27	1.52	0.3	0.2	0.4	0.22	-0.69	0.42	-0.55	0.13	-0.42	-0.58	-0.99	-1.71	-0.36	-0.93	-0.5	0.52	-1.91	1.23	0.82	-1.36
30712	-	-	-	89839	CC(C)c1cc(\N=C/c2ccccc2O)c(C)cc1O	-0.27	0.79	-0.38	-0.38	1.97	-0.14	-0.75	-1.2	-0.97	na	0.24	-1.08	-0.4	0.2	0.15	-1.2	0.19	0.64	3.41	2.1	1	1.97	2.26	0.81	0.3	-0.84	-0.88	-0.61	-0.87	-0.17	-0.57	-0.48	0.67	0.22	-1.02	-0.28	-0.65	1.49	0.02	-0.86	-0.78	-0.08	0.24	-0.45
30722	2,4,6-trichloro-5-methylpyrimidine	-	-	89849	Cc1c(Cl)nc(Cl)nc1Cl	0.64	0.14	-0.61	-0.42	0.06	0.02	-1.45	-0.32	-0.88	-1.4	0.01	1.75	-0.19	0.23	0.99	0.61	-0.43	0.04	1.14	0.38	0.88	0.89	0.12	1.22	0.77	0.52	0.58	na	-0.72	-0.3	0.16	-1.02	-0.26	-0.31	-0.51	0.4	-1.31	-0.25	-0.72	-0.22	-0.39	-1.33	3.51	-0.65
30799	-	-	-	89901	CC1(CCCC1C(=O)O)C(=O)O.CC2(CCCC2C(=O)O)C(=O)O	na	-0.14	-0.14	-0.14	-0.14	-0.14	-0.14	na	-0.14	na	-0.14	na	na	-0.14	-0.14	-0.14	-0.14	-0.14	-0.14	-0.14	-0.14	-0.14	7.07	na	-0.14	-0.14	-0.14	-0.14	-0.14	-0.14	-0.14	-0.14	na	-0.14	-0.14	-0.14	-0.14	-0.14	-0.14	-0.14	-0.14	-0.14	-0.14	-0.14
30813	-	-	-	89914	c1ccc(cc1)n2nnnc2c3cccc4ccccc34	0.49	-0.38	-0.39	0.17	0.53	0.11	0.73	0.64	0.07	-0.33	0.48	0.53	-0.22	0.73	0.85	0.85	0.75	0.62	0.64	0.81	0.78	0.29	0.41	0.63	0.53	0.33	0.82	-1	-1.82	0.59	-2.95	0.28	1.52	na	-0.07	-0.89	0.15	-0.18	-2.46	-0.33	-2.02	0.65	1.1	-0.56
30863	-	-	-	89959	Nc1ccccc1c2ccc(cc2)[N+](=O)[O-]	-0.71	-0.74	-0.99	0.86	1.16	0.06	1.42	0.97	-0.43	-1.51	-0.82	0.2	1.39	1.08	-0.02	-1.05	1.66	-0.25	1.37	1.19	1.8	0.9	0.79	-0.56	-0.76	-0.13	-1.49	-1.51	-1.37	1.29	-0.32	2.23	0.78	na	0.84	0.37	-1.51	-0.19	-0.68	-0.5	-1.43	0.87	0.17	-0.24
30915	-	-	-	543512	O=C(O[Hg]CC1COCC(C[Hg]OC(=O)c2ccccc2)O1)c3ccccc3	1.4	-1.03	-1.05	-0.93	1.1	-0.89	-0.93	-1.21	-1.02	-0.84	2.01	1.04	na	1.2	1.01	1.23	-0.9	1.21	1.79	0.4	0.74	0.63	0.7	na	1.11	0.98	0	-0.69	-0.11	-0.6	1.26	-0.88	-0.76	na	-0.65	-1.04	-0.82	0.87	-1.09	-0.86	-0.89	-1.06	na	0.94
30916	mp 317	-	-	543513	O=C(O[Hg]CC1COC(C[Hg]OC(=O)c2ccccc2)CO1)c3ccccc3	0.46	-0.96	-1.06	-0.17	1.04	-0.76	-0.82	-0.66	-0.86	-0.75	0.42	1.21	-0.68	0.53	0.84	-0.65	-1.23	1.4	1.87	1.35	1.99	1.26	1.22	1.08	1.29	1.19	-0.13	-0.46	-0.66	-0.61	-0.59	-0.7	-0.84	-0.59	-0.83	-0.9	-0.84	1.29	-0.86	-0.19	-0.8	-0.73	1.47	-0.15
30930	-	-	-	89998	OC(=O)c1cc2cc(OCc3ccccc3)ccc2[nH]1	-0.3	-0.3	-0.15	0.21	-0.3	-0.3	-0.3	-0.3	-0.3	0.72	-0.3	-0.3	-0.3	-0.3	-0.3	-0.3	-0.3	-0.3	-0.3	-0.28	-0.3	-0.3	-0.3	-0.28	-0.3	5.53	-0.3	-0.31	2.1	-0.3	-0.03	-0.3	-0.3	na	-0.3	-0.3	-0.3	1.17	-0.3	-0.3	-0.3	-0.3	-0.3	0.3
30979	3-ethylcholanthrene	-	-	90042	CCc1ccc2cc3c(ccc4ccccc34)c5CCc1c25	7.21	-0.14	-0.14	-0.14	-0.14	-0.14	na	-0.14	-0.14	-0.14	na	-0.14	-0.14	-0.14	-0.14	-0.14	-0.14	-0.14	-0.14	na	-0.14	-0.14	-0.14	-0.14	-0.14	-0.14	-0.14	-0.14	-0.14	-0.14	na	-0.14	-0.14	na	-0.14	na	-0.14	-0.14	-0.14	-0.14	-0.14	-0.14	-0.14	-0.14
31059	-	-	-	90116	O=C1NC(=S)S/C/1=C/c2ccc3OCOc3c2	-0.39	-0.39	1.44	na	-0.39	-0.39	-0.16	-0.39	-0.39	na	-0.39	-0.39	-0.39	-0.39	-0.39	-0.39	-0.39	-0.39	-0.39	0.08	-0.39	-0.39	-0.39	-0.39	-0.39	2.3	-0.39	na	-0.39	-0.39	-0.39	-0.39	-0.39	na	-0.39	-0.16	-0.39	2.79	-0.39	-0.39	1.21	-0.39	-0.39	1.99
31660	-	-	-	90472	Nc1ccccc1O.O[Sb]2OC(C(O2)C(=O)O)C(=O)O	0.03	-0.5	0.41	-0.08	0.1	-0.22	-0.99	-0.29	-1.31	-0.59	-0.01	-0.33	-0.29	-0.24	-0.34	-0.17	-1.47	1.04	2.73	1.84	1.21	0.28	1.95	1.71	0.42	1.97	0.16	-0.08	0.28	1.9	-0.03	-0.09	-0.22	-0.22	-1.29	-0.26	-0.23	-0.4	-1.84	-0.23	-1.82	-0.42	1.72	-0.23
31692	-	-	-	90494	CC(=O)\C(=C/c1ccc(Cl)cc1)\c2ccccc2	0.94	-0.13	0.45	0.3	na	-0.11	0.71	0.85	-0.43	0.56	0.43	0.15	-0.4	0.88	-0.4	0.12	0.71	0.83	0.72	1.07	0.76	0.22	0.18	0.88	0.21	-3.49	0.8	0.11	-1.46	0.46	na	0.8	1.22	na	-0.24	-1.49	-0.02	0.24	-1.56	-0.26	-0.53	0.43	0.51	-0.42
31703	-	-	-	90501	CCOC(=O)Nc1ccc(cc1)C(=O)\C=C\c2ccccc2	2.66	-0.65	-0.54	-0.33	-0.04	-0.18	-0.96	0.05	-0.32	-0.57	0.72	0.05	0.29	2.59	-0.36	1.02	2.07	0.12	-0.79	-0.57	1.3	-0.4	2.41	2.44	1.23	-1.83	0.13	-0.29	-1.45	-0.36	-1.35	0.06	1.98	na	-0.5	-0.82	0.04	0.88	0.08	-0.17	-0.51	-0.45	0.01	0.12
31709	-	-	-	543583	[Cl-].CCCCCn1c(C)cc(\C=C\c2ccc3cc(C)ccc3[n+]2C)c1C	-0.56	-0.93	0.48	0.2	1.75	-0.65	0.04	-0.62	0.03	0.48	1.4	0.76	0.25	1.27	-1.39	0.71	0.44	0.37	1.31	1.51	1.66	0.54	1.92	na	0.24	0.17	-0.67	-1.16	-0.96	0.5	-0.77	-0.61	-0.24	na	-0.29	0.17	-0.78	0.24	-0.36	1.24	-1.24	0.19	-0.35	-0.07
31711	2-Allyl-4-(6-chloro-2-methoxyacridin-9-ylamino)-6-((diet...	-	-	543585	[Cl-].CCN(CC)Cc1cc(Nc2c3ccc(Cl)cc3nc4ccc(OC)cc24)cc(CC=C)c1O	-0.45	-0.63	-1.04	0.22	1.84	-0.96	0.84	-0.7	-0.4	-1.42	1.09	0.21	-0.86	2.34	-0.78	-0.16	-0.43	-0.35	1.09	0.93	1.51	0.39	2.42	2.36	0.4	-0.27	-0.29	-0.29	-1.2	0.39	-0.53	-0.16	-0.59	na	-1.15	1.39	-0.98	0.57	0.51	1.66	-1.28	1.76	-0.18	-0.84
31717	tetraethyleniminobenzoquinone	-	-	90509	O=C1C(=C(N2CC2)C(=O)C(=C1N3CC3)N4CC4)N5CC5	1.26	-2.56	-1.11	-0.33	-0.73	-0.17	1.28	0.38	0.18	0.15	-0.21	0.13	0.07	-0.33	0.14	-0.04	-0.75	-0.46	-1.35	0.02	-0.83	-0.8	-1.47	1.24	1.28	-0.08	1.28	na	-0.86	0.19	0.39	0.53	-0.79	na	1.08	-1.28	0.54	-1.7	0.15	1.21	-0.28	1.77	-0.5	-0.25
31760	asperuloside	-	-	90543	CC(=O)OCC1=CC2OC(=O)C3=COC(OC4OC(CO)C(O)C(O)C4O)C1C23	-0.19	-0.19	-0.19	-0.19	-0.19	-0.19	-0.19	-0.19	-0.19	-0.19	-0.19	-0.19	-0.19	-0.19	-0.19	-0.19	-0.19	-0.19	-0.19	-0.19	na	6.59	-0.19	0.64	-0.19	na	-0.19	-0.19	-0.19	-0.19	-0.19	-0.19	-0.19	-0.19	-0.19	-0.19	-0.19	-0.19	-0.19	-0.19	-0.19	3.2	-0.19	-0.19
31768	-	-	-	543601	[Cl-].[Cl-].CN(C)c1ccc(\C=C/C2=[N+](C)c3ccccc3C2(C)C)cc1	0.59	-0.87	0.96	0.64	0.27	0.24	-0.13	-0.12	0.12	0.17	1.23	0.85	-0.36	0.92	-1.47	0.95	0.79	0.72	0.65	1.02	-0.62	-1.82	1.57	-2.93	0.85	0.54	-0.79	-0.42	0.47	0.15	-0.47	-0.52	0.69	na	-0.18	-0.3	0.05	-0.07	-1.1	1.02	-0.91	0.59	0.15	0.61
31777	-	-	-	543605	[Cl-].[Cl-].CCN(CC)c1ccc(\C=C\C2=[N+](C)c3ccccc3C2(C)C)cc1	0.43	-0.3	1.03	0.7	0.79	-0.21	0.25	-0.43	0.37	0.35	0.8	1	-0.08	0.92	-1.7	1.08	0.51	0.29	0.9	1.56	-1.78	-0.07	1.95	-3.28	0.6	0.47	-0.13	0.02	-0.18	0.51	0.24	0.12	0.48	na	-0.03	0.67	-0.3	-0.36	-0.6	0.91	-0.88	0.42	0.53	-0.31
31778	-	-	-	543606	[Cl-].[Cl-].CCN(CC)c1ccc(\C=C\C2=[N+](C)c3ccccc3C2(C)C)c(C)c1	0.17	-0.48	-0.74	0.86	1.01	-0.46	0.7	-0.39	-0.03	-0.12	0.7	0.34	-0.48	1.36	-1.74	0.41	0.35	-0.06	1.03	0.66	0.64	0.3	1.59	1	0.24	0.23	-0.28	-0.19	-0.93	0.78	0.23	-0.46	0.03	na	-0.42	0.43	-0.44	1.27	0.46	1.13	-1.58	1.24	0.36	-0.63
31779	-	-	-	543607	[Cl-].CN1\C(=C/C(I)C(I)C2=[N+](C)c3ccccc3C2(C)C)\C(C)(C)c4ccccc14	-0.39	-0.9	-1.17	1.06	1.49	-0.44	0.6	-0.89	0.04	-0.25	0.2	0.46	-0.21	1.5	-1.13	0.29	-0.05	-0.09	0.42	0.62	0.51	0.32	2.01	0.84	0.07	0.18	-0.17	-0.19	-0.59	1.1	0.68	0.02	0.23	na	0.11	0.05	-0.22	1.42	0.54	1.16	-1.19	0.47	0.23	-0.44
31780	astraphloxin	-	-	543608	[Cl-].CN1\C(=C/C=C/C2=[N+](C)c3ccccc3C2(C)C)\C(C)(C)c4ccccc14	-0.22	-0.86	-0.7	0.13	1.68	-0.94	1.06	-0.76	0.39	-0.92	0.98	0.8	0.88	1.18	-1.28	0.62	1.01	-0.3	-0.52	1.31	1.8	-0.37	1.81	-0.52	0.83	0.04	-0.75	-0.79	-1.36	1.13	0.98	-0.19	0.3	na	0.89	1.18	-0.89	-0.09	0.03	1.64	-0.9	0.61	0.11	-0.15
31782	-	-	-	543609	[Cl-].[Cl-].CCOc1ccc(cc1)N(C)c2ccc(\C=C\C3=[N+](C)c4ccccc4C3(C)C)cc2	-0.14	-0.63	-0.3	0.35	-0.36	-1.42	-0.59	-1.18	-0.3	-1.65	1.03	0.37	-0.37	1.67	-0.87	0.9	0.32	0.6	1.48	1.88	-0.28	0.47	0.88	2.1	0.92	0.54	-0.29	-0.27	-1.04	0.49	0.5	-0.53	0.26	na	0.43	na	-0.64	0.62	-0.29	1	-1.28	-0.08	0.64	0.12
31812	dulana	-	-	90559	Nc1ccc(cc1)S(=O)(=O)Nc2nccs2	-0.15	-0.15	na	-0.15	-0.15	-0.15	-0.15	-0.15	-0.15	1.29	-0.15	-0.15	-0.15	-0.15	-0.15	-0.15	-0.15	-0.15	-0.15	-0.15	-0.15	-0.15	-0.15	-0.15	-0.15	-0.15	-0.15	-0.15	-0.15	-0.15	-0.15	-0.15	-0.15	-0.15	-0.15	-0.15	-0.15	7.35	-0.15	-0.15	-0.15	-0.15	-0.15	-0.15
31815	antineoplastic-31815	-	-	543610	[Na+].O[As](=O)(O)c1ccc(OCCO[N+](=O)[O-])c(c1)[N+](=O)[O-]	-0.21	-0.21	-0.21	-0.21	-0.21	-0.21	-0.21	-0.21	-0.21	1.12	-0.21	-0.21	-0.21	-0.21	-0.21	-0.21	-0.21	-0.21	-0.21	-0.21	-0.21	na	-0.21	-0.21	-0.21	4.87	-0.21	-0.21	-0.21	-0.21	-0.21	-0.21	-0.21	-0.21	-0.21	-0.21	-0.21	-0.21	-0.21	-0.21	-0.21	-0.21	5.54	-0.21
31869	suberosin	-	-	90603	COc1cc2OC(=O)C=Cc2cc1CC=C(C)C	0.13	-0.68	-0.03	0.65	1.44	-0.58	-0.31	-0.14	-0.69	-0.3	-0.4	-0.4	0.21	-0.19	na	0.79	-0.11	-0.31	-0.43	1.59	-0.72	0.34	1.07	0.93	-0.21	-0.13	2.29	-0.48	-1.44	-0.13	-0.82	na	-0.4	-0.75	-0.54	3.29	-1.94	1.21	0.29	-0.75	-1.28	-0.7	-0.36	-1.08
31882	3,4'-dimethoxychrysin	-	-	90616	COC1=C(Oc2cc(O)cc(O)c2C1=O)c3ccc(OC)cc3	-0.72	-0.42	na	na	-0.38	0.14	-0.14	na	-0.47	na	0.46	0.24	-0.11	-0.77	0.05	-0.03	na	-0.39	0.15	0.84	1.41	0.23	0.75	0.34	-0.7	-0.73	-0.66	na	-0.17	0.58	-1.4	0.18	0.48	-0.07	-0.57	-1.16	-0.14	3.13	na	na	-0.5	-0.07	3.54	-0.24
32065	Hydroxyurea	FDA approved	AM|Dr	90752	NC(=O)NO	0.59	0.02	-0.57	-0.46	-0.24	0.24	0.54	0.56	-0.86	-0.16	0.12	-0.85	-0.12	-0.34	-0.31	0.05	-0.26	-0.52	2.55	3.3	-0.3	0.99	1.04	1.32	-0.12	-0.51	0.27	-0.97	-1.01	0.27	-0.92	0.75	-0.71	-0.7	0.27	-0.99	-0.25	-0.33	-0.13	-0.16	-1.06	0.47	-0.03	-0.65
32149	-	-	-	543660	[Cl-].C(c1c2ccccc2cc3c1ccc4ccccc34)[n+]5ccccc5	0.16	-0.43	0.64	0.75	0.47	1.15	0.11	0.39	1.12	0.99	1.19	0.68	0.13	-0.2	-3.07	0.31	0.21	-0.44	-0.19	0.19	0.17	0.16	0.48	0.36	0.03	0.85	-0.25	0.56	0.57	0.73	0.47	0.66	0.15	na	-0.6	-1.53	0.44	0.85	0.26	0.77	-0.19	0.16	0.79	0.79
32190	wln: t66 bnj g1r& jq	-	-	90837	Oc1ccc(Cc2ccccc2)c3cccnc13	-0.99	-0.46	-3.58	0.17	-0.27	0.23	0.72	0.5	-0.11	-1.67	1.01	-1.03	-0.28	0.43	1.69	-2.09	0.29	-0.21	1.87	0.57	1.19	0.67	0.63	1.41	0.59	-0.07	0.6	-1.52	-1.32	0.59	-0.39	0.17	0.41	na	-0.42	0.17	0.3	0.99	-1.6	-0.05	0.12	0.53	-0.29	0.22
32212	.alpha.-bromochalcone	-	-	90851	Br\C(=C/c1ccccc1)\C(=O)c2ccccc2	-0.6	0.15	-1.19	0.33	0.49	-0.54	-1.6	0.31	-1.73	-1.49	0.48	1.06	-0.99	0.6	1.13	0.51	-1.1	0.61	2.2	0.26	0.26	0.25	0.17	0.77	2.09	0.53	0.81	-0.13	-0.71	-0.64	0.46	0.41	0.4	na	-1.81	-1.48	0.23	0.45	-0.25	0.04	-1.81	-2.06	2.19	0.59
32516	-	-	-	90970	CC(C=C)c1cccc(C=O)c1O	1.07	0.45	na	0.61	0.39	0.15	-1	-0.11	-0.67	0.17	-0.05	-1	-1	0.92	0.7	0.11	-0.91	0.46	0.96	0.81	2.59	1.77	0.82	2.66	0.32	-1	0.45	-0.31	-1	-0.21	na	-0.1	2.48	na	-1	na	-0.21	2.38	-1	-1	-1	-1	-1	0.11
32569	-	-	-	91012	Clc1ccc(cc1)N2CCN(CCCN3CCN(CC3)c4cccc(Cl)c4)CC2	0.44	0.39	-0.78	0.27	0.76	-0.89	0.16	0.4	-1.51	1.15	-0.14	1.27	0.49	0.6	0.11	0.57	0.23	0.4	0.08	0.72	1.43	1.53	1.14	na	0.7	0.76	1.37	-1.77	0.47	1.45	-0.04	0.62	0.06	na	-1.55	-0.14	0.16	3.15	-0.87	0.26	-1.47	0.09	-1.81	-1.57
32743	acetoxycycloheximide	-	-	91151	CC1CC(C)(CC(C(O)CC2CC(=O)NC(=O)C2)C1=O)OC(=O)C	-0.12	0.15	-0.37	-0.8	-0.13	-0.78	0.23	0.09	0.12	-3.68	0.87	0.4	na	0.8	-0.84	0.72	0.79	0.05	1.2	0.53	-0.13	1.35	0.31	2.27	0.21	-0.17	-0.03	0.79	0.75	0.74	-0.54	-1.75	0.07	-0.05	0.82	-0.5	-0.21	2.35	-1.11	0.71	0.22	0.28	1.58	-0.72
32924	-	-	-	543839	COS(=O)(=O)[O-].C[n+]1c2ccc(Cl)cc2nc3cc(ccc13)c4ccccc4	1.98	0.02	-1.11	-0.24	na	-0.54	1.69	-0.61	0.56	-1.08	0.55	0.94	0.6	-0.67	0.13	1.16	0.66	0.65	-2.02	1.1	0.22	1.77	1.58	1.24	0.45	-0.83	0.67	-0.85	-0.86	0.29	-0.6	-0.77	1.67	na	0.63	-0.22	-1.01	na	-0.81	0.51	1.63	-0.55	-0.63	-0.14
32927	n-Hexadecyltrimethylammonium bromide	-	-	543842	[Br-].CCCCCCCCCCCCCCCC[N+](C)(C)C	-0.61	-0.14	-0.58	-0.36	-1.13	0.06	0.89	-0.26	0	-0.12	1.26	0.08	-0.48	0.35	-0.63	1.41	-0.12	-0.06	1.03	1.93	0.12	0.11	1.89	0.65	-0.2	-0.57	0.11	-0.44	-0.91	-0.34	-1.06	-0.2	-0.39	na	-0.66	-0.37	-0.09	2.89	0.18	-0.24	-1.22	0.02	-0.19	1.42
32930	-	-	-	543844	[Cl-].CCN(CC)CCCNc1cc(OC)cc2nc3cc(Cl)ccc3nc12	0.28	-0.82	-0.69	-1.93	-2.47	0.13	-0.54	-2.9	-0.86	0.04	0.65	1.11	0.32	2.28	-1.59	2.72	0.55	1.49	-0.68	-0.45	0.22	0.57	-0.69	1.87	1.19	0.06	0.14	-0.01	-0.05	0.16	-0.09	-0.42	-0.13	na	0.72	-1.03	-0.64	0.06	0.3	-0.05	-0.54	-0.1	0.49	-0.22
32937	-	-	-	543849	[Cl-].CCN1c2ccccc2C(Cl)(c3ccc(cc3)N(C)C)c4ccccc14	-0.64	-0.93	0.23	-0.82	0.41	0.07	-1.52	-1.12	0.11	0.17	0.57	1.12	-0.71	0.95	-0.81	0.86	0.36	0.85	1.1	1.35	0.77	0.71	2.02	na	0.57	0.69	0	na	-0.34	0.54	na	-0.79	0.68	na	0.38	-0.34	0.4	0.87	-1.06	0.79	-3.02	-0.31	na	0.97
32942	Cetalkonium Chloride	-	-	543854	[Cl-].CCCCCCCCCCCCCCCC[N+](C)(C)Cc1ccccc1	-0.21	-0.17	-0.33	-0.4	-0.01	0	-0.22	-0.17	0.03	0.15	0.04	-0.26	0.58	0.42	-1.41	0.85	0.24	-0.08	0.22	1.1	0.72	-0.2	4.87	-0.4	0.39	0.19	0.27	-0.36	-0.33	0.07	-0.36	0.07	-0.22	na	-0.37	-0.3	-0.12	0.15	0.13	0.34	-0.57	-0.32	1.46	2.47
32944	cephaeline dihydrochloride	-	-	543856	[Cl-].CC[C@H]1CN2CCc3cc(OC)c(OC)cc3[C@@H]2C[C@@H]1C[C@H]4NCCc5cc(O)c(OC)cc45	0.24	na	na	na	na	0.45	0.34	-0.28	0.24	0.34	0.34	0.34	0.34	0.34	-0.88	0.45	0.24	0.34	0.24	0.45	0.24	0.34	0.45	0.45	0.45	-0.91	0.45	-0.34	0.45	0.34	-1.32	0.34	na	na	0.34	0.34	0.34	0.34	0.15	0.45	0.34	0.34	0.34	0.34
32946	mggh	-	-	543857	[Cl-].C\C(=N/NC(=N)N)\C=N\NC(=N)N	-0.29	0.01	-0.62	-1.54	1.3	0.86	-0.76	0.41	-0.46	-0.22	-0.04	1.07	0.6	0.72	-1.32	0.39	1.12	0.59	0.87	0.62	0.48	0.51	0.52	1.36	0.97	-0.26	-0.36	0.41	-0.83	-1.46	-1.28	-0.72	0.14	0.22	-0.71	-0.53	0.93	1.08	-0.18	0.02	0.61	0.39	-0.12	-1.93
32951	mycoin	-	-	91264	OC1OCC=C2OC(=O)C=C12	0.02	0.25	0.15	-0.37	0.66	-0.5	-1.14	0.37	-2.01	-0.19	-0.11	1.58	-1.87	0.91	0.8	0.89	-0.29	2.05	0.93	-0.55	0.36	-0.5	-0.48	0.16	0.52	0.36	0.5	-0.8	0.02	0	0.58	0.54	0.47	na	-0.99	-1.78	-1.79	-0.1	0.09	-0.15	-2.38	-0.56	0.93	0.17
32967	-	-	-	543869	[Cl-].CNc1cc2nc3cc(NC)c(C)cc3cc2cc1C	1.65	0.09	-0.4	-1.32	0.07	0.64	-0.23	-0.69	-0.29	-1.41	0.72	0.73	-0.39	1.4	-1.4	1.64	0.47	1.19	0.09	-0.96	1.06	0.99	0.14	0.95	1.16	-1.02	-0.79	-1.99	-1.97	-0.68	-2.14	-2.45	-0.92	na	1.25	0.13	-0.14	-0.5	0.44	0.76	0.14	1.26	0.91	0.88
32982	Curcumin	Clinical trial	Apo	91276	COc1cc(\C=C\C(=O)CC(=O)\C=C\c2ccc(O)c(OC)c2)ccc1O	0.87	na	na	0.68	-0.02	-0.32	-0.12	1.12	-0.91	0.57	0.12	-1.24	na	0.94	0.85	-0.2	0.16	0.27	1.1	0.45	0.33	0.54	1.47	0.73	1.18	-1.31	0.36	-1.51	0.19	-0.52	-1.07	0.12	1.11	1.19	-1.17	-1.51	2.39	na	-1.65	0.16	na	na	1	na
32992	colchicoside	-	-	91282	COC1=CC=C2C(=CC1=O)C(CCc3cc(OC4OC(CO)C(O)C(O)C4O)c(OC)c(OC)c23)NC(=O)C	na	na	na	na	na	-0.25	0.43	-0.25	-0.25	na	-0.25	6.1	-0.25	-0.25	-0.25	-0.25	-0.25	-0.25	-0.25	-0.25	-0.12	-0.25	na	na	-0.25	-0.25	na	0.8	-0.13	1.26	-0.25	0.29	na	na	-0.25	-0.25	-0.25	na	-0.25	-0.25	-0.25	-0.25	-0.25	-0.25
33001	Fluorometholone	-	-	91286	C[C@H]1C[C@H]2[C@@H]3CC[C@](O)(C(=O)C)[C@@]3(C)C[C@H](O)[C@]2(F)[C@@]4(C)C=CC(=O)C=C14	na	na	na	na	na	-0.22	-0.22	-0.22	-0.22	-0.15	-0.22	-0.22	-0.22	-0.22	-0.22	-0.22	-0.22	-0.22	5	-0.22	-0.22	-0.22	-0.22	-0.22	-0.22	-0.22	-0.22	-0.22	-0.22	-0.22	-0.21	-0.22	na	na	-0.22	0.12	-0.22	-0.22	2.28	-0.21	-0.22	-0.22	na	-0.22
33006	-	-	-	91291	CC(=O)Nc1ccc(cc1)c2nc3ccccc3s2	-0.74	0.51	-0.04	1.84	0.31	-0.37	0.37	0.54	0.21	0.32	0.47	-0.56	-0.86	-1.08	-1	-0.85	0.14	-0.43	-0.67	-1	4.04	0.89	-1.27	-0.21	0.08	na	-0.65	-0.52	-0.83	-1.27	-1.27	-0.72	-1.24	na	na	-1.05	0.84	-0.48	-0.19	-0.39	0.38	0.1	na	-0.27
33052	-	-	-	91336	C(SCc1cccc2ccccc12)c3cccc4ccccc34	na	-0.43	-0.43	-0.43	0.4	-0.43	-0.43	na	-0.43	-0.43	-0.22	na	0.47	0.3	4.86	0.79	-0.43	-0.43	4.05	na	-0.08	0.99	na	1.24	-0.43	0.28	-0.43	-0.43	-0.43	-0.27	0.42	-0.43	-0.43	-0.43	-0.43	0.58	-0.43	-0.43	-0.43	-0.43	-0.43	0.68	-0.43	0.85
33092	-	-	-	91372	COC(=O)Nc1ccc2ccc3c(NC(=O)OC)ccc4ccc1c2c34.COC(=O)Nc5ccc6ccc7ccc(NC(=O)OC)c8ccc5c6c78	-1.91	-0.03	-0.22	0.53	-0.26	-0.9	0.61	0.22	-0.79	-0.74	-0.66	0.38	-0.38	0.56	1.66	0.91	1.27	1.06	0.39	-0.37	1.32	0.15	-0.08	1.74	0.24	0.07	1.05	-1.83	-2.31	0.87	-1.57	0.45	2.96	na	0	0.52	-0.02	2.41	-0.25	-0.59	-0.64	0.75	-0.53	-0.04
33202	-	-	-	543911	COC(=O)CCC1=C(C)C2=[N+]3C1=Cc4[nH-]5c(C=C6C=C(C)C7=[N+]6[Cd+2]35[NH-]8C(=C7)C=C(C)C8=C2)c(C)c4CCC(=O)OC	0.69	-0.33	-0.08	1.74	0.77	0.53	-1.43	0.19	-1.58	-0.23	0.63	0.7	-1.43	-0.46	-0.82	-0.25	0.43	0.18	0.47	na	0.47	0.04	0.24	0.53	-0.9	0.74	-0.05	-0.02	0.13	1.54	0.27	0.98	0.58	na	0.22	-0.1	-1.56	-1.15	1.25	0.56	-1.85	1.8	2.55	0.56
33353	-	-	-	91531	Cc1cc(N)c2cc(NC(=O)\C=C\c3ccccc3Cl)ccc2n1	0.22	-0.12	-0.26	-0.45	-0.22	-0.2	-0.23	-0.51	-0.45	-0.55	1.72	0.66	0.89	2.03	-0.58	1.04	0.42	2	0.81	-0.46	1.06	-0.18	1.62	2.01	2.03	-0.6	0.57	-0.6	0.96	-0.32	-0.57	0.14	-0.07	na	-0.46	-0.41	0.68	-0.43	-0.61	-0.55	-0.36	-0.11	-0.53	-0.46
33408	n-acetyliodocolchinol	-	-	91560	COc1cc2CC[C@H](NC(=O)C)c3cc(O)c(I)cc3c2c(OC)c1OC	0.59	0.07	0.67	-0.16	na	0.22	0.54	0.62	0.21	0.59	0.39	0.52	0.22	0.48	-0.1	0.55	0.45	0.51	0.55	0.74	0.61	0.45	0.57	na	0.15	-3.87	0.64	-2.89	-1.29	0.55	-3.29	0.43	0.74	na	0.2	-0.78	-0.32	0.24	-0.61	0.42	0.48	0.56	0.42	-0.16
33410	Colchicine Derivative	-	Tu	91562	COC1=CC=C2C(=CC1=O)[C@H](CCc3cc(OC)c(OC)c(OC)c23)NC(=O)c4ccccc4	0.38	0.38	0.38	-2.93	-3.59	0.44	0.44	0.44	0.13	0.44	0.44	0.44	0.22	0.44	-0.24	0.44	0.44	0.44	0.44	0.38	0.44	0.22	0.38	0.28	0.37	0.06	0.44	0.44	-3.05	0.44	0.08	0.44	0.38	0.38	0.18	-3.23	0.15	0.44	0.04	0.44	0.24	0.31	0.44	0.44
33413	-	-	-	543936	[Cl-].CCCCC(CC)COC(=O)C[N+](C)(C)CCOC(c1ccccc1)c2ccccc2	0.59	0.7	0.53	0.78	0.65	0.58	-1.53	0.39	0.69	0.5	0.67	0.64	0.77	0.73	-2.01	-0.18	0.74	0.6	-0.03	0.9	-0.06	0.29	0.68	0.47	0.84	0.99	0.86	0.62	0.72	0.78	0.25	0.83	0.8	na	-2.35	-0.26	-1.56	0.69	-1.06	-0.27	-1.7	-0.58	0.76	0.71
33418	-	-	-	543937	[I-].NNC(=N)SCCCCCCCCCCSC(=N)NN	-0.2	-0.07	-0.44	-0.03	1.09	-0.43	-0.18	-0.4	-0.69	na	0.06	0.23	-0.16	-0.32	0.25	0.23	-0.05	0.05	0.08	0.08	0.2	na	-0.19	0.32	0.44	0.4	-0.4	0.11	-0.63	-0.1	-0.42	-0.12	-0.5	na	0.04	-0.45	-0.69	na	-0.32	-0.28	-0.66	0.15	0.09	0.01
33419	sn 967	-	-	543938	[Cl-].C[n+]1c2ccccc2nc3c(N)cc(N)cc13	0.45	-0.81	0.75	1.03	0.67	2.17	0.76	0.4	0.94	0.43	1.07	0.78	-0.34	-0.18	-1.66	-0.51	-0.41	-0.19	0.53	0.25	0.89	0.91	0.55	na	-0.65	1.11	-0.7	na	-0.16	1.05	na	-0.36	-0.54	na	-0.44	0.05	0.78	-1.24	0.01	0.45	0.69	-0.59	na	-0.46
33423	;ANTINEOPLASTIC-33423	-	-	543940	[Na+].COc1ccc(cc1NCS(=O)(=O)O)\[As]=[As]\c2ccc(OC)c(NCS(=O)(=O)O)c2	0.71	0.1	-1.12	0.68	2.72	0.03	-1.01	0.3	-0.16	0.45	1.3	0.14	-0.81	-0.04	0.2	-0.52	-0.99	0.59	2.34	0.15	1.68	0.38	0.98	1.48	0.36	0.27	-0.44	-0.24	0.22	-0.19	0.04	-0.2	-0.34	na	-1.03	0.34	-0.63	0.22	-1.52	-0.75	-1.07	-1.26	2.76	0.55
33434	isoquinolinium (8ci), 2,2'-decamethylenedi-, dibromide	-	-	543948	[Br-].C(CCCCC[n+]1ccc2ccccc2c1)CCCC[n+]3ccc4ccccc4c3	na	-0.63	na	na	na	-0.63	0.59	-0.63	-0.63	0.72	-0.33	-0.55	na	-0.63	-0.63	0.59	0.48	-0.63	na	na	na	na	na	na	na	na	-0.63	na	-0.13	0.67	na	na	-0.63	-0.63	2.16	2.37	na	-0.63	1.52	2.11	na	na	na	-0.63
33458	-	-	-	543959	[Cl-].CN(C)c1cc2nc3cc(N(C)C)c(C)cc3cc2cc1C	0.95	0.5	0.83	-0.47	1.1	-0.13	0.9	0.05	-0.18	0.49	1.29	0.87	-0.2	0.65	-2.14	1.15	1.04	0.04	-1.66	3.58	-0.66	-0.05	-0.43	-0.2	-0.08	-0.17	-0.27	-0.37	0.21	0.97	-0.09	0.11	0.22	na	0.1	na	-0.75	0.89	0	0.91	-1.26	0.47	-0.27	-0.71
33467	-	-	-	543967	[Cl-].CCN(CC)c1ccc(\C=C\c2ccc3cc(C)ccc3[n+]2CC)cc1	0.51	-0.42	-1.83	1.33	1.83	-1	0.66	-0.22	0.71	-0.15	1.02	0.08	-0.34	1.29	-2.06	0.51	0.25	-0.47	-0.71	1.38	1.21	-0.16	1.41	0.28	0.65	-0.08	-0.27	-0.22	-0.66	0.92	0.14	-0.1	0.17	na	0.12	0.5	-0.14	-0.07	-0.11	1.37	-0.99	0.91	0.55	-0.36
33530	-	-	-	91630	[O-][N+](=O)c1ccc2c(c1)C(=O)C(=O)c3cc(ccc23)[N+](=O)[O-]	-0.15	na	na	na	na	0.62	-0.54	0.2	-0.45	-0.77	0.06	-1.13	-0.86	1.85	0.29	-2.06	-0.1	0.89	1.03	1.16	0.75	1.11	1.1	na	1.09	-0.77	na	-0.68	-0.73	-0.68	-0.27	0.57	na	na	-0.97	-0.74	-1.09	1.21	-0.52	0.28	-0.69	-0.27	-0.15	-0.01
33548	-	-	-	543989	[Cl-].CN(C)CC(C(=O)c1ccccc1)c2ccccc2	0.9	-0.17	0.01	0.23	0.12	-0.54	-1	-0.03	-1.41	-0.66	0.48	0.31	-1.1	1.06	0.96	1.67	0.33	2.39	1.49	-0.5	2.11	-0.9	0.09	-0.05	1.47	0.38	0.57	-0.58	-0.87	0.48	0.14	0.1	0.21	na	-1.56	-2.13	-2.27	-0.04	-0.13	-0.4	-2.74	-0.8	0.73	0.01
33553	-	-	-	543992	[Cl-].CN(C)CC(C(=O)c1ccccc1)c2ccc(C)cc2	0.92	0.12	-0.61	0.68	0.27	-0.09	-0.71	-0.08	-1.62	0.15	-0.2	0.35	-1.04	2.2	0.69	-0.14	-0.4	1.5	2.4	0.36	0.96	0.7	1.21	1.32	1.34	0.08	0.54	-0.54	0.04	-0.29	-0.86	0.58	0.22	na	-2.22	-0.59	-1.82	0.43	-0.02	-1.63	-2.31	-1.18	0.61	-0.28
33556	-	-	-	543995	[Br-].COc1ccc(cc1)C(=O)C(CN(C)C)c2ccccc2	0.7	-0.6	0.67	0.8	0.24	0.54	-1.65	-0.52	-1.49	-1.67	-0.34	0.49	0.48	1.93	0.76	-0.16	-0.22	2.37	0.74	-0.63	-0.28	-0.35	0.72	na	0.82	0.01	0.85	0.09	0.75	-0.29	0.42	0.21	0.21	na	-2.11	-1.79	-1.47	na	0.28	0.95	-1.93	-0.76	na	0.53
33560	-	-	-	543998	[Br-].O=C(C(CN1CCOCC1)c2ccccc2)c3ccccc3	0.37	-0.14	-0.09	0.14	-0.8	0	-0.64	-0.33	-1.1	-0.44	-0.05	-0.09	-1.3	1.33	1.26	1.59	-0.11	1.99	2.36	-0.22	2.06	-0.41	0.98	0.64	0.3	-0.11	-0.01	-0.02	-0.09	-0.09	0.25	-0.05	0.27	na	-1.16	-0.93	-1.83	0.28	-0.7	-0.7	-2.72	-0.56	2.5	-0.08
33566	-	-	-	544004	[Cl-].CCN(CC)c1ccc(cc1)C(=N)c2ccc(cc2)N(C)C	0.89	-0.82	1.12	1.15	-0.79	1.25	0.88	-0.96	-1.01	-1.39	na	0.82	na	1.01	0.71	0.94	0.86	0.95	-0.98	-1.14	0.87	na	na	na	-0.97	0.58	0.96	na	0.65	0.79	na	-0.83	1.04	na	na	-1.08	na	1.14	-0.98	0.96	-1.33	na	na	1.12
33568	3-piperidino-2-phenylpropiophenone	-	-	91644	O=C(C(CN1CCCCC1)c2ccccc2)c3ccccc3	-0.47	0.04	-1.01	0.19	0.08	-0.87	-1.11	-0.05	-1.9	-0.71	0.28	0.21	-0.87	0.59	1.34	0.87	-0.8	1.37	2.14	0.33	1.14	-0.05	1.46	1.46	1.6	0.32	0.91	-0.48	-0.64	-0.27	0.1	-0.06	0.14	na	-2.51	-0.72	-0.09	0.56	-0.78	0.15	-2.11	-1.97	2.08	0.27
33570	-	-	-	91645	O=C(CC(N1CCOCC1)c2ccccc2)\C=C\c3ccccc3	-0.22	0.51	-0.1	0.95	-0.11	-0.33	0.48	0.71	-1.17	-1.48	0.61	0.6	0.93	1.57	0.88	0.08	0.87	0.66	0.62	0.08	0.18	0.29	0.87	0.47	3.01	-0.15	1	-2.43	-1.6	-0.28	-0.46	-1.07	0.91	na	-1.4	-1.13	0.24	0.11	-0.4	0.86	-1.76	-1.75	-0.06	0.77
33574	-	-	-	544008	[Cl-].CCCCCCCCCCCCCCCC1=NCC[N+]1(CCO)CCO	-0.49	0.6	0.05	-0.4	-0.43	0.68	-2.33	0.51	-0.64	0.07	0.75	0.54	0.71	0.8	0.47	0.01	0.62	0.63	na	2.93	1.06	0.6	-1.06	na	0.87	-2.58	0.78	-0.19	-1.13	-0.88	-1.53	0.63	0.35	na	0.2	-2.28	0.69	na	-0.34	0.3	-1.28	0.56	na	1.26
33577	-	-	-	544010	[Cl-].CCCCN(CCCC)c1ccc(cc1)C(=N)c2ccc(cc2)N(C)C	0.63	-0.98	-0.73	-1.18	0.81	-1.07	0.91	-1.05	-0.8	-0.84	0.07	0.4	0.55	0.88	-0.05	1.01	-0.05	0.51	0.37	0.82	1.28	-0.03	1.1	1.68	na	na	-0.69	-0.76	-1.02	0.38	-0.98	0.29	0.91	na	-0.73	1.19	-1.15	-0.02	-0.83	1.19	-1.17	-0.3	1.37	-0.82
33669	emetine	-	-	544052	[Cl-].CC[C@H]1CN2CCc3cc(OC)c(OC)cc3[C@@H]2C[C@@H]1C[C@H]4NCCc5cc(OC)c(OC)cc45	2.07	-0.05	-0.49	-2.04	-0.52	-0.29	0.39	-0.39	0.17	-0.14	-0.23	0.67	0.76	0.77	-1.46	0.68	-0.09	0.85	1.64	0.63	2.02	0.97	0.37	1	1.81	-1.67	0.67	-0.26	-0.45	-0.25	-1.1	-0.47	-0.18	0.35	0.4	0.35	-0.52	0.79	-1.33	0.42	0.05	0.82	0.92	-0.19
33690	Benzo[a]heptalen-9(5H)-one, 7-acetamido-10-(diethylamino...	-	-	91711	CCN(CC)C1=CC=C2C(=CC1=O)[C@H](CCc3cc(OC)c(OC)c(OC)c23)NC(=O)C	0.86	0.07	-0.02	0.56	-2.47	0.13	0.23	0.63	0.51	0.4	0.25	1.09	0.35	0.67	-0.82	0.37	0.47	0.47	0.64	1.13	0.61	0.12	0.47	1.24	0.37	-2.91	0.91	0.48	-2.47	0.43	-2.91	0.43	1.41	na	-0.09	-0.05	0.08	-1.32	0.51	0.05	0.02	0.33	0.7	0.13
33759	-	-	-	91776	Oc1ccc(Br)cc1\C=N\NC(=O)c2ccncc2	0.57	-1.36	-2.55	-0.16	0.07	0.72	-0.6	-0.35	-1.3	-1.08	0.26	0.91	0.34	0.35	2.03	-1.32	0.22	-0.21	2.45	0.85	-0.56	2.06	-0.42	-0.09	1.1	-1.33	-0.1	-0.91	-0.62	-0.18	-0.02	0.67	-1.23	na	-0.9	0.35	0.55	0.05	0.3	-0.66	-1.25	0.88	0.08	-0.61
33762	-	-	-	91779	COc1cccc(\C=N\NC(=O)c2ccncc2)c1O	-0.07	-0.3	-3.36	0.33	0.64	0.63	0.68	-0.03	-0.15	-2.48	0.83	0.22	0.27	0.64	0.86	-1.53	-0.03	-0.28	1.38	1.14	-1	0.79	0.09	0.82	1.18	-0.13	0.28	-2.61	-1.39	-0.07	0.2	0.58	-1.4	na	-0.74	-0.16	0.12	0.75	-0.67	0.14	0.17	0.58	0.71	-0.2
33765	cap 1 hydrochloride	-	-	544065	[Cl-].ClCCN1CCCCC1CCl	0.21	-0.78	-0.78	1.57	-0.63	0.44	0.62	0.62	-0.78	-0.51	-0.78	-0.78	na	-0.78	-0.78	-0.78	-0.78	-0.78	1.81	1.12	-0.78	1.68	-0.46	3.46	0.24	0.26	0.33	-0.78	-0.78	-0.78	-0.78	0.33	-0.78	-0.78	0.75	-0.78	0.35	0.08	na	0.77	-0.78	0.25	1.39	0.53
33832	Ascorbic Acid	-	-	91803	OCC(O)C1OC(=O)C(=C1O)O	1.14	0.22	-0.98	-0.25	-0.11	-0.02	-0.76	0.22	-0.91	-0.8	0.01	0.02	-0.73	1.33	-0.01	0	-0.61	2.23	1.79	-0.88	1.65	0.29	-0.27	1.8	1.35	0.04	-0.17	0.54	-0.98	-0.66	-0.5	-0.04	2.08	na	-0.68	-0.7	-0.47	-0.98	-0.75	-0.72	-1.04	-0.68	2.17	-0.08
34046	-	-	-	91900	CC\C(=C/c1ccc(cc1)N(C)C)\c2ccncc2	-0.69	-0.17	0.5	0.42	0.49	-0.96	0.77	-0.34	-0.65	-0.25	0.28	0.57	-0.18	0.59	1.06	0.4	0.61	0.54	-0.49	0.53	0.63	0.2	0.19	0.86	0.53	0.37	0.42	-0.56	-4.17	0.77	-1.01	0.21	1.82	na	0.08	0.83	0.43	1.65	-1.3	0.23	-2.93	0.63	0.21	0.09
34060	-	-	-	544115	[Cl-].CCN(CCCOc1ccccc1)CCN(CC)CCCOc2ccccc2	-1.27	-0.49	-0.28	-0.35	na	-0.2	-0.45	0	0.19	-0.85	-0.23	0.72	0.25	-0.12	0.03	0.41	-0.16	-0.8	3.24	0.43	1.48	1.7	4.5	0.31	-0.01	-0.47	-0.09	-0.62	-0.42	1.88	-0.5	-0.34	-0.24	na	-0.22	-0.21	-0.78	na	-0.86	-0.68	-0.46	0.29	-0.34	-0.02
34391	cryptocyanin	-	-	544284	[I-].CCN1C=C\C(=C/C=C/c2cc[n+](CC)c3ccccc23)\c4ccccc14	-0.22	0.4	0.21	-1.39	-0.17	0	0.32	0.38	0.18	0.62	0.27	0.29	-0.36	0.58	-1.16	0.34	0.37	0.07	0.1	5.77	na	0.43	0.48	0.4	na	-0.96	-0.01	-0.41	-0.57	-0.57	0.44	-0.75	0.17	-0.33	0.27	-1.3	0.42	-0.89	0.39	0.54	-0.18	0.37	-0.39	0.32
34444	-	-	-	92062	[O-][N+](=O)c1ccc(Nc2nc3ccccc3s2)cc1	na	0.48	-0.32	-0.16	3.26	-0.11	-0.67	na	-0.7	na	0.55	na	-0.05	na	-0.25	-0.54	-1.16	-0.56	na	na	1.08	1.68	na	1.3	0.78	0.68	-0.14	-0.06	-0.99	0.2	-0.08	0.3	-0.69	na	-1.04	0.42	-0.28	-0.11	-1.48	0.67	-0.61	-0.29	0.83	2.85
34462	Uracil mustard	FDA approved	A7|AlkAg	92079	ClCCN(CCCl)C1=CNC(=O)NC1=O	0.52	-0.83	-0.95	-0.2	0.66	0.6	0.48	0.68	-0.38	0	0.47	-0.8	-0.84	-0.52	-0.52	-0.8	-1.02	-0.24	1.99	2.21	-0.4	2.19	-0.41	2.16	0.51	-0.17	0.23	-1.06	-0.82	-0.38	-0.55	1.08	-0.63	-0.6	0.09	-0.99	0.45	0.08	-0.44	0.46	-1.2	1.63	0.48	-0.9
34475	androst-5-en-16.beta.-ol, 3.beta.-methoxy- (8ci)	-	-	92092	CO[C@H]1CC[C@]2(C)[C@H]3CC[C@]4(C)C[C@@H](O)C[C@H]4[C@@H]3CC=C2C1	-0.26	-0.14	1.36	-0.85	-1.07	-0.6	1.14	0.77	-0.1	0.54	0.47	-0.16	-1.67	-0.11	-0.16	0.45	0.04	0.56	0.74	0.4	0.91	-0.12	0.41	0.95	-0.53	-0.23	0.44	0.94	-1.12	0.64	-0.11	0.31	2.33	na	0.07	-0.72	-1.43	2.18	-1.98	-0.33	-1.75	0.46	0.27	-0.73
34521	Dexamethasone Decadron	FDA approved	Ho	92119	C[C@@H]1C[C@H]2[C@@H]3CCC4=CC(=O)C=C[C@]4(C)[C@@]3(F)[C@@H](O)C[C@]2(C)[C@@]1(O)C(=O)CO	na	na	na	na	na	-0.22	-0.22	-0.22	-0.22	-0.22	-0.22	-0.22	na	-0.22	-0.22	-0.22	-0.22	-0.22	4.33	-0.22	-0.22	-0.2	na	0.16	-0.22	-0.22	-0.22	-0.22	-0.22	-0.22	-0.22	-0.22	na	na	-0.22	-0.13	-0.22	-0.22	-0.22	-0.22	-0.22	na	-0.22	-0.22
34533	fulcin	-	-	92124	COC1=CC(=O)CC(C)C12Oc3c(Cl)c(OC)cc(OC)c3C2=O	0.9	0.96	0.64	-0.4	-0.38	-1.07	0.12	0.49	-0.37	1.57	-0.15	0.57	0.08	0.7	0.05	0.31	1.01	1.12	-0.33	1.22	1.92	-0.45	0.15	1.05	0	-1.25	0.83	-1.04	-1.39	0.8	0.01	0.25	2.27	2.2	-0.97	-1.4	-0.73	-0.45	-0.81	-0.58	-0.69	-0.16	1.05	0.25
34541	-	-	-	92131	NC(=O)NC(=O)CI	0.4	-0.24	-1.1	0.18	0.96	-0.96	-1.29	-0.5	-1.59	-0.9	-0.91	0.87	-1.07	1.14	0.98	-0.45	-1.06	0.98	1.67	0.84	1.4	0.95	-0.01	0.63	1.36	1.12	0.03	-0.08	-0.77	-0.76	0.25	-0.01	0.24	na	-1.08	na	-1.16	1.15	-0.21	-0.07	-1.77	-1.07	2.77	0.31
34656	cytisine, 3-methyl-	-	-	92179	CN1CC2CC(C1)C3=CC=CC(=O)N3C2	-0.14	-0.14	-0.14	-0.14	-0.14	-0.14	-0.14	na	-0.14	-0.14	-0.14	-0.14	6.86	-0.14	-0.14	-0.14	-0.14	na	na	na	na	na	na	na	-0.14	-0.14	-0.14	-0.14	na	-0.14	-0.14	-0.14	-0.14	-0.14	-0.14	-0.14	-0.14	-0.14	na	-0.14	-0.14	-0.14	-0.14	-0.14
34661	pms (van)	-	-	544380	COS(=O)(=O)[O-].C[n+]1c2ccccc2nc3ccccc13	1.54	1.46	0.71	-0.27	0.4	-0.49	0.09	0.08	-0.89	0.1	0.24	1.5	-0.62	0.57	-0.12	-0.15	-0.77	0.2	0.61	-0.87	-0.49	-2.07	1.41	-3	0.85	0.19	-0.01	-0.07	0.1	0.45	-0.05	0.2	1.13	na	-0.45	-0.07	-1.02	-0.04	-0.69	0.83	-1.27	-0.33	0.22	-0.54
34749	-	-	-	544437	[Cl-].CNC(Cc1ccccc1)c2cccc(OC)c2O	na	-0.24	-0.24	-0.24	5.97	-0.24	-0.24	na	-0.24	na	-0.24	na	na	-0.24	-0.24	-0.06	-0.24	-0.24	na	na	-0.2	-0.24	na	-0.24	-0.24	-0.24	-0.24	-0.24	-0.24	-0.24	3.24	-0.24	-0.24	-0.23	-0.24	-0.09	-0.24	-0.24	-0.24	-0.24	-0.24	-0.24	-0.24	-0.24
34757	melicopidine	-	-	92214	COc1c2OCOc2c(OC)c3C(=O)c4ccccc4N(C)c13	0.99	-0.27	0.84	-0.18	0.58	-0.29	-0.04	0.78	-0.44	0.56	-0.32	0.41	0.89	0.66	-0.59	-0.28	1.17	0.98	0.92	1.19	2.32	0.4	0.15	1.08	0.75	na	0.35	-0.18	-0.92	1.21	-1.76	0.3	1.48	1.46	-1.05	-0.83	-0.54	-1.04	-1.09	0.15	-0.01	0.33	1.58	0.46
34780	-	-	-	92228	Oc1ccccc1\C=N\N=C/2\Nc3ccccc3S2	1.81	1.08	-0.13	-2.45	1.24	0.67	0.36	0.48	-0.85	0.15	-0.05	0.47	0.34	0.95	1.21	-0.96	0.87	-0.71	0.54	na	0.16	0.53	0.47	0	0.56	-1.3	na	-0.12	-2.34	0.04	-0.14	-0.15	-2.45	na	0.16	-0.12	0.31	2.24	-0.31	-1.06	-1.13	0.78	0.46	0.97
34821	-	-	-	544456	[Cl-].CN(C)CC(=C)C(=O)c1ccccc1[N+](=O)[O-]	0.02	-0.58	-0.84	-0.85	0.72	-0.64	-0.73	-0.91	-1.29	-0.75	-0.84	1.03	-0.48	-0.04	0.39	0.05	-0.65	0.67	1.91	1.8	1.49	1.94	0.92	1.65	0.78	0.63	0.07	-0.31	-0.44	-0.33	-0.16	-0.23	0.08	-0.36	-1.3	-1.07	-1.19	0.81	-0.94	-0.3	-1.48	-0.91	1.56	-0.34
34864	-	-	-	92276	CC(=O)Nc1ccc(Sc2oc(cc2)[N+](=O)[O-])cc1	0.27	0.06	-0.69	-0.94	0.58	-0.43	-1.98	-0.39	-1.94	-0.25	-0.39	1.72	0.25	1.1	1.28	0.53	-0.28	1.44	1.18	0.73	0.03	0.08	0.07	-0.25	0.57	0.11	0.17	-0.05	0.35	-0.47	0.45	0.29	0.38	na	-1.38	-0.85	-0.52	0.32	-0.36	-0.32	-2.18	-0.27	3.05	0.74
34924	-	-	-	544502	[Cl-].O=C(C(Nc1ccc2ccccc2c1)c3ccccc3)c4ccccc4	0.91	-0.21	-0.69	-0.36	1.1	-0.66	0	-1.1	-0.47	-0.44	0.18	0.46	0.28	0.65	-0.22	0.02	0.31	-0.16	0.81	0.88	1.72	1.52	1.1	1.62	-0.5	-0.27	-0.32	0.8	-0.98	0.54	0.69	0.43	2.3	1.79	-0.42	0.5	-0.55	-0.75	-1.26	0.02	-1.38	0.22	1.81	-0.26
34927	-	-	-	544504	[Cl-].CCN(CC)CCC(CNc1c2ccc(cc2nc3cc(OC)c(OC)cc13)[N+](=O)[O-])c4ccccc4	1.68	0.35	-0.01	-0.96	-0.76	0.79	-1.23	-0.46	0.35	-0.73	0.19	0.99	0.79	1.6	-1.3	2.09	0.82	1.18	-1.79	-2.1	0.49	-0.5	0.97	1.42	-0.65	0.3	-0.15	1.07	-0.08	-0.54	-0.32	-0.97	0.53	na	0.63	-0.03	0.14	1.02	-0.22	-0.1	0.75	1.51	0.42	-0.12
34931	-	-	-	544508	[Na+].Oc1c(cc(c2ccccc12)S(=O)(=O)O)N=Nc3ccc(\C=C\c4ccc(cc4S(=O)(=O)O)N=Nc5cc(c6ccccc6c5O)S(=O)(=O)O)c(c3)S(=O)(=O)O	-0.64	1.22	-1	-0.57	-1	-0.73	-0.31	-0.18	-0.67	-0.31	-0.65	0.45	-0.27	0.28	0.06	-0.3	0.54	-0.52	2.19	1.87	3.77	2.47	0.55	2.63	0.01	-0.06	1.11	-0.14	-1.13	0.03	0.04	-0.01	0.15	-0.09	-0.34	-0.2	-0.92	0.71	-0.33	-0.43	-0.31	-0.27	-0.36	-0.13
34949	-	-	-	92303	CCCCCCC(=O)c1ccc2ccccc2c1O	0.39	-0.72	-0.22	-0.58	0.34	0.36	0.35	-0.15	-0.9	0.09	-0.9	-0.41	-0.9	-0.15	0.41	0.73	0.48	-0.39	0.4	0.29	-0.9	0.98	-0.88	0.39	0.12	na	-0.27	0.79	-0.9	-0.9	0.42	-0.01	-0.47	na	na	0.72	-0.9	-0.82	0.18	-0.81	-0.9	-0.14	na	0.63
35027	n-Laurylpyridinium chloride	-	-	544543	[Cl-].CCCCCCCCCCCC[n+]1ccccc1	-0.08	-0.17	-0.65	0.23	0.35	-0.41	-0.22	-0.3	-0.12	0.03	0.26	0.46	-0.2	-0.69	-1.14	1.65	0.09	-0.75	-0.17	1.5	1.52	0.02	2.04	2.56	0.03	0.01	0.51	-0.28	-0.5	0.17	-0.05	0.02	0.02	na	-0.76	0.35	-0.68	0.31	-0.28	1.29	-3.06	-0.57	0.84	0.25
35049	-	-	-	92366	CC(C)c1ccc(\C=C/2\C=C(OC2=O)c3ccc4ccccc4c3)cc1	-0.81	-0.95	-0.29	0.4	0.39	-0.95	-0.82	-0.95	-0.95	-0.25	0.27	0.55	na	-0.25	-0.33	-0.95	-0.26	-0.62	3.34	0.97	1.21	0.85	0.41	4.23	0.29	1.32	0.13	0.95	-0.17	1.24	0.69	0.49	0.36	-0.18	-0.7	-0.43	-0.95	0.62	-0.75	0.33	-0.95	-0.37	1.67	-0.6
35123	perchloropyrimidine	-	-	92386	Clc1nc(Cl)c(Cl)c(Cl)n1	0.04	-0.5	-0.67	na	-0.32	-0.47	-0.37	-0.39	-0.71	-0.31	-0.11	1.92	-0.31	-0.38	-0.42	-0.58	0.05	2.51	2.82	na	2.06	2.94	na	2.71	0.84	-0.11	-0.03	na	-0.17	-0.16	na	-0.29	-0.73	-0.3	-0.41	na	-0.28	-0.96	-0.66	-0.55	-0.25	-0.76	0.04	-0.33
35400	-	-	-	92511	NC(=N)SCc1ccc(Cl)cc1Cl.Oc2c(Cl)cc(Cl)c(Cl)c2[N+](=O)[O-]	-0.02	0.37	na	-0.56	0.94	-0.75	-0.33	-0.23	-0.91	-0.37	-0.36	-0.4	na	-0.04	-0.29	0.16	-0.38	-0.04	2.27	1.13	2.38	0.17	3.28	2.58	-0.92	-0.63	0	-0.17	-0.82	-0.68	-0.03	-0.45	1.9	0.66	-0.74	-0.93	-0.38	0.19	-1.24	-0.37	-1.73	0	0.03	-0.86
35427	-	-	-	544592	O=C(C[N+]1(CCOCC1)c2ccccc2)c3ccccc3	na	-0.22	-0.22	-0.22	-0.22	-0.22	-0.22	na	-0.22	-0.22	-0.22	na	-0.22	-0.22	-0.22	-0.22	-0.22	na	na	na	0.6	0.87	na	0.75	-0.22	-0.22	-0.22	-0.22	6.85	-0.22	0.07	-0.22	-0.22	-0.22	-0.22	-0.19	-0.22	-0.22	-0.22	-0.22	-0.22	-0.22	0.5	-0.22
35441	phenanthridinium, 8-amino-5-methyl-6-phenyl-bromide	-	-	544604	[Br-].C[n+]1c(c2ccccc2)c3cc(N)ccc3c4ccccc14	0.6	-0.84	0.49	0.6	0.61	1.88	-0.12	0.29	0.73	1.14	1.07	0.78	0.77	0.49	-2.55	0.3	0.46	0.32	0.31	-0.16	0.57	0.77	0.93	na	0.14	0.78	-0.51	-0.03	0.69	0.72	0.18	0.77	0.36	na	-0.02	-0.39	-0.31	0.55	-0.49	0.65	-0.28	0.36	0.34	-0.13
35446	propiophenone, 3-phenyl-3-piperidino-	-	-	92529	O=C(CC(N1CCCCC1)c2ccccc2)c3ccccc3	2.21	-0.61	-1.04	-0.56	-0.54	-0.37	-0.41	-0.65	-0.66	-0.41	0.41	-0.73	1.64	0.78	-0.27	-0.15	0.91	1.65	2.68	-0.06	3.21	3	2.2	2.96	1.15	-0.37	-0.82	-0.68	-0.52	-0.32	-0.2	-0.41	0.01	0.04	-0.74	-0.5	-0.51	-0.29	-0.55	-0.36	-0.48	-0.03	-0.06	-0.17
35450	-	-	-	544609	[I-].O=C(C[N+]12CN3CN(CN(C3)C1)C2)c4ccc(cc4)c5ccccc5	na	0.39	-0.92	-0.76	-1.16	0.06	0.01	na	-0.23	0.02	0.32	na	0.48	0.11	-0.77	-0.23	-0.88	1.56	4.6	na	0.54	0.34	na	3.42	0.5	-0.12	-0.15	0.17	0.23	0.37	0.44	0.41	-1.13	-0.16	-0.77	0.02	-0.27	-0.97	-0.11	-0.29	-0.28	0.71	0.07	-0.37
35468	podophyllotoxin bromide	-	-	92534	COc1cc(cc(OC)c1OC)[C@H]2[C@@H]3[C@H](COC3=O)C(Br)c4cc5OCOc5cc24	0.41	0.04	0.58	0.16	-3.85	-0.17	0.92	0.35	-0.38	0.09	0.04	0.36	0.13	0.3	0.14	0.06	0.88	0.34	-0.12	0.24	0.4	-0.23	-0.35	0.69	0.11	-3.4	0.26	-0.33	-3.7	0.38	0.3	0.34	1.56	na	0	-0.4	-0.25	-0.41	-0.61	-0.02	-0.41	0.31	1.03	0.05
35471	peltatin b	-	-	92536	COc1cc(cc(OC)c1OC)[C@H]2[C@@H]3[C@H](COC3=O)Cc4c(O)c5OCOc5cc24	1.38	-0.28	0.05	-0.3	na	-0.46	0.77	1	0.57	1.7	0.19	0.07	0.22	1.03	0.18	-1.04	0.59	0.46	0.39	-0.49	0.38	-0.52	0.14	-0.74	-0.22	-1.74	0.65	-0.98	na	1.29	-3.76	0.54	1.58	na	-0.01	-0.06	0.04	-2.37	-0.23	0.02	-0.6	1.06	0.38	0.7
35479	podophyllotoxin isothiuronium bromide	-	-	544630	[Br-].COc1cc(cc(OC)c1OC)[C@H]2[C@@H]3[C@H](COC3=O)[C@@H](SC(=N)N)c4cc5OCOc5cc24	1.2	0	0.21	-1.04	-3.51	-0.06	1.47	0.62	-0.07	-0.13	0.14	0.42	0.09	0.54	0.12	0.37	0.78	0.24	0.15	0.32	0.63	0.01	-0.04	0.91	1.01	na	0.19	-1.59	-2.29	0.46	-2.32	-1.05	1.49	na	0.15	0.18	-0.07	-2.68	-0.26	0.17	-0.16	0.17	0.75	0.33
35489	-	-	-	544635	[I-].O=C(C[n+]1ccc2ccccc2c1)c3ccc4ccc5ccccc5c4c3	-0.42	0.44	-1.12	-1.33	-0.68	-0.61	0.89	0.77	-0.14	-0.86	0.05	0.18	0.87	0.73	-0.66	0.69	0.41	0.47	0.88	na	2.32	2.86	2.68	1.56	0.62	-1.04	-0.06	-0.6	0.12	-0.19	0.17	-0.27	0.78	1.12	-0.31	-0.75	-0.86	0.11	-1	-0.01	-0.25	0.96	-0.9	0.01
35542	xanthoxylin n	-	-	92564	COc1c2C=CC(=O)Oc2cc3OC(C)(C)C=Cc13	-0.13	0.31	-0.41	-0.15	4.66	-0.97	-0.63	-0.74	-0.7	0.11	-0.1	-0.13	0.39	0.39	0	-0.71	0.34	-0.17	na	0.67	-0.68	-0.02	-0.07	1.21	0.13	-0.41	-0.11	0.04	-0.55	0.13	-0.5	0.06	-0.24	-0.37	-0.5	-0.8	-0.66	1.97	-0.94	0	-0.68	-0.05	0.19	-0.27
35563	2,5-Bis(chloromercuri)furan	-	-	544670	Cl[Hg]c1oc([Hg]Cl)cc1	1.6	0.42	-0.2	0.38	0.86	0.08	-1.72	-0.02	-0.13	-0.21	1.3	0.55	-1.6	-0.7	0.35	0	-1.17	0.76	2.14	0.21	0.82	0.6	0.55	2.13	1.34	0.54	0.16	0.15	-0.58	0.2	-0.9	-0.13	-0.12	na	-1.84	0.07	-1.39	0.49	-1.83	-0.9	-1.61	-1.11	1.94	0.41
35580	-	-	-	92596	O=C1NC2(NC(=O)C1=O)Nc3ccccc3S2	na	na	na	na	na	1.13	0.25	0.6	-1.11	-0.48	0.49	1.49	0.05	1.3	1.19	-0.75	-1.11	3.24	0.85	0.67	-0.88	0.4	0.83	0.57	na	-1.11	-0.06	0.07	-0.31	0.38	-1.11	0.71	na	na	0.26	-1.11	-0.63	-1.11	0.35	-1.11	-1.11	0.04	1.19	-0.91
35587	leucanthone, m-aminobenzenesulfonate	-	-	92603	CCN(CC)CCNc1ccc(C)c2Sc3ccccc3C(=O)c12.Nc4cccc(c4)S(=O)(=O)O	0.06	-0.07	0.04	-0.63	-0.02	-0.64	0.08	-0.25	-0.49	-0.2	-0.51	0.18	0.06	0.14	-0.56	-0.07	-0.46	0.04	-0.25	0.05	0	-0.09	0.12	na	-0.04	0.24	0.12	na	-0.03	0.06	na	0.03	0.08	na	0.02	-0.96	0.2	-0.18	-0.07	-0.46	-0.57	0.04	na	0.22
35617	-	-	-	544692	[Na+].OS(=O)(=O)c1cc(c2cc(ccc2c1)N=Nc3ccc(cc3)N=Nc4ccc(\C=C\c5ccc(cc5S(=O)(=O)O)N=[N+]([O-])c6ccc(\C=C\c7ccc(cc7S(=O)(=O)O)N=Nc8ccc(cc8)N=Nc9ccc%10cc(cc(c%10c9)S(=O)(=O)O)S(=O)(=O)O)c(c6)S(=O)(=O)O)c(c4)S(=O)(=O)O)S(=O)(=O)O	na	na	na	na	na	-0.68	1.33	-0.25	0.15	-0.29	-0.1	-0.76	-0.35	1.72	-0.42	-0.07	1.56	1.45	na	-0.84	na	-1.06	-0.65	na	-0.28	-0.42	na	-1.45	na	-0.58	-0.31	1.77	na	na	-0.53	-1.43	na	-0.23	0.18	-1	1.67	0.79	-0.1	na
35676	purpurogallin	-	-	92636	OC1=CC=Cc2cc(O)c(O)c(O)c2C1=O	0.79	0.66	0.94	na	-1.64	0.96	0.97	1.01	0.55	na	0.85	-1.64	-1.64	0.63	-0.81	-0.66	-0.48	-0.22	0.65	-0.3	1.22	-0.07	0.75	1.27	0.16	1.02	-0.59	na	-0.64	-1.64	0.88	0.79	1.25	na	-1.64	-0.17	-1.64	-0.2	-1.64	0.5	0.78	0.73	1.3	1
35683	mercuryl	-	-	544729	OB(O[Hg]c1ccccc1)O[Hg]c2ccccc2	1.01	-0.48	0.47	0.58	1.24	-0.91	-1.29	-0.92	-1.22	0.25	-0.27	-0.24	-1.45	0.9	1.02	-0.64	-1.3	0.68	1.71	1.36	0.54	0.78	0.65	1.61	1.65	0.46	0.34	0.79	0.2	-0.23	0.13	-0.14	-0.2	na	-1.44	na	-0.98	0.32	-1.26	-0.66	-1.25	-0.38	2.43	1.21
35729	-	-	-	92650	CCOc1c(OC)cc(cc1OC)C2C3C(COC3=O)Cc4c(OCC)c5OCOc5cc24	1.56	0.22	0.31	0	-2.15	-0.98	1	0.44	-0.3	-0.63	0.51	0.2	na	0.23	1.5	0.1	1.04	0.79	0.02	na	0.4	0.02	-0.32	2.41	0.49	-1.42	-0.15	-1.59	-1.82	0.52	1.1	2.02	2.31	na	-0.05	-1.55	0.42	-2.62	-0.93	0.4	-0.48	-0.17	0.19	0.12
35753	3,3'-dihydroxyhexestrol	-	-	92665	CC[C@H]([C@H](CC)c1ccc(O)c(O)c1)c2ccc(O)c(O)c2	-1.29	-0.23	-2.02	-0.33	1.32	-0.63	-1.05	0.35	-1.43	-0.61	-0.5	1.55	-0.6	0.8	1.36	-0.23	-0.66	1.36	1.18	1.25	1.02	0.8	0.78	0.81	1.18	0.87	0.96	-1.16	-0.69	-0.36	-0.45	-0.09	0.99	na	-1.2	-0.34	-0.61	1.52	-0.79	-0.4	-1.92	-1	1.33	-0.01
35767	2,4,6-tribromophenylallyl ether	-	-	92675	Brc1cc(Br)c(OCC=C)c(Br)c1	0.7	1.08	-0.03	-0.81	-0.67	-0.22	2.1	-0.21	0	-0.17	0.84	-0.28	-1.11	0.48	0.04	-0.73	0.24	-0.3	0.58	-0.69	0.89	0.19	0.08	1.44	0.1	na	-0.13	-1.98	-1.66	-1.03	-1.35	1.45	1.82	na	-1.09	0.59	-0.34	-0.81	-0.4	0.62	0.4	0.85	1.48	1.35
35770	clomid	-	-	92678	CCN(CC)CCOc1ccc(cc1)\C(=C(\Cl)/c2ccccc2)\c3ccccc3.OC(=O)CC(O)(CC(=O)O)C(=O)O	2.72	0.06	-0.74	-0.58	0.48	-1.59	0.32	0.32	-0.06	0.93	0.73	0.97	-0.19	0.79	0.49	3.73	0.32	0.47	na	-0.73	0.7	-1.08	0.02	-0.09	0.55	0.87	0.48	0.59	0.42	0.71	0.22	0.03	-0.01	na	-1.39	-0.92	0.25	0.67	-1.23	-0.37	0.14	0.42	0.82	-0.66
35790	2-benzimidazolepropionic acid	-	-	92688	OC(=O)CCc1nc2ccccc2[nH]1	-0.13	-0.13	-0.13	-0.13	-0.13	-0.13	-0.13	-0.13	-0.13	-0.13	-0.13	-0.13	-0.13	-0.13	-0.13	-0.13	-0.13	-0.13	-0.13	-0.13	-0.13	-0.13	-0.13	-0.13	-0.13	na	-0.13	-0.13	-0.13	-0.13	-0.13	-0.13	-0.13	-0.13	-0.13	-0.13	-0.13	-0.13	-0.13	-0.13	-0.13	-0.13	na	-0.13
35855	-	-	-	92728	ClC1=C(Nc2ccc3C(=O)c4ccccc4C(=O)c3c2NC5=C(Cl)C(=O)c6ccccc6C5=O)C(=O)c7ccccc7C1=O	na	0.32	-0.11	0.69	-0.18	-0.71	0.67	-0.66	-0.6	-1.45	-0.49	0.29	-0.92	na	0.37	-0.84	-0.75	-0.72	-0.41	-0.32	-0.6	-0.91	0.33	0.61	1.51	2.51	1.22	0.16	-0.68	3.01	0.1	0.77	3.21	na	0.03	0.15	-0.23	-0.04	-0.57	1.12	-0.36	0.12	-0.41	0.37
35915	erythritol aziridine	-	-	92756	O[C@H](CN1CC1)[C@@H](O)CN2CC2	0.89	-1.4	-1.26	-0.83	-0.32	0.58	2.29	0.59	-0.25	0.47	-0.13	-0.82	-0.91	-0.14	-0.67	-0.64	-0.76	0.07	1.88	1.25	-0.28	1.57	-0.27	2.14	0.51	na	0.25	-1.88	-1.22	-0.86	-0.76	0.2	-0.66	na	-0.34	-0.99	0.34	-0.38	0.4	0.38	-0.87	2.06	-0.45	-0.68
35949	-	-	-	92787	O=S1(=O)CCN(CC1)c2ccccc2CC(c3c[nH]c4ccccc34)c5c[nH]c6ccccc56	0.16	-0.68	0.34	-1.5	-0.18	-0.02	-0.28	-1.52	-1.82	0.65	0.12	1.08	na	0.02	-0.1	0.08	0.79	0.91	1.48	4.27	1.39	1.35	1.35	0.8	0.29	-0.51	-0.25	0.09	-1.2	-0.3	0.31	-0.69	0.3	0.12	-0.18	-1.17	-1.47	0.23	-1.34	0.27	-1.73	1.25	0.54	0.05
35950	-	-	-	92788	NC(=N)SCc1ccc(Cl)c2ccccc12.Oc3ccc(cc3[N+](=O)[O-])[N+](=O)[O-]	-0.23	-0.45	-1.21	-0.93	1.5	-0.87	-0.05	0.6	-0.74	2.07	-0.37	0.26	na	-0.41	-0.74	-0.31	-0.3	-0.28	1.21	1.37	3.78	2.26	2.33	2.63	-0.77	-0.4	-0.42	-0.37	-0.57	0.31	0.17	-0.38	0.51	-0.28	-0.73	-0.58	-0.78	1.15	-0.41	-0.56	-0.7	-0.28	0.16	-0.6
36333	akron	-	-	93052	CCOc1ccc2nc3cc(N)ccc3c(N)c2c1.CC(O)C(=O)O	0.68	-0.26	1.14	0.61	2.08	2.25	0.51	0.61	1.7	-1.36	1.88	0.96	0.83	-0.07	-1.22	-0.42	1.11	0.09	-0.21	-1.71	-0.59	0.03	-1.35	0.18	0.13	0.76	-1.1	0.4	-0.23	0.11	-0.49	0.27	-0.79	na	-1.12	-0.78	0.73	0.13	0.27	0.36	0.36	-0.13	0.66	-1.44
36338	quatresin	-	-	544886	[Cl-].CCCCCCCCCCCCCC[n+]1ccc(C)cc1	0.08	-0.6	-0.52	0.59	0	0.6	-1.47	-0.95	-0.54	0.02	0.81	-0.49	0.18	0.87	-1.96	1.06	1.36	-0.14	0.74	1.15	1.24	0.25	0.83	0.97	0.96	na	1.09	-0.62	-0.7	0.54	0.1	-0.33	0.35	na	-0.77	1.31	-0.7	0.45	-0.03	0.6	-0.94	-0.42	-0.13	1.1
36354	tmca	-	-	93060	COC1=CC=C2C(=CC1=O)[C@@H](N)CCc3cc(OC)c(OC)c(OC)c23.O[C@H]([C@@H](O)C(=O)O)C(=O)O	0.51	0.49	na	0.24	na	-0.1	0.72	0.56	-0.03	0.61	0.17	0.58	0.23	0.52	-0.07	0.69	0.53	0.62	0.6	0.8	0.62	0.06	0.3	-0.01	0.05	-0.29	0.33	0.45	-0.88	0.69	-0.97	0.68	1.77	1.42	0.26	-2.89	-0.01	-0.31	-1.17	0.36	0.25	0.45	0.48	-0.44
36359	-	-	-	544899	[Br-].Clc1ccc2c(ccc[n+]2CC(=O)c3ccc4CCCCc4c3)c1	na	0.2	-0.31	0.69	0.73	0.26	-0.08	0.32	0.68	0.37	1.73	0.2	0.09	na	-3.22	0.03	0.24	-0.31	0.1	1.08	0.41	0.3	1.02	1.33	1.17	0.57	0.22	0.01	0.07	0.49	0.2	0.15	0.08	na	-1.3	-0.63	0.04	0.11	0.22	0.66	-0.85	-0.16	0.18	0.18
36369	-	-	-	544905	[Br-].C(CC[n+]1ccc2ccccc2c1)C[n+]3ccc4ccccc4c3	-0.22	-0.22	na	-0.22	-0.22	-0.22	-0.22	-0.22	1.52	-0.22	-0.22	-0.22	-0.22	-0.22	-0.22	-0.22	-0.22	-0.22	-0.22	-0.22	-0.22	na	-0.22	-0.22	-0.22	na	4.91	-0.22	-0.22	-0.22	-0.22	-0.22	-0.22	-0.22	4.9	-0.22	-0.22	na	-0.22	-0.22	-0.22	-0.22	na	-0.22
36373	-	-	-	93070	COc1cc(cc(OC)c1OC)C2C(CO)C(CO)C(O)c3cc4OCOc4cc23	0.94	-0.65	0.55	-0.2	-1.16	-0.59	1.11	0.98	-0.43	0.59	0.6	0.46	-0.15	0.72	-0.77	0.83	0.72	0.91	0.39	1	0.81	-0.09	-0.09	0.97	0.53	na	0.48	-1.05	-0.07	0.54	0.67	0.66	1.34	na	-0.1	0.07	-0.03	-2.97	-1.14	-0.74	-0.48	0.76	0.9	0.64
36390	podophyllin	-	-	544917	-	0.28	0.28	0.28	0.23	na	0.28	0.28	0.28	0.28	0.23	0.28	0.14	0.28	0.28	0.28	0.28	0.28	0.28	0.28	0.28	0.28	0.28	0.28	0.28	0.28	na	0.28	-1.53	-3.41	0.28	-1.34	0.28	0.28	na	0.28	0.28	0.28	-4.15	0.28	0.28	0.23	0.28	0.28	0.28
36405	Chelerythrine	Clinical trial	PK:PRKCA,STK	544923	[Cl-].COc1ccc2c(c[n+](C)c3c2ccc4cc5OCOc5cc34)c1OC	na	na	na	na	na	0.18	-0.01	-0.11	0	-0.1	-0.08	-0.14	-0.19	-0.19	-1.2	-0.06	-0.3	1.27	3.54	2.88	-1.34	2.43	-0.55	0.48	-0.06	-0.04	-0.15	-0.27	-0.01	-0.1	-0.14	-0.11	na	na	-0.31	-0.18	-0.11	-0.11	-0.06	0.2	-0.6	-0.17	-0.41	-0.11
36407	picropodophyllin	-	-	93086	COc1cc(cc(OC)c1OC)[C@H]2[C@H]3[C@H](COC3=O)[C@@H](O)c4cc5OCOc5cc24	1.1	-0.2	0.14	0.2	na	-0.18	0.78	0.8	0.24	1.32	-0.07	0.62	0.39	0.39	0.05	0.72	0.55	0.35	0.09	-0.12	-0.12	-0.23	0.24	na	-0.38	0.43	0.55	-0.34	-0.19	0.83	-3.89	0.58	1.62	na	-0.01	-0.14	0.26	-3.31	-0.08	0.22	-0.24	0.54	0.19	0.16
36408	Podophyllotoxin acetate	-	-	93087	COc1cc(cc(OC)c1OC)[C@H]2[C@@H]3[C@H](COC3=O)[C@@H](OC(=O)C)c4cc5OCOc5cc24	na	0.28	0.41	0.41	0.07	0.21	0.49	0.45	0.26	-2.1	0.36	0.45	0.3	na	0.4	0.38	0.42	0.38	0.37	0.56	0.4	0.32	0.43	0.56	0.44	-3.21	0.49	-2.64	-2.3	0.55	-3.21	0.12	0.63	na	0.36	0.14	0.21	0.5	-0.1	0.17	na	0.4	0.66	0.14
36413	dauricine	-	-	93089	COc1cc2CCN(C)C(Cc3ccc(Oc4cc(CC5N(C)CCc6cc(OC)c(OC)cc56)ccc4O)cc3)c2cc1OC	na	na	na	na	na	0.52	-0.4	0.32	-1.04	0.46	0.26	0.86	0.51	0.99	0.38	0.64	-0.12	0.29	0.69	0.61	1.01	0.52	0.26	3.59	0.22	0.05	0.42	0.33	0.33	0.37	0.32	0.22	na	na	-0.83	-2.19	-0.28	-0.28	-0.18	-1.38	-2.37	-0.48	0.77	-0.2
36437	crassin, acetate	-	-	93110	CC(=O)OC1C\C(=C\CC\C(=C/CCC(C)(O)C2CC1C(=C)C(=O)O2)\C)\C	0.29	-0.57	-0.31	1.09	0.02	-0.16	-1.75	0.39	-1.76	-1.13	-1.12	0.23	-0.68	1.07	1.45	-0.07	-0.13	0.75	0.91	1.78	0.81	0.99	1.25	na	0.85	na	-0.36	-2.04	0.5	0.64	0.57	0.63	-0.01	0.62	-1.75	0.26	-1.44	0.63	-1.76	1.24	-1.43	1.05	1.56	-0.49
36525	-	-	-	93147	CN1C(=O)N(C)c2nc(COc3ccc(cc3)C(C)(C)C)[nH]c2C1=O	-0.27	-1.17	-0.44	na	0.1	-0.07	1.2	-1.05	-1.87	na	-1.07	-1.37	-0.25	0.26	-0.42	-0.82	-0.2	-0.73	na	0.22	1.41	1.22	2.54	0.96	-0.42	-0.33	-0.13	na	-0.8	1.05	0.79	0.87	1.19	na	-0.37	1.39	-1.01	3.49	-0.68	0.93	-0.1	-0.16	-0.41	-0.07
36731	Sulfiram	-	-	93296	CCN(CC)C(=S)SC(=S)N(CC)CC	-0.03	-0.19	-0.43	0.03	0.05	-0.38	-0.29	-0.77	-0.43	-0.05	-0.21	0.11	3.03	0.21	-0.63	na	0.2	-0.01	na	0.15	0.2	0.04	0.82	3.98	0.13	0.09	-0.42	-0.07	-0.28	1.15	-0.22	0.24	-0.15	-0.44	0.02	-0.37	-0.52	-0.34	-0.11	0.11	-0.82	1.89	4.69	-0.06
36755	.alpha.,.alpha.',.alpha.''-Tripyridyl	-	-	93311	c1ccc(nc1)c2cccc(n2)c3ccccn3	na	0.64	-2.86	-0.35	-0.79	0.7	0.74	-0.43	-0.63	-0.39	0.59	1.5	0.54	na	1.11	0.66	0.78	-0.22	1.05	0.37	-0.72	0.92	-0.79	1.01	1.06	-0.12	0.57	-1.01	-0.14	0.28	-0.77	-0.43	-1.2	na	-0.35	0.38	0.22	-3.21	-0.56	-1.5	0.9	1.01	-1.07	0.76
36758	tolonium chloride	-	-	93312	[Cl-].CN(C)c1ccc2nc3cc(C)c(N)cc3[s+]c2c1	0.63	0.98	0.89	-1.02	0.05	-0.23	0.32	0.78	-1.26	-0.58	0.69	0.9	-0.99	1.18	0.18	-1.35	-0.02	-0.4	0.9	1.43	0.96	0.74	2.18	0.33	0.92	1.23	0.06	-1.1	-0.78	0.98	-0.95	-0.37	1.09	na	0.69	-0.83	-0.75	-0.85	-0.89	0.68	-1.77	-0.73	-0.74	-0.88
36768	-	-	-	93314	COc1ccc(cc1)c2ccc(OC)c(OC)c2OC	0.42	-0.21	0.39	0.44	-0.77	-1.13	0.4	0.73	-0.52	0.06	0.27	0.37	0	0.8	1.22	1.55	1.2	1.55	0.17	0.96	1.76	0.04	-0.21	1.46	-0.08	-1.14	1.11	-0.33	-1.49	-0.01	-3.14	-0.16	2.28	na	-0.71	-0.42	-0.08	0.61	-1.71	-0.45	-0.87	-0.01	0.55	-0.48
36806	-	-	-	93334	O=C1CN2CCN(CC2)CC(=O)Nc3ccc(cc3)S(=O)(=O)c4ccc(NC(=O)CN5CCN(CC5)CC(=O)Nc6ccc(cc6)S(=O)(=O)c7ccc(N1)cc7)cc4	0.65	0.64	-0.88	-0.05	-0.48	0.14	-0.77	0.56	-0.88	-0.88	1.13	-0.09	-0.98	0.55	0.66	0.57	-0.17	0.74	3.49	3.41	0.37	1.56	0.89	1.31	0.6	0.68	0.26	-0.58	-0.75	-0.05	-0.92	-0.86	0.03	-0.1	-0.33	-0.88	-0.13	-0.88	-0.59	-0.11	-0.88	-0.02	1.33	0.52
37168	celcot rm	-	-	93615	Oc1cc2ccccc2cc1C(=O)Nc3cccc(c3)[N+](=O)[O-]	-0.01	0.04	0.29	-0.04	-0.72	-0.99	-0.37	-0.21	-0.97	-0.77	0.03	-0.32	-0.52	0.98	-0.87	-1.04	-0.68	-0.86	-0.66	1.38	1.02	-0.47	3.41	0.05	-0.31	2.03	-0.06	0.79	-1.11	0.25	0.79	1.16	0.16	na	-0.92	-0.31	0.35	1.87	-0.31	1.08	-0.72	-0.47	2.01	0.22
37186	-	-	-	93628	Oc1cc2ccccc2cc1C(=O)Nc3cccc(c3)C(F)(F)F	1.22	-0.29	-0.19	0.38	0.04	-0.68	-0.85	-0.41	-0.09	-0.41	0.43	-0.17	-0.97	0.54	-0.49	-0.96	-0.53	-0.57	-1.12	0.5	1.77	-0.99	2.21	1.13	-0.2	0.56	-0.93	-0.67	-0.85	0.76	-0.81	0.98	0.32	na	-0.68	-0.14	-0.62	2.72	-0.4	1.29	-0.53	0.23	1.79	-0.79
37187	naphtazol c	-	-	93629	Cc1ccc(Cl)cc1NC(=O)c2cc3ccccc3cc2O	na	0.33	0.15	0.58	-1.7	-0.19	-1.15	na	-0.12	-0.4	0.25	-2.12	-2.31	0.44	-0.34	-3.29	0.1	-0.04	0.36	0.55	0.15	-0.56	2.26	0.54	0.34	0.94	0.06	0.49	-0.83	na	0.26	0.63	0.32	na	-0.09	0.49	0.63	1.16	-0.08	0.66	0.52	na	0.79	1.42
37202	celcot rn	-	-	93643	Oc1cc2ccccc2cc1C(=O)Nc3cccc4ccccc34	0.71	0.61	0.65	-1.08	-0.48	-0.99	0.53	-0.86	-0.78	0.85	0.91	-3.46	-1.02	-0.52	-0.67	-1.05	-0.42	-0.57	-0.58	-0.09	0.38	-0.71	1.15	-0.28	-0.41	3.34	-0.76	0.16	-1.07	0.89	0.85	1.02	0.48	na	-0.23	0.61	-0.84	2.04	-0.22	0.44	-0.11	0.25	0.77	1.07
37248	-	-	-	93675	CC(C)CCN(CCC(C)C)CC(=O)Nc1ccc(cc1)S(=O)(=O)c2ccc(NC(=O)CN(CCC(C)C)CCC(C)C)cc2	0.76	0.13	-1.18	0.93	0.67	0.57	-0.73	0.51	0.06	-2.43	0.61	na	-0.47	2.45	0.79	0.51	0.47	0.53	1.06	0.03	na	0	na	0.39	1.62	0.51	0.51	0.11	-0.2	0.55	-0.38	0.53	0.08	na	-1.18	-0.49	0.2	0.42	-0.33	0.32	-1.38	0.13	0.55	0.46
37249	-	-	-	93676	O=C(CN(C1CCCCC1)C2CCCCC2)Nc3ccc(cc3)S(=O)(=O)c4ccc(NC(=O)CN(C5CCCCC5)C6CCCCC6)cc4	1.08	0.55	-0.41	0.38	-0.58	0.84	-0.91	0.76	0.14	-1.01	1.3	1.03	-1.06	1.76	1.6	0.87	0.23	1.33	1.35	-0.54	1.04	1.01	1.09	1.33	1.24	0.88	0.73	-0.78	-0.63	0.7	-0.82	0.23	-0.22	na	-0.76	-0.82	-0.64	-0.79	-1.28	-0.45	-0.92	0.71	0.75	0.65
37261	-	-	-	93688	ClCC(=O)Nc1ccc(Cc2ccc(NC(=O)CCl)cc2)cc1	0.82	0.23	-1.53	0.54	0.24	-0.01	-1.06	0.25	0.12	-2.42	0.51	0.04	0.14	1.9	1.41	0.14	0.33	0.29	2.05	-0.07	0.39	0.46	0.39	1.27	1.07	0.5	0.64	-0.41	-0.07	0.54	-0.57	0.35	0.16	na	-1.08	-0.04	-0.31	-0.14	-0.74	0.15	-0.13	-0.02	0.45	0.5
37364	6-methoxyguanine	-	-	545213	COc1nc(N)nc2nc[nH]c12	-0.67	0.15	-0.59	na	-0.67	na	-0.51	-0.06	-0.51	1.92	-0.51	-0.3	-0.67	-0.43	-0.5	-0.67	-0.51	-0.51	0.07	0.53	-0.51	-0.12	-0.51	na	-0.1	-0.51	-0.28	-0.22	-0.51	-0.51	-0.67	0.42	na	-0.54	-0.51	-0.51	-0.49	0.4	0.07	-0.51	2.78	-0.19	0.06	0.45
37379	-	-	-	93748	C\C(=N/NC(=O)c1ccncc1)\c2ccccc2O	-0.01	-0.44	-2.02	-0.03	0.51	-0.02	1	0.29	-0.82	-3.37	0.11	0.35	0.45	0.47	1.53	0.85	0.23	-0.36	1.64	0.22	-0.46	0.46	-0.24	0.73	0.95	-0.39	-0.3	-3.37	-1.77	0.03	-0.12	0.2	-0.56	na	-0.05	0.46	-0.03	0.5	-0.54	-0.16	0.59	1.72	0.28	0.74
37388	-	-	-	545223	OC(=O)CCNc1ncnc2nc[nH]c12	-0.13	-0.13	-0.13	-0.13	-0.13	-0.13	-0.13	na	-0.13	-0.13	-0.13	-0.13	-0.13	-0.13	-0.13	-0.13	-0.13	-0.13	-0.13	-0.13	-0.13	na	-0.13	-0.13	-0.13	-0.13	-0.13	-0.13	-0.13	-0.13	-0.13	-0.13	-0.13	-0.13	-0.13	-0.13	-0.13	-0.13	-0.13	-0.13	-0.13	-0.13	-0.13	-0.13
37432	2-propen-1-one, 3-(2-hydroxyphenyl)-1-phenyl- (9ci)	-	-	93789	Oc1ccccc1\C=C\C(=O)c2ccccc2	1.92	-0.74	0.22	na	-0.91	0.09	-0.56	-0.95	-0.73	na	0.58	-1.09	-1.14	1.73	-0.52	0.77	1.59	1.57	1.12	1.77	1.18	1.06	1.21	1.55	1.39	0.25	-0.22	na	-0.39	-0.61	-0.68	-0.77	0.15	na	-1.07	-0.56	-1.09	-0.29	-0.74	-0.41	-0.61	-0.87	-0.34	1.74
37433	-	-	-	93790	Oc1ccc(\C=C\C(=O)c2ccccc2O)cc1O	-0.63	-0.19	-0.8	0.82	0.37	-0.44	-0.83	0.18	-0.81	-0.64	0	-0.13	-0.58	-0.42	1.2	-0.87	-0.41	-0.37	2.61	1.24	-0.47	1.49	2.73	0.96	-0.34	-0.37	-0.5	-0.43	-0.67	-0.37	-0.49	-0.44	0.22	na	-0.8	-0.61	-0.48	0.78	-0.34	-0.48	-0.75	-0.67	3.76	2.51
37518	-	-	-	93853	Cc1ccc(cc1)S(=O)(=O)OCC#CCOS(=O)(=O)c2ccc(C)cc2	-0.54	-0.54	-0.29	-0.74	0.28	0.37	0.42	-0.03	-1.75	0.52	0.48	-0.04	-0.68	0.22	-0.51	0.36	0.19	0.41	0.24	0.56	-0.08	-0.14	0.3	1.13	0.98	0.32	-0.12	-0.35	-0.21	-0.6	0.21	-0.69	0.33	na	-1.4	0.15	-0.01	0.23	-1.19	0.2	-0.3	0.4	1.26	1.23
37600	-	-	-	93920	[O-][N+](=O)c1c(ccc2C(=O)c3ccccc3C(=O)c12)C(Br)Br	1.53	0.2	-0.34	-0.48	0.13	0.18	-1.02	0.01	-0.11	-2.9	0.15	na	-0.22	1.23	0.22	0.05	-0.05	1.81	1.57	-0.07	na	0.51	na	2.7	0.48	-0.12	-0.14	-0.1	-0.54	0.01	0.03	0.43	0.02	na	-3.2	-0.13	0.31	0.07	1.25	0.15	-2.19	-0.08	-0.05	0.61
37608	naphthol as-d	-	-	93926	Oc1cc2ccccc2cc1C(=O)Nc3ccc(cc3)[N+](=O)[O-]	-1.48	-0.11	-0.47	0.17	0.26	-0.17	na	0.36	0.33	-0.54	0.29	-2.82	-1.86	0.65	0.3	-3.17	-1.39	-0.03	-1.4	1.11	0.37	-0.94	0.86	0.88	0.01	0.96	0.23	0.75	0.21	1.13	0.44	0.65	0.46	na	-0.13	0.61	-2.16	1.57	-0.49	0.58	0.66	0.39	0.66	-0.21
37627	1,5-diphenoxyanthraquinone	-	-	93944	O=C1c2cccc(Oc3ccccc3)c2C(=O)c4cccc(Oc5ccccc5)c14	-0.54	0.32	2.22	1.04	-0.54	0.45	1.08	0.41	1.98	2.03	0.64	-0.54	-0.54	-0.54	-0.54	-0.54	-0.54	-0.54	2.29	-0.54	-0.54	-0.54	-0.54	-0.26	-0.54	-0.54	-0.54	-0.5	-0.54	-0.54	-0.54	-0.54	-0.54	na	-0.54	-0.54	2.67	2.05	-0.54	-0.54	-0.54	-0.54	-0.54	-0.54
37641	tricinolone acetophenonide	-	-	93957	CC1(O[C@@H]2C[C@H]3[C@@H]4CCC5=CC(=O)C=C[C@]5(C)[C@@]4(F)[C@@H](O)C[C@]3(C)[C@@]2(O1)C(=O)CO)c6ccccc6	0.06	0.28	-0.24	-0.21	-0.31	-0.03	-0.12	na	-0.51	-0.6	-0.18	0.02	-0.16	0.01	-0.19	-0.14	-0.11	-0.39	na	-0.24	0.16	na	7.22	-0.27	-0.47	0.06	-0.09	0.02	-0.1	-0.01	-0.18	-0.13	-0.24	-0.14	0.22	0.17	-0.06	-0.41	-0.07	-0.21	-0.17	0.01	0.24	-0.18
37815	-	-	-	94053	O=C(CNc1occn1)Nc2ccc(cc2)S(=O)(=O)c3ccc(NC(=O)CNc4occn4)cc3	0.85	-0.13	-2.53	0.22	0.37	0.66	na	0.51	-0.24	-1.3	1.04	0.47	-0.5	0.76	0.72	0.49	0.47	0.46	1.16	-0.95	0.27	-0.36	1.11	0.04	2.94	0.19	0.51	-0.04	0.03	0.67	0.39	0.47	0.22	na	0.14	0.12	0.23	-0.46	0.06	-0.02	-2.43	0.26	0.7	0.46
37876	-	-	-	545298	[Br-].CN(C)CCCOc1ccc(OCCCN(C)C)c2C(=O)c3ccccc3C(=O)c12	1.45	0.32	-0.76	-0.69	-0.21	-0.17	-0.51	-0.4	0.27	-0.35	0.7	1.48	-0.12	1.48	-2.05	1.47	0.25	1.03	0.29	-0.81	0.66	1.48	-0.75	1.05	0.47	0.06	-0.43	-0.11	-0.73	-0.62	-0.95	-0.65	-0.42	na	1.45	-0.91	0.8	0.93	0.17	0.16	0.41	1.08	1.47	-0.57
37888	-	-	-	545307	[Cl-].CN(C)CCCOc1ccc(NC2=C(Cl)C(=O)C(=C(Cl)C2=O)Nc3ccc(OCCCN(C)C)cc3)cc1	1.32	0.71	-0.99	-1.08	-1.27	-0.96	-0.98	-1.18	-1.06	-1.27	-0.97	1.2	0.37	1.2	1.22	0.99	0.22	0.9	0.92	0.64	0.75	0.98	-1.24	0.79	1.15	0.9	-0.91	-1.01	-1.14	-0.75	0.26	-1.04	1.06	na	0.58	0.94	-1.21	1.12	-1.35	0.82	-0.59	0.11	1.03	1
37889	-	-	-	94092	CN(C)CCCOc1ccccc1NC2=C(Cl)C(=O)C(=C(Cl)C2=O)Nc3ccccc3OCCCN(C)C	1.74	-0.11	-0.81	-0.57	1.37	-0.67	-0.66	-0.67	-0.64	-0.67	-0.62	1.57	-0.44	1.71	-0.48	1.23	-0.22	1.44	1.38	1.36	1.32	1.57	-0.82	0.08	1.69	-0.3	-0.62	-0.79	-0.7	-0.58	-0.8	-0.65	-0.66	na	-0.78	-0.58	-0.81	-0.36	-0.87	-0.45	-0.45	-0.66	1.59	0.28
37895	-	-	-	94097	CN(C)CCOc1ccccc1NC2=C(Cl)C(=O)C(=C(Cl)C2=O)Nc3ccccc3OCCN(C)C	1.28	0.87	-1.15	-0.66	1.21	-0.38	-1.27	-0.42	-0.88	-1.27	-0.41	1.19	-0.34	1.29	1.18	1.14	-0.61	1.24	0.87	1.23	1.04	1.16	-1.27	0.54	1.19	0.43	-1.27	-0.48	-1.27	-1.27	-1.27	-1.27	-0.49	na	-1.27	0.08	-1.02	1.26	-0.23	-0.12	-0.76	-0.9	1.24	1.15
37898	-	-	-	94098	CN(C)CCOc1cccc(NC2=C(Cl)C(=O)C(=C(Cl)C2=O)Nc3cccc(OCCN(C)C)c3)c1	2.01	0.8	-1.21	-0.98	0.97	-1.01	-1	-0.86	-0.99	-1.2	-0.82	0.79	-0.74	1.05	0.58	0.56	-0.67	0.91	0.64	0.9	1.2	0.88	0.39	0.76	1.01	0.93	-0.61	-0.6	-0.09	-0.04	-0.01	-0.65	0.22	na	-1.18	0.17	-1.11	0.98	-1.22	0.51	-1.61	-1.06	1.02	1.02
37900	-	-	-	94100	CN(C)CCCSc1ccccc1NC2=C(Cl)C(=O)C(=C(Cl)C2=O)Nc3ccccc3SCCCN(C)C	0.35	0.23	-0.68	0.55	0.56	0.1	0.08	0.33	-0.81	-2.7	-0.05	-0.02	-0.04	0.48	0.32	-0.05	0.13	-0.08	2.34	1.75	-0.02	2.58	-0.21	-0.07	0.63	0.17	0.26	-0.18	0.33	0.19	0.07	0.21	0	na	-1.55	0.21	-0.89	0.53	-0.12	0.26	-2.89	-1.25	1.05	0.63
37901	-	-	-	545310	[Cl-].CN(C)CCCOc1cccc(NC2=C(Cl)C(=O)C(=C(Cl)C2=O)Nc3cccc(OCCCN(C)C)c3)c1	1.77	0.91	-1.23	-0.78	1.28	-0.92	-0.92	-0.86	-0.97	-0.82	-0.82	0.51	-0.72	1.39	0.06	0.79	-0.48	1.22	0.89	0.92	0.98	1.06	-0.58	0.9	1.45	1.05	-0.48	-0.51	-0.78	0.12	-0.05	-0.65	-0.02	na	-1.1	-0.36	-1.07	1.26	-1.28	0.61	-1.44	-0.97	1.4	1.46
37943	o-phenethylnicotinaldoxime	-	-	94124	C(Cc1ccccc1)O\N=C\c2cccnc2	-0.16	-0.16	-0.16	-0.16	-0.16	-0.16	-0.16	-0.16	-0.16	0.67	-0.16	-0.16	-0.16	-0.16	-0.16	-0.16	-0.16	-0.16	-0.16	7.28	-0.16	0.5	-0.16	na	na	-0.16	-0.16	-0.16	-0.16	-0.16	-0.16	-0.16	-0.16	-0.16	-0.16	-0.16	-0.16	-0.16	-0.16	-0.16	-0.16	-0.16	-0.16	-0.16
38007	-	-	-	94165	Oc1cc(nc2ccccc12)c3ccc(Cl)cc3	0.11	-0.31	0.57	0.55	-0.44	-0.79	0.11	-0.21	-0.97	0.24	0.1	0.32	-1.03	0.42	1.61	0.13	0.65	0.62	na	2.68	2.39	-0.05	-0.05	2.89	0.17	-0.22	0.62	-1.03	-1.03	0.67	-1.03	0.24	3.53	na	-1.03	-0.17	-0.4	-0.46	-1.03	-0.43	-1.03	0.16	-0.36	-0.4
38086	-	-	-	94239	Cn1cnc(c1S(=O)(=O)Oc2ccc(Cl)cc2)[N+](=O)[O-]	-0.94	0.79	-0.82	-0.5	0.99	-0.63	-1.02	0.02	-2.16	-0.54	-0.68	2.14	-0.64	-0.14	1.23	0.94	-0.95	1.2	0.94	1.13	0.73	0.97	0.59	1.13	1.19	1.07	0.93	-0.78	-0.8	-0.63	0.59	-0.49	-0.66	na	-1.71	-0.8	-0.66	1.25	-0.77	-0.16	-1.78	-1.23	1.14	1.01
38087	-	-	-	94240	Cn1cnc(c1S(=O)(=O)Oc2ccccc2)[N+](=O)[O-]	0.1	-0.46	-0.85	-0.71	1.2	-0.52	-1.01	-0.38	-2.02	-0.43	-0.8	1.38	-0.65	0.41	0.98	0.86	-0.9	1.28	0.84	-0.15	1.18	0.86	0.53	1.45	0.83	1.06	-0.19	-0.47	0.02	-0.55	0.7	-0.43	-0.08	na	-1.21	-0.54	-0.55	0.33	-0.67	-0.44	-1.76	-0.82	2.05	1.16
38090	-	-	-	94242	Cn1cnc(c1S(=O)(=O)Oc2cccc3ccccc23)[N+](=O)[O-]	0.22	0.01	-1.7	-1.11	0.82	-0.43	-1.48	0.67	-1.78	-0.72	-0.65	1.37	-1.02	0.72	0.79	0.88	-0.8	1.14	1.18	-0.16	0.99	0.28	0.49	0.92	0.76	0.85	0.33	0.01	-0.04	-1.07	0.62	-0.44	0.64	na	-1.3	-1.08	0.54	0.52	0.16	-0.76	-1.39	-1.13	2.68	0.71
38186	mercury, (p-dioxane-2,5-diyldimethylene)bis[(octanoyloxy)-	-	-	545342	CCCCCCCC(=O)O[Hg]CC1COC(C[Hg]OC(=O)CCCCCCC)CO1	1.16	-0.92	-0.64	-0.09	-0.31	-0.75	-0.8	-0.7	-0.58	-0.52	-0.51	1.36	-0.73	2	0.11	-0.55	-0.6	1.68	2.24	1.75	2.12	2.02	1.32	1.86	na	1.54	-0.61	na	-0.4	-0.09	0.05	-0.7	-0.3	-0.55	-0.89	-1.45	-0.67	0.76	0.05	-0.42	-0.71	-0.75	1.02	-0.74
38270	olivomycin	-	-	545361	COC(C1Cc2cc3cc(OC4CC(OC(=O)C)C(OC5CC(O)C(OC)C(C)O5)C(C)O4)cc(O)c3c(O)c2C(=O)C1OC6CC(OC7CC(OC8CC(C)(O)C(OC(=O)C(C)C)C(C)O8)C(O)C(C)O7)C(O)C(C)O6)C(=O)C(O)C(C)O	0.31	na	na	na	na	0.32	-0.5	0.67	-0.2	0.56	0.4	0.52	-0.19	0.39	-2.68	0.26	0.39	-0.12	0.26	0.38	0.28	0.44	0.55	0.67	0.83	0.5	-0.79	0.73	0.58	0.5	0.51	0.71	na	na	0.25	0.19	-0.24	0.16	0.34	0.55	0.45	0.27	0.66	0.08
38525	-	-	-	545413	[Cl-].CN(C)CC1CCCC(CN(C)C)C1=O	0.37	-0.57	-0.88	-0.68	1	-0.8	-1.68	0.7	-1.17	-0.59	-0.64	0.41	-0.69	0.41	-0.2	-0.72	-0.61	1.91	2.83	0.49	1.39	1.47	1.59	1.22	-0.21	0.54	0.07	-0.61	-0.65	-0.56	0.66	-0.64	-0.21	-0.32	-0.88	0.02	-0.73	0.72	-1.25	-0.72	-1.21	-0.62	1.07	-0.64
38530	-	-	-	545417	[Cl-].CN(C)CC1CCCCCC(CN(C)C)C1=O	0.36	-0.5	-1.25	0.16	0.61	-0.4	-1.23	0.08	-1.85	-0.84	-0.8	1.1	-1.13	1.15	1.1	0.99	-1.05	1.17	1.05	0.57	0.99	0.68	0.27	0.61	-0.41	0.61	1	0.08	0.22	-0.83	0.79	-0.47	0.36	na	-1.01	-0.88	-0.93	0.42	-0.61	-0.56	-1.67	-1.17	2.88	-1
38534	-	-	-	545421	[Cl-].CN(C)CC1CCCC(CN2CCCCC2)C1=O	1.11	-0.38	-0.54	-0.39	0.7	-0.39	-1.36	-0.32	-1.33	-0.39	-1.01	0.74	-0.28	0.63	0.09	0.44	-0.38	1.06	1.57	0.93	2.47	1.83	3	-0.19	0.1	0.69	0.19	-0.25	-0.19	-0.36	-0.21	-0.35	-0.45	-0.36	-1.09	-0.13	-1.4	0.88	-0.55	-0.34	-1.4	-1.07	2.8	-0.31
38535	2,6-bis(4-morpholinylmethyl)cyclohexanone,dihydrochloride	-	-	545422	[Cl-].O=C1C(CN2CCOCC2)CCCC1CN3CCOCC3	1.64	-0.32	-1.21	0.41	0.78	-0.52	-1.24	0.07	-1.2	-0.71	-1.18	0.21	-0.08	0.5	0.82	0.32	-0.21	1.41	1.28	0.76	1.32	0.96	1.61	-0.24	0.19	1.11	0.15	-0.43	0.51	-0.53	0.21	-0.39	-0.9	-0.12	-1.04	0.02	-1.91	0.77	-1.16	-0.2	-0.91	-1.05	2.42	-0.38
38643	aquamycin	-	-	94532	NC(=O)C#CC(=O)N	na	na	na	na	na	-0.09	0.37	0.38	-1.05	-0.17	-1.05	-0.74	-1.05	-0.05	-1.05	-0.15	-1.05	0.87	2.5	2.66	2.08	0.94	na	0.91	0.91	1.02	0.63	0.5	0.95	-0.43	0.99	0.62	na	na	-1.05	-1.05	-1.03	0.57	-1.03	-0.95	-1.05	-1.05	0.53	-1.05
38663	styrene, 3,4-dichloro-.beta.-nitro- (8ci)	-	-	94538	[O-][N+](=O)\C=C\c1ccc(Cl)c(Cl)c1	0.27	-1.18	-0.12	-0.78	-0.31	-0.12	0.22	-0.69	-0.67	-0.88	1.07	-0.57	na	0.69	-0.48	0.33	0.06	0.64	0.96	0.02	2.15	0.42	2.67	na	2.05	0.5	0.36	-0.19	-0.15	-0.6	0.55	-1.97	0.67	na	-0.1	-0.74	-0.33	0.19	-2.09	0.36	0.2	-0.62	na	1.58
38684	-	-	-	94550	CC(C)C1OC(OCC1(C)C)\C=C\c2ccccc2	-0.32	-0.57	0.29	-0.55	-0.3	-0.39	-0.28	na	-0.81	-0.02	0.13	0.87	0.56	0.09	0.14	-0.07	-0.27	-0.26	0.44	0.54	0.09	na	0.74	-0.22	0.63	6.19	-0.56	0.7	-1.27	0.75	0.13	-0.99	-0.43	-0.57	-0.21	-0.06	-0.34	0.73	0.23	-0.07	-0.65	0.82	1.2	-0.75
38721	Dacarbazine	FDA approved	A7|Ho|AlkAg|anti-Ho	94579	ClC(Cl)C(c1ccc(Cl)cc1)c2ccccc2Cl	na	na	na	na	na	-0.21	-0.27	-0.04	-0.16	0.09	-1.24	-0.41	-0.56	0.2	-0.23	-0.32	0.06	-0.33	0.48	-0.35	1.33	0.1	-0.39	na	-0.31	-0.36	na	-0.03	0.04	na	-0.3	-0.18	na	na	-0.13	-0.6	na	0.23	-0.22	-0.15	-0.09	-0.2	0.01	-0.11
38732	-	-	-	545443	CNc1ncnc(Sc2nc(N)nc3nc[nH]c23)c1[N+](=O)[O-]	0.29	-0.45	-0.94	-0.66	0.14	0.51	0.14	-1.2	-2.77	1.01	-1.14	-0.53	na	0.86	-0.26	0.04	-0.73	0.08	2.05	-0.47	0.97	0.62	1.55	1.87	1.37	-0.32	0.72	0.44	-1.62	-0.81	-0.26	0.51	0.67	0.57	-0.82	-0.8	0.41	0.59	-1.4	-0.07	-1.35	0.54	0.42	-1.01
38733	-	-	-	545444	Nc1nc(SCC(=O)c2ccc(Br)cc2)c3[nH]cnc3n1	-1.25	-1.08	0.85	0.36	0.46	0.71	-0.2	na	-2.51	0.28	-0.73	1.37	na	0.04	0.12	-0.74	-0.75	-0.83	3.56	0.5	1.24	na	1.36	1.26	0.03	0.17	-0.53	-0.01	-1.57	1.02	0.1	-0.37	-0.22	-0.19	-1.2	-0.42	-0.75	1.34	0.35	-0.77	-1.96	0.23	1.27	1.86
38737	purine, 2-amino-6-(o-nitrobenzylthio)-	-	-	545448	Nc1nc(SCc2ccccc2[N+](=O)[O-])c3[nH]cnc3n1	-0.97	-0.57	3.98	0.05	0.23	1.13	-0.79	na	-1.42	0.61	-0.52	0.44	0.68	-0.44	-0.25	-0.29	-0.31	-1.05	0.45	-0.09	-0.18	na	0.29	0.02	-0.08	1.59	-0.07	0.02	-0.48	0.54	0.78	-0.28	-0.43	-0.05	-1.17	-0.08	-0.88	3.76	0.06	-0.34	-0.92	0.78	1.48	0.94
38743	-	-	-	94591	OC(=O)CCC1(NC(=O)NC1=O)c2ccccc2	-0.22	-0.22	-0.22	-0.22	na	-0.22	-0.22	na	2.2	-0.22	-0.22	-0.22	-0.22	-0.22	-0.22	-0.22	-0.22	-0.22	-0.22	-0.22	-0.22	na	-0.22	-0.22	-0.22	-0.22	3.44	-0.22	-0.22	-0.22	-0.22	-0.22	-0.22	-0.22	-0.22	-0.22	-0.22	-0.22	-0.22	-0.22	-0.22	-0.22	-0.22	-0.22
38777	-	-	-	94622	OC(=O)CC(C(=O)O)c1ccccc1[N+](=O)[O-]	-0.17	-0.17	2.52	-0.17	-0.17	-0.17	-0.17	na	-0.17	-0.17	-0.17	-0.17	-0.17	-0.17	-0.17	-0.17	-0.17	-0.17	-0.17	-0.17	-0.17	na	-0.17	-0.17	-0.17	-0.17	-0.17	-0.17	-0.17	-0.17	-0.17	-0.17	-0.17	-0.17	-0.17	-0.17	-0.17	-0.17	-0.17	-0.17	-0.17	-0.17	-0.17	-0.17
38887	guaneran	-	-	545461	Cn1cnc(c1Sc2nc(N)nc3nc[nH]c23)[N+](=O)[O-]	0.57	-0.07	-1.22	-0.11	-0.6	0.6	1.84	0.34	-2.9	1.34	-1.52	-1.12	0.16	0.48	-0.11	-0.13	0.13	-0.46	0.38	-0.21	0.07	0.23	0.23	1.77	2.08	-0.99	1.18	-0.29	-2.1	0.14	-0.58	0.4	0.29	na	-1	0.14	1.23	0.35	-0.47	-0.2	-1.02	0.66	0.23	-1.05
39084	Azathioprine Sodium	-	-	545491	Cn1cnc(c1Sc2ncnc3nc[nH]c23)[N+](=O)[O-]	0.64	-0.3	0.63	0.36	0.61	0.31	0.23	0.84	-1.71	0.85	-0.86	-0.6	0.6	-0.5	-0.49	-0.59	-0.13	-0.96	0.47	-0.47	1.54	0.23	1.22	0.93	1.41	-1.19	0.96	-0.95	-1.17	-0.33	-0.01	0.8	0.64	na	-1.46	-1.85	0.35	2.07	-0.57	-0.38	0.57	-0.54	0.15	-0.18
39135	-	-	-	94885	[O-][N+](=O)c1cc(ccc1Sc2ccc(cc2[N+](=O)[O-])C(F)(F)F)C(F)(F)F	0.21	0.79	-0.44	0.42	-0.86	0.48	-0.93	0.23	-1.69	-2.02	-0.09	-1.2	-0.49	1.1	0.51	1.2	0.76	1.19	1.15	1.19	1.15	1.04	0.53	1.1	1.18	-0.38	0.46	1.19	-0.11	-0.34	0.54	0.76	1.28	na	-0.71	-1.2	-2.02	0.37	-2.02	0.88	-1.65	-0.46	0.47	-0.35
39147	resactin a	-	-	94897	CC1CC(C)(O)CC(C(O)CC2CC(=O)NC(=O)C2)C1=O	0.21	na	1.36	-1.01	0.05	-0.47	1.98	0.96	0.28	0.22	0.48	na	na	0.35	-1.59	0.15	na	0.44	1.08	0	-0.02	1.26	-0.29	1.14	na	na	0	-0.42	-0.19	na	-2.5	-1.23	0.04	na	-0.1	-0.47	0.15	0.14	-0.88	-0.07	-0.49	-0.01	1.18	0.31
39199	-	-	-	94920	CN(C)CC(C(=O)Cc1ccccc1)c2ccccc2	2.39	-0.03	0.08	0.07	1.21	-0.96	-1.3	0.64	-1.61	0.24	0.45	0.42	-1.67	0.73	0.7	0.1	1.25	0.69	na	0.67	0.8	0.13	2.19	1.09	0.96	0.72	0.4	0.31	0.06	-1.33	0.69	-0.65	0.1	na	-1.72	-1.74	-0.76	0.21	-1.51	-1.38	-1.39	-0.24	0.72	-1.33
39202	cyclohexanone, 2,6-bis(piperidinomethyl)-	-	-	94922	O=C1C(CN2CCCCC2)CCCC1CN3CCCCC3	1	-0.38	-0.54	-0.29	1.29	-1.13	-1.18	-0.23	-1.18	-0.61	-1.18	0.77	-0.4	0.15	0.22	-0.06	-0.36	1.1	1.75	0.57	1.69	1.39	1.89	-0.25	0.12	0.8	0.11	-0.28	0.17	-0.28	0.06	-0.78	-0.32	-0.28	-1.12	0.27	-1.18	1.28	-0.89	0.03	-1.34	-0.65	2.8	-0.78
39215	-	-	-	545524	[Cl-].CNCC(SC)c1ccc(O)c(O)c1	0.07	0.11	-1.06	0.84	0.36	-0.3	-1.63	na	-1.63	0.08	-0.95	0.8	0.83	0.54	-0.01	0	-1.63	0.62	3.35	1.19	0.35	0.79	0.51	na	0.3	0.76	-0.75	-1.63	-0.76	-0.75	1.07	-0.42	-0.07	0.69	-1.63	0.91	-0.24	0.56	-1.63	-0.02	-0.96	0.83	1.1	-0.16
39277	-	-	-	94974	ClCCNC1=CNC(=O)NC1=O	-0.14	-0.14	na	-0.14	-0.14	-0.14	-0.14	-0.14	-0.14	-0.14	na	-0.14	-0.14	-0.14	-0.14	-0.14	-0.14	-0.14	-0.14	na	-0.14	-0.14	-0.14	7	na	-0.14	-0.14	-0.14	-0.14	-0.14	-0.14	-0.14	-0.14	-0.14	-0.14	-0.14	-0.14	na	na	na	-0.14	-0.14	na	-0.14
39310	naphtho[1,2-b]quinolizinium, 13-methyl-, chloride	-	-	545546	[Cl-].Cc1c2cccc[n+]2cc3ccc4ccccc4c13	na	na	na	na	na	1.34	0.81	-0.29	1.32	0.72	1.33	-0.23	0.04	-0.67	-1.84	-1.36	1.86	0.49	-0.09	-0.89	-0.14	0.34	-0.99	0.73	na	1.25	-0.58	-0.4	-0.39	0.86	-0.03	na	na	na	1.63	na	0.94	-1.19	0.53	0.73	-0.02	-0.01	0.61	na
39351	-	-	-	95006	CC(C)NCCCNC1=C(Cl)C(=O)c2ccccc2C1=O	0.11	0.12	0.5	-0.19	-0.65	0.03	na	-1.47	-1.18	-0.93	0.59	1.01	0.85	0.87	0.96	0.68	-0.85	1.09	0.28	0.83	0.9	0.9	0.3	0.79	1.01	0.95	1.02	-1.24	0.85	1.23	0.98	0.88	0.88	na	-1.03	1.34	-1.27	-1.33	-1.18	1.01	-1.42	0.16	-0.74	0.76
39356	-	-	-	95011	ClC1=C(NCCCN(CCCNC2=C(Cl)C(=O)c3ccccc3C2=O)C4=C(Cl)C(=O)c5ccccc5C4=O)C(=O)c6ccccc6C1=O	0.94	0.56	-0.02	0.19	0.21	0.05	-0.11	0.22	-0.41	-2.84	0.1	0.61	0.22	0.68	0.77	-0.03	-0.07	0.36	-0.23	0.34	0.09	0.09	-0.41	0.45	0.76	0.81	0.91	0.37	0.41	1.27	0.28	0.52	0.71	na	-0.26	0.12	-0.41	0.35	-2.58	0.75	0.22	-0.08	0.53	0.69
39367	9h-purine, 6-(allylthio)-9-.beta.-d-ribofuranosyl- (8ci)	-	-	95020	OCC1OC(C(O)C1O)n2cnc3c(SCC=C)ncnc23	na	na	na	na	na	0.04	-0.86	-0.03	-0.99	-0.57	-0.99	-0.12	0.39	0.56	1.49	0.11	-0.99	0.9	-0.99	0.01	1.87	2.27	0.11	-0.99	1.99	-0.99	0.09	-0.47	-0.99	-0.99	-0.99	-0.99	na	na	-0.99	-0.99	0.03	1.34	-0.99	0.67	na	-0.07	1.09	-0.99
39368	sri 1215	-	-	95021	CCSc1ncnc2c1ncn2C3OC(CO)C(O)C3O	0.74	0.14	-0.01	0.17	-0.36	-0.03	0.08	0.55	-1.1	-2.18	-1.18	0.11	0.96	0.65	0.81	0.89	0.19	0.73	1.19	0.64	-0.59	1.1	-0.93	-2.09	1.45	-1.36	0.31	-1.97	-2.42	-0.69	-1.8	-0.31	0.43	na	0.15	0.51	-0.34	-0.48	0.08	0.49	0.29	0.3	0.24	0.49
39575	-	-	-	95108	CCCCOC(=O)c1ccc(NC(=O)CCl)cc1	0.1	0.64	-1.93	0.2	0.9	0.51	-2.13	0.59	0.66	0.45	0.57	na	-2.72	1	0.84	0.42	0.29	0.68	1.72	0.15	-0.26	0.48	0.47	0.61	1.32	0.53	-0.3	-0.99	-0.64	0.72	-0.29	-0.13	-0.5	na	-2.09	0.08	0.35	0.39	-0.97	0.07	-2.28	-0.31	0.55	0.68
39661	Idoxuridine	-	-	95181	OCC1OC(CC1O)N2C=C(I)C(=O)NC2=O	2.79	-0.38	na	-0.38	-0.38	-0.38	-0.38	-0.38	-0.38	-0.38	-0.38	-0.38	0.21	na	-0.38	-0.38	-0.38	-0.38	4.07	0.25	4.15	0.05	-0.38	1.43	0.05	na	0.71	-0.38	-0.38	-0.38	-0.38	-0.38	-0.38	na	0.58	-0.38	-0.38	-0.38	-0.38	-0.38	-0.38	1.16	na	-0.38
39688	phenethylamine, n-isopropyl-.alpha.-methyl-, hydrochloride	-	-	545619	[Cl-].CC(C)NC(C)Cc1ccccc1	na	na	na	na	na	-0.14	-0.14	-0.14	-0.14	-0.14	-0.14	-0.14	-0.14	-0.14	6.86	-0.14	-0.14	-0.14	-0.14	-0.14	-0.14	na	-0.14	-0.14	-0.14	-0.14	-0.14	-0.14	-0.14	-0.14	-0.14	-0.14	na	na	-0.14	-0.14	-0.14	-0.14	-0.14	-0.14	-0.14	-0.14	-0.14	-0.14
39779	-	-	-	95209	OC(=O)\C(=C/C(=O)c1ccc(Br)cc1)\O	-0.14	-0.14	-0.14	-0.14	-0.14	-0.14	-0.14	na	-0.14	-0.14	-0.14	-0.14	-0.14	-0.14	-0.14	-0.14	-0.14	-0.14	0.67	-0.14	-0.14	-0.14	-0.14	na	-0.14	-0.14	-0.14	-0.14	-0.14	-0.14	-0.14	-0.14	-0.14	-0.14	-0.14	7.44	-0.14	-0.14	-0.14	-0.14	-0.14	-0.14	-0.14	-0.14
39789	-	-	-	545637	[Br-].[O-][N+](=O)c1cccc(\C=C\C(=O)c2ccccc2)c1	0.85	-1.15	-0.62	0.28	0.52	-0.51	-0.92	0.11	-0.76	-1.21	0.72	0.69	0.3	0.8	0.61	0.48	0.51	0.83	2.12	0.26	0.57	0.17	1.42	0.42	0.88	0.68	-0.02	-0.11	0.62	-0.81	-0.29	-0.92	0.04	na	-2.1	-1.46	-2	0.86	-1.98	-0.67	-1.83	-0.91	1.07	0.39
39792	wln: t3otj bvr& cvr	-	-	95218	O=C(C1OC1C(=O)c2ccccc2)c3ccccc3	0.65	0.09	0.24	0.11	0	0.28	-0.57	-0.12	-2.21	0.83	-1.23	-0.55	0.28	0.82	0.47	0.15	0	0.19	na	na	na	na	0.08	na	0.38	0.13	0.37	0.44	-0.32	0.02	-0.79	0.3	0.32	na	-0.28	-1.03	na	0.92	-0.64	0.65	-2.52	-0.18	3.79	-0.03
39803	2-propen-1-one, 3-(1-naphthalenyl)-1-phenyl- (9ci)	-	-	95226	O=C(\C=C\c1cccc2ccccc12)c3ccccc3	2.96	-0.18	-1.79	-0.52	-0.24	-0.68	-0.6	na	-0.44	-0.55	0.55	-1.29	-0.43	0.31	0.11	1.18	1.21	1.6	1.6	2.29	1.69	1.88	2.26	na	2.33	-0.49	-0.64	-0.57	-0.75	-0.49	-0.6	-0.32	-0.14	0.17	-0.98	-0.34	-0.84	-1.02	-0.45	-0.39	-0.03	-0.45	-0.31	-0.05
39851	-	-	-	545649	[Na+].NCS(=O)(=O)O	-0.15	-0.15	-0.15	-0.15	-0.15	-0.15	-0.15	7.48	-0.15	-0.15	-0.15	-0.15	-0.15	-0.15	-0.15	-0.15	-0.15	-0.15	-0.15	-0.15	-0.15	-0.15	-0.15	na	-0.15	-0.15	-0.15	-0.15	-0.15	-0.15	-0.15	-0.15	-0.15	-0.15	-0.15	-0.15	-0.15	-0.15	-0.15	-0.15	-0.15	0.86	-0.15	-0.15
39863	-	-	-	95276	C[C@]1(O)CC[C@H]2[C@@H]3CC[C@H]4Cc5nc(ncc5C[C@]4(C)[C@H]3CC[C@]12C)c6ccccc6	-0.54	-0.43	-0.36	-0.62	0.3	-0.05	-0.35	-0.06	-0.42	1.68	-0.17	0.07	0.06	-0.38	0.44	1.22	-0.48	-0.66	-0.3	-0.49	1.86	-1.17	1.01	1.19	1.26	-0.53	0.22	-0.47	-0.28	-0.19	-0.82	0.12	-0.73	-0.28	0.03	-0.5	0.28	-0.5	-0.75	-0.32	-0.25	-0.52	-0.01	-0.38
39969	-	-	-	95367	[O-][N+](=O)c1ccc2ncccc2c1Cl	-0.03	0	-1.04	0.07	-1.53	-0.15	na	0.3	-0.25	-0.39	0.04	0.58	-0.07	1.04	0.01	0.01	0.61	2.23	0.41	0.77	2.88	0.16	2.71	3.16	0.48	-1.93	0.19	-1.28	-0.78	0.21	-1.03	-0.68	0.6	na	0.07	-1.65	-0.63	-0.83	-0.76	-0.91	-1.04	0	0.31	-0.15
40273	-	-	-	95526	Cc1ccc2Nc3ccc4ccccc4c3Sc2c1	-0.9	-0.15	na	0.19	-0.07	-0.58	0.72	0.47	-0.9	0.72	1.16	-0.66	-0.89	1.25	2.77	-0.32	-0.27	-0.9	0.91	0.03	1	1.43	0.84	1.81	1.2	-0.9	-0.9	-0.9	-0.9	0.91	-0.9	-0.63	-0.9	na	-0.83	-0.9	-0.9	1.4	0.96	-0.9	-0.9	1.64	-0.9	1.47
40341	1,4-naphthoquinone, 2,2'-(1,4-piperazinediyl)bis[3-chloro-	-	-	95571	ClC1=C(N2CCN(CC2)C3=C(Cl)C(=O)c4ccccc4C3=O)C(=O)c5ccccc5C1=O	0.23	0.27	0	0.23	0.99	-0.33	-1.26	0.03	-1.84	-0.39	-0.49	0.05	-0.5	0.2	0.1	-0.19	-0.86	0.36	2.07	2.67	2.31	1.75	1.24	1.97	0.08	-0.05	0.14	0.04	-0.06	0.05	0.17	0.01	0.16	0.16	-1.64	0.02	-1.67	0.5	-0.76	0.11	-1.7	-0.58	0.92	-0.04
40342	-	-	-	95572	CN1CCN(CC1)C2=C(Cl)C(=O)c3ccccc3C2=O	0.42	0.04	-0.04	0.24	2.03	-0.55	-1.66	-0.42	-1.02	-0.11	0.01	0.21	-0.33	0.38	-0.03	-0.02	-0.85	0.14	-0.39	-0.32	0.1	-0.26	-0.67	-1.13	0.09	-0.11	0.01	0.01	0.05	0.24	-0.07	0.1	-0.09	na	-0.77	-0.84	0.13	0.08	-0.16	0.08	-1.37	-0.28	1.9	-0.2
40593	2,4,5-trichloropyrimidine	-	-	95769	Clc1ncc(Cl)c(Cl)n1	0.76	0.09	0.2	na	0.36	-1.06	-1.44	-1.04	0	0.16	-0.25	0.69	-0.25	0.17	0.41	0.93	-1.06	0.91	0.46	2.03	1.44	0.82	2.07	0.75	1.08	0.59	0.02	0.31	-0.04	-0.44	-0.48	0.57	0.23	0.14	-1.36	-1.45	-1.68	0.63	-0.4	-1.77	-1.52	-0.33	0.84	-1.12
40618	2,6-dibenzylidenecyclohexanone	-	-	95789	O=C1\C(=C\c2ccccc2)\CCC/C/1=C\c3ccccc3	1.17	-0.79	-1.78	0.51	-0.56	0.56	na	-1.01	-0.3	-0.82	1.22	-0.55	1.45	1.91	0.45	1.53	1.75	1.27	0.94	-1.19	0.85	-0.19	1.69	1.28	2.14	-0.94	1.35	-1.03	-0.81	0.46	-0.39	-0.38	1.46	na	-0.73	-0.6	-0.93	-0.84	-0.33	-0.47	-1.42	-0.87	-0.6	-0.51
40665	pc 254	-	-	95821	Cn1cnc(c1Sc2nc(N)nc3c2ncn3C4OC(CO)C(O)C4O)[N+](=O)[O-]	na	1	0.14	-1.23	-0.81	0.18	0.55	0.85	-1.76	0.1	-0.87	-0.25	0.19	0.35	-0.3	0.05	-0.11	-1.47	0.38	-0.64	0.08	-0.1	0	1.72	1.57	-0.83	0.99	2.15	-1.1	-0.26	-0.88	0.69	0.39	-0.17	-0.84	-1.29	1.3	0.51	-1.53	0.17	-0.87	1.04	-0.55	-0.61
40693	cadmium, bis(2-amino-2-methyl-1-propanol-n,o)dichloro-	-	-	545919	CC1(C)CO[Cd]2(Cl)(Cl)(NC(C)(C)CO2)N1	na	na	na	na	na	0.16	-1.86	0.14	-1.86	0.88	0.36	-0.26	0.1	0.13	0.04	-0.38	-0.66	0.14	0.33	-0.3	0.14	-0.05	0.44	0.05	na	1.06	0.18	0.35	0.28	1.84	-1.86	1.17	na	na	-0.43	na	-1.86	0.1	1.17	0.49	-1.86	0.73	3.09	0.12
40787	-	-	-	95896	CC(=C)CNCC(=C)C.Oc1c(Cl)c(Cl)c(Cl)c(Cl)c1Cl	-0.27	0.77	-0.82	-0.18	0.46	-0.72	0.64	0.52	-0.62	0.63	0.48	0.04	-2.78	0.65	0.19	0.26	0.24	-0.57	-0.26	3.78	-0.64	0.27	0.19	-0.27	0.07	0.54	-0.27	0.51	-0.37	0.65	-2.78	0.4	-0.04	0.4	-0.35	0.48	0.09	-0.11	0.96	0.07	0.13	-2.78	0.09	0.09
40837	1,2-ethanediphosphonic acid	-	-	95938	OP(=O)(O)CCP(=O)(O)O	-0.15	-0.15	-0.15	-0.15	-0.15	-0.15	-0.15	-0.15	-0.15	na	-0.15	-0.15	na	-0.15	-0.15	-0.15	-0.15	-0.15	-0.15	1.13	-0.15	-0.15	-0.15	-0.15	-0.15	-0.15	-0.15	-0.15	-0.15	-0.15	7.31	-0.15	-0.15	-0.15	-0.15	-0.15	-0.15	-0.15	na	-0.15	-0.15	-0.15	-0.15	-0.15
41140	-	-	-	545998	[Cl-].CCN(CC)CCNc1ccc(c2Sc3cc(Cl)ccc3C(=O)c12)[N+](=O)[O-]	0.06	0.92	-0.33	-2.21	-2.91	-1.42	-0.81	0.7	0.29	1.16	0.48	-0.18	-1.58	0.08	0.33	0.95	-0.91	0.53	0.11	-1.63	na	0.52	0.53	-0.42	0.28	0.8	0.14	-2.49	0.79	-0.06	0.68	0.14	0.27	na	0.24	-1.53	0.33	0.64	0.88	-1.88	-0.67	0.7	-1.3	0.7
41373	arsenobenzene	-	-	96273	c1ccc(cc1)\[As]=[As]\c2ccccc2	1.94	-0.03	na	-0.26	1.79	0.37	-0.94	0.76	-0.6	-0.24	0.57	-0.48	-0.77	-0.2	1.27	-0.68	-0.93	1.24	2.36	-0.26	1.32	0.16	1.24	1.43	3.63	-0.47	-0.67	-0.85	-0.37	-0.75	-0.58	-0.31	-0.4	na	-0.97	na	-1.04	na	-0.42	-0.62	-1.03	-1.1	na	0.69
41390	antineoplastic-41390	-	-	96290	O=[As]c1ccc(cc1)C(=O)c2ccc(Oc3ccccc3)cc2	1.57	-0.18	-1.51	-1.61	0.7	0.56	-1.57	-0.5	-0.47	0.48	1.57	-0.02	-0.86	0.26	0.61	0.52	-0.13	1.08	1.49	-1.41	1.4	0.11	0.95	1.71	1.07	-0.52	-0.56	-1.39	0.26	-0.16	0.19	-0.3	0.33	na	0.07	-0.56	0.51	-1.87	-0.36	-0.69	-1.48	0.17	1	0.16
41566	ethyl phenylpropiolate	-	-	96387	CCOC(=O)C#Cc1ccccc1	-0.19	-0.73	-0.92	-0.34	-0.92	na	-0.52	0.46	-0.62	na	-0.29	-0.3	-0.4	1.71	0.07	0.19	-0.4	0.05	1.22	-0.58	1.58	1.23	-0.4	1.63	1.21	-0.48	0.58	1.85	-0.76	0.95	-1.56	0.28	0.2	0.84	-0.48	1.51	-0.8	-0.86	-0.96	0.19	-0.81	-2.21	na	na
41567	-	-	-	96388	Clc1ccc(cc1)S(=O)(=O)Cc2ccc(Cl)cc2Cl	0.94	-0.96	0.18	-0.54	-1.87	0.07	0.58	0.4	-0.44	0.18	0.57	0.47	-0.19	0.62	0.74	0.95	0.85	0.87	0.45	0.77	0.96	-0.36	-0.24	0.99	0.41	na	0.56	0.99	-0.79	0.69	na	0.56	1.89	na	0.24	-0.84	-1.32	-3.11	-1.6	0.01	-0.69	0.78	1.13	0.68
41658	(3-nitrophenyl)arsonous dichloride	-	-	96440	[O-][N+](=O)c1cccc(c1)[As](Cl)Cl	0.48	0.2	-0.32	0.08	0.93	0.01	-4.3	0.22	-0.98	0.4	na	0.06	-0.12	0.15	0.54	0	-0.64	0.65	1.91	0.68	2.98	-0.44	-0.12	0.9	1.04	0.06	-0.19	-0.16	-0.12	-1.45	0.21	0.31	0.18	na	-1.68	na	-0.49	0.37	-0.03	na	na	-1.63	1.36	0.34
41805	sulquin	-	-	96536	Nc1ccc(cc1)S(=O)(=O)Nc2cnc3ccccc3n2	na	-0.16	7.14	-0.16	-0.16	0.04	-0.16	na	-0.16	na	-0.16	na	na	-0.16	-0.16	-0.16	-0.16	-0.16	-0.16	-0.16	-0.16	-0.16	-0.16	-0.16	-0.16	-0.11	-0.16	0.87	-0.16	-0.16	-0.16	-0.16	-0.16	-0.16	-0.16	-0.16	-0.16	-0.16	-0.16	-0.16	-0.16	-0.16	-0.16	-0.11
41880	Bi-2,4-cyclopentadien-1-yl, decachloro-	-	-	96580	ClC1=C(Cl)C(Cl)(C(=C1Cl)Cl)C2(Cl)C(=C(Cl)C(=C2Cl)Cl)Cl	0.72	0.81	-1.42	-0.94	1.05	-1.07	-1.22	-1.13	-1.06	-1.09	-0.65	1.05	-1.31	0.64	1.01	0.78	-1.23	1.1	1.3	0.99	na	1.16	0.79	0.58	1.1	1.11	0.69	-1.2	0.41	-0.95	-0.57	0.11	-0.39	na	-1.12	-0.73	-1.35	1.13	0.67	-0.82	-1.74	-1.14	1.24	-0.13
41890	2,5-bis(chloromethyl)-p-xylene	-	-	96590	Cc1cc(CCl)c(C)cc1CCl	2.01	-1.2	-0.59	-1.22	0.77	0.33	0.62	0.42	-1.22	0.17	0.09	0	-0.01	0	-0.67	-0.27	0.61	0.13	1.81	0.26	0.15	1.12	0.05	2.92	0.6	-0.36	-1.16	-1.04	-0.53	-1.09	-0.37	-0.34	-0.2	na	-0.12	-0.39	-0.05	-0.57	-0.76	-1.23	-0.09	2.94	-0.11	0.03
42044	Lobendazole	-	-	96715	CCOC(=O)Nc1nc2ccccc2[nH]1	0.53	-1	0.35	na	0.09	-0.89	-0.06	0.63	0.15	0.74	0.17	0.53	-1.77	0.47	0.27	0.32	0.6	0.55	0.23	0.99	1.09	0.09	0.91	1.51	-0.66	na	0.49	0.27	-0.68	0.72	0.05	0.2	2.01	na	-0.7	-1.13	-1.08	-1.81	0	-1.02	-0.13	0.4	-0.02	0.21
42070	-	-	-	96741	Cc1ccc(NC(=S)NNC(=S)Nc2ccc(C)cc2)cc1	0.72	-1.96	0.52	-2.36	-0.54	0.27	0.88	0.37	-0.03	0.81	0.42	0.06	-0.61	0.7	0.42	0.75	0.75	0.7	na	na	na	na	0.55	na	0.26	0.12	0.77	1.04	-0.04	0.58	0.11	0.42	1.1	na	0.27	-0.75	na	0.21	-2.36	0.28	-2.17	0.68	1.29	0.24
42076	sp g	-	-	96745	COc1cc(cc(OC)c1OC)[C@H]2[C@@H]3[C@H](COC3=O)[C@@H](OC4OC5COC(OC5C(O)C4O)c6ccccc6)c7cc8OCOc8cc27	0.62	0.08	0.52	0.41	-1.81	0.04	0.69	0.89	0.15	0.17	0.22	0.65	0.26	0.34	0.5	0.3	0.42	0.16	-0.37	0.85	0.95	0.62	0.55	0.6	-0.11	-1.57	0.34	-1.01	-0.62	0.8	-1.17	-0.17	0.81	na	0.32	-0.11	0.02	-2.61	-2.96	0.09	-0.18	0.61	0.45	0.24
42138	kc 60	-	-	96795	Nc1nc(N)c(N=O)c(Nc2ccc(Br)cc2)n1	na	na	na	na	na	0.78	-0.38	0.4	-1.01	1.09	0.48	0.17	-1.82	0.74	0.54	0.49	-0.6	-0.59	0.3	-2.16	-2.16	na	na	-2.16	0.29	0.74	0.46	0.06	0.42	na	0.51	2.01	na	na	-0.91	-0.87	0.61	0.53	-0.53	-0.07	0.26	-0.25	0.31	2.68
42258	-	-	-	546216	[Cl-].C(N1CCN(Cc2c[nH]c3ccccc23)CC1)c4c[nH]c5ccccc45	-0.23	0.21	0.05	-0.73	0.33	-0.16	0.04	na	-0.69	0.49	0.06	2.57	5.53	0.22	-0.5	-0.18	-0.08	-1.3	-2.16	-0.18	0.6	na	-0.41	-0.46	0	0.14	0.09	-0.07	-0.23	0.17	0.3	-0.01	0.01	0.22	na	0.48	0.19	0.22	-0.04	-0.47	-0.26	0.59	-0.03	0.74
42352	carbamic acid, (2-piperazinylethyl)dithio-	-	-	96953	SC(=S)NCCN1CCNCC1	0.02	-0.69	-0.69	-0.59	1.04	-0.68	-0.69	na	-0.69	-0.69	-0.69	0.64	0.46	0.3	-0.11	-0.29	-0.69	0.53	0.51	6.43	0.41	na	0.62	0.4	0.02	0.37	0.22	-0.38	-0.69	-0.18	0.53	-0.56	-0.32	0.08	-0.69	-0.25	-0.69	-0.47	-0.69	-0.69	-0.69	0.14	0.79	-0.14
42369	-	-	-	96967	Oc1ccc(Cl)cc1\C=N\N=C/2\NC=C(C=C2)[N+](=O)[O-]	-0.44	-0.79	-1.43	-0.61	-0.49	1.07	-0.21	-0.54	-0.67	0.12	1.22	-1.06	na	0.37	0.86	-1.03	0.5	0.69	1.5	0.98	-0.18	1.22	0.57	na	1.33	-0.43	0.39	-0.62	-0.73	-0.04	-0.04	-0.6	-0.01	na	-0.47	-1.52	-0.12	-1.33	-2.47	1.17	1.01	0.05	na	0.38
42371	-	-	-	96968	Oc1ccc(\C=N\N=C/2\NC=C(C=C2)[N+](=O)[O-])c(O)c1	-0.2	0.31	-2.74	-0.8	-0.38	0.89	-0.05	-0.09	-0.14	-1.3	0.32	-0.71	-0.35	0.3	1.29	-0.67	0.41	0.05	na	na	na	na	-0.42	na	1.38	0.08	0.71	-0.64	-0.61	0.57	-0.19	0.06	-0.11	na	0.14	-0.22	-0.45	-0.71	-0.19	-0.19	1.34	1.33	-1.41	-0.2
42384	9-benzyl-6-(benzylthio)-9h-purin-2-amine	-	-	96980	Nc1nc(SCc2ccccc2)c3ncn(Cc4ccccc4)c3n1	-0.26	-0.44	-0.44	-0.44	0.93	-0.13	-0.44	na	-0.44	0.64	-0.44	-0.44	-0.44	-0.44	-0.06	-0.07	-0.18	-0.44	4.25	5.28	-0.19	na	0.07	0.61	-0.44	-0.44	-0.44	0.57	-0.44	0.42	0.2	-0.09	0.17	-0.44	-0.37	-0.44	-0.44	-0.44	-0.44	0.28	-0.44	-0.01	0.49	-0.44
42405	-	-	-	96990	CCCCCCCCCCCCCCCCNC(=O)OC(C)C	0.24	0.11	2.19	na	-0.46	-0.39	0.15	0.34	-0.3	-0.51	0.21	0.32	-0.02	0.26	0.28	0.41	0.3	0.57	-0.05	0.44	0.06	0.3	-1.16	0.48	0.44	-0.29	-0.27	-0.12	-2.25	-1.93	-2.18	-0.56	0.14	na	0.2	0.03	0.14	-1.33	-0.26	-0.16	0.29	0.95	0.48	0.17
42428	-	-	-	97002	Oc1ccccc1\C=N\N=C\2/NC=C(C=C2)[N+](=O)[O-]	0.67	0.27	-3.46	-0.99	-0.42	0.41	-0.34	-0.26	-0.59	-1.48	0.14	1.14	0.27	1.48	1	0.63	0.45	0.49	na	na	na	na	0.74	na	0.68	-0.94	0.16	-0.36	-0.7	0.19	-0.4	-0.24	-0.37	na	-0.03	-0.52	-0.72	-0.56	-0.74	-0.19	0.01	0.59	1.7	-0.27
42656	-	-	-	97198	C(Cc1ccccn1)NCc2occc2	-0.28	-0.28	-0.28	-0.28	4.29	-0.28	-0.28	na	-0.28	-0.28	-0.28	-0.28	-0.28	-0.28	-0.28	-0.28	-0.28	-0.28	0.44	na	3.37	na	1.9	4.29	-0.28	-0.28	-0.28	-0.28	-0.28	-0.28	-0.28	-0.28	-0.28	-0.28	-0.28	-0.28	-0.28	-0.28	-0.28	-0.28	-0.28	-0.28	-0.28	-0.28
42679	-	-	-	97221	O=C(CC(=O)c1ccncc1)c2ccccc2	-0.46	-0.46	-0.46	-0.46	-0.46	-0.17	-0.46	na	-0.46	-0.46	0.22	-0.46	0.23	-0.03	0.26	-0.03	-0.46	0.04	2.33	6.51	0.16	na	0.05	0.99	0.23	-0.07	-0.04	-0.1	-0.46	-0.44	-0.2	-0.42	-0.46	0.13	-0.46	0.3	-0.27	-0.46	-0.46	-0.19	-0.45	0.63	0.14	-0.46
42695	-	-	-	97237	OC(=O)C(CCc1ccccn1)c2ccccc2	-0.2	-0.2	-0.2	-0.2	-0.2	-0.2	-0.2	na	-0.2	-0.2	-0.2	-0.2	-0.2	-0.2	-0.2	-0.2	-0.2	-0.2	5.17	5.17	-0.2	na	-0.2	-0.2	-0.2	-0.2	-0.2	-0.2	-0.2	-0.2	-0.2	-0.2	-0.2	-0.2	-0.2	na	-0.2	0.6	-0.2	-0.2	-0.2	-0.2	-0.2	-0.2
42797	-	-	-	97334	CC(C)C(=O)Cc1ccc2ccccc2n1	-0.18	-0.18	-0.18	-0.18	-0.18	-0.18	-0.18	na	-0.18	-0.18	-0.18	-0.18	-0.18	-0.13	-0.18	-0.18	-0.18	-0.18	-0.18	-0.18	na	na	7.27	na	-0.18	-0.18	-0.18	-0.18	-0.18	-0.18	-0.18	-0.18	0.21	0.46	-0.18	0.02	-0.18	-0.18	-0.18	-0.18	-0.18	-0.18	0.56	0.15
42808	-	-	-	97345	CN(C)CCC(C(=O)C(C)(C)C)c1ccccn1	-0.13	-0.13	-0.13	-0.13	-0.13	-0.13	-0.13	na	-0.13	-0.13	-0.13	-0.13	-0.13	-0.13	-0.13	-0.13	-0.13	-0.13	-0.13	-0.13	-0.13	na	-0.13	-0.13	-0.13	-0.13	-0.13	-0.13	-0.13	-0.13	-0.13	-0.13	-0.13	-0.13	-0.13	-0.13	-0.13	-0.13	-0.13	-0.13	-0.13	-0.13	-0.13	-0.13
42824	-	-	-	97361	C(CN1CCCC1)C(c2ccccc2)c3ccccn3	-0.13	-0.13	-0.13	-0.13	-0.13	-0.13	-0.13	na	-0.13	-0.13	-0.13	-0.13	-0.13	-0.13	-0.13	-0.13	-0.13	-0.13	na	na	-0.13	na	-0.13	7.28	-0.13	-0.13	-0.13	-0.13	-0.13	-0.13	-0.13	-0.13	-0.13	-0.13	-0.13	-0.13	-0.13	-0.13	-0.13	-0.13	-0.13	-0.13	-0.13	-0.13
42856	-	-	-	97386	COc1cccc(\C=N\N=C/2\NC=C(C=C2)[N+](=O)[O-])c1O	0.25	-0.09	-0.3	-0.28	-0.04	0.58	na	0.38	0.28	-1.34	1.03	-3.15	-1.2	0.32	2.06	-3.2	-0.75	-0.09	0.14	0.28	0.28	0.13	0.24	0.33	0.58	-0.15	0.17	-1.5	-2.6	1.17	0.25	0.65	-0.53	na	-0.21	0.06	-0.06	0.45	0	0.38	1.01	0.94	0.17	1.05
42972	-	-	-	97474	BrC(Br)C(=O)C(Br)C(Br)c1ccccc1	0.22	-0.21	-2.42	0.12	0.5	0.1	na	0.64	-1.45	-1.59	0.43	1.04	-1.38	0.94	0.86	0.6	-1.24	0.83	2.24	-0.29	0.9	0.94	1.12	1.07	1.16	0.38	0.6	-1.2	-0.44	-0.93	0.65	0.33	0.54	na	-1.62	-1.26	0.51	-0.36	0.31	-0.16	-1.66	-1.81	0.95	0.23
43101	-	-	-	97592	Brc1ccc(NC2(CCCC2)C#N)cc1	0.42	1.08	-0.89	-0.04	0.45	-0.89	1.26	na	-0.89	-0.89	-0.43	-0.89	0.53	-0.89	na	-0.89	1.38	1.06	na	na	na	na	na	na	2.08	-0.41	1.63	-0.89	-0.89	1.1	-0.23	2.21	0.97	na	0.54	0.6	-0.89	na	-0.89	-0.89	-0.89	1.34	-0.89	-0.73
43223	-	-	-	546318	Cl[Hg]c1cc(Br)cc(Br)c1	2.48	0.18	0.4	0.03	-0.01	0.21	-0.89	0.32	0.87	0.82	2.61	-0.13	-0.09	-0.94	0.38	-0.48	-0.59	0.22	0.71	0.03	1	0.2	0.16	1.44	0.59	0.28	-0.12	0.02	0.4	0.44	-2.82	0.35	0.17	na	-3.25	-0.19	0.14	0.27	-0.98	-0.5	-0.74	-0.05	2.42	0.52
43308	-	-	-	97763	O=C(C=C=Nc1ccccc1)C(=O)N=C=Cc2ccccc2	0.26	-0.04	0.28	0.13	0.59	-0.1	-1.4	-1.04	-2.16	-0.14	-0.55	0.44	-0.14	0.63	0.69	0.43	-0.65	0.54	1.72	0.51	0.57	0.84	1.47	2.61	0.45	0.62	0.31	0.53	0.46	-0.49	0.52	-0.37	0.24	na	-0.75	-0.75	-1.74	-0.33	-1.51	-0.39	-1.76	-1.36	0.8	0.3
43321	ponticin	-	-	97776	COc1ccc(\C=C\c2cc(O)cc(OC3OC(CO)C(O)C(O)C3O)c2)cc1O	-0.54	-0.54	-0.54	-0.54	-0.54	0.92	0.58	0.42	-0.54	-0.54	-0.54	-0.54	-0.54	0.1	4.25	-0.54	2.3	-0.54	-0.21	-0.54	0.82	-0.54	-0.13	-0.54	-0.54	0.14	-0.54	-0.54	-0.54	-0.54	-0.54	2.25	-0.21	-0.54	0.09	-0.54	1.16	-0.54	-0.54	na	-0.54	-0.54	0.86	0.16
43333	p-benzoquinone, trimethoxy-	-	-	97788	COC1=CC(=O)C(=C(OC)C1=O)OC	-0.5	2.08	-0.81	-0.21	0.35	-0.24	-0.28	-0.2	-0.51	0.16	-0.1	-0.1	-2.3	-0.16	-0.18	-0.56	0.39	-0.3	1.87	1.82	2.1	2.22	-0.06	1.91	0.18	-0.3	-0.13	0.39	-0.83	-0.18	-0.02	-0.04	1.73	na	-1.48	-0.15	-0.18	0.46	-0.34	-0.08	-0.42	-1.99	1.71	-0.4
43339	nootkatin	-	-	97793	CC(C)C1=C(CC=C(C)C)C=CC(=O)C(=C1)O	0.6	-1.3	-4.31	-0.25	-1.41	0.29	-0.02	0.15	0.21	-1.26	0.66	-1.39	0.41	0.67	0.95	-0.55	0.34	0.49	0.57	0.32	0.61	0.78	0.3	0.61	1.05	-0.09	0.51	-0.94	-0.06	0.43	-0.63	0.63	0.07	na	0.31	0.02	0.23	-0.45	-1.07	0.22	0.9	0.8	-0.36	0.76
43409	-	-	-	97861	OCC1CCCC(O1)n2cnc3C(=S)N=CNc23	-0.13	-0.13	-0.13	-0.13	-0.13	-0.13	-0.13	na	-0.13	-0.13	-0.13	-0.13	-0.13	-0.13	-0.13	-0.13	-0.13	-0.13	na	7.42	-0.13	na	-0.13	-0.13	-0.13	-0.13	-0.13	-0.13	-0.13	-0.13	-0.13	-0.13	-0.13	-0.13	-0.13	-0.13	-0.13	-0.13	-0.13	-0.13	-0.13	-0.13	-0.13	-0.13
43413	-	-	-	97865	Cn1cnc(c1Sc2nc(N)nc3c2ncn3Cc4ccccc4)[N+](=O)[O-]	-1.52	-0.13	-0.22	-0.4	0.72	0.29	-2.09	na	-1.96	-0.21	-0.37	0.33	0.39	-0.25	0.09	-0.45	-1.13	-0.48	0.71	-0.02	-0.22	na	-0.04	0.1	-0.11	0.83	-0.48	0.4	-0.21	-0.04	0.63	0.33	-0.35	-0.09	-0.74	1.15	-0.13	1.06	-0.59	-0.06	-0.69	0.11	1.45	0.6
43486	morphothebaine, hydrochloride	-	-	546330	[Cl-].COc1ccc2C[C@H]3N(C)CCc4cc(O)cc(c34)c2c1O	-0.26	na	na	na	na	na	-0.51	-0.8	-1	-0.06	-0.54	0.03	-0.32	2	-0.56	na	0.24	-0.26	-0.67	na	-0.74	na	-0.33	na	na	-0.38	na	3.55	na	0.08	-0.64	-0.44	na	na	-0.5	-0.69	2.32	1.45	0.71	na	-0.14	-0.64	-0.44	-0.49
43534	-	-	-	97947	Nc1nc(N)c2ncn(Cc3ccccc3)c2n1	-0.16	-0.16	-0.16	-0.16	-0.16	-0.16	-0.16	-0.16	-0.16	7.16	-0.16	-0.16	-0.16	-0.16	-0.16	-0.16	-0.16	-0.16	-0.16	na	na	-0.16	-0.16	na	na	-0.16	-0.16	-0.16	-0.16	-0.16	-0.16	-0.16	-0.16	-0.16	-0.16	1.21	-0.16	-0.16	-0.16	-0.16	-0.16	na	-0.16	-0.16
43567	4-methyl-7-methoxy-6-hydroxycoumarin	-	-	97973	COc1cc2OC(=O)C=C(C)c2cc1O	-0.2	-0.2	-0.2	-0.2	1.63	-0.2	-0.2	-0.2	-0.2	-0.2	-0.2	-0.2	7.01	-0.2	-0.2	-0.2	-0.2	-0.2	-0.2	-0.2	-0.2	-0.2	-0.2	-0.2	-0.2	-0.2	-0.2	-0.2	-0.2	-0.2	-0.2	na	-0.2	-0.2	-0.2	-0.2	-0.2	1.38	-0.2	-0.2	-0.2	-0.2	-0.2	-0.2
43578	-	-	-	97984	CCCCc1cc2C(=CC(=O)Oc2c(O)c1O)C	0.31	1.22	0.18	1.07	0.28	-0.86	0.24	0.27	-0.82	-0.16	0.12	-0.05	4.11	-0.39	-0.14	-0.21	0	-0.23	0.32	0.65	-0.17	-0.01	0.71	0.66	0.4	-0.2	-0.46	3.85	-0.79	0.38	0.41	na	-0.4	-0.85	-0.56	-1.48	0.14	0.51	0.09	-0.66	-1.19	0.2	0.31	0.04
43628	copper polyphthalocyanine	-	-	546391	c1ccc2C3=NC4=[N+]5C(=Nc6[nH-]7c(N=C8c9ccccc9C%10=[N+]8[Cu+2]57[NH-]3C(=N%10)c2c1)c%11ccccc6%11)c%12ccccc4%12	-0.13	-0.13	-0.13	-0.13	-0.13	-0.13	-0.13	na	-0.13	-0.13	-0.13	na	-0.13	-0.13	-0.13	-0.13	-0.13	-0.13	-0.13	7.28	-0.13	na	-0.13	na	-0.13	-0.13	-0.13	-0.13	-0.13	-0.13	-0.13	-0.13	-0.13	-0.13	-0.13	-0.13	-0.13	-0.13	na	-0.13	-0.13	-0.13	-0.13	-0.13
43675	tptc	-	-	98038	Cl[Sn](c1ccccc1)(c2ccccc2)c3ccccc3	na	na	na	na	na	0.14	-0.99	-0.78	-0.95	0.2	0.31	0.38	1.44	1.22	0.75	0.63	1.07	0.78	0.8	0.8	0.88	0.84	0.63	0.59	0.51	-0.91	0.15	-0.34	0.29	-1.06	-0.76	-0.36	na	na	0	-0.57	-1.42	-0.36	-2.95	-0.07	-0.83	0.58	0.34	-0.19
43684	-	-	-	546403	[I-].CC[N+](CCCCCCCCCC[N+](CC)(c1ccccn1)c2ccccn2)(c3ccccn3)c4ccccn4	1.45	-0.85	na	0.33	2.01	0.27	0.86	-0.48	0.67	-0.02	1.19	-0.52	-0.65	0.52	-1.35	0.67	0.71	-0.78	0.22	1.12	1.29	-0.87	2.15	-0.14	-0.28	-0.3	-1.04	-0.6	-0.99	1.02	0.7	0.41	0.99	na	1.39	na	-0.79	na	-0.71	0.8	-1.34	0.95	na	-0.74
43959	wln: 1n1&r dyunqr dn1&1	-	-	98240	CN(C)c1ccc(cc1)C(=NO)c2ccc(cc2)N(C)C	0.7	-0.38	-0.81	-0.81	-0.53	-0.35	na	0	-0.19	0.01	0.23	-0.04	-0.9	0.29	0.74	-0.07	1	1.58	0.03	0.75	2.15	0.11	0.52	2.43	-0.65	0.25	0.69	-0.06	-0.47	0.79	-0.43	0.48	2.58	na	0.01	0.03	-0.62	-1.56	-1.07	-0.49	-0.61	0.04	1.18	0.35
44102	-	-	-	98325	CC(C)(CC1(C)NC(=O)NC1=O)OCc2ccccc2	-0.13	-0.13	-0.13	-0.13	-0.13	-0.13	-0.13	na	-0.13	-0.13	-0.13	na	-0.13	-0.13	-0.13	-0.13	-0.13	-0.13	na	7.28	-0.13	na	-0.13	-0.13	-0.13	-0.13	-0.13	-0.13	-0.13	-0.13	-0.13	-0.13	-0.13	-0.13	-0.13	-0.13	-0.13	-0.13	na	-0.13	-0.13	-0.13	-0.13	-0.13
44185	emetinetriiodobismuth(iii)	-	-	98401	CC[C@H]1CN2CCc3cc(OC)c(OC)cc3[C@@H]2C[C@@H]1C[C@H]4NCCc5cc(OC)c(OC)cc45.I[Bi](I)I	na	1.84	0.47	-2.24	0.12	-0.27	-0.01	-0.93	0.29	0.06	0.51	1.37	0.38	0.63	-1.88	0.31	0.19	0.4	0.81	0.68	0.92	0.9	0.15	1.25	1.33	-0.96	0.67	-0.18	-0.6	-0.16	-2.58	-0.19	0.58	0.97	0.39	-0.87	0.14	0.42	-1.36	0.31	-0.04	0.56	0.63	0.03
44230	-	-	-	98445	CCCCCCCCCCCCOC(=N)N1CCOCC1	na	na	na	na	na	-0.59	-0.75	3.9	-0.79	-0.74	-0.23	1.25	-0.47	-0.1	0.55	1.22	0.11	0.55	1.24	1.48	1.16	1.29	1.5	1.6	na	-0.79	0.46	-0.78	-0.5	na	-0.61	-0.23	na	na	-0.7	-0.6	-0.69	na	-0.99	-0.63	-0.7	-0.6	-0.41	-0.42
44303	p-phenylenediamine, n,n-bis(2-chloroethyl)-, hydrochloride	-	-	546470	[Cl-].Nc1ccc(cc1)N(CCCl)CCCl	1.58	-1.14	na	-0.22	0.2	0.66	0.66	0.98	-0.43	-0.82	0.4	-0.73	-0.78	-0.02	-0.4	-0.97	-0.96	0.06	2.2	1.89	-0.49	1.47	-0.51	2.28	0.76	-0.76	-0.19	-0.98	-1.12	-0.75	-0.94	-0.02	-0.72	na	-0.31	na	0.28	na	-0.41	0.41	-1.72	1.86	na	-0.52
44477	-	-	-	98586	C\C(=N/O)\c1ccc2cc(Br)c3ccccc3c2c1	0.3	0.59	-0.48	-0.81	-0.33	-0.7	0.53	na	-1.28	-0.86	0.69	na	0.7	1.17	0.48	4.55	0.54	-0.4	0.26	-0.14	-2.08	na	0.33	-0.55	0.53	-0.03	0.17	0.51	0.03	0.36	0.34	0.23	-0.51	0.52	-1.52	0.06	-0.08	-0.17	na	-0.06	-0.1	0.45	0.62	-0.86
44489	-	-	-	546505	[Cl-].CCCCCCN(CCCCCC)CCC(=O)c1ccc2cc(Br)c3ccccc3c2c1	0.61	0.28	0.02	0.61	0.44	0.22	-0.65	0.55	-0.31	na	-0.07	0.48	-0.23	-0.98	0.01	-0.78	1.27	-0.29	na	1.34	-0.22	na	1.52	5.48	0.07	-1.13	-1.04	0.26	-0.96	0.31	-0.76	0.32	0.31	na	-1.27	-1.27	-0.2	0.66	-0.84	-1.03	-1.27	0.12	0.34	-0.2
44580	pc 287	-	-	98666	CCCn1cnc2c(SCc3ccccc3Cl)nc(N)nc12	-1.55	0.03	-1.61	-0.17	-0.81	0	0.22	0.27	-1.01	-0.66	1.01	0.16	-0.52	1.12	2.89	0.61	-0.32	0.01	0.95	1.03	0.81	1.11	0.86	2.24	1.2	-0.77	-0.51	-0.84	-1.07	1.39	-1.11	0.46	-0.16	na	-0.73	-0.93	-0.75	2.82	-0.41	-1.22	-1.42	1.4	-0.63	-0.13
44585	pc 298	-	-	98671	CC(C)Cn1cnc2c(Sc3c(ncn3C)[N+](=O)[O-])nc(N)nc12	0.31	-0.93	na	-0.32	0.17	na	-1.57	2.63	-1.57	-0.07	-1.17	2.4	-0.21	-0.09	-0.07	-1.57	-1.57	-0.15	0.86	0.61	0.62	0.95	0.3	0.86	-0.08	1.26	0.32	0.64	-0.12	1.17	0.49	0.44	-0.14	-0.08	-0.44	0.4	-0.93	1.2	-1.57	-0.33	-1.51	-0.22	na	0.6
44684	-	-	-	546539	[Cl-].CN(C)CCCN1C2=NC(=O)NC(=O)C2=Nc3cc(Cl)c(Cl)cc13	2.65	0.2	-2.03	-1.53	1.05	-0.14	na	0.4	-1.07	-1.44	0.45	1.33	-1.05	2.6	0.16	0.85	-0.6	0.64	0.22	0.22	0.33	0.08	0.39	-0.37	0.73	-0.73	0.26	-0.03	-1.5	1.12	0.8	0.11	0.84	na	0.16	-1.16	0.13	-1.03	0.64	-0.58	0.2	-1.21	0.86	0.01
44690	pyronin b	-	-	546540	[Cl-].CCN(CC)c1ccc2cc3ccc(cc3[o+]c2c1)N(CC)CC	na	na	na	na	na	0.11	-0.85	-0.22	-1.28	-0.92	0.68	0.5	-0.83	1.26	-0.24	0.88	0.81	1.38	2.71	2.19	-0.49	1.84	1.25	1.29	0.66	0.18	-0.18	0.07	-0.42	-0.26	-0.42	-0.11	na	na	-0.55	-1.08	-0.6	0.64	-0.93	0.37	-0.94	-0.12	-0.06	-0.23
44753	-	-	-	98804	O=C1C=CC(=O)N1CCCCCCCCCCN2C(=O)C=CC2=O	0.87	-0.42	-0.47	na	-0.39	-0.43	-0.93	-0.48	-1.52	-0.03	-0.52	2.08	-1.06	1.43	0.11	1.1	-0.4	1.93	1.28	0.32	0.49	0.33	0.65	0.62	-0.01	2.14	0.61	na	-0.35	-0.86	-0.03	-0.35	-0.2	na	-0.61	-0.69	-0.46	-0.77	-0.53	-0.42	-1.32	-1.37	2.46	0.44
45029	1,4-naphthoquinone, 2-chloro-3-furfurylamino-	-	-	98967	ClC1=C(NCc2occc2)C(=O)c3ccccc3C1=O	1.51	-0.49	1.3	-0.7	0.11	-0.69	0.3	-0.59	-0.76	1.58	-0.41	0.23	-0.64	0.48	0.85	0.61	0.26	-0.51	0.18	0.42	0.9	-1.51	0.13	-0.62	0.51	1.69	0.93	-1.18	0.44	1.92	0.35	1.04	1.68	na	0.39	-1.18	-0.41	-0.71	-0.48	1.48	-0.47	0.89	0.41	-0.01
45074	-	-	-	98998	NC(Cc1ccccc1)c2nnn[nH]2	-0.18	-0.18	-0.18	-0.18	-0.18	-0.18	-0.18	-0.18	-0.18	-0.18	-0.18	-0.18	na	-0.18	-0.18	-0.18	-0.18	-0.18	-0.18	-0.18	4.76	5.77	-0.18	-0.18	-0.18	-0.18	-0.18	-0.18	-0.18	-0.18	-0.18	-0.18	-0.18	-0.18	-0.18	-0.18	-0.18	-0.18	-0.18	-0.18	-0.18	-0.18	-0.18	-0.18
45114	-	-	-	99029	CN(CC(=O)O)Cc1c(O)c(Cl)cc(Cl)c1Cl	0.67	-0.6	-1.7	-1.31	-0.85	0.42	-1.1	0.36	-0.7	-1.59	0.74	-0.24	na	1.16	0.4	-0.18	-0.09	-0.45	2.39	1.01	na	na	-0.34	2.28	1.01	0.08	0.38	0.1	0.24	0.23	0.53	0.32	-1.3	-0.66	-0.84	0.26	0	0.3	0.34	-1.63	1.44	2.39	0.06	-0.69
45182	-	-	-	546611	[Na+].Oc1c(N=Nc2ccc(F)cc2)c3ccc(cc3cc1S(=O)(=O)O)S(=O)(=O)O	na	-0.13	-0.13	-0.13	-0.13	-0.13	-0.13	na	-0.13	-0.13	-0.13	-0.13	na	-0.13	-0.13	-0.13	-0.13	-0.13	-0.13	7.28	-0.13	-0.13	-0.13	-0.13	-0.13	-0.13	-0.13	-0.13	-0.13	-0.13	-0.13	-0.13	-0.13	-0.13	-0.13	-0.13	-0.13	-0.13	na	-0.13	-0.13	na	-0.13	-0.13
45236	-	-	-	99076	CC12CCC(O)CC1CCC3C4CCC(C(=O)CC(O)C(F)(F)F)C4(C)CCC23	-0.28	-0.12	-0.01	-1.08	0.16	-0.34	0.9	-0.37	-0.09	0.14	-0.14	0.57	0.04	-0.21	0.79	1.56	0.26	-0.51	-0.08	0.82	1.62	0.88	1.55	3.58	1.07	-0.69	0.08	-0.32	-1.06	-0.17	0.02	-0.75	-1.04	-0.89	-0.22	-0.61	-0.17	-0.32	-0.49	-0.52	-0.02	0.56	-0.15	-1.02
45238	-	-	-	99078	CC(=O)O[C@H]1CC[C@]2(C)[C@H]3CC[C@@]4(C)[C@@H](C\C(=C(/OC(=O)C)\C(F)(F)F)\C4=O)[C@@H]3CC=C2C1	0.17	-0.5	-0.74	-0.47	-0.27	-0.12	-0.5	-0.3	-0.85	-0.8	0.69	-0.37	0.06	0.45	1.04	-0.32	-0.17	0.42	1.96	1.19	3.22	2.32	0.87	1.57	2.23	-0.43	-0.32	-0.19	-0.56	0.04	-0.28	-0.39	-0.48	-0.36	-0.28	0.01	-0.26	-0.42	-0.79	-0.08	-0.76	1.15	0.59	0.76
45291	-	-	-	99097	S=C(Nc1ccccc1)c2ccccn2	-0.9	0.15	-0.9	-0.43	-0.9	-0.5	0.85	-0.9	-0.9	0.05	0.62	2.82	-0.9	0.15	0.53	0.18	-0.9	-0.08	4.16	0.92	0.24	0.46	0.47	1.25	1.08	-0.9	1.1	-0.9	-0.9	-0.32	-0.9	-0.36	-0.56	na	-0.9	0.43	-0.59	0.06	-0.9	-0.45	-0.9	-0.18	2.18	0.44
45384	mes (van)	-	-	99124	COC(=O)c1nc(c(N)c(c1C)c2ccc(OC)c(OC)c2O)c3ccc4C(=O)C(=C(N)C(=O)c4n3)OC	1.31	na	na	na	na	-0.08	0.4	0.78	0.26	-0.35	0.58	-0.81	1.28	-0.05	-0.39	-0.76	-0.77	-0.46	-1.11	0.72	-0.85	-0.9	-0.44	na	0.59	0.25	na	-0.58	-0.53	0.45	0.38	0.78	na	na	1.15	-1.11	1.16	-0.97	0.51	1.01	-0.09	3.73	-0.33	-0.75
45388	Dacarbazine	FDA approved	A7|Ho|AlkAg|anti-Ho	99125	CN(C)N=Nc1[nH]cnc1C(=O)N	-0.72	-0.14	-0.31	-0.63	-0.89	-0.22	-0.16	-0.36	-0.92	0.04	-0.86	-0.53	-0.17	0.25	-0.73	-0.81	-0.9	-0.06	1.87	1.36	1.4	0.89	1.17	1.21	1.55	0.26	0.95	2.08	-0.73	-0.68	0.16	0.43	-0.45	-0.38	-0.88	-0.83	0.58	0.55	-0.69	-0.8	-0.73	-0.32	-0.45	-0.76
45527	-	-	-	99189	Cc1ccc(N=Nc2ccc(N)cc2C)c(c1)S(=O)(=O)N	0.14	-0.5	0.12	-0.5	0.46	-0.5	0.27	-0.5	-0.5	0.14	-0.5	-0.15	na	-0.12	-0.05	-0.24	-0.5	-0.5	0.48	1.12	-0.13	0.1	-0.04	6.62	-0.17	-0.5	-0.5	-0.5	-0.5	-0.16	0.56	-0.34	na	-0.06	0.41	1.29	-0.5	1.02	-0.5	-0.5	-0.5	0.44	0.85	-0.15
45548	acid orange r	-	-	546692	[Na+].Oc1c(N=Nc2ccccc2)c3ccc(cc3cc1S(=O)(=O)O)S(=O)(=O)O	-0.14	-0.14	-0.14	-0.14	-0.14	-0.14	-0.14	-0.14	-0.14	-0.14	-0.14	-0.14	-0.14	-0.14	-0.14	na	-0.14	-0.14	-0.14	-0.14	-0.14	-0.14	7.48	-0.14	na	-0.14	-0.14	-0.14	-0.14	-0.14	-0.14	-0.14	-0.14	-0.14	-0.14	0.19	-0.14	-0.14	-0.14	-0.14	-0.14	-0.14	-0.14	-0.14
45561	-	-	-	546705	[Na+].Cc1ccc(cc1)N=Nc2c(O)ccc3cc(cc(c23)S(=O)(=O)O)S(=O)(=O)O	-0.13	-0.13	-0.13	-0.13	-0.13	-0.13	-0.13	-0.13	-0.13	-0.13	-0.13	-0.13	-0.13	-0.13	-0.13	na	-0.13	-0.13	-0.13	-0.13	-0.13	-0.13	7.48	-0.13	na	-0.13	-0.13	-0.13	-0.13	-0.13	-0.13	-0.13	-0.13	-0.13	-0.13	-0.13	-0.13	-0.13	-0.13	-0.13	-0.13	-0.13	-0.13	-0.13
45565	p-Hydroxy-p-bis azobenzene	-	-	99200	Oc1ccc(cc1)N=Nc2ccc(cc2)N=Nc3ccccc3	0.48	-0.05	-1.74	1.02	0.41	0.4	0.02	1.27	-1.04	-1.5	-1.56	-1.28	-0.06	0.19	1.08	-0.2	-0.24	0.48	1.93	1.97	1.42	2.02	0.11	0.3	2.24	-1.68	-0.25	0.04	0.35	0.13	-0.61	1.05	-0.23	na	0.11	-0.05	-0.13	-1.14	-2.16	-0.58	-0.07	0.2	1.11	-0.41
45595	-	-	-	99210	Oc1c(cc2ccccc2c1N=Nc3cccc(c3)[N+](=O)[O-])C(=O)Nc4ccccc4	-0.57	0.3	1.81	-0.57	-0.57	0.54	-0.57	0.35	1.23	1.11	1.58	-0.57	-0.57	-0.57	-0.57	-0.57	-0.57	-0.57	-0.57	na	-0.39	-0.57	na	0.91	na	3.45	-0.57	-0.57	-0.48	-0.57	-0.57	-0.57	-0.57	-0.57	-0.57	0.88	0.8	-0.57	-0.57	-0.57	-0.57	-0.57	3.86	0.93
45596	-	-	-	99211	Oc1c(cc2ccccc2c1N=Nc3ccc(cc3)[N+](=O)[O-])C(=O)Nc4ccccc4	na	-0.09	0.24	0.51	-0.49	-0.49	0.67	na	0.14	-0.11	0.93	-0.49	na	-0.49	-0.49	-0.49	-0.49	-0.49	3.23	5.02	0.78	1.69	1.19	na	-0.49	-0.49	-0.49	0.88	-0.49	-0.49	-0.49	0.03	-0.49	-0.49	-0.49	-0.49	0.96	-0.49	-0.49	0.87	-0.49	na	-0.49	-0.49
45641	-	-	-	546757	CC(=N\N=C\1/N=CNc2nc[nH]c12)C	0.79	0.15	-0.48	-2.11	-0.36	0	-0.12	-1.75	-2.05	-0.95	-1.14	0.35	0.66	0.9	0.34	0.31	0.48	-0.49	0.54	0.91	-0.94	-0.08	0.59	0.64	0.59	-2.18	0.64	0.86	-2.45	-0.7	-0.3	1.29	0.18	-0.12	0.58	-0.64	0.54	-0.96	-0.44	-1.55	0.93	0.14	1.21	0
45730	-	-	-	99308	CN(C)CCCNc1c2CCCCc2nc3ccc(Cl)cc13	-0.04	-0.26	-0.57	-0.51	-1.29	-0.01	-0.09	0.04	-0.73	-0.27	-0.31	0.21	na	1	-0.39	0.84	-0.09	0.01	1.71	-0.34	6.17	1.65	0.69	1.64	-0.03	-0.41	-0.26	-0.63	-0.62	-0.22	-0.37	-0.48	-0.24	-0.19	-0.47	-0.05	0.02	0.35	-0.86	-0.25	0.24	0.52	0.01	0.05
45739	-	-	-	546766	ClC1=C(Nc2ccc(Nc3ccccc3)c(NC4=C(Cl)C(=O)c5ccccc5C4=O)c2)C(=O)c6ccccc6C1=O	-0.31	1.01	0.66	na	0.62	0.04	0	0.1	-0.12	0.46	0.46	1.11	-0.52	0.72	0.09	-1.33	0.55	0.84	0.02	0.56	0.47	0.41	0.12	0.47	-0.07	0.39	-0.17	0.36	-1.99	-1.14	-0.44	0.09	-1.74	na	-0.71	-1.02	0.31	4.12	-1.36	-1.52	0.2	0.12	0.62	-1.32
45828	purine, 2,6,8-tris(hexylamino)-	-	-	546783	CCCCCCNc1nc(NCCCCCC)c2[nH]c(NCCCCCC)nc2n1	0.63	0.18	1.11	-0.19	0.91	0.33	-0.73	-0.18	-0.91	0.33	1.01	1.49	-0.95	1.48	-0.54	0.09	-0.27	0.68	0.2	1.32	-0.14	0.65	1.16	2.28	0.82	0.31	-0.82	-0.62	-0.67	-0.72	-1.01	-0.77	-0.35	na	1.31	0.1	-1.09	0.12	-0.91	-0.36	1.29	0.13	1.03	-1.12
45831	N-benzyl-N,N-dimethyl-2-(2-(4-(2,2,4,4-tetramethylpentyl...	-	-	546785	[Cl-].CC(C)(C)CC(C)(C)Cc1ccc(OCCOCC[N+](C)(C)Cc2ccccc2)cc1	0.23	0.28	-0.13	-0.11	0.37	0.21	-0.91	0.11	0.36	0.17	0.23	0.3	0.22	0.3	-2.78	0.28	0.24	0.16	0.46	2.21	0.88	0.63	1.4	0.62	0.58	0.49	0.36	0.21	0.23	1.73	0.27	0.52	0.45	na	-1.37	na	-0.3	0.55	0.05	0.34	-1.02	0.04	0.24	0.45
45940	-	-	-	99473	COc1cc(NC(=O)NCc2occc2)ccc1c3ccc(NC(=O)NCc4occc4)cc3OC	0.45	0.49	0.44	na	0.06	0.8	0.59	1.12	-0.19	0.76	0.82	-0.16	-0.95	1.08	1.55	0.42	0.28	-0.73	-1.57	-3.06	1	-1.73	-3.06	1.43	0.58	0.36	-0.19	na	0.44	0.84	-0.05	0.6	-0.4	na	0.32	-0.2	0.23	-0.04	0.47	-0.13	0.11	1.32	0.2	0.56
46061	-	-	-	99516	CN1CCN(CCCN2c3ccccc3Sc4ccc(cc24)C(F)(F)F)CC1.OC(=O)CCC(=O)O	na	1.45	0.24	-1.31	-0.83	-0.67	-0.22	-0.23	-0.99	0.31	-0.08	0.71	0.82	-0.13	-0.48	1.69	0.41	-0.1	-0.04	0.15	0.2	0.71	0.02	-0.66	0.9	1.26	1.95	0.21	1.95	0.75	1.45	1.7	0.58	0.48	-0.69	-1.02	-0.84	-0.13	-1.06	-0.85	-0.67	1.16	-0.81	-0.76
46085	-	-	-	546811	[Cl-].CN(C)CCNc1ccc(c2Sc3ccccc3C(=O)c12)[N+](=O)[O-]	0.23	1.19	-0.62	1.09	-2.24	-0.14	-0.16	0.11	-0.5	-0.33	0.19	0.54	0.51	0.81	0.1	0.73	-0.51	0.83	0.96	0.67	-0.23	3.02	0.68	1.61	na	-0.17	-0.97	-2.29	-1.07	-1.42	-0.85	-0.31	-0.52	-0.42	0.02	-0.26	0.57	0.02	-0.8	-0.12	-0.21	1.52	1.61	1.44
46213	-	-	-	99657	CCOc1ccc(NC(=O)Nc2cc(ccc2C)C(C)C)cc1	-0.5	0.71	1.25	1.57	-0.15	0.6	0.04	0.6	-0.33	1.07	0.29	-0.71	-0.39	0.33	-1.44	-1.58	-0.45	-0.41	-1.22	-2.24	-1.43	-0.22	-0.41	2.12	-0.14	0.78	-1.15	-0.92	-0.08	-2.13	-0.13	-0.84	-0.91	na	0.55	-0.1	-0.13	1.53	-0.36	-0.83	1.04	-0.19	-0.23	0.23
46401	.alpha.-sarcin	-	-	99816	-	-0.3	-0.81	1.54	0.55	1.69	1.17	1.69	2.12	-0.01	1.29	0.6	-0.28	-0.17	-0.97	-1.34	-0.82	-0.64	-1.01	-0.8	-0.41	0.08	-0.93	-0.96	0.52	-0.89	2.04	1.13	0.16	-0.32	1.18	-0.55	1.17	-0.17	-0.17	0.61	-0.06	0.89	-0.13	-0.06	-0.78	-0.68	-0.66	0.98	-0.4
46598	-	-	-	99983	CC(C)CC(=O)\C(=C/c1ccccc1)\C(=O)C	1.06	-0.65	1.24	-0.41	-0.99	-0.36	na	-0.96	-0.22	-0.84	0.96	-0.56	0.14	2.02	1.01	1.27	1.91	1.97	1.22	-0.89	1.28	1.33	1.11	1.8	2.15	-0.55	-0.02	-1.02	-0.09	-0.29	-0.32	0.6	1.81	na	-1.11	-0.59	-1.13	-1.37	-1.05	-0.66	-0.7	-0.61	0.12	-0.52
46647	-	-	-	100024	CCOC(=O)C1(CC(=O)O)CCCC1=O	-0.13	-0.13	-0.13	-0.13	-0.13	-0.13	-0.13	-0.13	-0.13	-0.13	-0.13	-0.13	na	-0.13	-0.13	-0.13	-0.13	-0.13	-0.13	-0.13	-0.13	7.55	-0.13	-0.13	-0.13	-0.13	-0.13	-0.13	-0.13	-0.13	-0.13	-0.13	-0.13	-0.13	-0.13	-0.13	-0.13	-0.13	-0.13	-0.13	-0.13	-0.13	-0.13	-0.13
46683	-	-	-	100060	COc1ccc(cc1)C(=O)c2ccc(OC)c(OC)c2OC	1.02	-0.59	0.75	-1.1	-0.97	-0.94	0.71	0.1	-0.87	0.12	0.98	0.54	-0.32	-0.1	1.17	1.41	1.36	1.62	0.3	1.41	1.68	0.56	-0.26	1.69	-1.17	0.11	0.4	1.55	-0.8	0.16	-0.61	0.3	2.23	na	-0.01	-0.85	-0.18	-0.97	-2.78	-0.5	-1.32	0	0.09	0.12
46691	-	-	-	100068	Clc1ccc(\C=N/NC(=N)C(=N)N\N=C\c2ccc(Cl)cc2Cl)c(Cl)c1	-0.81	0.04	0.98	-0.52	1.52	-0.58	1.17	0.46	-0.22	1.4	1.68	-0.53	-0.95	1.59	-0.98	-0.98	-0.98	-0.63	-0.4	-0.98	-0.71	-0.98	-0.98	-0.98	-0.19	-0.47	-0.87	-0.66	-0.98	-0.98	-0.98	-0.77	-0.98	na	0.65	-0.3	0.11	0.6	0.36	-0.44	0.63	1.82	-0.71	0.89
46728	crassin acetate	-	-	100097	CC(=O)OC1C\C(=C\CC\C(=C/CCC(C)(O)C2CC1C(=C)C(=O)O2)\C)\C	0.16	-0.8	0.2	0.08	0.6	-0.28	-1.78	-0.22	-1.41	-1.14	-0.95	0.17	-0.03	0.5	0.46	1.13	-1.09	0.33	2.53	2.14	0.99	0.98	0.98	1.38	0.83	0.65	-0.35	-0.75	0.78	-0.56	-0.13	-0.98	0.07	0.13	-1.43	0.23	-1.39	0.25	0.99	-0.65	-1.38	0.32	1.35	0.33
46788	8-azaguanosine	-	-	100118	NC1=NC(=O)c2nnn(C3OC(CO)C(O)C3O)c2N1	0.21	-0.93	-1.9	-0.28	-0.5	-0.57	0.36	0.09	-1.4	-1.16	-0.51	1.46	0.71	-0.19	0.87	0.06	0.59	0.39	0.87	1.15	-0.16	0.71	-0.46	0.38	1.28	-0.95	-0.19	0.79	-2.21	-0.31	-1.39	0.41	-0.19	na	-0.52	-2.02	-0.62	1.14	-1.24	0.13	-0.19	0.14	1.05	-0.44
47147	prodigiosin	-	-	100341	CCCCCC1=C\C(=C/c2[nH]c(cc2OC)c3ccc[nH]3)\N=C1C	0.03	0.46	0.46	-1.18	-0.42	0.46	0.46	0.12	-1.88	0.46	0.18	0.46	0.41	0.46	0.46	0.46	0.46	0.46	0.46	0.46	0.46	0.46	0.46	0.46	0.59	-1.49	0.46	0.46	-0.6	-1.07	-2.14	0.46	0.46	0.59	-0.25	-0.06	0.32	0.46	0.22	0.12	-0.51	0.16	0.46	-0.28
47384	-	-	-	100401	NC1=C(Cl)C(=O)c2cc(ccc2C1=O)S(=O)(=O)N.NC3=C(Cl)C(=O)c4ccc(cc4C3=O)S(=O)(=O)N	0.63	-0.18	0.87	0.49	-0.12	-0.3	0.67	0.33	-0.1	0.68	0.43	-1.75	-1	0.22	0.46	-0.97	-0.18	-0.05	-0.38	-0.29	-0.13	-0.63	-0.25	0.04	2.07	1.93	0.74	0.36	0.1	2.26	0.78	0.74	2.29	na	0.56	-1.74	0.12	-2.03	0.19	0.7	-1.96	0.29	0.38	-0.87
47438	Fluorometholone Acetate	-	-	100431	C[C@H]1C[C@H]2[C@@H]3CC[C@](OC(=O)C)(C(=O)C)[C@@]3(C)C[C@H](O)[C@]2(F)[C@@]4(C)C=CC(=O)C=C14	na	na	na	na	na	-0.03	-0.37	-0.59	-0.59	-0.59	-0.52	-0.59	-0.59	-0.59	0.31	-0.27	-0.59	-0.24	2.82	-0.05	-0.18	0.17	0.59	0.19	-0.34	0.18	-0.19	na	-0.51	0.1	0.06	0.21	na	na	-0.13	-0.59	-0.59	-0.51	0.24	-0.34	-0.59	-0.45	-0.33	-0.39
47468	-	-	-	100459	Oc1ccc(\C=N/NC(=N)C(=N)N\N=C\c2ccc(O)cc2)cc1	-1.04	0.27	-0.73	-0.7	0.14	0.04	0.88	0.77	-0.68	0	-0.06	-0.9	0.38	-0.93	-0.01	-0.93	1.21	-0.14	2.12	2.25	1.64	1.76	-0.17	na	1.95	-0.93	0.6	-0.81	-0.93	0.92	-0.93	1.08	0.71	na	-0.18	-0.86	-0.1	-0.76	-0.93	-0.93	-0.73	0.14	1.86	-0.65
47657	-	-	-	100545	[O-][N+](=O)c1ccc(Oc2cccc(c2)C(F)(F)F)c(c1)[N+](=O)[O-]	-0.1	-0.25	-0.54	na	0.02	-0.25	-0.13	-0.21	-0.87	-0.84	-0.41	-0.03	0.14	0.9	0.08	-0.73	0.03	2.14	2.66	0.51	2.63	2.47	-0.01	2.7	2.15	-0.96	-0.09	-0.48	-1.13	0.03	-0.92	-0.47	0.54	na	-0.7	-1.24	-0.54	0.89	0.24	0.23	-1.79	-0.22	0.24	-0.19
47713	oil red b	-	-	100571	Oc1ccc2ccccc2c1N=Nc3cccc4ccccc34	na	-0.19	-0.19	na	-0.19	-0.19	-0.19	na	-0.19	-0.19	-0.19	-0.19	na	-0.19	-0.19	-0.19	-0.19	-0.19	0.24	0.31	-0.19	-0.14	-0.19	7.02	-0.19	na	-0.16	-0.19	-0.19	-0.19	-0.19	-0.19	-0.19	-0.19	-0.19	0.61	-0.19	-0.19	-0.19	-0.19	-0.19	na	-0.04	0.75
47715	diacromo blue g	-	-	547003	[Na+].Oc1cc(c2ccccc2c1N=Nc3ccc4ccccc4c3O)S(=O)(=O)O	na	0.11	-0.75	-0.67	0.15	0.53	-0.38	na	-0.68	0.09	-0.54	-0.42	na	-0.56	-0.25	-0.28	-0.47	-0.58	-0.16	1.04	0.02	0.02	-0.77	0.86	na	5.21	0.31	-0.36	-0.86	0.42	-0.32	0.21	2.12	1.23	-0.13	0.33	-0.47	-0.41	0.13	0.18	-0.39	na	0.19	1.55
47719	safranin	-	-	547006	[Cl-].Cc1cc2nc3cc(C)c(N)cc3[n+](c4ccccc4)c2cc1N	0.78	-0.9	-0.38	0.72	1.03	0.86	0.64	0.32	0.92	0.74	1.54	0.75	0.39	0.47	-2.16	-0.09	0.91	0.12	-0.42	0.23	0.53	0.01	0.35	na	0.25	0.41	-0.93	-0.02	-0.67	1.71	1	0.05	0.27	na	-0.64	0.77	0.46	0.42	0.05	0.69	-0.18	0.48	0.45	-0.5
47723	red l	-	-	547008	Oc1ccc2ccccc2c1N=Nc3ccc(cc3)N=Nc4ccc(cc4)S(=O)(=O)O	na	-0.25	-0.25	-0.25	-0.25	-0.25	-0.25	na	-0.25	-0.25	-0.25	-0.25	na	-0.25	-0.25	-0.25	-0.25	-0.25	1.17	4.76	-0.25	-0.25	-0.25	5.03	na	0.85	-0.25	-0.25	-0.25	-0.07	-0.25	-0.25	-0.25	-0.25	-0.25	-0.25	-0.25	-0.25	-0.25	-0.12	-0.25	na	-0.25	0.17
47731	gentian violet b	-	-	547016	[Cl-].CN=C1C=CC(=C(c2ccc(cc2)N(C)C)c3ccc(cc3)N(C)C)C=C1	-0.19	-0.27	0.02	-0.52	-0.41	-0.2	0.7	-0.51	-0.62	-0.44	2.14	0.35	-0.51	0.98	-0.76	1.04	0.5	0.27	-0.33	0.1	1.87	-0.8	2.21	0.55	0.25	-0.62	-0.32	0.04	-1.25	0.38	-0.16	-0.44	-0.17	na	2.45	-0.05	1.69	0.57	-0.63	0.04	-0.81	0.82	-0.21	-1.01
47786	9h-purine, 2-amino-6-(2,4-dichlorobenzylthio)-9-isobutyl-	-	-	100590	CC(C)Cn1cnc2c(SCc3ccc(Cl)cc3Cl)nc(N)nc12	0.52	-0.7	-0.92	-0.23	1.02	-0.51	0.13	0.76	-0.9	-0.85	-0.13	1.27	0.96	0.14	0.73	-0.1	-0.11	0	na	na	1.24	1.95	1.48	2.83	0.48	-0.07	-0.4	-0.4	-1.32	1.49	0.79	0.4	-0.39	-0.78	0.01	0.9	-1.09	-0.06	na	-0.05	-1.98	1.2	0.89	-1.06
48006	5-Fluoro-2-Deoxycytidine	-	-	100691	NC1=NC(=O)N(C=C1F)C2CC(O)C(CO)O2	1.22	-0.61	-1.02	-0.05	-1.31	1.22	-0.05	1.22	na	0.14	0.77	0.94	1.22	0.12	-0.86	0.78	-1.08	-0.05	1.22	-1.12	-1.18	na	-0.01	-1.05	1.22	-1.18	0.64	-1.18	-0.05	0.39	-1.18	0.79	-1.18	na	1.22	-0.77	0.75	-0.14	-0.46	0.89	-1.1	1.22	-0.71	-1.18
48034	-	-	-	100712	Cc1c(C)c(CC(=O)N2CC2)c(C)c(C)c1CC(=O)N3CC3	0.59	-0.87	-1.25	-0.98	0	0.98	0.67	0.65	-0.38	-0.01	0.24	-0.65	-0.43	-0.19	-0.76	-0.04	-0.78	-0.63	1.68	2.11	-0.49	2.55	-0.37	2.81	0.29	-0.47	0.3	-0.74	-0.8	-0.34	-0.81	0.71	-0.72	-0.6	0.02	-1.07	0.2	-0.31	-0.67	0.88	-0.97	2.45	-0.17	-0.8
48151	-	-	-	100792	CC(C)(C)c1ccc(O)c(CN(Cc2cc(ccc2O)C(C)(C)C)C3CCCCC3)c1	-0.11	0.08	-0.38	-0.78	0.14	-1.8	-0.21	-0.26	na	1.56	-0.12	2.83	3.03	0.02	0.05	1	-0.32	-0.19	-0.6	0.04	1.42	-0.56	1.97	2.31	0.29	-0.11	0.07	-0.34	0.22	0.08	-0.63	-0.1	-0.06	na	-1.91	-0.54	-0.61	2.92	-1.2	-0.5	-0.83	-0.26	-0.22	-0.66
48160	4-tert-butyl-2-((cyclohexylamino)methyl)-6-methylphenol	-	-	100799	Cc1cc(cc(CNC2CCCCC2)c1O)C(C)(C)C	-0.22	-0.21	-0.33	-0.11	-0.02	-0.11	-0.09	-0.22	-0.13	0.17	-0.11	-0.17	1.56	-0.06	-0.13	-0.17	-0.31	-0.31	-0.21	na	-0.4	-0.76	-0.18	-0.4	-0.1	0.02	-0.08	-0.19	-0.14	-0.16	-0.02	-0.1	-0.29	-0.11	-0.23	-0.08	-0.36	-0.06	na	-0.06	-0.22	-0.02	0.14	0.05
48162	-	-	-	100801	Oc1ccc2ccccc2c1C\N=C\c3c(O)ccc4ccccc34	-0.28	-0.94	-0.72	-0.2	0.87	0.04	-0.04	0.24	0.05	0.02	0.35	-1.18	-0.12	0.38	0.33	-1.18	-0.45	-0.38	2.24	na	0.9	1.32	1.38	0.42	-0.28	-0.14	-0.18	-0.77	-1.18	-0.78	-0.93	-0.2	-0.87	-0.35	-1	1.98	-1.18	0.46	na	-0.13	-1.18	0.38	2.19	0.1
48229	-	-	-	100848	COc1ccc(cc1OC)c2nc3ccccc3s2	na	0.95	1.44	1.26	na	na	0.61	-0.34	2.75	-1.1	-0.32	0.82	na	-0.1	-0.06	0.35	0.41	-1.1	-0.77	-1.1	-1.1	-1.1	0.77	-1.1	0.55	na	-1.03	-1.1	-1.1	1.75	-1.1	0.14	-1.1	-0.55	-0.27	na	-0.62	2.33	na	-0.02	1.25	0.92	na	na
48238	-	-	-	100857	Oc1ccc(Cl)cc1\C=N\NC(=O)N\N=C\c2cc(Cl)ccc2O	0.33	0.15	1.17	-1.53	0.49	-0.28	0.47	0.48	-1.53	0.95	0.94	0.08	0.29	1.24	1.14	-0.27	-0.44	1.05	0.44	-0.04	1.23	-1.23	0.39	-1.4	0.53	-0.96	0.05	-1.53	-1.53	-0.06	-0.07	0.98	0.77	na	1.28	-0.17	0.45	0.94	-1.53	0.48	-0.18	1.29	1.2	0.7
48241	-	-	-	100860	CCOc1cc(\C=N\NC(=O)N\N=C\c2ccc(O)c(OCC)c2)ccc1O	0.98	-0.52	0.74	-1.47	-0.54	-0.36	0.34	0.74	-0.17	0.11	0.48	-0.14	0.05	0.95	0.02	-0.04	0.85	0.88	0.19	0.21	1.46	0.01	-0.28	1.64	0.16	0.9	0.49	0.5	-0.82	0.79	-2	0.39	1.88	na	-0.56	-0.19	-1.16	-2.41	-2.23	-0.21	na	0.08	1.78	-0.27
48269	-	-	-	100887	COc1cccc2C(=O)c3ccccc3c12	0.56	-0.44	0.88	0.53	-1.13	-0.42	1.68	0.43	-0.2	1.49	-0.33	0.07	-0.47	-0.41	-0.27	-0.37	-0.49	-0.02	na	-0.06	0.9	-0.7	-0.56	-0.55	-0.09	-1.11	0.78	-0.18	-0.6	-0.12	-3.72	1.41	2.11	na	-0.25	-1.47	0.21	-0.77	0.52	-0.69	-0.76	1.13	1.92	0.33
48300	antineoplastic-48300	-	-	100912	O[As](=O)(O)c1ccc(Cc2ccc(cc2)[As](=O)(O)O)cc1	1.22	-0.35	-0.63	-0.54	1.12	0.69	-1.59	1.69	-0.5	-0.88	0.89	0.26	-0.95	-0.2	-0.51	0	-1.14	1.27	2.76	-0.23	1.31	0.6	1.24	1.3	1.02	-0.55	-0.41	-0.7	-0.69	0.2	0.49	-0.65	0.34	0.74	-1.07	-0.5	-0.67	-0.83	-1.83	-0.02	-1.67	-0.25	0.73	0.1
48526	-	-	-	101039	O\N=C/1\C(=O)c2ccccc2c3ccccc13	-0.42	0.33	-0.87	-0.21	-0.28	-0.4	-0.58	1.48	-0.06	-0.46	1.09	-0.8	-0.8	1.51	1.41	-1.35	-0.68	-0.16	-0.2	-1.17	0.89	-0.92	-0.15	0	1.82	-0.43	1.24	-0.72	-0.62	0.92	1.16	0.12	2.49	na	-0.57	-0.63	0.47	-0.95	-0.76	1.18	-0.73	-0.01	-0.22	-0.82
48630	-	-	-	547146	[Cl-].CN(C)CCC(=O)[C@@]1(O)CC[C@H]2[C@@H]3CC=C4C[C@@H](O)CC[C@]4(C)[C@H]3CC[C@]12C	1.68	-0.31	-0.44	-0.26	1.78	-0.18	-0.69	2.38	-0.74	0.03	-0.21	-0.3	-0.58	-0.27	-0.42	-0.34	-0.02	-0.26	1.43	-0.3	-0.28	0.07	3.09	0.23	0.11	-0.03	-0.28	-0.08	-0.2	-0.98	0.1	-0.17	-0.26	-0.24	-1.26	-0.46	0.07	-0.47	-2.14	-0.64	-0.92	-0.06	0.31	-0.25
48648	-	-	-	101129	CCSC1=CC(=O)c2ccccc2C1=O	0.17	1.38	-0.88	-0.96	2.13	-0.12	-1.02	-0.86	-1.08	-0.98	-0.28	0.51	-1.1	0.89	-0.95	-1.06	-0.75	0.85	2.02	2	0.83	1.38	0.86	0.61	0.44	0.64	-0.86	-0.39	-0.96	-0.42	0.8	-0.06	0.39	na	-1.23	-0.41	-1.01	1.23	-1.08	-0.54	-1.14	-1.25	1.32	-0.12
48653	-	-	-	101132	Cc1ccc2C(=O)NSc2c1	-0.03	-0.05	-0.31	0.09	0.14	-0.21	-1.41	0.33	-1.03	-1.74	0.14	1.75	-0.29	-0.78	0.15	0	na	0.32	1.94	0.28	1.3	1.7	1.36	1.79	0.04	-0.24	0.42	-0.97	-0.09	0.3	-0.12	-0.03	0.16	0.2	-0.16	0.13	-0.19	na	-0.2	-0.08	-1.2	-1.39	2.31	-0.2
48693	-	-	-	547153	[Cl-].Oc1cc(CN2COc3ccccc23)c(O)cc1CNC4CCCCC4	0.4	0.28	-0.2	-0.27	-0.05	0.81	-2.4	0.48	-2.4	0.54	0.65	0.72	na	0.59	0.43	0.27	-1.18	-0.58	3.06	na	0.28	1.89	0.13	0.43	0.76	0.54	-0.35	0.16	0.28	0.5	0.95	0.13	0.07	0.66	-2.4	0.7	-1.8	-0.17	na	0.24	-0.96	0.72	1.06	-0.43
48856	-	-	-	101248	CN(Cc1cc(Br)cc(Br)c1O)Cc2cc(Br)cc(Br)c2O	-0.41	-0.55	-1.2	na	-0.05	-0.37	1.31	-0.24	-1.1	-2.45	1.6	-0.73	-0.65	1.37	1.89	-1.44	-0.76	-0.08	0.71	0.98	1.78	-0.57	-0.32	1.63	0.9	-0.65	0.36	-0.37	-2.21	0.68	-0.15	0.27	-0.76	na	0	-0.45	0.32	0.6	-1.07	-0.56	0.9	1.89	0.33	0.46
48874	-	-	-	101265	Oc1c(Cl)cc(CN(Cc2cc(Cl)c(O)c(Cl)c2)C3CCCCC3)cc1Cl	-0.13	-0.13	-0.13	-0.13	-0.13	-0.13	-0.13	-0.13	-0.13	-0.13	-0.13	-0.13	na	-0.13	-0.13	-0.13	-0.13	-0.13	7.42	na	-0.13	-0.13	-0.13	-0.13	-0.13	-0.13	-0.13	-0.13	-0.13	-0.13	-0.13	-0.13	-0.13	-0.13	-0.13	-0.13	-0.13	-0.13	na	-0.13	-0.13	-0.13	-0.13	-0.13
48888	-	-	-	101278	Sc1cccc2cccnc12	0.91	-0.18	-1.48	-0.3	-1.61	-0.18	0.61	0.84	-0.15	-1.19	0.54	-0.93	-1.39	1.22	1.06	0.66	0.05	0.32	1.13	0.95	1.39	0.64	-1.55	1.61	0.71	0.28	1.1	-1.6	0.47	-0.07	-0.07	0.94	-0.6	na	0.84	-0.54	0.49	-2.69	-0.56	-1.33	-0.32	1.16	-1.16	0.75
48890	-	-	-	101280	Oc1cccc2CCCNc12	na	0.27	0.07	0.35	0.25	-0.01	0.59	0.58	0.5	0.51	0.92	-1.6	-1.87	0.91	0.31	-2.23	-0.37	0.68	0.16	0.09	0.5	-0.63	0.74	na	0.77	0.69	0.57	0.71	-1.1	0.87	-0.66	0.62	0.75	na	0.86	-1.23	0.58	0.91	-1.65	0.92	-1.59	0.92	0.98	-0.1
48892	-	-	-	101282	Oc1ccc(C(=O)c2ccccc2)c3cccnc13	0.43	0.14	-0.34	-0.56	0.34	0.35	0.08	-0.22	-0.7	-1.86	-0.56	-2.52	-2.01	0.59	1.23	-1.31	0.29	-0.03	0.13	0.91	0.22	0.33	-0.09	1.75	1.06	-0.35	0.55	-1.55	-1.83	-0.24	-0.51	0.75	-0.61	na	-1.15	0.36	-0.4	0.45	-1.21	-0.28	0.62	1.16	0.65	0.72
48956	-	-	-	101309	Nc1ccc2NCCNc2c1	1.62	-0.96	1.17	-0.13	na	-0.48	-0.59	0.63	0.97	-0.96	0.27	0.99	-0.96	-0.96	-0.56	-0.24	-0.96	na	na	0.98	0.45	2.03	-0.66	2.44	1.14	-0.4	-0.7	-0.96	-0.96	1.52	-0.79	1.51	-0.79	na	0.46	-0.45	-0.96	-0.96	1.17	-0.76	-0.87	1.64	1.18	1.11
49096	-	-	-	101398	OC(=O)c1cc2cc(OCc3ccccc3)ccc2[nH]1	-0.2	-0.31	2.36	na	-0.31	-0.31	-0.31	-0.31	-0.04	na	-0.31	-0.31	-0.31	-0.31	-0.31	na	-0.31	-0.31	-0.31	-0.31	-0.31	-0.31	-0.31	-0.31	-0.31	5.61	-0.31	0.11	2.5	-0.31	2.3	-0.31	-0.31	-0.31	-0.31	-0.31	-0.31	0.95	0.96	-0.31	-0.31	-0.31	-0.31	-0.31
49244	l-cysteine, s-ethyl- (9ci)	-	-	101516	CCSCC(N)C(=O)O	-0.13	-0.13	-0.13	-0.13	-0.13	-0.13	-0.13	na	-0.13	-0.13	-0.13	-0.13	na	-0.13	-0.13	-0.13	-0.13	-0.13	-0.13	-0.13	na	na	-0.13	-0.13	-0.13	-0.13	-0.13	-0.13	-0.13	-0.13	-0.13	-0.13	-0.13	-0.13	-0.13	-0.13	-0.13	7.35	-0.13	-0.13	-0.13	-0.13	-0.13	-0.13
49451	cucurbitacin b	-	-	101605	CC(=O)OC(C)(C)\C=C\C(=O)[C@](C)(O)[C@H]1[C@H](O)C[C@@]2(C)[C@@H]3CC=C4[C@@H](C[C@H](O)C(=O)C4(C)C)[C@]3(C)C(=O)C[C@]12C	0.33	0.33	0.33	0.38	-1.1	0.33	0.33	0.33	-0.31	0.33	0.33	0.33	0.33	0.33	0.33	0.33	-4.81	0.28	0.33	0.33	0.33	-2.52	0.33	0.33	0.33	0.33	0.33	0.38	0.33	0.33	0.33	0.33	0.33	0.33	0.33	0.31	0.21	-0.25	0.33	-2.02	-2.86	0.33	0.33	0.33
49452	fabacein	-	-	101606	CC(=O)O[C@@H]1C[C@@]2(C)[C@@H]3CC=C4[C@@H](C[C@H](O)C(=O)C4(C)C)[C@]3(C)C(=O)C[C@]2(C)[C@H]1[C@@](C)(O)C(=O)\C=C\C(C)(C)OC(=O)C	-0.88	-0.69	-0.83	0.79	-1.6	0.01	-0.12	-0.14	-0.55	-0.43	0.35	-0.28	2.69	-0.33	0.11	-0.05	-1.09	0.48	-0.32	0.22	-0.28	-0.83	-0.47	-0.82	-0.69	na	0.39	-0.16	0.73	-0.47	0.39	-0.67	0	0.06	0.1	-0.67	0.25	0.07	0.78	-1.15	-1.64	0.61	0.44	1
49460	-	-	-	547228	CC1=NCC[N+]1(CCc2ccccc2)Cc3ccccc3	-0.27	-0.56	0.94	0.12	-1.08	0.34	-1.08	na	-0.72	-1.08	0.27	2.03	0.06	-0.29	-1.08	1.21	-0.25	-1.08	0.09	0.9	2.8	na	1.11	1.13	-0.19	0.67	-0.33	0.34	-0.6	1.03	0.73	-0.76	na	-0.23	1.13	-1.08	-1.08	2.27	-0.6	0.7	-1.08	0.09	1.29	0.85
49488	-	-	-	101616	Oc1ccccc1\C=N/NC(=O)CCCCCCCCC(=O)N\N=C\c2ccccc2O	-1.22	1.05	-1.97	-0.55	-1.71	0.63	-0.62	0.36	-0.24	-1.18	0.73	-1.61	-1.7	0.3	0.77	-2.2	-0.27	-0.83	1.07	1.19	0.47	0.64	-0.56	1.37	0.91	0.09	0.75	0.28	-0.58	1.07	0.58	0.68	-0.15	na	-0.3	-0.99	0.41	1.06	0.28	-0.19	1.05	0.9	0.85	-1.15
49490	-	-	-	101618	Oc1ccc(Cl)cc1\C=N/NC(=O)CCCCCCCCC(=O)N\N=C\c2cc(Cl)ccc2O	0.32	0.5	-2.81	0.03	-0.76	0.69	-0.54	0.38	-0.26	-2.28	0.77	-1.25	-1.19	0.44	0.56	-2.6	-0.03	-0.37	0.84	0.87	0.28	0.72	-0.28	1.14	1	0.14	0.67	0.24	-0.9	0.91	0.47	0.66	-0.05	na	-0.42	-1.28	0.51	1.08	0.13	-0.06	0.74	0.94	0.64	-0.27
49495	-	-	-	101623	Oc1ccccc1\C=N/NC(=O)CCCCC(=O)N\N=C\c2ccccc2O	na	0.84	-1.21	-1.94	na	0.94	0.79	0.19	-0.27	0.27	0.36	0.19	0.14	0.19	0.78	-3.05	na	na	1.21	0.37	0.13	0.39	na	0.44	0.65	0.63	0.27	-0.39	na	0.32	na	0.57	na	na	na	-0.54	0.08	-0.91	0.35	na	0.65	0.35	na	0.24
49502	-	-	-	101630	Clc1ccccc1\C=N/NC(=O)CCCCC(=O)N\N=C\c2ccccc2Cl	0.76	-0.66	0.61	na	0.26	-0.71	1.53	-0.87	-0.59	-0.67	1.29	0.35	na	1.39	0.32	na	na	na	-2.11	0.84	0.33	na	1.32	-2.11	-2.11	-0.45	0.6	-0.66	-1.77	0.14	0.45	0.14	na	na	0.7	0.72	0.29	0.64	-0.8	-0.73	-1.24	0.3	0.57	-0.41
49512	Thiram	-	-	101636	CN(C)C(=S)SSC(=S)N(C)C	3.08	-0.48	-0.2	-0.28	-0.24	-0.19	-0.44	-0.26	-0.69	-0.2	-0.02	na	-1.08	-0.12	-0.08	na	0.04	0.81	0.32	-0.53	2.04	-0.5	-0.24	-0.56	-0.18	-0.26	-0.15	-0.97	-0.35	-0.36	-0.19	-0.24	-0.23	na	-0.32	-0.55	-0.36	-0.32	-0.52	-0.53	-0.61	3.34	2.49	na
49520	o-tolualdehyde, 4-(bis(2-chloroethyl)amino)-	-	-	101643	Cc1cc(ccc1C=O)N(CCCl)CCCl	0.15	-1.2	-0.73	0.25	-0.54	-0.14	-0.36	-0.29	-0.79	-0.13	-0.32	-0.16	-0.47	-0.32	-0.58	-0.7	-0.99	-1.08	0.77	1.99	-0.88	1.58	-1.23	1.55	-0.17	0.17	-0.44	-0.51	-0.92	-0.16	1.06	1.88	-0.9	-0.77	0.27	-0.62	-0.63	0.55	1.95	0.08	-1.07	2.2	-0.2	-1.21
49565	-	-	-	101675	Cc1ccc(NS(=O)(=O)c2cc(C)ccc2C)cc1	0.36	0.09	-1.04	-0.88	-0.3	-0.48	0.76	0.16	0.12	0.52	0.15	0.4	-0.48	0.37	0.83	0.65	1.27	0.77	-0.33	0.34	2.3	-0.16	-1.22	1.76	-0.09	-0.14	0.85	0.5	-1.01	0.68	-0.95	0.55	3.27	na	0	-1.14	0.08	-1.25	-1.46	0.03	-1.91	0.43	1.08	-0.48
49689	-	-	-	101778	OC(=O)\C=C\C(=O)Nc1cccc2C(=O)c3ccccc3c12	-0.11	-0.27	0.96	-0.51	-1.59	-0.47	1.01	0.77	-0.55	-0.71	0.63	-0.25	-0.52	-1.4	-0.01	-0.77	-0.5	0.58	0.81	1.99	0.92	1.04	0.13	0.08	0.12	0.19	0.07	1.01	-1.05	0.81	0.7	0.42	1.23	1.18	-0.7	-2.13	0.14	0.89	-1.08	-0.57	-0.3	0.98	1.1	0.73
49733	-	-	-	101819	O=S(=O)(SCc1ccccc1)C(c2ccccc2)c3ccccc3	na	na	na	na	na	-0.82	-0.5	0.67	-1.51	-0.04	-0.14	0.5	-1.51	-0.16	-0.04	0.04	-0.18	1.71	2.4	2.07	1.83	2.56	0.2	0.82	-0.04	-0.25	0.25	-0.35	-0.61	0.33	-0.13	0.08	na	na	-0.1	-0.88	-1.51	2.05	0.33	0.13	-1.51	-0.28	0.13	-0.13
49842	Vinblastine	FDA approved	Tu|Tu-frag	101900	CC[C@]1(O)C[C@H]2CN(CCc3c([nH]c4ccccc34)[C@@](C2)(C(=O)OC)c5cc6c(cc5OC)N(C)[C@H]7[C@](O)([C@H](OC(=O)C)[C@]8(CC)C=CCN9CC[C@]67[C@H]89)C(=O)OC)C1.OS(=O)(=O)O	0.59	-0.16	0.45	-0.71	-2.66	0.17	0.49	0.39	0.14	0.47	0.35	0.58	0.1	0.48	-1.54	0.56	0.45	0.37	0.36	0.61	0.46	0.31	0.33	0.51	0.47	0.51	0.2	0.39	-0.06	0.66	0.32	0.61	0.49	0.37	-0.06	-1.68	0.22	-0.07	-0.1	0.3	0.2	0.35	0.69	0.01
50076	-	-	-	547316	[Cl-].OC(CN(CCCl)CCCl)C(O)C(O)C(O)CN(CCCl)CCCl	0.71	-0.51	-0.51	-0.51	0.66	0.35	na	0.13	-0.51	na	0.46	-0.35	-0.51	-0.51	-0.51	-0.51	-0.51	-0.51	0.45	2.43	-0.51	na	-0.51	4.48	0.76	-0.36	-0.51	-0.51	-0.51	-0.51	-0.51	1.54	-0.51	na	-0.51	-0.51	-0.51	-0.51	-0.51	-0.06	-0.51	1.77	0.23	-0.51
50137	-	-	-	547318	OCC(c1ccccc1)S(=O)(=O)O.OS(=O)(=O)Cc2ccccc2	-0.18	-0.18	-0.1	-0.18	-0.18	-0.18	-0.18	na	-0.18	-0.18	-0.18	-0.18	-0.18	-0.18	-0.18	-0.18	-0.18	-0.18	3.55	6.53	-0.18	na	-0.18	-0.18	-0.18	-0.18	-0.18	-0.18	-0.18	-0.18	-0.18	-0.18	-0.18	-0.18	-0.18	-0.18	-0.18	-0.18	-0.18	-0.18	-0.18	-0.18	-0.18	-0.18
50188	-	-	-	102065	Clc1ccccc1C2CC(=O)c3ccccc3O2	1.51	0.2	0.24	na	-0.51	-0.29	-0.42	0.99	-0.2	0.46	0.16	0.29	-1.28	-0.58	0.33	1.59	0.2	0.28	-0.15	-0.08	0.87	na	0.85	0.43	-0.42	na	0.26	0.66	-1.79	-0.1	-1.79	-0.59	0.77	na	na	1.19	0.26	0.31	3.16	na	-1.79	0.09	na	0.55
50189	-	-	-	102066	Clc1cccc(c1)C2CC(=O)c3ccccc3O2	1.41	-1.33	-0.72	na	0.29	-0.63	-0.4	-0.29	-0.01	-0.65	-0.84	-0.73	-0.02	-0.08	-0.08	-0.23	-0.06	-0.3	0.66	0.51	2.69	na	2.32	4.43	-0.45	na	-0.28	-0.44	-0.33	-0.26	-0.17	0.04	-0.22	na	na	0.04	-0.19	0	-0.56	0.65	-1.31	-0.31	na	0.02
50190	-	-	-	102067	Clc1ccc(cc1)C2CC(=O)c3ccccc3O2	2.47	-0.52	0.43	na	-0.71	-0.53	-0.31	0.6	-0.45	0.57	-0.7	-0.46	-0.38	-0.94	0.23	1.24	0.65	-0.38	0.89	0.92	2.11	na	2.41	1.3	-0.6	na	0.22	0.09	-2.19	0.52	-1.05	-0.05	-0.92	na	na	0.1	0.02	-0.32	2.14	0.4	-1.86	0.01	na	0.47
50273	-	-	-	102111	Cc1cc(ccc1\C=N\c2cccnc2)N(CCCl)CCCl	1.19	-1.39	-0.97	-0.21	1.26	-0.12	0.1	0.49	-1.3	-0.13	-0.46	-0.32	-0.46	-0.61	-0.75	-1.5	-1.06	-1.32	0.25	1.29	-0.91	1.11	-0.57	1.89	-0.14	-0.54	-0.61	0.18	-1.49	-0.3	0.68	1.3	-0.98	na	-0.29	-0.81	-0.08	-0.26	2.47	0.23	-1.17	2.34	-0.34	0.47
50413	tardolyt	-	-	102224	COc1cccc2c1cc(c3c(cc4OCOc4c23)C(=O)O)[N+](=O)[O-]	-0.31	-1.03	-0.44	-0.43	-1.15	-0.19	0.39	0.07	-0.35	-0.44	0.09	3.6	2.13	-0.14	-0.2	4.95	0.01	-0.15	-0.16	-0.4	-0.73	-0.59	-0.48	-0.06	-0.07	-0.27	-0.62	0.08	-0.74	0.13	-0.17	-0.31	-0.6	na	-0.05	-0.08	-0.17	0.02	0.24	-0.21	-0.06	0.36	-0.07	-0.39
50567	-	-	-	102267	Cc1cc(C)c2c(SCc3ccc(Cl)cc3Cl)nc(N)nc2n1	0.67	-0.9	0.42	-0.9	1.49	-0.9	-0.9	na	-0.18	-0.18	0.47	0.54	na	0.88	-0.9	-0.9	-0.9	-0.9	-0.9	-0.9	1.11	na	-0.22	0.61	0.79	0.65	-0.64	0.04	-0.9	-0.9	3.28	-0.9	-0.65	-0.9	0.48	-0.9	0.44	1.6	-0.9	-0.9	-0.32	1.18	1.64	0.8
50648	-	-	-	102316	Oc1c(ccc2ccccc12)C(=O)Nc3cccc(c3)[N+](=O)[O-]	0.67	-2.13	0.65	1.56	0.82	-0.57	0.49	0.09	0.26	-1.71	0.17	-1.6	-0.03	-0.11	-0.85	-2.07	0.16	-0.43	0.95	-0.05	0.85	0.47	1.81	0.2	-0.92	1.51	-0.46	0.54	-0.29	1.45	0.92	0.21	0.48	na	-0.54	0.69	-1	1.37	-0.59	0.33	0.68	0.4	1.3	-1.46
50686	sanatol tr	-	-	102345	Cc1cc(Cl)ccc1NC(=O)c2cc3ccccc3cc2O	-0.63	-0.2	-0.52	0.39	0.07	-0.83	-1.13	0.11	0.19	-2.11	0.57	-2.08	-1.58	0.83	0.36	-2.75	-0.82	-0.66	-0.3	0.73	0.78	0.34	1.18	0.59	0.55	1.01	0.32	0.74	0.17	0.91	0.33	0.97	0.49	na	-0.07	-1.14	-1.18	1.66	-0.04	1.18	-0.6	0.58	1.14	-0.09
50827	-	-	-	102412	Oc1ccccc1\C=N\NC(=S)N\N=C\c2ccccc2O	-0.05	-0.32	-1.72	-2.01	-0.37	0.83	2.46	-0.4	-0.28	0.02	0.84	-0.69	-0.52	0.57	1.5	-1.19	-0.35	-0.49	1.4	0.12	0.4	0.52	-0.22	0.34	0.54	na	0.37	-1.97	-0.66	0.33	-0.15	0.68	0.16	na	-0.48	-0.13	-0.69	-1.67	0.01	-0.6	1.45	1.45	-1.03	0.44
50869	-	-	-	102440	COc1cc(cc(OC)c1OC)C(=O)c2ccc3OCOc3c2	1.15	-1.24	0.02	-1	-0.73	-0.77	0.49	0.29	-0.68	0.65	-0.08	0.63	-1.33	0.23	1.04	1.5	1.38	1.45	0.05	1.49	1.7	-0.02	-0.01	2.03	-0.96	na	0.76	-0.06	-0.34	0.35	-3.59	-0.02	2.59	na	-0.85	-0.38	-0.26	0.06	-1.24	-0.64	-0.55	0.02	0.62	0.57
50974	-	-	-	547403	OC(=O)CS1CC(=O)O[Cu]12OC(=O)CS2CC(=O)O	-0.2	-0.2	-0.2	-0.2	-0.2	-0.2	-0.2	na	-0.2	-0.2	-0.2	-0.2	na	-0.2	-0.2	-0.2	-0.2	-0.2	4.87	5.4	-0.2	na	-0.2	-0.2	-0.2	-0.2	-0.2	-0.2	-0.2	-0.2	na	-0.2	-0.2	-0.2	-0.2	-0.2	-0.2	-0.2	-0.2	-0.2	-0.2	-0.2	-0.2	-0.2
51001	carbomycin	-	-	102559	CO[C@H]1[C@@H](CC(=O)O[C@H](C)C[C@@H]2OC2\C=C\C(=O)[C@H](C)C[C@H](CC=O)[C@@H]1OC3OC(C)C(OC4CC(C)(O)C(OC(=O)CC(C)C)C(C)O4)C(C3O)N(C)C)OC(=O)C	0.2	-0.8	-1.78	0.03	-0.12	-3.58	-0.79	-0.24	-0.51	-1.38	0.19	0.76	0	0.41	-0.12	0.88	0.06	0.03	1.43	2.41	0.92	1.48	0	1.08	0.28	0.56	0.23	-0.14	-0.09	0.36	0.08	-0.45	0.01	0.37	-1.41	-0.56	-0.16	3.3	0.75	-0.15	-0.8	0.13	0.17	1.19
51045	n-acetylcolchinol	-	-	102602	COc1cc2CC[C@H](NC(=O)C)c3cc(O)ccc3c2c(OC)c1OC	0.39	-0.02	0.42	-0.59	0.13	0.03	0.63	0.66	0.13	0.72	0.25	0.51	0.24	0.36	-0.4	0.42	0.43	0.33	0.54	0.73	0.39	0.07	0.52	0.63	-0.13	na	0.5	0.25	0.15	0.32	-4.85	0.11	0.82	na	0	0.01	0.18	-3.46	-0.4	0.12	0.28	0.42	0.72	0.2
51046	n-acetylcolchinol, methyl ether	-	-	102603	COc1ccc2c(c1)[C@H](CCc3cc(OC)c(OC)c(OC)c23)NC(=O)C	0.24	0.31	0.34	-1.86	-3.57	0.29	0.4	0.34	0.22	0.1	0.34	0.41	0.38	0.39	0.25	0.4	0.46	0.29	-0.25	0.3	0.32	0.2	0.03	-0.44	0.25	0.25	0.32	0.25	0.14	0.09	0.4	0.37	0.43	0.47	0.29	-3.37	0.1	0.27	0.39	0.38	0.19	0.3	0.42	0.26
51143	Pyrazoloimidazole	-	Ds|Rs	102649	C1Cn2nccc2N1	0.87	na	na	na	na	-0.1	1.69	0.67	-0.56	-0.35	0.38	-1.46	-0.46	-0.42	-0.6	0.14	-0.01	-0.14	2.05	1.63	-0.4	1.74	0.28	na	-0.19	-0.18	na	-1.4	-1.38	0.17	-0.81	1.43	na	na	0.57	-0.11	-0.48	-0.63	-0.58	-0.16	-0.77	0.77	-0.41	-1.22
51146	win 20226	-	-	547421	[Cl-].CCN(CC)CC(C)Nc1ccc(c2Sc3ccccc3C(=O)c12)[N+](=O)[O-]	2.22	-0.4	-0.79	-1.8	-0.31	-0.77	0.33	-0.27	-0.32	-1.27	0.26	0.99	-0.43	0.32	0.11	-0.69	-0.38	0.52	-0.74	-0.84	0	-0.92	na	na	0.86	0.43	0.02	-0.21	-0.22	0.77	0.02	0.75	-0.39	na	1	-0.83	-0.49	0.34	0.77	-0.58	-0.13	2.42	0.27	0.76
51148	caddy	-	-	102651	Cl[Cd]Cl	0.43	-0.03	0.32	0.39	0.41	0.54	-1.24	0.05	-0.74	0.31	0.35	0	-0.81	-0.82	-0.99	-0.95	0.47	0.1	0.44	-0.15	0.21	0.18	1.12	0.53	-0.61	0.74	-0.88	0.54	0.36	2.61	-0.32	0.53	0.51	0.53	-0.52	0.36	-0.84	-0.24	0.06	1.14	-0.88	1.98	3.16	0.39
51351	chalcone,2-hydroxy-4,6-dimethyl	-	-	102784	COc1cc(O)c(C(=O)\C=C\c2ccccc2)c(OC)c1	-0.7	-0.67	0.91	0.31	-0.46	0.11	-1.64	0.61	0.77	na	0.25	-1.83	1.05	-0.11	0.29	-0.67	0.74	0.58	1.54	2.69	na	-0.03	0.58	1.91	1.53	0.25	-0.74	0.25	0.83	-1.02	-1.3	0.45	0.21	0.61	-1.22	-1.23	-1.49	0.64	0.44	-0.22	0.04	0.73	1.42	0.28
51361	-	-	-	102793	[O-][N+](=O)c1ccccc1\C=N\NC(=S)N\N=C\c2ccccc2[N+](=O)[O-]	0.76	-1.95	0.61	-2.01	0.27	0.1	1.32	0.45	-0.07	1.14	0.27	-0.64	-1.26	0.56	0.56	0.48	0.99	0.42	0.44	0.61	0.66	-0.03	0.07	0.86	-0.03	na	0.56	-0.02	-0.32	0.44	-0.54	0.36	2.93	na	-0.38	-0.28	0.13	-1.56	-2.71	-0.59	-0.16	0.6	1.17	0.59
51369	-	-	-	102801	Oc1cccc(c1)c2nc3ccccc3s2	0.73	0.24	0.82	-0.42	1.52	0.43	-0.07	-0.19	-1.59	0.49	-0.71	-0.56	na	-0.41	0.01	0.51	0.91	-1.34	-1.31	-1.02	-1.27	0.09	-0.71	-0.21	-0.06	3.53	0.16	-0.17	-1.76	na	-0.05	-0.5	-0.3	-0.14	-0.04	2.47	0.21	0.01	1.41	0.79	-1.06	-0.47	0.62	2.67
51524	sudan j	-	-	102889	Oc1ccc2ccccc2c1N=Nc3ccccc3	na	0.4	1.12	na	1.87	1.7	0.93	na	-0.62	-0.62	0.48	-0.62	na	-0.62	-0.62	0.56	4.4	-0.62	-0.62	-0.1	-0.46	-0.62	-0.62	na	na	-0.62	-0.62	-0.62	-0.62	-0.62	-0.62	-0.62	-0.62	-0.62	0.31	2.5	1.21	-0.1	-0.1	-0.62	-0.62	na	-0.62	na
51535	navinon black bb	-	-	102891	[O-][N+](=O)c1ccc2c(c1)C(=O)c3ccc4c5ccc6C(=O)c7cc(ccc7c8ccc(c9ccc2c3c49)c5c68)[N+](=O)[O-]	-0.13	-0.13	-0.13	-0.13	-0.13	-0.13	-0.13	na	-0.13	-0.13	-0.13	-0.13	na	-0.13	-0.13	-0.13	-0.13	-0.13	-0.13	-0.13	-0.13	-0.13	-0.13	-0.13	-0.13	-0.13	-0.13	-0.13	-0.13	-0.13	-0.13	-0.13	-0.13	-0.13	-0.13	-0.13	-0.13	-0.13	-0.13	-0.13	-0.13	na	-0.13	-0.13
51562	-	-	-	547511	CSc1ncc(Br)c(Sc2nc(N)nc3nc[nH]c23)n1	0.79	0.44	-1.15	0.29	0.76	-0.19	1.57	-0.01	-2.99	0.19	-1.81	0.04	0.33	-0.43	0	-0.39	-0.2	-0.52	0.45	-0.48	0.71	na	na	na	2.09	-0.08	0.21	1.61	-1.13	0.03	-0.02	0.38	0.37	na	-1.73	0.05	0.31	2.99	0.28	-0.25	-1.82	0.6	-0.34	-2.15
51857	-	-	-	547580	Cl[Pd]12(Cl)(S=C3N=CNc4[nH]c[n+]1c34)S=C5N=CNc6[nH]c[n+]2c56	0.43	0.72	-0.87	0.03	-0.06	0.56	-0.65	0.62	-1.97	-1.04	-1.31	-0.37	na	0.38	-0.14	-0.06	-0.66	-0.45	1.14	0.46	1.82	1	1.34	2.27	1.78	0.18	1.52	0.69	-0.99	-0.74	0.61	0.44	0.4	0.35	-1.63	-1.83	0.42	0.38	-1.97	-0.55	-0.44	-0.95	0.55	-0.67
51916	-	-	-	103155	CCCCCCC(=O)NC1=C(N2CC2)C(=O)C(=C(N3CC3)C1=O)NC(=O)CCCCCC	0.48	-0.07	0.12	-1.88	0.03	0.41	1.81	0.36	-1.11	-1.03	0.19	na	na	0.49	na	0.17	0.12	0.41	-0.16	0.11	na	0.42	na	1.05	0.15	0.7	0.4	0.31	-2.89	0.7	0.68	0.57	0.72	na	0.22	na	-0.35	na	-2.89	0.42	na	1.45	0.45	0.38
52003	-	-	-	103200	Brc1ccc(cc1)S(=O)(=O)N2CCN(CC2)S(=O)(=O)c3ccc(Br)cc3	-0.22	-0.22	-0.22	-0.22	-0.22	-0.22	-0.22	na	-0.22	-0.22	-0.22	-0.22	na	-0.22	-0.22	-0.22	-0.22	-0.22	-0.22	-0.22	2.25	3.33	-0.22	6.11	-0.22	-0.22	-0.22	-0.22	-0.22	-0.22	-0.22	-0.22	-0.22	-0.22	-0.22	-0.22	-0.22	-0.22	-0.22	-0.22	-0.22	na	-0.22	-0.22
52141	nonactin	-	-	103268	C[C@@H]1C[C@H]2CC[C@H](O2)[C@H](C)C(=O)O[C@@H](C)C[C@@H]3CC[C@@H](O3)[C@@H](C)C(=O)O[C@H](C)C[C@H]4CC[C@H](O4)[C@H](C)C(=O)O[C@@H](C)C[C@@H]5CC[C@@H](O5)[C@@H](C)C(=O)O1	0.07	0.02	-0.46	-0.41	0.81	0.12	0.47	-1.97	-0.07	0.07	-0.09	1.09	-1.7	0.11	-0.87	0.51	0.45	-0.01	0.23	1.08	0.56	-0.07	2.06	-0.47	0.17	0.77	-0.33	0.46	-2.26	1.09	0.47	-0.04	0.01	-0.24	-0.01	0.26	0.11	0.85	-0.28	0.6	-1.63	-0.27	0.68	0.02
52245	methylestradiol	-	-	103345	C[C@]1(O)CC[C@H]2[C@@H]3CCc4cc(O)ccc4[C@H]3CC[C@]12C	0.77	-0.63	0.43	na	-1.61	-0.2	0.3	1.13	-2.12	-2.17	-0.29	-0.64	1.38	0.73	0.45	-0.59	1.22	0.86	0.02	1.12	na	0.77	0.75	1.44	-1.04	1.14	0.43	0.68	-1.55	1.08	-1.43	0.3	1.51	1.51	-0.28	0.36	-1.18	-0.61	na	-0.12	0.14	0.35	0.53	0.71
52384	kc 516	-	-	547646	CCSc1ncc(Br)c(Sc2nc(N)nc3nc[nH]c23)n1	0.41	0.51	-0.66	0.05	0.4	0.43	1.03	0.24	-3.75	1.2	-1.71	-1.5	0.52	0.49	0.06	-0.34	-0.59	-1.69	na	-1.82	0.39	0.27	0.12	1.02	0.7	1.48	1.05	0.03	-2.85	0.15	-1.27	0.71	0.17	na	-1.89	0.28	1.15	0.93	0.6	0.56	-0.39	0.4	0.36	0.56
52389	-	-	-	547649	[Cl-].OC(=O)C1=C(CN2CCCCC2)C(=O)NC(=O)N1	-0.13	-0.13	-0.13	-0.13	-0.13	-0.13	-0.13	na	-0.13	-0.13	-0.13	-0.13	-0.13	-0.13	-0.13	-0.13	-0.13	-0.13	7.48	-0.13	-0.13	na	-0.13	-0.13	-0.13	-0.13	-0.13	-0.13	-0.13	-0.13	-0.13	-0.13	-0.13	-0.13	-0.13	-0.13	-0.13	-0.13	-0.13	-0.13	-0.13	-0.13	-0.13	-0.13
52426	-	-	-	103458	Oc1ccc2ccccc2c1\C=N\N=C/3\NC=C(C=C3)[N+](=O)[O-]	1.05	-0.19	-0.95	-0.73	0.34	0.62	0.5	0.02	-1.27	-1.27	0.48	-0.58	-0.54	0.75	1.68	-1.27	0.16	0.68	1.48	na	-1.27	1.15	-1.27	1.67	1.29	-0.52	-0.21	-1.27	-1.27	-0.33	0.16	0.09	-0.93	na	-0.52	0.33	0.3	0.21	-1.24	-1.27	0.31	0.73	0.66	0.25
52427	-	-	-	103459	Oc1ccc(Br)cc1\C=N\N=C/2\NC=C(C=C2)[N+](=O)[O-]	0.98	0.93	-0.81	-1.83	-0.77	1.08	0.05	0.22	0.05	-0.23	0.49	-1.34	-1.29	1.08	1.12	-1.65	-0.14	0.2	1.52	1.52	0.71	1.4	0.46	1.05	1.03	na	-0.13	-1.81	-0.76	-0.22	-0.74	-0.64	-0.28	na	-1.16	-0.95	-0.45	-0.47	-1.27	-0.14	0.01	0.66	0.99	0.05
52429	-	-	-	103461	COc1ccc(\C=N\N=C/2\NC=C(C=C2)[N+](=O)[O-])cc1OC	na	1.14	0.37	-0.69	na	-0.69	-0.69	1.44	0.2	1.72	1.58	na	-0.69	na	-0.69	-0.69	na	-0.69	-0.69	na	-0.69	-0.69	na	-0.69	-0.69	-0.69	-0.69	-0.69	-0.69	-0.69	-0.69	-0.69	-0.69	na	na	-0.69	0.84	na	0.99	-0.26	na	na	-0.69	na
52440	-	-	-	103472	Clc1ccc(CSc2ncnc3c2ncn3C4CCCCO4)cc1	-0.7	-0.51	-0.7	-0.49	0.28	-0.4	0.53	na	-1.33	-0.07	0.01	-0.04	0.13	-0.14	-0.69	0.11	0.07	-0.98	na	na	1.03	na	0.75	na	0.14	0.22	0.33	0.42	-0.34	1.37	1.32	0.52	0.18	-0.05	-0.58	0.9	0.12	-0.52	-0.85	0.28	-1.67	0.36	0.82	-1.01
52627	-	-	-	103589	O=C1C=CC(=O)N1c2ccc3ccccc3c2	-0.54	-0.51	-0.38	-0.36	1.2	-0.38	-2.64	-0.62	-1.52	-0.54	-0.62	1.92	-0.62	1.14	-0.53	0.88	-0.98	2.06	1.88	0.35	1.3	0.99	1.93	1.63	-0.53	1.47	-0.38	-0.63	-0.55	-0.52	-0.01	-0.5	-0.56	na	-0.77	-0.63	-0.51	0.37	-0.55	-0.58	-0.55	-0.6	2.1	-0.54
52745	-	-	-	547690	[Br-].Cc1[n+](Cc2ccc(cc2)[N+](=O)[O-])c3C(=O)c4ccccc4C(=O)c3n1c5ccccc5	0.43	0.2	0.03	0.02	0.15	0.28	-1.05	0.17	0.28	-0.59	0.26	0.37	0.09	0.12	-1.59	-0.02	-0.02	0.07	0.21	2.05	0.62	1.53	1.3	0.25	0.31	0.41	-0.17	0.49	0.23	0.23	0.32	0.11	0.06	0.04	-0.51	-0.17	-1.18	0.06	-0.99	0.22	-0.16	-0.61	1.44	0.98
53101	rch 108	-	-	103790	OC1=CC=C(C=CC1=O)N=O	-0.16	0.03	-0.95	-0.21	0.59	-0.43	-2.47	-0.11	-1.81	-0.48	-0.26	0.77	-0.35	0.88	-0.03	-0.05	-1.03	1.29	2.28	1.51	1.18	1.06	0.75	0.85	0.1	0.67	-0.06	-0.13	0.01	-0.49	0.03	0.18	-0.36	na	-1.77	-1.17	-1.17	0.91	-0.01	-0.26	-1.53	-0.76	2.84	-0.55
53183	8-hydroxy-5-iodoquinoline	-	-	103832	Oc1ccc(I)c2cccnc12	na	na	na	na	na	0.13	1.02	-0.48	-0.89	na	0.24	-1.39	na	0.67	0.81	-1.78	-0.67	0.74	1.45	1.6	1.23	1.22	1.24	1.07	0.01	0.12	-0.26	-0.42	-1.84	na	-0.79	na	na	na	0.48	-0.12	-0.67	-0.75	-0.73	0	0.09	0.88	1.71	0.02
53184	-	-	-	103833	Clc1nc(Cl)c(Cl)c(n1)c2ccccc2	-0.02	na	0.82	0.93	na	-1.1	0.5	-0.48	-0.72	0.99	-0.69	na	-1.03	na	-0.45	1.25	0.28	1.13	1.98	-2.37	1.38	1.3	0.25	2.71	1.16	0.18	1.2	-0.71	-0.74	0.92	-0.96	na	-0.66	na	-0.61	-0.78	0.48	na	-1.11	-0.73	-0.79	-0.28	1.25	-0.71
53292	-	-	-	103878	CCOC(=O)C(Cc1ccc(cc1)N(CCCl)CCCl)NC(=O)C(Cc2ccccc2)NC(=O)C	-0.14	-0.51	-0.91	-1.61	0.54	0.3	-0.71	0.28	-0.95	na	-0.67	-0.02	na	-0.4	-0.95	-0.23	-0.77	-0.16	2.04	1.4	-0.47	1.65	-0.13	1.22	0.59	0.16	0.07	-0.4	na	-0.25	-0.13	0.44	-0.39	-0.38	-1.58	-0.81	-0.44	0.04	na	0.44	-0.83	-0.38	0.8	2.34
53327	-	-	-	103882	Oc1ccccc1\C=N/NC(=O)C(=O)N\N=C\c2ccccc2O	-0.68	-0.25	-0.22	-0.08	-1.34	0.37	1.59	0.06	-0.33	-0.07	0.76	na	-0.89	1.03	1.2	0.65	-0.14	-0.72	1.11	0.7	na	0	-1.82	1.39	0.79	-1.39	-0.31	-0.21	-1.82	-1.62	-1.82	0.62	-1.82	na	0.52	0.95	0.77	na	-1.16	-0.21	0.18	1.61	0.16	-0.13
53396	actinogen	-	-	103929	C[C@]12CC[C@@H](C[C@H]1CC[C@@H]3[C@@H]2CC[C@]4(C)[C@H](CC[C@]34O)C5=CCOC5=O)OC6OC(CO)C(O)C(O)C6O	-0.3	-0.6	na	-0.6	1.23	0.3	1.06	2.83	-0.29	0.91	1.01	-0.48	-0.6	-0.21	-0.58	-0.71	-0.83	-0.45	-0.6	1.12	-0.67	-0.42	-0.34	-0.6	-0.6	0.42	-0.6	-0.71	-0.67	0.12	-0.48	1.23	-0.6	-0.6	-0.33	0.15	1.51	-0.6	0.18	-0.4	-0.71	0.94	0.35	-0.83
53398	a 8671k119	-	-	103931	-	-0.64	-0.32	2.15	-0.29	1.27	0.74	1.48	2.97	-0.39	0.11	0.45	-0.47	-0.49	-0.56	-0.83	-0.6	-0.56	-0.68	-0.63	-0.49	0.12	-0.7	-0.9	1.33	-0.29	2.09	1.22	-0.43	-0.14	0.39	-0.49	0.42	-0.36	-0.12	-0.32	-0.79	0.98	-0.79	-0.44	-0.57	-0.7	-0.34	0.61	-0.24
53454	-	-	-	103983	CC(=O)OC(C)(C)N=Nc1ccc(Br)cc1	0.9	-1.24	-1.27	-1.23	0.13	na	0.99	1.48	-1.04	-0.97	-0.68	1.02	-0.76	0.8	1.04	0.92	-0.07	-0.89	0.15	0.73	1.76	-0.45	0.82	0.54	0.21	-1.22	1.08	-1.16	-0.29	1.31	0.18	1.86	0.78	1.24	0.02	-0.01	-0.95	-0.73	0.66	-0.72	-0.89	0.34	na	-0.53
53638	fluorophenothiazine dihydrochloride	-	-	547823	[Cl-].OCCOCCN1CCN(CCCN2c3ccccc3Sc4ccc(cc24)C(F)(F)F)CC1	-0.48	-0.29	-0.37	-0.96	2.53	-0.75	-0.46	-0.41	-0.58	1.48	-0.41	1.84	1.3	0.1	-1.05	1.51	0.29	-0.67	3.73	na	1.3	-0.48	1.15	na	0.89	na	1.36	-0.93	1.12	1.13	0.59	0.3	-0.29	-0.47	-0.48	-0.62	-0.82	-0.56	-0.74	-0.74	-0.48	-0.16	-0.61	-0.15
53861	-	-	-	547856	[Cl-].COc1cc(NCCCCNC(=N)NC(=N)NC(C)C)c2ncccc2c1	2.85	0.78	0.1	-0.27	1.39	0.33	-0.82	-0.22	-0.28	0.18	0.08	1.36	0.6	0.67	-1.77	-0.1	0.95	0.05	0.21	0.4	0.46	0.44	0.94	-0.13	0.36	1.12	-0.54	0.34	-0.46	0.52	0.44	-0.3	-0.45	na	-1.1	0.04	-0.49	1.18	-0.92	1.21	-0.4	0.05	1.2	1.73
53866	dihydrorotenone	-	-	104227	COc1cc2OC[C@H]3Oc4c5C[C@@H](Oc5ccc4C(=O)[C@H]3c2cc1OC)C(C)C	0.07	-1.01	-0.58	1.24	1.4	-0.73	1.13	-0.84	-0.61	-0.25	-0.24	-0.39	-0.17	2.19	-0.58	-0.84	-0.31	-0.59	-0.33	0.39	0.78	-0.46	2.75	0.27	1.16	-0.35	-0.52	-0.94	-0.91	2.26	-0.25	-0.59	-0.18	na	0.58	1.25	-0.6	0.19	-0.57	2.21	-1.13	-0.21	0.49	-0.81
53892	progesterone, 11.beta.,17-dihydroxy-6.alpha.-methyl-	-	-	104249	C[C@H]1C[C@H]2[C@@H]3CC[C@](O)(C(=O)C)[C@@]3(C)C[C@H](O)[C@@H]2[C@@]4(C)CCC(=O)C=C14	-0.19	-0.19	0.13	-0.19	-0.14	-0.19	-0.19	-0.19	-0.19	-0.19	-0.19	-0.19	-0.19	-0.19	-0.19	-0.19	-0.19	-0.19	1.43	-0.19	-0.19	0.45	7.4	-0.19	-0.19	-0.19	-0.19	-0.19	-0.19	-0.19	-0.19	-0.19	-0.19	-0.19	0.23	0.12	-0.19	-0.19	-0.19	-0.19	-0.19	-0.19	0.07	-0.19
54042	-	-	-	104372	C\C(=N/NC(=O)c1ccncc1)\c2ccc(O)cc2O	0.23	0.48	-2.05	-2.93	-0.65	1.08	0.99	0.08	0.15	-0.87	1.41	0.5	0.56	0.7	0.25	-0.29	-0.35	-0.24	1.13	0.62	-0.08	0.41	-1.72	0.41	0.6	na	-0.05	-2.93	-0.43	0.6	0.43	0.65	0.21	na	0.05	0.92	0.47	-1.08	0.18	-0.65	1.55	0.21	na	0.24
54044	-	-	-	104374	C\C(=N/NC(=O)c1ccncc1)\c2ccc3ccccc3c2O	0.36	-0.79	-1.85	-1.43	0.58	0.76	0.12	0.28	-1.87	-0.42	-0.25	1.12	-0.3	1.02	1.37	1.22	-0.12	-0.31	1.85	1.02	0.09	1.15	-0.63	1.63	0.58	0.45	-0.03	-1.19	-1.85	0.15	-0.26	-0.07	-1.32	-0.7	0.11	0.74	-0.66	-1.23	0.1	-0.53	-0.63	1.49	0.71	-0.11
54059	1-aziridinecarboxamide, n,n'-hexamethylenebis(2-methyl-	-	-	104387	CC1CN1C(=O)NCCCCCCNC(=O)N2CC2C	-0.15	-0.57	-0.57	-0.5	-0.25	0.61	0.06	0.49	-0.46	-0.06	-0.19	-0.6	-0.63	-0.37	-0.6	-0.6	-0.6	-0.6	1.41	1.48	-0.58	1.29	-0.6	3.07	0.37	-0.59	-0.22	-0.6	-0.6	-0.57	-0.65	0.53	-0.5	-0.57	0.51	-0.59	0.58	-0.51	-0.35	0.79	-0.6	3.39	-0.6	-0.6
54101	adenine, 9,9'ethylenebis(n,n-dimethyl-	-	-	104409	CN(C)c1ncnc2c1ncn2CCn3cnc4c(ncnc34)N(C)C	-0.17	-0.17	-0.17	-0.17	-0.17	-0.17	-0.17	-0.17	-0.17	-0.17	-0.17	-0.17	-0.17	-0.17	-0.17	-0.17	-0.17	-0.17	-0.17	-0.17	na	6.92	-0.17	2.74	-0.17	-0.17	-0.17	-0.17	-0.17	-0.17	-0.17	-0.17	-0.17	-0.17	-0.17	-0.17	-0.17	-0.17	na	-0.17	-0.17	-0.17	-0.17	-0.17
54251	-	-	-	104490	OCCNc1ncnc2c1ncn2C3OC(CO)C(O)C3O	0.59	1.08	0.37	-0.47	-0.47	-0.37	-0.47	-0.47	-0.47	-0.47	-0.47	-0.47	0.02	-0.07	0.5	-0.47	-0.47	-0.47	0.89	0.79	na	6.46	-0.29	na	0.56	-0.47	-0.47	-0.47	-0.47	-0.47	-0.47	-0.47	-0.47	-0.47	-0.47	-0.47	-0.47	0.29	na	-0.47	0.62	-0.32	0.38	-0.47
54278	-	-	-	104514	Cc1cc2c(SCc3ccccc3Cl)nc(N)nc2nc1C	-0.23	-0.23	1.51	-0.23	-0.23	0.5	-0.18	-0.23	-0.23	-0.23	-0.23	-0.23	-0.23	-0.23	-0.23	-0.23	-0.23	-0.23	-0.23	-0.23	na	na	-0.23	-0.23	-0.23	-0.23	-0.23	-0.23	-0.23	-0.23	-0.23	-0.23	-0.23	-0.23	-0.23	-0.23	-0.23	0.59	na	-0.23	-0.23	-0.23	2.42	-0.23
54340	-	-	-	104544	CCC1CCC2C3CC=C4CC(OC(=O)C)C(N)CC4(C)C3CCC12C.CC(=O)O	-0.11	0.38	0.22	0.1	0.42	-0.12	0.59	0.36	-0.11	1.45	0.44	0.52	0.81	0.31	-0.62	0.61	-0.92	-0.92	0.12	0.26	0.73	0.21	0.22	0.41	1.22	0.36	0.61	0.58	-0.26	0.65	0.4	0.8	0.17	0.42	0.04	-0.85	0.38	0.5	-5.51	-0.06	-0.59	0.41	0.25	-1.42
54393	-	-	-	104593	[O-][N+](=O)c1ccc(cc1)C2=NCCO2	-0.13	-0.13	-0.13	-0.13	-0.13	-0.13	-0.13	-0.13	-0.13	-0.13	-0.13	-0.13	-0.13	-0.13	-0.13	-0.13	-0.13	-0.13	7.55	-0.13	-0.13	-0.13	-0.13	-0.13	-0.13	-0.13	-0.13	-0.13	-0.13	-0.13	-0.13	-0.13	-0.13	na	-0.13	-0.13	-0.13	-0.13	-0.13	-0.13	-0.13	-0.13	-0.13	-0.13
54548	1,2-dimethoxy-4-(2-nitropropenyl)benzene	-	-	104661	COc1ccc(\C=C(/C)\[N+](=O)[O-])cc1OC	0.95	0.25	-0.14	-0.12	0.45	0.12	-3.03	-0.12	-1.64	-0.77	0.28	0.37	0.23	0.36	0.13	-0.11	-0.13	0.58	0.25	-0.28	0.63	-0.52	2.06	1.53	0.45	0.64	0.16	-0.13	0.49	0.23	0.49	0.27	0	na	-0.69	-1.89	-0.06	0.36	-2.76	0.09	0.04	-0.17	3.67	-0.26
54690	-	-	-	104710	CCCCCCCCC\C(=N/NC(=O)c1ccncc1)\c2ccc(O)c(O)c2O	-0.26	0.56	-3.97	-0.43	-0.93	0.62	-0.21	-0.2	-0.17	-1.13	0.68	-0.94	0.14	0.6	1.32	-0.74	-0.34	-0.47	1.75	-0.17	-0.78	0.02	0.24	1.45	0.88	-0.63	0.29	-0.77	-0.5	0.52	-0.17	0.22	-0.65	na	-0.24	-0.03	0.91	-0.56	-0.15	-0.51	0.77	1.19	-0.57	0.35
54702	Flumethasone	-	-	104722	CC1CC2C3CC(F)C4=CC(=O)C=CC4(C)C3(F)C(O)CC2(C)C1(O)C(=O)CO	na	na	na	na	na	-0.23	-0.23	-0.23	-0.23	-0.23	-0.23	-0.23	-0.23	-0.23	-0.23	-0.23	-0.23	-0.23	4.59	-0.23	-0.23	-0.23	-0.23	-0.23	-0.23	-0.23	-0.23	-0.23	-0.23	-0.23	-0.23	-0.23	na	na	-0.23	-0.23	-0.23	-0.23	-0.23	-0.23	-0.23	-0.23	-0.23	-0.23
54709	-	-	-	104729	CC12CCC(O)CC1=CCC3C2CCC4(C)C3C\C(=C\N5CCCC5)\C4=O	-0.6	1.17	0.38	1.16	1.77	-0.6	0.5	-0.6	-0.6	1.14	-0.6	-0.6	-0.6	0.12	-0.33	-0.6	0.01	-0.6	-0.14	-0.04	0.55	-0.6	1.37	-0.6	-0.6	0.06	-0.6	-0.6	-0.6	0.26	-0.6	1.15	-0.6	na	-0.6	0.91	-0.6	5.52	-0.6	-0.6	-0.6	-0.6	-0.6	0.7
54848	-	-	-	548021	[Cl-].COc1cc(NCCCNC(=N)NC(=N)NC(C)C)c2ncccc2c1	3.29	0.65	-0.33	-0.11	0.82	0.21	-1.2	0.19	-0.19	0.33	0.02	1.72	0.35	0.39	-1.31	0.09	1.17	-0.23	0.02	-0.1	-0.01	0.03	0.08	-0.02	-0.28	1.12	-0.64	0.47	-0.32	0.6	0.27	-0.25	-0.44	na	-1.02	0.16	-0.8	0.57	-0.88	0.45	0.44	-0.33	0.5	1.35
54849	-	-	-	548022	[Cl-].COc1cc(NCCCCCNC(=N)NC(=N)NC(C)C)c2ncccc2c1	2.55	0.84	-0.09	0.06	1.17	0.68	-1.11	-0.06	-0.12	0.69	0.13	0.91	0.48	1.02	-1.68	-0.45	0.41	0.5	-0.03	0.78	0.75	0.85	0.34	0.01	0.88	0.94	-0.6	0.01	-0.2	0.23	0.42	-0.15	-0.33	na	-1.03	-0.04	-0.54	0.12	-0.77	1	-0.14	-0.46	0.37	1.34
54854	-	-	-	104823	OC(=O)Cc1cc(Cl)ccc1O	-0.2	-0.2	-0.2	-0.2	-0.2	-0.2	-0.2	-0.2	-0.2	-0.2	-0.2	-0.2	na	-0.2	-0.2	-0.2	-0.2	-0.2	na	-0.2	4.86	5.5	-0.2	0.17	-0.2	-0.2	-0.2	-0.2	-0.2	-0.2	-0.2	-0.2	-0.2	-0.2	-0.2	-0.2	-0.2	-0.2	-0.2	-0.2	-0.2	-0.2	-0.2	-0.2
54902	vanitile	-	-	104870	O=C1\C(=C\c2cccs2)\CCC/C/1=C\c3cccs3	4.54	0.03	0.46	-0.24	3.12	0.32	-0.16	-0.26	-0.17	1.02	0.41	-0.79	-0.79	-0.79	-0.79	-0.79	-0.79	-0.79	na	-0.79	-0.79	-0.58	-0.58	-0.74	-0.58	-0.06	-0.79	-0.04	-0.46	-0.79	-0.76	-0.17	-0.79	na	-0.62	na	0.76	1.49	-0.07	-0.61	-0.12	-0.52	-0.08	0.42
54909	propan-1-one, 2,3-dichloro-1,3-bis(4-methylphenyl)-	-	-	104877	Cc1ccc(cc1)C(Cl)C(Cl)C(=O)c2ccc(C)cc2	-0.2	-0.32	-2.03	0.01	0.77	-0.42	-1.27	0.55	-0.9	-0.88	0.13	0.73	0.7	0.84	0.87	0.7	0.06	0.57	2.14	1.32	1.12	0.75	1.05	0.83	0.85	-1.62	-0.23	-1.68	0.43	0.58	0.81	0.07	0.31	0.65	-2.04	-0.4	-1.81	0.51	-0.34	-1.05	-1.48	-0.92	0.5	0.46
54916	-	-	-	104884	Clc1ccc(\C=C\2/CCC\C(=C/c3ccc(Cl)cc3)\C2=O)cc1	0.61	-0.39	0.48	0.55	-0.3	0.53	0.39	-0.21	-0.07	-2.33	0.69	0.32	1.04	1.09	0.49	0.68	0.97	0.79	0.43	0.45	0.44	0.34	0.89	0.66	1.07	-2.33	0.58	-2.33	0.04	0.3	0.32	0.28	0.66	na	0.43	-2.33	-0.23	-2.33	0.14	0.58	-2.33	-0.1	0.66	0.33
55114	-	-	-	104933	CC(C)(C)CNCCO	-0.22	-0.22	-0.22	-0.22	-0.22	-0.22	-0.22	-0.22	-0.22	-0.22	-0.22	-0.22	-0.22	-0.22	-0.22	-0.22	-0.22	-0.22	-0.22	-0.22	3.63	3.32	-0.22	5.66	-0.22	-0.22	-0.22	-0.22	-0.22	-0.22	-0.22	-0.22	-0.22	-0.22	-0.22	-0.22	-0.22	-0.22	-0.22	-0.22	-0.22	-0.22	-0.22	-0.22
55236	-	-	-	548058	[Cl-].CCCCCCCCCCCCCCCCN1CC2CCCCC2C1	-0.48	0.54	-0.72	-0.67	na	-2.8	-0.98	0.17	-0.11	na	-0.96	0.44	1.26	0.89	-0.07	na	0.25	0.58	1.13	na	0.69	1.41	1.38	1.32	0.62	-1.14	0.91	-0.75	na	0.1	-0.8	-0.28	-0.35	na	0.52	-0.43	-0.79	1.15	0.49	0.83	-1.44	-3.23	0.43	0.68
55720	phosphinic acid, bis(1-aziridinyl)-, 2-naphthyl ester	-	-	548108	[O-][P-](Oc1ccc2ccccc2c1)(N3CC3)N4CC4	na	na	na	na	na	2.2	0.74	0.31	-0.07	na	-0.1	-0.73	-1.14	-0.69	-1.26	-1.26	-1.26	-1.26	-0.54	-0.06	-0.37	-0.69	-1.26	1.86	-0.14	0.75	0.7	-0.91	-0.12	na	-0.39	1.93	na	na	1.33	0.54	na	0.01	0.38	1.55	-0.97	0.91	0.73	-1.09
55804	-	-	-	105438	[O-][N+](=O)c1ccccc1NC2c3ccccc3Oc4ccccc24	0.52	0.58	-0.37	na	-1.9	-0.32	0.43	0.82	0.46	0.96	0.31	0.7	-3.16	0.54	0.73	0.62	0.46	0.72	0.43	1.02	0.67	0.27	0.08	0.8	0.16	-0.17	0.72	-0.38	0.32	0.76	-0.18	0.95	1.16	na	-0.05	-1.29	-0.33	0.5	0.07	-0.55	-3.52	0.61	0.62	-1.26
55849	-	-	-	105473	[O-][N+](=O)c1ccc(cc1)C2CN=NC2C(=O)c3ccccc3	0.7	-1.22	0.13	0.59	2.93	-0.06	-1.22	-0.53	-0.45	1.07	-0.29	-0.03	-1.22	-0.38	-0.22	0.07	-0.21	-1.22	4.76	0.66	0.22	0.7	0.33	0.42	0.07	-0.37	-0.3	-0.25	-0.6	0.5	0.46	-0.32	-0.31	0.34	0.04	-1.07	-1.22	0.66	-0.34	0.08	-0.52	0.02	na	na
55861	-	-	-	105482	Oc1ccc(cc1)C(=C2C=CC(=O)C=C2)c3ccccc3	0.15	-0.09	-0.25	1.6	na	-0.58	-0.52	0.18	0.1	-0.27	0.28	-0.04	-1.38	-2.25	0.04	-0.64	-0.52	-0.39	4.59	1.05	-0.07	2.67	0.85	1.22	2.12	0.12	-0.92	-0.15	-0.18	0.42	-0.27	0.06	-0.14	na	-0.32	0.11	-0.74	-0.39	-0.53	-0.45	-0.04	-0.32	0.11	0.99
56030	1-(2-ethylphenyl)-4-(3,4,5-trimethoxybenzoyl)piperazine	-	-	105575	CCc1ccccc1N2CCN(CC2)C(=O)c3cc(OC)c(OC)c(OC)c3	0.64	0.05	0.49	0.17	-3.3	-0.6	0.86	0.45	-0.17	0.62	0.14	0.27	0.09	-0.12	0.25	0.45	0.39	0.5	-0.19	0.54	0.58	-0.22	0	0.91	0.13	0.39	0.39	0.48	-1.25	0.78	0.56	0.76	0.91	0.91	-0.09	-1.33	0.37	-1.3	-0.08	-0.23	-0.4	0.09	0.9	0.06
56054	atpu	-	-	301146	[Cl-].NC(=N)SCc1c2ccccc2c(CSC(=N)N)c3ccccc13	1.68	-0.78	0.1	-1.2	0.54	0.44	0.21	0.24	-0.73	-0.81	0.83	0.98	-0.71	1.06	-0.83	0.06	-0.6	0.61	0.34	0.52	0.69	1.95	1.07	3.28	1.8	-0.11	-0.67	-1.27	-0.64	0.04	-1.58	0.67	-0.8	na	0.66	-0.92	-0.62	0.96	-0.04	0.52	-0.84	2.11	0.79	-1.29
56287	-	-	-	105730	CSc1nc(Cl)c(Br)c(NC2=CNC(=O)NC2=O)n1	-1.47	0.25	na	na	0.22	na	-0.3	-0.4	-0.41	-0.19	-0.41	-0.11	-0.2	0.13	1.26	0	-0.61	-0.9	-0.19	3.4	-0.89	0.28	-0.97	na	-0.34	-0.45	-0.95	-0.17	-1.05	-0.36	-0.33	0.06	-0.93	-0.62	-0.33	0.06	-0.11	0.32	-0.4	-0.15	-0.1	na	3.56	1.53
56410	Porfiromycin	-	A7	105809	COC12C(COC(=O)N)C3=C(N1CC4C2N4C)C(=O)C(=C(N)C3=O)C	1.24	-1.73	-1.19	-0.83	-1.36	0.01	1.17	0.05	0.13	0.71	0.63	-0.13	-0.11	-0.1	-0.33	0.62	-1.04	-0.04	0.49	1.34	-1.14	0.97	-0.69	1.57	0.7	-0.11	0.72	-0.98	-0.96	0.27	-0.6	1.24	-1.01	-1.05	1.64	-0.67	1.61	-0.33	-0.68	1.04	-0.25	2.18	-0.26	-0.84
56452	-	-	-	105830	CC(C)Cn1cnc2c(SCc3c(C)ccc4ccccc34)nc(N)nc12	0.28	-0.68	-0.84	-1.04	1.39	-1.18	1.2	0.89	-1.27	-0.83	-0.12	1.09	-0.18	0.6	0.46	0.67	0.09	-0.47	1.13	0.04	1.08	1.44	1.24	1.43	-0.88	0.69	-0.08	-0.03	-1.42	0.99	0.39	-0.53	0.56	0.04	0.48	0.18	-0.63	-0.1	0.85	-0.47	-1.42	0.17	0.75	-1.33
56544	-	-	-	105889	O=C1\C(=C/c2cccs2)\Oc3ccccc13	1.12	-0.52	0.28	0.47	5.24	0.08	-0.59	na	-0.63	-0.08	0.06	-0.63	-0.35	-0.23	0.69	-0.32	-0.2	-1.14	-0.14	0.12	-0.61	0.82	-0.48	-1.14	0.07	na	-0.84	-1.14	-1.14	0.06	-0.31	-0.62	-1.12	-1.14	-0.12	1.31	0.53	0.75	-0.16	0.5	-1.14	0.01	0.53	1.26
56591	-	-	-	548215	[Cl-].COc1cc(NCCNC(=N)NC(=N)NC(C)C)c2ncccc2c1	3.51	0.69	-0.15	0.01	1.16	0.56	-1.35	0.54	0.03	0.86	-0.1	1.06	0.25	0.62	-1.31	0.14	0.63	-0.26	-0.32	-0.23	-0.02	-0.55	-0.27	-0.23	-0.43	0.97	-0.51	1.12	-0.22	0.66	-0.08	-0.4	-0.38	na	-0.81	na	-0.63	0.73	-0.85	0.68	0.26	0.35	0.61	1.19
56612	-	-	-	105924	CCN(CC)CCCC(C)Nc1ccnc2cc(OC)ccc12	-2.67	0.19	-0.11	0.55	na	-2.67	-0.62	0.51	0.2	na	-1.01	0.83	1	-0.31	-0.79	na	-0.12	0.08	0.6	na	-0.58	-0.08	0.55	0.05	-0.33	0.22	0.76	0	na	0.58	0.59	0.46	0.42	na	0.58	-1.14	0.3	1.89	0.22	-0.46	-0.32	-2.67	0.62	-0.18
56624	-	-	-	105934	Clc1ccc2c(NC3CCC(CC3)N4CCCCC4)ccnc2c1	-0.78	0.29	-0.66	0.12	-0.82	-1.22	0.05	0.48	-1.03	na	-0.15	1.03	0.94	0.77	-0.68	1.08	-0.06	-0.7	2.37	0.6	3.58	0.59	0.16	0.8	0.54	-0.07	2.68	0.15	0.1	0.5	0.62	0.18	0.66	0.31	-0.98	-0.16	-0.86	0.89	-0.51	-1.99	-0.09	0.54	-0.14	-0.81
56633	-	-	-	548223	COc1cc(NCCCCCNC(=N)N)c2ncccc2c1.O[N+](=O)[O-]	2.52	0.54	-0.79	-0.05	1.15	0.34	-0.72	0.16	0.04	0.41	0.41	0.48	0.26	0.52	-1.35	0	0.72	0.12	0.1	0.36	0.09	0.18	0.06	0.08	-0.22	0.74	-0.74	0.38	-0.61	0.63	0.2	-0.13	-0.7	na	-1.1	0.14	-0.37	0.66	-0.71	0.82	-0.4	-0.12	1.87	1.18
56646	-	-	-	548230	[Br-].CCCCNCCCCCNc1cc(OC)cc2cccnc12	-2.54	-0.19	-0.08	0.57	na	-2.54	-0.51	0.19	0.64	na	-1.16	0.29	3.04	0.66	-1.35	na	-1.04	0.12	-0.5	na	0.02	0.22	0.46	-0.53	-0.84	0.22	0.52	0.08	na	0.79	0.4	0.06	0.06	na	0	-0.58	0.5	3.23	-0.23	0.42	-0.43	-2.36	0.27	0.56
56677	wln: l b656 hhj de ez fe le	-	-	105970	Nc1c(Br)cc2c(Cc3cc(Br)ccc23)c1Br	-0.15	-0.15	-0.15	na	-0.15	-0.15	-0.15	na	-0.15	-0.15	-0.15	-0.15	-0.15	-0.15	-0.15	-0.15	-0.15	-0.15	-0.15	na	-0.15	-0.15	na	-0.15	-0.15	na	-0.15	na	-0.15	-0.15	-0.15	na	-0.15	-0.15	-0.15	na	na	-0.15	-0.15	-0.15	-0.15	-0.15	-0.15	na
56736	-	-	-	106012	CC(SC(C)C(=O)N\N=C\c1cccc(Cl)c1)C(=O)N\N=C\c2cccc(Cl)c2	0.75	0.6	0.65	-0.75	-1.03	-0.06	-0.45	-0.62	-0.96	0.97	1.13	-0.21	0.23	1.55	-1.43	-0.21	-0.19	1.57	0.62	0.52	-1.41	-0.17	-0.73	1.2	1.39	-0.43	-0.44	0.4	-0.54	-0.62	-1.44	-0.88	0.78	na	1.29	-0.38	-0.43	na	-0.71	-0.44	-0.66	1.69	1.19	-0.76
56779	-	-	-	548253	[Cl-].OC(=O)c1ccc(NCc2nc3ccccc3[nH]2)cc1	-0.16	-0.16	-0.16	-0.16	-0.16	-0.16	-0.16	-0.16	-0.16	-0.16	-0.16	-0.16	-0.16	-0.16	-0.16	-0.16	-0.16	-0.16	-0.19	-0.16	-0.13	-0.16	-0.16	-0.16	-0.16	6.1	-0.16	-0.16	-0.16	-0.16	-0.16	-0.16	-0.16	na	-0.16	-0.16	-0.16	-0.16	-0.19	-0.16	-0.19	-0.16	-0.16	-0.16
56805	2,5-diphenyl-1,4-dithiin	-	-	106056	S1C=C(SC=C1c2ccccc2)c3ccccc3	0.69	-0.06	-0.42	0.63	-0.65	0.09	0.05	-0.04	-1.38	3.4	-0.26	0.02	na	-0.43	0.18	0.24	0.7	0.2	-0.73	-0.9	0.44	0.22	-0.1	na	-0.22	-0.46	-0.31	na	-0.55	0.52	-0.74	-0.19	2.01	1.87	-0.06	0.28	-1.38	0.68	0.06	-1.01	-0.7	0.04	na	0.5
56808	Quinaldine Blue	-	-	548271	[Cl-].CCN1\C(=C\C=C\c2ccc3ccccc3[n+]2CC)\C=Cc4ccccc14	0.37	0.39	0.42	na	0.53	0.11	-0.03	na	-0.4	1.15	-0.14	0.58	-0.01	0.94	-0.04	0.34	-0.15	0.44	na	na	na	0.76	na	0.07	0.89	na	0.55	na	-1.07	1	0.04	na	-0.67	-0.05	0.51	na	na	-1.08	0.36	-0.3	-0.36	0.76	0.4	na
56817	(+/-)-gossypol	-	-	106063	CC(C)c1c(O)c(O)c(C=O)c2c(O)c(c(C)cc12)c3c(C)cc4c(C(C)C)c(O)c(O)c(C=O)c4c3O	na	na	na	na	na	-0.33	-0.21	0.91	-0.53	0.46	1	-0.53	-0.98	-0.42	-0.37	-0.1	-0.24	-0.88	0.85	-0.64	-0.2	0.51	-0.58	-0.66	0.77	-1.94	0.12	0.55	-1.47	0.01	na	0.15	na	na	0.17	0.82	0.5	na	-0.03	-0.22	0	na	-0.2	1.87
56902	-	-	-	106106	CN1N=C(C)C(=O)N(C)C1=S	na	na	na	na	na	0.73	0.71	0.41	0.44	1.16	-0.2	-0.91	-0.9	0.97	-0.83	-2.37	na	-0.22	-0.1	0.03	1.13	0.05	0.74	na	-0.22	-0.61	0.47	0.51	0.71	na	0.21	0.48	na	na	0.93	-1.03	-0.23	1.26	-1.4	0.85	-2.83	1.02	1.31	0.25
57048	2-azaadenine	-	-	548322	Nc1nnnc2nc[nH]c12	-0.65	0.78	-0.83	0.3	1.46	-0.87	0.53	-0.24	-1.45	-1.74	-0.58	-0.31	0.09	0.7	-0.65	-1	-1.09	0.48	0.63	-0.56	-0.9	-0.7	1.69	-2.21	1.02	0.61	0.85	0.43	-1.89	-0.35	0.6	0.67	0.85	na	-1.39	0.56	0.37	0.7	0.3	-0.82	0.84	-0.63	-0.4	-1.09
57187	-	-	-	106254	CCOc1ccc(\C=C\[N+](=O)[O-])cc1	0.94	0	-1.65	na	-0.88	-0.64	-0.98	1.35	-0.13	-0.55	1.04	0.58	1.63	1.57	1.14	1.36	0.63	1.02	0.99	-0.12	0.62	0.37	1.45	1.25	1.26	-0.97	1.49	-0.85	-0.82	0.35	-0.38	-0.61	1.01	na	-0.51	-1.3	-0.5	-0.54	1.06	-0.93	-1.36	-1.35	-0.56	-1.12
57197	caffeic acid	-	-	106262	OC(=O)\C=C\c1ccc(O)c(O)c1	na	na	na	na	na	-0.16	-0.16	-0.16	-0.16	6.68	-0.16	-0.16	-0.16	-0.16	-0.16	-0.16	-0.16	-0.16	-0.16	-0.16	-0.16	-0.16	-0.16	-0.16	-0.16	-0.16	-0.16	-0.16	-0.16	-0.16	-0.16	-0.16	na	na	-0.16	-0.16	-0.16	-0.16	-0.16	-0.16	na	na	-0.04	-0.16
57199	merophan	-	-	106263	NC(Cc1ccccc1N(CCCl)CCCl)C(=O)O	1.51	-1.21	-1.02	-0.29	0.56	1.03	1.44	1.16	0.27	0.64	0.41	-0.29	-0.33	-0.28	-0.22	-1	-0.99	0.21	2.14	1.99	-0.24	1.44	-0.28	1.15	0.58	-0.31	0.22	-1.18	-0.53	-0.82	-0.92	0.96	-1.21	na	-0.62	-0.88	-0.66	-0.36	-1.21	-0.07	-1.21	1.78	0.1	0.09
57715	-	-	-	106643	Oc1c(Br)cc(Cl)cc1C(c2cc(Cl)cc(Br)c2O)C(Cl)(Cl)Cl	-0.35	0.6	1.07	-0.73	-0.53	-0.69	0.51	-0.4	-0.6	-0.26	-0.08	0.21	-0.04	0.61	1.79	-0.64	-0.17	-0.67	2.65	-0.35	1.7	-0.67	2.05	-0.6	-0.5	-0.36	-0.86	-0.22	-1.06	0.42	-0.14	0.93	-0.47	na	-0.67	-0.23	-0.74	4.55	-0.48	0.74	-0.61	0.18	0.84	-0.97
57759	-	-	-	106675	COc1cc(\C=C(\C)/[N+](=O)[O-])ccc1O	0.71	-0.07	-0.88	-0.24	0.17	0.12	-2.66	-0.23	-1.02	-0.76	0.3	-0.05	0.12	0.28	0.02	-0.34	0.06	0.45	0.48	-0.24	0.42	-0.63	3.19	2.57	0.4	-0.09	0.13	-0.28	0.12	0.15	0.37	0.04	0.12	na	-0.78	-0.91	-0.12	0.21	-0.65	-0.02	0.05	-0.23	4.65	-0.27
57864	-	-	-	106738	Cc1ccc(Nc2cc(Cl)c(cc2[N+](=O)[O-])[N+](=O)[O-])cc1	0.47	-0.33	-1.27	-0.03	0.15	-0.03	-2.45	-0.14	-0.91	-0.08	0.13	0.87	0.76	0.51	-0.19	0.27	0.15	0.65	0.94	-0.01	2.24	-0.1	0.33	2.82	1.79	-0.77	-0.14	0.15	0.41	0.2	-0.63	-0.2	0.27	na	-1.25	-2.21	-0.77	0.48	0.56	-0.01	-0.73	0.68	2.29	-0.13
57958	-	-	-	106807	Cc1ccc(NCSc2ccc(Cl)cc2)cc1	-1	0.47	0.08	1.13	0.82	0.57	0.08	0.14	-0.42	0.79	0.34	1.19	-1	-0.55	-1	-1	0.79	-1	2.58	1.88	-1	1.16	1.93	-1	-1	-1	-0.8	-1	-1	-1	-1	-0.9	0.79	na	0.8	-0.1	-0.09	na	-0.38	-0.65	-0.78	-1	0.17	0.46
57969	-	-	-	106818	Oc1c(CN2CCCCC2)ccc3cccnc13	0.1	-0.48	-1.88	-1.78	-0.02	-0.88	0.48	-0.52	-1.51	-0.76	-0.01	-0.03	-1.02	0.45	2.65	-0.51	-0.15	-0.29	0.18	0.12	-0.02	-0.17	-0.06	0.11	-0.01	-1.16	0.74	-0.19	-1.57	0.01	0.34	-0.16	-0.43	na	-0.06	0.16	-0.08	na	0.66	-1.08	0.61	0.73	-0.01	0.58
58011	-	-	-	106847	CN(C)c1ccc(cc1)C(O)C2=CC(=O)c3ccccc3C2=O	0.12	1.19	1.89	0.6	na	-2.32	-1.22	0.59	1.17	na	0.91	na	-0.9	-0.94	0.19	na	-0.74	0.98	0.91	na	0.91	0.88	0.31	0.85	1.07	-1.19	-0.83	0.51	na	1.24	-0.97	1.21	-0.07	na	-1.37	0.01	-1.15	1	0.47	-1.28	-1.17	-1.79	0.52	0.82
58180	2-imidazoline, 2-undecyl-	-	-	106952	CCCCCCCCCCCC1=NCCN1	0.19	0.68	-0.57	na	-0.44	-0.74	-0.61	na	-0.74	0.38	-0.05	0.88	0.88	-0.18	1.13	-0.74	-0.3	0.3	0.71	na	0.17	0.96	na	0.86	2.5	na	-0.74	na	-0.74	0.2	-0.74	na	-0.74	-0.74	-0.64	na	na	-0.68	-0.74	-0.68	-0.74	0.44	0.57	na
58239	blastmycin	-	-	106977	CCCC[C@@H]1[C@@H](OC(=O)CC(C)C)[C@H](C)OC(=O)[C@@H](NC(=O)c2cccc(NC=O)c2O)[C@@H](C)OC1=O	0.8	-0.35	-0.86	-0.37	-0.31	-0.68	1.59	-0.81	-0.26	-0.9	0.41	-0.73	-0.88	1.51	1.51	-0.39	0.68	-0.63	1.22	0.44	1.41	1.51	0.95	1.51	1.51	-0.71	-0.91	-0.43	-0.5	1.43	1.33	0.39	-0.29	-0.23	0.82	0.26	-0.63	-0.68	0.26	0	-0.78	1.58	-0.57	-0.67
58255	-	-	-	106991	C1CN(CCO1)C2c3ccccc3c4nc5ccccc5cc24	-0.35	-0.35	0.86	-0.35	0.89	0.43	-0.35	na	-0.35	-0.35	-0.35	-0.35	na	-0.35	-0.35	-0.22	-0.35	-0.35	1.64	1.34	-0.35	0.52	0.17	-0.35	-0.35	-0.35	-0.35	-0.35	-0.35	-0.04	-0.35	-0.31	-0.35	-0.35	-0.35	0.38	-0.35	na	-0.35	-0.35	-0.35	na	0.97	0.01
58329	salicylamide, 5-chloro-n-(3-hydroxypropyl)-	-	-	107032	OCCCNC(=O)c1cc(Cl)ccc1O	-0.18	0.05	0.28	-0.53	1.35	-1.97	0.49	-0.94	0.38	-0.12	2.17	0.18	-0.43	0.51	-0.89	0.04	0.46	-0.31	2.11	0.1	1.08	-0.41	2.57	-0.5	-0.25	0.6	-0.8	-0.44	-0.91	-0.01	-0.09	-0.34	-0.31	na	-0.54	0.55	-0.98	3.49	-0.68	0.11	-0.67	-0.27	1.86	-0.7
58338	-	-	-	107041	CCN(CC)c1ccc(cc1)C(O)C2=CC(=O)c3ccccc3C2=O	0.14	0.22	0.33	-0.48	-0.67	-1.68	-0.3	-0.18	0.2	-0.23	0.26	0.07	-0.17	0.01	-0.63	-0.33	0.05	0.39	1.81	-1.86	1.47	1.72	-0.26	1.47	0.34	0.02	-0.25	0.11	0.3	0.75	-0.18	0.05	0.04	na	-1.08	-0.21	-0.27	1.23	-0.12	-0.06	-0.51	-1.82	-0.04	0.17
58368	fugillin dicyclohexylamine salt	-	-	548508	COC1C(CCC2(CO2)C1C3(C)OC3CC=C(C)C)OC(=O)\C=C\C=C\C=C\C=C\C(=O)O.C4CCC(CC4)NC5CCCCC5	0.17	-0.63	na	-0.1	-0.25	-0.38	0.19	-0.34	-0.51	-0.14	0.71	0.45	0.05	0.55	-0.04	0.13	0.09	0.1	-0.08	0.34	0.12	-0.09	0.19	0.06	0.19	-0.29	0.68	1.19	0.02	0.02	-0.45	0.47	0.64	-0.03	0.06	-0.51	-0.48	-0.39	-0.74	0	-0.61	5.51	0.17	-0.72
58385	thiocyanic acid, 1h-purin-6-yl ester (9ci)	-	-	548510	N#CSc1ncnc2nc[nH]c12	0.93	-0.31	0.26	-1.15	0.94	0.44	0.91	0.47	-2.05	0.08	-1.17	0.24	0.25	0.73	-0.13	-0.2	0.61	-0.06	0.67	0.25	1.42	0.46	0.49	0.49	1.55	-0.29	1.17	-1.26	-1.43	-0.57	-0.99	0.49	0.61	na	-1.51	-1.34	0.95	-0.01	-2.05	-0.2	-0.36	-0.66	0.67	-1.2
58514	Chromomycin A3	-	-	548532	CO[C@@H]([C@@H]1Cc2cc3cc(OC4CC(OC5CC(O)C(OC)C(C)O5)C(OC(=O)C)C(C)O4)c(C)c(O)c3c(O)c2C(=O)[C@H]1OC6CC(OC7CC(OC8CC(C)(O)C(OC(=O)C)C(C)O8)C(O)C(C)O7)C(O)C(C)O6)C(=O)[C@@H](O)[C@@H](C)O	0.3	0.02	0.2	0.48	0.22	0.23	0.09	0.34	0.25	0.27	0.33	0.15	0.21	0.25	-1.59	0.22	0.29	0.02	0.2	-0.29	0.04	0.12	0.29	0.44	0.32	0.28	-0.22	0.37	0.28	0.39	0.17	0.38	0.25	0.19	0.22	-0.04	0.32	0.26	0.22	0.27	0.19	0.02	0.34	0.14
58539	benzoic acid, m-nitro-, salicylidenehydrazide	-	-	107140	Oc1ccccc1\C=N\NC(=O)c2cccc(c2)[N+](=O)[O-]	na	na	na	na	na	-0.12	-0.38	0.02	-1.57	na	-0.69	-0.75	-1.18	-0.52	0.82	1.15	-0.83	1.21	1.69	1.68	-0.5	1.66	0.35	1.21	-0.27	-0.86	0.19	-0.52	-0.63	0.31	0.45	-0.41	na	na	-0.87	-0.76	na	na	na	-0.19	-0.81	1.18	-0.94	0
58573	pyrimidine, 2,4,5-trichloro-6-ethyl-	-	-	107166	CCc1nc(Cl)nc(Cl)c1Cl	0.72	0.14	-0.53	0	-1.03	0.54	-1.31	-0.67	-0.73	-1.01	-0.07	0.95	-0.01	0.11	0.89	0.74	-0.69	0.55	1.26	0.27	1.58	0.84	2.56	0.67	1.81	0.63	-0.06	na	-0.95	-0.51	0.91	-1.13	0.04	-0.28	-0.53	-1.21	-1.27	-0.37	-1.15	0.09	-0.51	-1.27	2.1	-0.75
58574	pyrimidine, 2,4,5-trichloro-6-propyl-	-	-	107167	CCCc1nc(Cl)nc(Cl)c1Cl	0.65	-0.26	-0.17	1.7	-0.42	-1.08	-1.23	-0.95	-0.77	-0.8	-0.4	0.44	-0.72	0.37	1.01	0.2	-0.27	1.12	1.74	0.58	1.57	1.14	0.09	2.09	0.96	-0.14	0.05	0.15	-0.17	-0.62	-0.35	-0.44	-0.1	1.95	-1.2	-0.69	-0.6	2.48	-1.24	-0.14	-0.84	-0.22	0.12	-0.53
58575	pyrimidine, 2,4,5-trichloro-6-isopropyl-	-	-	107168	CC(C)c1nc(Cl)nc(Cl)c1Cl	0.56	-0.78	-0.08	1.71	-0.39	-0.82	-1.3	-0.38	-0.65	-1.63	-0.46	0.11	-0.69	1.16	-0.02	0.94	0	1.34	1.8	1.67	1.8	1.22	0.29	1.8	1.1	-0.1	0.62	0.05	-0.17	-0.64	0	-0.01	0.03	-0.46	-1	-1.01	-0.6	1.36	-1.19	-0.34	-0.69	-0.87	-0.02	0.24
58634	-	-	-	107212	[O-][N+](=O)c1cc(ccc1Cl)C(=O)OCCBr	1.33	0.01	1.08	-0.74	1.41	0.42	-0.78	-0.81	1.64	0.38	1.73	-0.66	1.61	-0.49	-0.63	1.32	0.54	-0.52	-0.6	-0.63	0.73	-1.04	0.15	0.06	-0.17	-0.8	-0.64	-0.64	1.31	-0.53	-0.03	-0.5	-0.58	na	-0.71	-0.76	1.62	-0.39	-0.72	-0.26	1.16	-0.55	2.2	-0.66
58903	-	-	-	107412	N=C(NOC(=O)c1ccccc1)C(C2CCCCC2)C(=O)NOC(=O)c3ccccc3	-0.45	-1.32	0.84	0.36	-0.36	0.92	1.06	-0.3	-1.14	0.74	1.24	-0.83	-0.99	0.51	-0.62	-1.19	-0.81	-0.82	0.78	0.92	0.64	-0.21	0.62	1.12	3.06	-0.67	-0.76	-0.91	-1.2	-0.69	-1.01	-0.81	1.01	na	1.07	-0.12	0.71	0.92	-1.17	-0.58	-1.12	0.72	0.73	1.32
58904	-	-	-	107413	N=C(NOC(=O)c1ccccc1)C(Cc2ccccc2)C(=O)NOC(=O)c3ccccc3	-0.2	-1.01	1.55	-0.89	-0.41	0.67	0.94	0.47	-0.59	0.68	0.97	-0.76	-1.27	0.64	0.18	-1.22	0.19	-0.33	0.2	0.08	1.38	0.17	0.57	1.34	0.85	-0.56	-0.38	0.22	-1.86	-0.16	-1.25	-0.01	0.54	na	0.79	0.17	0.95	0.48	-0.57	-0.59	-2.72	0.55	0.6	2.84
58905	bc 76	-	-	107414	ClCCn1cnc2c(SCc3ccccc3)ncnc12	0.43	-1.63	-1.15	1.05	-0.96	0.5	-0.02	-0.75	0.11	0.96	1.12	0.37	na	1.47	1.56	0.88	0.76	-0.03	0.87	-0.31	1.1	0.92	1.01	na	1.23	-1.52	-0.6	0.21	-0.91	0.95	-1.09	-0.56	-0.1	na	0.64	-1.28	0.53	-1.19	-1.65	-1.61	0.38	1.52	na	1.28
58906	bc 77	-	-	107415	ClCCn1cnc2c(SCc3ccccc3Cl)ncnc12	0.58	-0.7	-1.32	-0.92	-1.14	-0.63	1.02	0.84	-0.16	-0.79	1.37	-0.17	-0.13	1.52	1.81	1	0.29	0.51	-0.12	0.61	1.47	1.09	na	1.61	1.47	-1.16	-0.84	-1.1	-0.66	0.83	-0.3	0.49	0.3	na	0.82	-1.15	-0.31	na	-0.45	-0.97	-1.28	1.64	-0.31	0.51
58924	-	-	-	107432	CCCCNP1(=NP(=NP(=NP(=N1)(NCCCC)NCCCC)(NCCCC)NCCCC)(NCCCC)NCCCC)NCCCC	0.59	0.48	-0.38	-1.23	0.84	-0.46	-0.11	-0.97	-0.26	-1.04	0.7	0.75	0.71	1	-2.5	0.96	0.59	-0.03	0.96	1.6	1.53	-0.01	na	na	0.74	0.89	-0.19	-0.11	-0.89	0.29	-0.33	0.24	-0.09	na	0.23	0.81	-0.63	1.97	-0.61	0.79	0.02	0.23	0.73	0.24
59220	-	-	-	548592	[Na+].OCC1OC(OP(=O)(O)OP(=O)(O)OCC2OC(C(O)C2O)N3C=C(F)C(=O)NC3=O)C(O)C(O)C1O	na	na	na	na	na	0.65	0	0.54	-0.11	-1.76	0.54	0.13	0.04	1.55	0.79	0.55	0.92	0.64	0.22	0.21	0.97	0.59	1.4	0.61	0.92	-0.39	-0.45	-0.93	-0.39	-0.85	-1.1	-0.68	na	na	1.44	-1.47	-0.59	-1.59	-0.05	-0.14	0.69	1.49	-0.73	-0.09
59267	santalin	-	-	107571	COc1c(O)cc2C(=O)C3=C(CCCC3)C(=O)c2c1O	-1.07	0.06	-0.21	-0.31	0.17	-0.43	-0.49	0.45	-0.93	na	-0.13	0.05	-0.22	0.88	-0.56	-0.2	-0.06	-0.65	4.6	1.69	na	2.75	1.41	1.16	0.56	-0.54	-1.12	-1.27	-0.4	-0.39	-1.08	-0.07	-0.62	0.06	-0.56	-0.28	-1.04	-0.2	-0.86	0.46	-0.39	-0.63	0.8	0.86
59270	sanguinarine nitrate	-	-	548602	CN1C=C2C3=C(OCO3)C=CC2=C4C=CC5C=C6OCOC6=CC5=C14.O[N+](=O)O	-0.51	0.54	0.62	0.44	0.36	0.27	-1.35	0.37	-1.86	-0.27	0.31	0.61	-0.97	0.8	0.76	0.49	-0.4	0.86	1.44	2.98	0	0.73	0.38	0.26	0.69	0.27	0.74	0.15	0.02	0.3	-0.06	0.58	0.65	0.65	-0.94	-1.87	0.36	-0.89	-1.14	0.04	-1.99	-0.05	0.91	0.53
59275	-	-	-	548604	[I-].COc1ccc(CC[N+]2(C)COc3cc4OC(=O)C=C(C)c4cc3C2)cc1OC	-0.22	-0.22	-0.22	-0.22	-0.22	-0.22	-0.22	na	-0.22	-0.22	-0.22	-0.22	-0.22	-0.22	-0.22	-0.22	-0.22	-0.22	-0.22	-0.22	2.95	3.3	-0.22	5.89	-0.22	-0.22	-0.22	-0.22	-0.22	-0.22	-0.22	-0.22	-0.22	-0.22	-0.22	-0.22	-0.22	-0.22	-0.22	-0.22	-0.22	na	-0.22	-0.22
59276	-	-	-	107576	COc1ccc2OCN(Cc2c1)[C@@H](C)[C@H]3CC[C@H]4[C@@H]5CC[C@H]6C[C@@H](O)CC[C@]6(C)[C@H]5CC[C@]34C	-1.44	0.1	-0.23	-1.05	-0.15	-0.51	0.72	0.28	-0.09	-0.13	0.44	-0.08	na	-0.12	0.56	1.38	-0.11	-0.42	0.22	-0.3	1.4	1.68	2.31	4.39	0.45	na	0.32	-0.01	-0.36	0.3	0.28	-0.01	0.13	0.17	0.26	-0.69	0.07	0.15	-2.62	-0.2	-0.99	0.66	-0.07	-0.93
59413	-	-	-	548627	[Cl-].OC(=O)c1ccc(cc1)N2CC3=Nc4ccccc4[N+]3=C2	-0.14	-0.14	-0.14	-0.14	-0.14	-0.14	-0.14	na	-0.14	0.51	-0.14	-0.14	-0.14	-0.14	-0.14	-0.14	-0.14	-0.14	-0.14	-0.14	-0.14	na	-0.14	na	-0.14	7.32	-0.14	-0.14	-0.14	-0.14	-0.14	-0.14	-0.14	-0.14	-0.14	-0.14	-0.14	na	-0.14	-0.14	-0.14	-0.14	-0.14	-0.14
59450	-	-	-	107693	COc1ccccc1\C=C\[N+](=O)[O-]	-0.07	0.3	-0.38	0.27	-0.66	-0.03	-1.53	0.2	-1.61	-0.93	0.29	0.23	0.65	0.99	0.04	0.36	-0.55	0.92	0.19	0.46	0.92	-0.17	1.8	2.19	1.17	-0.4	0.5	-1.85	0.83	0.37	0.56	0.43	-0.21	na	-0.54	-4.18	-0.19	na	-0.82	0.41	0.01	0.34	1.74	-0.17
59620	-	-	-	107756	CC(=O)O[C@H]1CC[C@@]2(C)[C@@H](CC[C@H]3[C@@H]4C[C@@H]5CC(=CC(=O)[C@@H]5[C@@]4(C)C(=O)C[C@H]23)C)C1	-0.18	-1.09	1.58	1.05	0.47	0.64	-0.11	na	-1.09	0.95	-1.09	-0.18	-0.52	0.1	-1.06	0.9	-0.13	-1.09	0.64	3.99	0.45	na	2.03	1.37	-1.09	0.44	0.97	-1.09	-1.09	0.43	-0.28	-0.35	-0.18	0.34	-0.29	1.02	-0.1	na	-1.09	-1.09	0.08	na	0.48	-1.09
59684	n-butyltriphenylphosphonium bromide	-	-	548642	[Br-].CCCC[P+](c1ccccc1)(c2ccccc2)c3ccccc3	0.78	-0.68	0.08	0.09	1.35	-0.32	-0.27	-0.49	0.03	-0.21	0.35	0.84	0.73	0.2	-2.5	0.16	1.04	0.06	0.59	1.04	1.42	-0.33	2.25	0.49	0.16	-0.11	-0.46	0.07	-1.54	1.48	1.38	0.51	0.63	na	-0.13	1	0.29	1.3	-0.27	0.28	-1.01	0.49	0.85	-0.85
59687	Acetalax	FDA approved	NonCan:Cath	107784	CC(=O)Oc1ccc(cc1)C2(C(=O)Nc3ccccc23)c4ccc(OC(=O)C)cc4	1.63	-0.51	2.2	2.25	2.54	-0.69	-0.47	-0.52	-0.74	-0.33	-0.63	2.14	-0.47	-0.54	-0.41	-0.59	-0.19	-0.67	-0.51	-0.27	-0.33	-0.3	-0.41	-0.4	-0.31	-0.82	-0.64	-0.59	-0.65	-0.49	-0.58	-0.64	-0.59	na	-0.64	-0.01	-0.64	-0.15	-0.7	0.04	0.87	-0.67	0.47	-0.13
59729	sparsomysin	-	-	107825	CSCS(=O)C[C@H](CO)NC(=O)\C=C\C1=C(C)NC(=O)NC1=O	-0.95	na	na	na	na	1.44	1.15	-0.19	1.24	2.99	0.51	-0.6	-0.46	-0.79	-0.73	-0.65	-0.47	-1.12	-0.44	-0.37	-0.36	-0.82	-0.88	na	-0.18	0.39	na	-0.22	-0.02	-0.05	-0.09	-0.41	na	na	-0.26	-0.98	-0.46	3.1	-0.07	0.93	0.63	1.3	0.13	0.24
59814	critex	-	-	107894	Oc1ccc(cc1)C2(C(=O)Nc3ccccc23)c4ccc(O)cc4	1.5	-0.55	2.16	2.2	2.54	-0.64	-0.44	-0.5	-0.82	-0.31	-0.66	1.65	0.49	-0.38	-0.51	-0.75	-0.29	-0.68	-0.79	-0.61	-0.73	-0.7	-0.67	-0.81	0.04	-0.71	-0.54	-0.6	-0.7	-0.38	-0.67	-0.53	-0.62	na	-0.72	-0.37	-0.56	0.67	-0.27	0.74	1.05	-0.51	-0.46	-0.19
59937	-	-	-	108008	COc1ccccc1C(=O)c2ccc3ccccc3c2	0.9	-1.05	0.35	0	na	-0.84	-0.41	1.36	-0.25	-1.13	0.26	-0.31	-1.53	-1.18	0.69	-0.05	1.73	0.87	-0.3	2.12	1.83	1.73	-0.01	2.11	0.32	0.52	0.4	0.18	-1.17	1.26	-0.84	1.01	2.02	na	-0.14	-0.03	-0.97	-0.2	-0.88	-1.19	-0.71	0.08	1.33	0.47
59984	-	-	-	108041	CN1CCN(CC1)C(=O)\C=C\c2oc(cc2)[N+](=O)[O-]	0.08	-0.29	-1.92	0.19	-0.62	-0.82	-1.21	-0.36	-1.65	-0.86	-0.54	1.56	-0.62	0.13	1.81	0.23	-1.01	-0.43	2	0.11	0.07	0.11	-0.45	1.39	1.32	1.55	1.82	0.8	0.26	0.6	0.55	0.06	1.81	na	-0.67	-0.96	-0.54	0.02	-0.91	0.43	-1.39	-0.35	2	0.1
59994	-	-	-	108050	CN1N(C(=O)C(=C1C)C(=O)CCl)c2ccccc2	0.56	-1.25	1.95	0.69	0.7	-0.33	-1.22	-0.69	-1.79	-1.22	-1.28	0.32	-1.44	0.5	0.21	0.33	-1.15	0.57	1.83	0.13	0.54	0.68	1.76	0.79	0.32	1.49	0.38	0.07	0.32	0.18	0.63	-0.16	0.63	na	-1.3	-1.38	-1.29	1.27	-1.47	-0.26	-1	-0.81	1.36	0.84
59996	nitrin (van)	-	-	108052	Nc1ccccc1\C=N\Nc2ccccc2	0.35	0.4	-0.96	-0.8	0.67	-0.96	1.28	1.42	-0.96	-0.96	-0.96	-0.21	0.92	-0.96	0.66	-0.96	1.82	0.22	2.01	1.23	0.91	-0.23	-0.96	-0.24	1.41	-0.96	0.79	-0.73	-0.96	1.01	-0.6	2.12	0.73	na	0.7	-0.82	-0.96	0.55	-0.96	-0.96	-0.96	1.08	-0.96	-0.96
60043	-	-	-	108097	OC(=O)c1ccc(NCc2nc3cc4ccccc4cc3[nH]2)cc1	2.69	-0.3	-0.3	-0.3	-0.3	-0.3	-0.3	-0.3	-0.3	-0.29	-0.3	-0.3	-0.18	-0.3	0.77	-0.3	-0.3	-0.3	-0.3	0.93	-0.3	-0.3	-0.3	-0.3	-0.3	5.71	-0.3	0.96	2.19	1.16	2.76	-0.3	-0.3	-0.3	-0.3	-0.3	-0.3	-0.3	-0.3	-0.3	-0.3	-0.3	-0.3	-0.3
60044	-	-	-	548668	[Cl-].OC(=O)c1ccc(NCc2nc3cc(Cl)c(Cl)cc3[nH]2)cc1	2.4	-0.34	-0.34	-0.34	-0.34	-0.34	-0.34	-0.34	-0.34	-0.34	-0.34	-0.34	-0.02	-0.34	-0.3	-0.34	-0.34	-0.34	-0.34	-0.34	na	-0.34	-0.34	0.02	-0.34	4.98	-0.34	2.49	2.86	-0.27	2.53	-0.34	-0.34	na	-0.34	-0.34	-0.34	-0.34	-0.34	-0.34	-0.34	-0.34	0.07	-0.34
60064	-	-	-	108117	CCOC(=O)C(=Cc1ccccc1Br)C(=O)OCC	0.5	-1.48	-0.6	-0.17	na	-0.47	-0.53	-0.07	-0.18	-1.29	0.41	-0.32	-0.31	-0.4	0.4	-0.58	0.44	0.16	-1.99	1.86	1.7	2.7	-0.01	3.3	1.62	-0.62	2.31	0.05	-0.11	0.26	-0.67	0.36	0.38	na	-0.82	-0.88	-0.09	-0.59	-0.64	-0.16	-0.23	-0.53	0.42	0.18
60288	p-toluidine, n-allyl-	-	-	108323	Cc1ccc(NCC=C)cc1	-0.19	-0.19	-0.19	na	-0.19	-0.19	-0.19	na	-0.19	-0.19	-0.19	-0.19	-0.19	-0.19	-0.19	-0.19	-0.19	-0.19	-0.19	na	-0.19	-0.19	na	-0.19	-0.19	na	-0.19	na	-0.19	-0.19	-0.19	na	-0.19	-0.19	-0.19	na	na	-0.19	-0.19	-0.19	-0.19	-0.19	-0.19	na
60387	tylocrebrin	-	-	108410	COc1ccc2c3CN4CCC[C@@H]4Cc3c5cc(OC)c(OC)cc5c2c1OC	-1.3	0.05	1.04	na	-1.76	0.72	1.03	0.57	0.92	2.8	0.42	0.89	-0.91	-0.29	-0.59	1.06	-0.82	-0.75	0.52	-0.37	na	0.52	na	0.54	0.52	1.19	-0.47	1.16	-0.1	-0.5	-1.02	na	0.53	-0.84	0.02	1.13	0.66	-0.67	0.62	na	-2.32	-0.3	0.9	-0.41
60785	-	-	-	108753	CC12CCC3C(CCC4Cc5[nH]c6ccccc6c5CC34C)C1CCC2O	1	-0.3	1.03	-0.57	-0.43	-0.49	1.16	0.08	-0.6	0.67	0.57	-0.47	0.57	0.77	0.51	-0.13	-0.5	0.77	0.22	0.98	0.83	-0.5	0.13	1.03	0.32	-0.58	0.45	-0.89	0.39	0.46	-3.36	1.12	1.34	na	-0.52	-0.8	1.05	-3.47	-1.18	-0.22	-0.96	0.52	1.07	0.43
60898	-	-	-	108854	ClCC(=O)N1c2ccccc2Oc3ccc4ccccc4c13	0.97	-0.13	-0.95	-0.59	-0.43	-0.37	-1.02	-0.43	-0.65	-0.31	-0.21	0.37	-0.65	1.66	0.58	1.4	-0.6	1.61	2.76	-0.3	1.86	1.74	0.58	1.89	1.71	-0.18	0.04	0.03	-0.62	-0.43	-0.37	-0.41	1	na	-0.68	-0.89	-0.62	-0.43	-0.55	-0.16	-2.02	-0.75	0.9	0.47
61297	-	-	-	108947	Nc1ccc2[nH]cc(CCC(=O)O)c2c1	-0.23	-0.23	-0.23	-0.23	-0.23	-0.23	-0.23	-0.23	-0.23	0.55	-0.23	-0.23	na	-0.23	-0.23	-0.23	-0.23	-0.1	2.14	1.08	na	-0.23	-0.23	6.73	-0.23	1.02	-0.23	-0.23	-0.23	-0.23	-0.23	-0.23	-0.23	-0.23	-0.23	-0.23	-0.23	na	-0.23	-0.23	-0.23	na	-0.23	-0.23
61586	phleomycin (8ci 9ci)	-	-	109025	[R]C(=O)c1csc(n1)C2CSC(=N2)CCNC(=O)C(NC(=O)C(C)C(O)C(C)NC(=O)C(NC(=O)c3nc(nc(N)c3C)C(CC(=O)N)NCC(N)C(=O)N)C(OC4OC(CO)C(O)C(O)C4OCCC5OC(CO)C(O)C(OC(=O)N)C5O)c6c[nH]cn6)C(=O)C	-0.02	na	na	na	na	-0.02	1.74	1.66	-0.88	0.24	-0.4	-0.62	-0.38	0.35	-0.31	-1.45	-0.13	-0.56	-1.28	0.8	-0.84	0.21	-0.99	na	na	0.3	na	-1.25	-0.94	0.41	-0.78	0.46	na	na	-0.14	0.58	0.72	1.27	0.77	0.26	-0.95	2.14	0.42	-0.53
61711	2-oh-e2	-	-	109120	C[C@]12CC[C@H]3[C@@H](CCc4cc(O)c(O)cc34)[C@@H]1CC[C@@H]2O	0.34	-0.04	0.78	0.87	-0.52	-0.25	-0.43	0.92	-0.85	1	-0.3	-1.75	-0.87	0.01	1.54	-1.69	-0.59	0.46	0.91	0.6	2.06	0.21	0.11	1.92	-0.16	1.5	1.12	0.46	-0.24	0.22	-0.97	0.11	2.59	na	-0.45	na	0.07	0.43	-1.69	-0.16	-0.8	0.17	1.41	-0.86
61747	-	-	-	548850	C=CCNS(=O)(=O)c1ncnc2nc[nH]c12	-0.36	-0.36	-0.36	-0.36	-0.36	na	-0.36	na	-0.36	-0.36	-0.36	-0.36	na	-0.36	-0.36	-0.36	-0.36	-0.36	-0.36	na	3.21	2.74	3.03	0.21	0.25	-0.36	-0.36	-0.36	-0.36	-0.36	-0.36	-0.36	-0.36	-0.06	-0.36	-0.36	-0.36	4.16	-0.36	-0.36	-0.36	na	-0.36	-0.36
61772	-	-	-	109161	CC(C)c1cc(C(C)C)c(Cl)c(Cl)c1O.CC(C)c2cc(Cl)c(O)c(C(C)C)c2Cl	-0.09	0.09	0.3	0.11	na	0.16	0.17	0.1	-0.05	na	-0.5	0.09	-0.3	-1.37	-0.57	-0.1	-0.12	-0.18	-0.57	0.19	0.28	na	0.08	0.94	-0.42	-0.14	-1.29	0.19	-0.1	6.37	0.1	0.12	0.02	na	-0.66	0.07	-0.44	0.8	na	-0.63	-0.59	-0.34	0.49	0.01
61805	kantaridin	-	-	109184	C[C@@]12[C@H]3CC[C@H](O3)[C@]1(C)C(=O)OC2=O	-2.07	0.34	0.61	0.04	-0.02	-0.02	0.3	-0.24	0.52	1.54	0.27	1.66	0.15	-0.13	-1.17	-0.01	-1.55	-1.08	0.38	0.08	-0.4	-2.32	-0.26	-0.53	-0.4	0.3	0.04	0.24	-0.93	0.67	-0.59	-0.29	-0.11	-0.69	0.67	1.59	-0.42	1.24	0.54	-1.44	-0.22	-0.57	0.7	-0.29
61837	retusin (van)	-	-	109203	COC1=C(Oc2cc(OC)cc(O)c2C1=O)c3ccc(OC)c(OC)c3	0.22	-0.6	na	na	0.62	-0.6	-0.6	na	-0.6	na	1.38	-0.6	-0.54	-0.21	-0.6	-0.6	na	-0.6	-0.6	-0.6	-0.6	1.82	-0.47	1.82	-0.6	-0.6	-0.6	na	1.2	-0.39	-0.6	-0.6	-0.6	-0.6	-0.6	-0.6	-0.04	na	na	na	0.33	1.09	3.16	-0.6
61900	-	-	-	109263	Fc1ccc2ccc3c(C(=O)OC3(c4ccccc4)c5ccccc5)c2c1	na	na	na	na	na	-0.74	1.58	-0.74	-0.74	0.37	-0.44	-0.74	0.38	0.75	0.44	1.53	-0.74	0.89	0.58	1.95	2.41	-0.74	-0.74	1.8	-0.17	-0.74	-0.74	-0.74	-0.74	1.09	0.39	0.75	na	na	1.13	-0.03	-0.74	3.38	-0.74	-0.02	-0.74	-0.74	0.02	-0.74
62343	3-Bromopyruvate (acid)	Clinical trial	Mito|HK2	109484	OC(=O)C(=O)CBr	-0.24	-1.12	-1.12	0.22	-1.12	-0.83	-1.12	0.49	-1.12	-1.12	-1.12	-0.48	-1.12	0.59	0.77	0.23	-1.12	1.89	1.85	1.25	1.61	0.51	0.18	1.7	0.35	0.47	-0.91	-1.12	0.43	-1.12	-0.68	0.34	-0.48	na	-1.12	-1.12	-1.12	0.88	2.14	0.19	-1.12	-1.12	2	-0.66
62372	-	-	-	109500	Oc1ccc(OCCOc2ccc(O)cc2)cc1	0.13	2.2	-2.44	-0.32	0.25	0.29	0.73	0.78	-1.36	-2.44	0.2	-1.13	0.42	-0.1	-0.36	-0.7	0.76	0.35	0.76	0.05	0.5	-0.39	-0.43	-0.24	1.27	0.35	0.51	-0.33	-2.34	1.1	-0.08	0.69	0.46	na	0.39	-0.59	-0.4	0.36	0.09	0.18	-1.79	0.37	0.99	-0.06
62485	-	-	-	548928	[Cl-].CCCCCN(CCCCC)CC(O)c1cc2CCCCc2c3ccccc13	0.96	0.27	-0.04	-0.84	0.11	-1.14	0.33	-0.46	-1.27	-0.59	-0.54	-0.83	1.09	2.16	0.4	2.18	0.29	0.54	-0.17	0.16	-1.12	-1.91	2.83	0.88	0.86	-0.38	-0.37	-0.54	-0.63	1.21	-0.84	-0.5	-0.77	na	-0.64	na	-0.63	1.41	-0.47	0.55	-0.66	1.06	1.55	0.42
62586	-	-	-	109631	CN1C(=O)N(C)c2nc(C(=N)SCC(=O)O)n(C)c2C1=O	-0.01	-2.23	-2.18	-0.16	0.33	-0.06	-0.75	0.36	-0.74	-0.17	-2.14	0.47	na	0.85	0.43	-0.53	0.24	-0.72	4.48	0.75	0.81	1.26	-0.23	1.21	-0.53	-0.38	-0.3	-0.05	0.04	2.02	0.63	0.25	0.63	0.13	-0.08	0.64	-0.9	0.1	-1	0.75	-0.37	0.6	-0.21	-0.48
62709	ipas	-	-	109738	COC1=C(O)c2ccc(nc2C3=NC(C)(C)N=C13)c4nc(C(=O)O)c(C)c(c4N)c5ccc(OC)c(OC)c5O	1.89	-2.15	-0.9	-0.52	-0.42	1.53	0.37	0.51	-0.15	1.27	0.07	-0.59	-0.34	-0.19	-0.82	-0.72	-0.38	-0.06	1.2	0.52	-0.33	1.27	-0.61	3.89	0.58	0.85	-0.48	-0.71	-0.58	-0.07	-0.71	-0.08	-0.22	-0.46	-0.21	-0.84	0.12	-1.06	-0.54	1.62	-0.88	2.52	-0.04	0.32
62752	pyrimidine, 2,4-diamino-6-(p-iodoanilino)-5-nitroso-	-	-	109764	Nc1nc(N)c(N=O)c(Nc2ccc(I)cc2)n1	na	na	na	na	na	0.33	-0.82	-0.64	-0.9	na	-0.62	-0.14	-0.76	0.28	0.53	na	-0.13	-0.89	0.34	1.52	0.3	2.3	-0.33	0.72	0.99	-0.19	0.51	0.17	0.31	0.37	-0.22	1.24	na	na	-2.14	-2.8	0.04	na	na	-0.1	-1.03	-0.76	0.55	2.32
62791	ergosterol	-	-	109790	CC(C)C(C)\C=C/C(C)C1CCC2C3=CC=C4CC(O)CCC4(C)C3CCC12C	1.88	-0.43	-0.43	-0.43	-0.04	-0.43	-0.43	-0.43	-0.43	-0.43	-0.43	-0.38	na	-0.22	-0.43	0.21	-0.43	-0.43	2.21	0.75	2.14	2.95	0.76	0.11	-0.43	-0.43	-0.43	-0.43	-0.43	na	-0.43	-0.43	-0.03	-0.43	-0.43	-0.43	-0.43	4.92	-0.43	-0.43	-0.43	-0.43	1.35	0.25
62857	apt (radioprotective)	-	-	548964	[Br-].NCCCSC(=N)N	0.33	0.8	0.31	0.62	-1.31	0.36	-0.97	0.27	-0.87	-1.41	0.24	-0.51	4.45	0.67	0.41	-0.64	-1.03	-1.11	1.59	1.33	0.25	2.84	-0.8	0.83	0.8	-0.08	0.77	-0.48	-1.17	-0.6	0.33	-0.73	0.84	0.65	-1.43	-1.37	-0.39	0.46	-0.78	0.23	-0.94	0.59	0.35	0.68
62914	antioxidant 80	-	-	109830	Cc1cc(Cc2cc(C)cc(c2O)C(C)(C)C)c(O)c(Cc3cc(C)cc(c3O)C(C)(C)C)c1	0.37	0.28	1.2	1.41	-1.08	1.69	-0.79	-0.28	-0.93	-1.32	-0.29	-2.97	na	0.5	0.25	0.31	-0.21	-0.47	1.12	-0.12	2.38	1.75	2.56	-0.15	-0.62	0.54	0.23	-0.1	-0.67	1.52	0.22	0.68	-0.33	-0.7	-0.51	0.11	-0.3	0.75	-0.93	0.84	-0.16	0.75	2.59	-0.41
63357	m-cresol, 4,6-dichloro-5-ethyl-	-	-	110045	CCc1c(Cl)c(C)cc(O)c1Cl	-0.05	-0.43	0.3	1	0.23	-0.88	-0.11	0.48	-0.35	-0.97	1.1	-0.55	4.63	-0.12	0.89	0.19	0.51	0.65	0.3	0.84	-0.13	0.2	0.4	na	0.42	0.05	-0.18	0.64	-1.01	1.13	0.07	-0.08	-0.22	0.75	-0.57	-0.25	-1.87	0.47	0.63	-0.19	0.36	-0.09	0.02	-0.8
63549	prednisolone, 9-fluoro-6.alpha.-methyl-, acetate	-	-	110097	C[C@H]1C[C@H]2[C@@H]3CC[C@](O)(C(=O)COC(=O)C)[C@@]3(C)C[C@H](O)[C@]2(F)[C@@]4(C)C=CC(=O)C=C14	na	na	na	na	na	-0.28	-0.28	-0.28	-0.28	-0.06	0.08	-0.28	-0.28	-0.28	-0.28	-0.28	-0.28	-0.28	1.82	-0.28	-0.28	-0.01	0.76	-0.25	-0.28	-0.28	-0.28	-0.28	-0.28	-0.28	-0.28	-0.12	na	na	-0.28	-0.28	-0.28	-0.28	0.53	-0.28	-0.28	-0.28	-0.28	-0.28
63629	1h-pyrazolo[3,4-d]pyrimidine, 4-amino-1-(p-chlorobenzyl)-	-	-	110111	Nc1ncnc2c1cnn2Cc3ccc(Cl)cc3	-0.18	-0.18	-0.18	na	-0.18	-0.18	-0.18	na	-0.18	0.72	-0.18	-0.18	-0.18	-0.18	-0.18	-0.18	-0.18	-0.18	-0.18	-0.18	-0.18	-0.18	na	-0.18	-0.18	na	-0.18	na	na	-0.18	-0.18	na	-0.18	-0.18	-0.18	na	na	-0.18	-0.18	-0.18	-0.18	-0.18	-0.08	na
63701	vengicide	-	-	110120	Nc1ncnc2c1c(cn2C3OC(CO)C(O)C3O)C#N	0.8	na	na	na	na	-0.56	-0.37	-0.73	-1.49	0.02	-0.56	1.38	-0.14	1.12	0.46	1.04	-0.21	1.04	1.41	1.38	0.81	0.79	0.67	na	0.53	-0.64	na	0.59	-0.12	-0.42	-1.41	0.31	na	na	0.12	-0.79	-2.16	-0.41	-0.61	-0.4	-1.4	1.01	0.34	-0.24
63786	-	-	-	110129	NC(=S)N\N=C\c1c[nH]c2ccccc12	-0.32	-0.32	-0.32	-0.32	-0.31	-0.32	-0.32	-0.32	-0.32	1.03	-0.32	-0.32	na	-0.32	-0.32	-0.32	-0.32	-0.32	3.12	1.36	-0.32	2.92	0.03	-0.32	-0.32	-0.32	-0.32	-0.32	-0.32	-0.32	-0.32	-0.32	-0.32	-0.32	-0.32	5.18	-0.32	2.05	-0.32	-0.32	-0.32	-0.32	0.68	-0.32
63839	fixierer p	-	-	110146	C=CC(=O)N1CN(CN(C1)C(=O)C=C)C(=O)C=C	0.35	-0.86	-3.13	-0.29	0.82	-0.81	na	0.56	-1.97	-0.59	0.17	1.15	-0.73	1.11	0.98	0.47	-1.36	0.9	0.62	0.43	0.55	0.66	0.84	0.76	1.14	0.62	0.61	-0.07	0.25	-0.67	1.08	0.4	0.57	na	-1.5	-0.6	-0.93	0.37	-0.15	0.64	-1.91	-1.52	1.18	0.44
63878	Cytarabine	FDA approved	Ds	549052	[Cl-].NC1=NC(=O)N(C=C1)C2OC(CO)C(O)C2O	1.18	-0.77	-1.05	-0.87	-0.98	0.33	-0.08	-0.35	0.03	-0.96	0.02	-0.74	-0.67	1.05	-0.56	-0.7	-1.08	-0.29	1.53	1.09	-0.13	1.49	-1.01	1.07	1.08	-0.09	1.11	-1.08	-0.48	-0.18	-0.69	0.58	-0.42	-0.09	1.21	-0.93	1.1	0.03	-0.88	1.06	-1.05	1.34	-0.24	-0.96
63984	Cordycepin	Clinical trial	Ds	110230	Nc1ncnc2c1ncn2C3OC(CO)CC3O	2.32	0.94	0.49	0.28	na	-0.47	-0.58	0.09	0.42	0.07	-0.14	-1.18	0.86	0.79	0.96	na	0.68	0.08	0.11	1.68	1.98	-1.26	na	-1.26	0.71	na	-0.03	na	0.48	-1.26	-1.26	0.02	1.68	-0.05	-0.91	-0.11	0.31	-0.1	-1.26	-1.14	0.42	na	0.93	-1.26
64087	sordinol	-	-	549092	[Cl-].OCCN1CCN(CC\C=C/2\c3ccccc3Sc4ccc(Cl)cc24)CC1	na	na	na	na	na	-0.52	-0.74	-0.39	-0.79	0.4	-0.41	-0.38	-0.23	-0.37	-0.43	0.94	-0.54	-0.37	-0.1	1.68	1.07	-0.22	0.34	-0.33	-0.09	-0.39	1.14	-0.65	1.64	-0.19	1.18	1.01	na	na	-0.57	-0.63	-0.66	0.07	-0.44	-0.56	-0.61	-0.04	-0.69	-0.48
64111	-	-	-	549101	[Br-].C(C[P+](c1ccccc1)(c2ccccc2)c3ccccc3)[P+](c4ccccc4)(c5ccccc5)c6ccccc6	-0.6	-0.77	0.46	-0.92	0.86	0.59	-0.65	0.04	-0.86	-0.29	1.07	0.26	0.36	-0.12	-0.58	-0.45	-0.13	0.9	2.63	2.01	1.19	0.11	2.08	-0.01	-1.1	-0.18	-0.34	0.18	-0.06	0.24	1.88	-0.58	0.24	-0.05	1.17	0.72	-0.42	-0.61	-1	-0.52	-1.49	0.61	1.08	-0.75
64342	-	-	-	110300	COC(=O)c1nc(Cl)nc(Cl)c1Cl	-0.42	0.05	-0.16	na	-0.27	-0.02	-0.82	-0.28	-1.51	-1.55	-0.34	0	-0.17	0.02	-0.16	-0.19	-0.18	0.14	1.06	5.24	0.42	0.58	2.67	0.21	0.33	-0.11	-0.1	na	-0.13	0.02	na	0.62	0.16	-0.46	-0.86	na	-0.48	-0.04	-0.37	-0.88	-0.87	-0.55	-0.04	-0.2
64692	-	-	-	110392	CCOC(=O)C(Cc1c[nH]c2ccc(cc12)[N+](=O)[O-])(NC(=O)C)C(=O)OCC	0.61	0.2	0.62	1.05	0.96	-0.01	1.33	0.23	0.22	0.85	0.24	-1.25	-1.25	0.2	-1.14	-1.35	-1.25	-1.25	na	na	1.14	1.37	na	1.82	-0.61	0.36	-1.25	-1.14	-1.23	na	-1.25	1.12	-1.25	na	0.61	-1.35	-0.38	0.15	-0.81	0.57	-1.25	-0.39	0.62	0.73
64703	-	-	-	110400	CCOC(=O)C(Cc1c[nH]c2ccc(cc12)N(CCCl)CCCl)(NC(=O)C)C(=O)OCC	0.94	-1.06	-1.1	-0.37	0.14	0.39	0.55	0.54	-0.7	0.14	0.01	-0.31	-0.35	-0.23	-0.42	-0.45	-0.57	-0.18	1.53	1.28	-0.47	1.4	0.35	2.05	0.37	-0.26	-0.32	-0.12	-0.92	-0.36	-0.78	0.15	-0.46	na	1.65	-1.37	-0.22	-0.42	-0.45	0.06	-1.37	1.56	2.3	-0.69
64798	-	-	-	549181	COc1n[n+]([O-])c(C)cc1[N+](=O)[O-]	2	-0.82	-1.46	-0.79	na	-0.73	-0.13	-0.82	na	na	-0.64	na	-0.43	-0.01	1.65	na	-0.15	-0.55	3.92	na	na	-0.07	1.65	-0.11	-0.28	1.52	0.9	-0.12	na	-0.14	-0.09	-0.07	-0.59	na	0.77	-0.73	-0.62	-0.59	-1.11	-0.48	-0.94	1.51	0.26	-0.22
64821	-	-	-	549183	[I-].CN(C)c1ccc(cc1)C(=C(c2ccc(cc2)N(C)C)c3ccc(cc3)N(C)C)c4ccc(cc4)N(C)C	na	na	na	na	na	-0.58	-0.16	-0.15	-0.15	-0.13	-0.16	2.92	-0.29	-0.13	-0.19	-0.15	-0.43	1.77	-0.33	0.76	0.36	-0.2	0.5	0.26	-0.13	-0.24	0.56	-0.03	-0.19	-0.31	-0.37	-0.45	na	na	-0.31	-0.45	-1.17	na	-0.5	-0.35	-0.95	-0.28	3.53	-0.37
64875	-	-	-	549195	[Cl-].CN(C)CCCN1CCC2(CCC(CC2)C(C)(C)C)CC1	0.31	0.11	0.16	-2.06	0.14	-0.07	0.06	0.15	-0.53	-0.22	0.24	0.41	2.87	0.39	-0.05	2.04	-0.12	-0.14	0.37	1.64	2.57	0.25	0.68	0.48	0.49	0.15	0.16	0.23	0.23	0.33	0.52	0.14	1.92	1.08	-0.54	-1.09	-0.01	-0.43	-1.39	-1.52	0.05	1.26	-0.2	-0.71
64945	-	-	-	110571	COc1ccc(\C=C\c2ccnc3ccccc23)cc1OC	1.08	na	-0.29	na	0.33	0.07	0.09	-0.1	-0.23	na	-1.62	0.22	-1.36	0.23	-0.04	0.24	0.01	-0.09	0.16	0.38	0.58	-0.36	-0.91	-0.77	0.54	-0.19	-0.43	-0.38	-0.24	0	-0.51	-0.01	-0.04	0.07	-0.03	0.02	-0.03	na	-0.61	-0.01	-0.92	-0.04	1.35	-0.07
65022	-	-	-	110626	Oc1ccc(Cl)cc1\C=N\NC(=S)N\N=C\c2cc(Cl)ccc2O	-0.94	0.48	-2.46	na	-0.29	0.61	-0.47	-0.34	-0.71	-1.93	1.51	-0.68	-0.8	0.98	1.66	-1.51	-0.26	-1.22	3.13	1.05	-0.22	0.1	-0.75	1.28	0.68	0.18	1.24	0.44	-1.3	1.09	0.18	0.58	-0.9	na	-0.91	-0.62	-0.1	0.39	0.01	-1.31	0.63	-0.18	0.94	-0.14
65104	septacidin	-	-	301149	CC(C)CCCCCCCCCCCCC(=O)NCC(=O)NC1C(O)C(O)C(Nc2[nH]cnc3ncnc23)OC1C(O)CO	-2.25	0.34	na	0.34	0.34	0.32	0.36	0.35	0.43	0.56	0.56	0.51	0.4	0.53	-2.72	0.44	0.4	0.45	-2.94	0.58	-2.24	-0.97	0.56	0.34	0.47	0.44	0.34	-0.83	-2.36	0.03	0.37	0.45	0.34	0.34	0.43	-0.12	0.44	0.44	0.43	0.17	-0.08	0.43	0.34	0.5
65238	-	-	-	110720	CC(C)c1ccc2c(CCC3C(C)(CN)CCCC23C)c1.OC(=O)c4ccccc4	0.14	0.35	-0.52	-0.57	0.37	-0.39	-0.55	-0.56	-0.22	na	0.27	3.27	5.72	-0.23	-0.04	1.46	-0.33	0.35	-0.25	-0.27	1.27	-0.34	1.43	0.89	0.17	-0.03	-0.19	-0.25	-0.46	-0.4	-0.47	-0.49	-0.08	-0.06	-0.44	-0.52	-0.46	-0.21	-0.48	-0.42	-0.35	0.51	-0.45	-0.41
65239	accel r	-	-	110721	C1CN(CCO1)SSN2CCOCC2	0.92	-1.29	0.5	0.52	-0.13	-0.22	0.39	0.85	-1.41	-0.1	0.33	0.81	-1.41	1.16	0.24	1.17	-0.08	1.21	-0.09	0.4	3.52	-0.21	0.66	-0.26	na	-0.41	1.12	-1.41	-1.41	0.01	-0.66	-0.56	0.33	na	-1.02	-1.41	-1.02	1.55	-1.41	0.97	-0.36	0.61	0.99	-0.85
65346	sangivamycin	-	-	110741	NC(=O)c1cn(C2OC(CO)C(O)C2O)c3ncnc(N)c13	-1.09	na	na	na	na	-1.21	-1.19	-0.89	-1.52	-0.5	-1.15	0.22	-0.14	0.93	0.13	0.01	-0.15	0.59	0.98	2.24	0.82	1.05	-0.89	na	0.96	-0.15	na	0.91	-0.76	-0.37	-0.82	0.43	na	na	-0.13	-0.45	-0.6	0.75	-0.59	-0.95	-0.45	0.86	-1.12	-1.54
65381	aquamycin	-	-	110751	NC(=O)C#CC(=O)N	0.01	na	na	na	na	-2.63	0.29	-0.08	-1.47	-0.7	-0.54	0.2	-1.01	0.2	-0.24	0.08	-0.76	1.45	1.63	1.67	1.49	1.13	1.73	na	na	0.65	na	0.23	0.41	0.14	0.99	0.22	na	na	-1.09	0.03	-1.05	2.05	-1.26	-1.03	-1.65	-0.38	0.28	-0.94
65537	-	-	-	110881	COc1cc(N=Nc2cccc(c2)S(=O)(=O)N)c3ccccc3c1N	0.21	-0.29	1.27	0.13	-0.55	-0.7	-0.28	1.12	-0.67	1.58	0.09	-0.53	0	-0.68	-0.92	-0.72	-0.53	-1.23	-0.02	0.47	-0.48	0.39	-0.79	-0.37	1	1.78	1.65	1.46	0.15	1.72	1.89	1.56	1.59	1.38	-0.61	-0.61	0.12	-0.88	-1.02	1.6	-0.66	-0.25	-0.46	-0.29
65601	p-(2-nitropropenyl)anisole	-	-	110909	COc1ccc(\C=C(/C)\[N+](=O)[O-])cc1	0.86	-0.58	-1.97	-0.37	-0.58	-0.53	-1.63	0.33	-1.38	0.83	0.44	0.08	0.29	0.3	-0.1	-0.53	0.38	0.13	1.89	-0.23	-0.44	0.82	2.53	2.58	0.58	0.06	-0.47	-1.05	-0.32	-0.13	0.58	0.37	0.17	0.15	-0.98	0.04	0.22	0.05	-3.89	0.09	-0.7	-0.01	2.88	-0.01
65628	-	-	-	110935	C\C(=C/c1c[nH]c2ccccc12)\[N+](=O)[O-]	0.88	-1.4	-0.77	-1.34	0.14	0.18	-0.84	0.36	-0.35	1.42	1.23	-0.13	-1.28	1.07	0.99	0.69	0.25	-0.33	1.66	1.11	0.23	1.19	1.49	2.2	1.42	0.95	0.94	-0.45	1.46	-0.34	-0.07	0.23	-0.27	na	-0.35	-1.23	0.23	na	-1.64	-1.22	-1.74	0.17	0.6	-0.23
65814	-	-	-	111060	CCN(CC)c1ccc(\C=N\NC(=N)N)cc1	0.92	-1.78	0.27	-0.9	0.23	-0.46	0.32	-0.33	0.33	0.24	-0.48	1.64	-0.18	-0.25	-0.21	0.52	0.39	0.61	0.37	0.77	0.65	-0.29	0.76	1.4	-0.31	-0.09	0.12	0.76	-0.73	0.56	-0.38	0.01	3.5	na	-0.3	-1.1	-0.17	1.19	0.19	-0.14	-2.22	0.33	1.51	-1.22
65860	-	-	-	549388	Oc1c(N=Nc2ccc(Sc3ccc(NC(=O)c4ccc(cc4)N=Nc5c(O)c(cc6cc(ccc56)S(=O)(=O)O)S(=O)(=O)O)cc3)cc2)c7ccc(cc7cc1S(=O)(=O)O)S(=O)(=O)O	na	na	na	na	na	-0.64	0.23	-0.91	-1	-2.15	-0.49	0.77	-2.15	-0.23	0.87	-0.35	-0.39	-0.15	0.31	2.07	0.45	1.62	2.43	1.36	0.52	0.8	0.05	0.5	-0.35	1.02	0.99	0.23	na	na	-0.06	0.59	-1.95	-0.26	-0.66	1.18	-0.36	0.91	1.19	-0.51
65921	fluorene, 9-bromo-2,4,7-trichloro-	-	-	111113	Clc1ccc2c(c1)C(Br)c3cc(Cl)cc(Cl)c23	0.31	0.01	-0.86	1.6	-0.86	0.03	-0.86	-0.72	-0.86	0.36	-0.86	-0.86	-0.86	0.93	-0.64	-0.86	-0.86	1.28	na	-0.86	0.94	0.78	-0.16	1.45	1.87	1.61	1.64	-0.06	-0.86	1.12	-0.86	-0.18	1.32	na	-0.86	1.77	-0.86	0.68	1.79	1.77	-0.86	-0.86	1.85	0.38
66020	-	-	-	111160	Clc1ccc2NC(=O)CN=C(c3ccc[nH]3)c2c1	-0.48	-0.48	-0.48	0.25	-0.48	-0.48	-0.48	-0.48	-0.48	-0.48	-0.1	-0.48	-0.48	1.89	1.44	0.61	-0.48	-0.48	0.89	3.21	0.23	-0.48	3.31	-0.48	1.52	-0.48	-0.48	-0.48	-0.48	-0.48	-0.48	-0.42	-0.48	na	-0.48	-0.48	-0.48	1.97	-0.48	1.47	-0.48	3.16	1.12	-0.48
66211	-	-	-	111315	Cc1ccc(cc1)N(CSc2ccc(Cl)cc2)CSc3ccc(Cl)cc3	-0.76	1.48	na	1.73	-1.1	0.42	1.58	0.27	-0.21	-0.14	1.01	-0.5	-0.94	-0.25	-0.69	-0.51	1.18	-0.74	2.13	-0.36	na	1.56	-0.69	0.24	2.48	-1.4	-0.22	-1.44	-0.35	0.08	-1.42	0.56	0.4	na	1.35	1.1	-1.01	-0.05	0.19	-0.78	-1.01	1.02	-0.22	1.26
66214	laurodin	-	-	549420	CCCCCCCCCCCC[n+]1c(C)cc(N)c2ccccc12.CC(=O)[O-]	0.39	0.11	-1.29	-0.48	0.83	-0.44	0.34	na	-0.16	-0.39	0.5	-0.35	-1.28	0.94	-1.4	0.6	0.48	0.59	0.54	1.75	1.06	-0.31	1.04	na	0.71	0.1	0.84	-0.32	-1.34	1.61	0.78	0.73	0.79	na	-1.56	0.65	-1.35	1.8	-0.76	0.8	-1.76	-0.77	0.78	0.1
66230	-	-	-	111330	[O-][N+](=O)c1cccc(c1)C(Br)C(Br)C(=O)c2ccccc2	0.82	0.21	na	0.19	0.1	-0.1	-2.18	-0.02	-0.52	-1.46	0.53	0.29	0.53	1.36	0.4	-0.57	0.49	2.66	1.94	0.16	na	0.13	0.09	0.91	0.72	0.19	0.35	-0.39	0.28	-0.32	0.33	0.34	-0.14	na	-2.56	-2.76	-0.87	0.55	0.38	0.03	-2.66	-0.43	1.01	-0.26
66259	-	-	-	549426	OCC1OC(CC1O)N2C=C(F)C(=O)NC2=O	2.44	-0.68	-0.68	-0.51	-0.68	na	-0.68	0.54	-0.48	0.68	na	na	4.41	0.34	na	-0.36	-0.68	-0.68	2.39	0.52	-0.22	-0.08	-0.68	0.95	0.71	na	-0.68	-0.68	0.17	1.03	-0.68	-0.55	na	-0.68	0.11	-0.68	0.46	na	-0.68	0.24	na	1.57	-0.68	-0.68
66301	-	-	-	111390	NC(=N)N\N=C(\c1ccccc1)/c2ccc(Cl)cc2	1.12	-0.27	0.34	-1.31	-1.95	0.35	0.17	-0.39	-1.82	0.64	0.25	-0.14	-0.26	0.9	0.7	1.34	0.75	1.06	1.07	2.06	1.33	0.76	1.94	1.06	-0.37	-1.36	0.03	-1.95	0.4	0.68	-1.95	-0.56	1.4	na	-0.21	na	-0.84	1.03	-0.81	-0.94	-0.97	0.2	-0.01	0.14
66323	-	-	-	549436	CCCCCCCCCCCCCCCC[N+]1(C)CCOCC1.COS(=O)(=O)[O-]	-0.58	0.48	-0.27	-0.25	-1.43	0.23	0.07	0.01	0.53	1.21	0.9	0.77	0.69	0.26	-0.48	1.41	0.09	-0.13	0.86	0.57	na	0.26	0.58	0.6	0.43	-0.37	0.56	-0.23	-0.4	0.33	-1.19	0.24	-0.01	na	-0.62	-0.94	0.54	2.09	0.38	-0.24	-1.38	-0.07	-0.17	0.62
66366	-	-	-	111437	Brc1ccc(Br)nn1	0.69	0.17	0.12	0.5	0.46	0.13	-1.17	-0.55	-0.73	0.08	0.45	-0.01	0.08	0.44	0.24	-0.58	-2.18	0.3	2.06	0.68	-0.15	0.27	0.17	2.28	0.49	0.23	0.52	-0.29	0.49	0.43	0.25	0.14	0.23	na	-2.23	-1.7	-0.79	0.2	0	0.53	-1.65	-0.46	2.69	0.06
66380	-	-	-	549446	[Cl-].C[N+](C)(C)c1nc(N)nc2c1ncn2C3OC(CO)C(O)C3O	-0.13	-0.13	-0.13	-0.13	-0.13	-0.13	na	-0.13	-0.13	-0.13	-0.13	-0.13	-0.13	-0.13	-0.13	-0.13	-0.13	-0.13	7.42	na	-0.13	-0.13	-0.13	-0.13	-0.13	-0.13	-0.13	-0.13	-0.13	-0.13	-0.13	-0.13	-0.13	-0.13	-0.13	-0.13	-0.13	-0.13	na	-0.13	-0.13	-0.13	-0.13	-0.13
66457	-	-	-	111517	CC1=C(SCc2ccccc2)C(=O)c3ccccc3C1=O	-0.09	-0.38	na	-0.34	2.13	-0.34	-0.46	-0.15	na	-0.01	-0.35	-0.58	-1.03	1.71	-0.49	-1.23	-0.49	-0.6	2.27	1.89	2.19	3.08	2.54	na	-0.41	-0.23	na	-0.43	-0.54	-0.11	-0.28	-0.26	-0.13	-0.06	na	-0.54	-0.39	1.54	na	-0.44	-1.07	-0.73	na	0.16
66543	-	-	-	111591	COC(=O)c1cc(cc(c1Cl)[N+](=O)[O-])[N+](=O)[O-]	0.62	0.4	0.43	-1.34	0.76	-1.54	-2.02	0.6	-1.9	0.63	0.51	0.8	-1.68	1.31	0.48	0.66	-1.41	0.66	0.52	-0.21	0.45	0.12	0.37	-0.03	0.74	0.62	na	-0.07	0.62	0.11	0.86	0.87	0.65	na	-2.09	-1.66	0.26	0.81	-0.08	-2.02	-1.92	-1.57	0.69	0.22
66902	-	-	-	111722	Clc1ncnc(Cl)c1Cl	-0.14	-0.14	-0.14	na	-0.14	-0.14	-0.14	-0.14	-0.14	-0.14	-0.14	-0.14	-0.14	-0.14	-0.14	-0.14	-0.14	-0.14	-0.14	na	-0.14	-0.14	7.21	-0.14	-0.14	-0.14	-0.14	na	-0.14	-0.14	na	-0.14	-0.14	-0.14	-0.14	na	-0.14	-0.14	-0.14	-0.14	-0.14	-0.14	-0.14	-0.14
66914	pyrimidine, 2,4,6-trichloro-5-propyl-	-	-	111730	CCCc1c(Cl)nc(Cl)nc1Cl	-0.36	0.31	-0.77	0.37	-0.4	-0.24	-0.85	-0.61	-0.94	-1.27	-0.19	0.66	-0.99	0.18	0.53	0.82	-0.78	0.84	1.82	0.25	1.27	1.59	0.38	1.26	2.21	1.8	0.64	0.37	0.21	1.34	-0.49	-0.28	0.22	0.65	-0.9	-1.67	-0.56	-0.33	1.9	0.28	-0.78	-0.19	0.07	0.01
66917	-	-	-	111733	Clc1nc(nc(Cl)c1Cl)c2ccccc2	0.44	na	-0.61	na	-0.02	-0.52	-0.73	-0.77	-0.76	-0.48	-0.26	0.01	0.24	0.99	-0.22	0.54	-0.52	1.58	1.78	na	1.23	1.71	1.48	1.55	1.48	1.52	0.92	na	-0.65	-0.12	na	-0.16	-0.16	-0.47	-0.63	na	-0.63	-0.8	0.08	-0.75	-0.29	-0.8	1.75	-0.16
66933	-	-	-	111736	CCN(CC)C(=S)SS(=O)(=O)C	na	na	na	na	na	na	-0.17	-0.25	-0.3	-0.42	-0.13	-0.05	na	-0.36	0.03	-0.12	-0.11	-0.15	na	0.58	4.14	-0.07	na	na	0.02	-0.37	-0.15	-0.13	na	-0.34	-0.28	-0.04	na	na	na	-0.55	-0.16	-0.44	-0.03	-0.2	-0.66	na	4.14	-1.12
67015	mercaptoacetate	-	-	111783	CCCC[Sn]1(CCCC)OC(=O)CS1	na	na	na	na	na	-0.01	-1.33	-0.04	0.38	0.27	0.27	-0.14	-0.19	-0.29	0.14	-0.92	-0.73	0.73	2.38	0.48	2.01	0.18	1.83	0.58	0.15	0.5	-0.33	0.67	0.23	0.13	0.2	0.26	na	na	-2.4	-0.49	-2.04	-0.21	-0.29	0.32	-1.48	-1.33	2.52	-0.22
67025	dypnone guanyl hydrazone hydrochloride	-	-	549536	[Cl-].C\C(=C/C(=N/NC(=N)N)/c1ccccc1)\c2ccccc2	0.62	na	-0.78	na	1.59	0.27	0.38	0.33	-0.97	-1.94	-0.08	2.82	0.83	0.78	-1.18	0.52	-0.66	0.63	1.05	na	-0.92	0.83	-0.51	-1.27	-0.7	-0.65	-0.65	na	-1.44	0.75	na	-0.64	-0.71	-0.47	0.04	na	1.97	-0.17	-0.64	0.53	0.62	-1.3	0.28	0.33
67041	-	-	-	111802	CCCCC\C=C/C\C=C\CCCCCCCCNC(=O)Nc1ccc(cc1)[N+](=O)[O-]	-0.63	0.01	na	-0.83	-0.58	-1.19	1.25	-1.3	0.53	-0.58	1.01	-0.07	-0.13	1.46	0.56	-0.7	0.85	1.13	1.35	-0.42	na	1.09	1.36	0.31	1.08	-0.7	0.86	-1	-1.01	-0.06	-1.27	1.9	0.65	na	-1.2	-0.63	-1.28	1.43	-0.06	1.2	-1.5	-0.53	0.25	-0.75
67090	-	-	-	111843	COc1cc(\C=C\c2ccc3c(Br)cc(Br)c(O)c3n2)ccc1O	0.09	-1.71	0.03	-0.53	-0.3	0.25	0.67	-0.37	-0.55	-0.48	1.08	-1.26	na	1.29	1.54	-0.97	0.17	-0.09	1.73	1.44	1.49	1.14	0.1	1.42	0.6	-1.25	0.04	-1.5	-0.47	0.14	-1.74	-0.03	-0.83	na	0.35	0.17	0.12	-1.21	-1.17	-0.21	-0.38	1.49	-0.4	0.08
67091	-	-	-	549544	Oc1ccc2ccccc2c1\C=C\c3ccc4c(Br)cc(Br)c(O)c4n3	2	-0.05	-1.17	-1.18	-1.25	-0.11	0.31	1.02	-0.29	-1.23	0.2	0.12	-0.35	0.81	2.65	-0.81	-0.03	0.1	1.08	0.79	0.73	1.59	0.37	0.73	1	-1.19	-0.43	-0.6	-1.23	0.59	-0.64	-0.18	-1.12	-0.87	0.16	0.64	-0.54	-1.05	-0.05	-0.19	-0.6	1.51	0.56	1.29
67118	-	-	-	111859	NC(=N)NN=C(c1ccccc1)c2ccccc2	1.03	-0.11	1.49	-0.56	-0.9	-0.94	0.6	na	-1.17	0.27	0.26	1.36	-0.19	0.25	0.39	0.61	0.85	0.2	-0.15	0.48	-0.13	-1.41	0.03	na	-0.74	0.54	0.77	1.14	-0.66	0.51	-1.6	-0.25	3.42	na	0	-0.95	-0.93	1.15	-2.26	-0.73	-0.69	0.25	0.96	-0.12
67209	2-methylthio-1,4-naphthoquinone	-	-	111908	CSC1=CC(=O)c2ccccc2C1=O	0.81	1.07	na	-0.94	2.12	-0.69	-1.2	-0.92	-1.1	-0.94	-0.89	0.68	-1.19	0.92	-0.94	-1.69	-0.44	0.47	2.42	0.74	na	0.86	0.43	0.27	0.79	0.71	0.66	-0.94	-0.89	-0.29	0.66	0.02	0.3	na	-1.61	-1.21	-1.27	1.5	0.83	0.17	-1.31	-1.85	0.66	0.11
67239	Azaribine	-	-	111933	CC(=O)OCC1OC(C(OC(=O)C)C1OC(=O)C)N2N=CC(=O)NC2=O	0.04	0.34	-0.1	na	-1.22	0.76	0.77	-0.41	na	-0.6	1.84	0.26	-0.31	1.85	1.07	0.61	0.26	1.67	2.12	na	2.02	1.71	-1.22	0.76	0.65	-1.22	-1.01	na	-1.22	-0.11	na	-0.23	-0.46	-0.45	0.41	na	-0.18	-1.22	0.05	-0.96	-0.9	1.79	-0.1	-0.05
67477	-	-	-	549602	[Cl-].NC(=N)N\N=C(\c1ccccc1)/c2ccccc2F	2.49	-0.02	0.15	-0.47	-1.48	-0.56	0.31	1.46	-0.29	1.67	0.22	0.42	0.97	0.34	0.56	1.76	1.13	0.14	-0.53	0.06	0.95	-0.6	-0.98	1.54	-0.4	-1	0.69	-1.44	-0.47	1.42	-1.73	-0.37	2.44	na	-0.36	-0.99	-0.42	-1.81	-0.54	-0.46	-1.19	0.37	0.05	0.12
67478	-	-	-	549603	[Cl-].Cc1ccc(cc1)\C(=N/NC(=N)N)\c2ccccc2	0.76	0.39	0.52	-0.45	0.2	-0.67	0.73	0.91	0.18	0.82	0.47	0.8	1.03	0.56	0.46	0.56	0.48	0.29	-0.44	0.64	0.59	-0.61	-0.41	-1.57	-0.21	0.41	0.82	-2.98	-0.05	0.53	-4.12	0.24	1.34	na	0.25	-0.69	-0.38	-1.52	-0.38	-0.14	0.02	0.62	0.44	0.19
67480	-	-	-	549605	[Cl-].Cc1ccc(cc1)C(=NNC(=N)N)c2ccc(C)cc2	0.52	-0.82	0.83	-1.76	-0.89	0.16	1.45	-1.15	-1.79	-0.85	0.79	0.17	-0.42	0.86	-0.47	1.21	1.06	0.85	0.42	1.59	1.36	0.21	0.2	1.42	0.38	0.64	0.46	-0.51	-1.82	0.2	0.67	-0.59	1.67	na	0.61	0	-1.3	-0.53	-1.22	-1.02	0.25	0.96	1.19	0.14
67574	Vincristine	FDA approved	Tu|Tu-frag	112141	CC[C@]1(O)C[C@H]2CN(CCc3c([nH]c4ccccc34)[C@@](C2)(C(=O)OC)c5cc6c(cc5OC)N(C=O)[C@H]7[C@](O)([C@H](OC(=O)C)[C@]8(CC)C=CCN9CC[C@]67[C@H]89)C(=O)OC)C1.OS(=O)(=O)O	0.28	0.3	0.3	-2.55	na	0.15	0.29	0.29	0.21	-0.1	0.29	0.29	0.26	0.2	0.18	0.29	0.25	0.29	0.29	0.21	0.29	0.29	0.29	0.27	0.29	-0.17	0.28	0.28	-1.15	0.3	-0.09	0.29	na	0.3	0.23	-1.47	0.1	0.3	0.29	0.29	0.25	0.29	0.29	0.29
67580	-	-	-	112147	COc1cc(cc(OC)c1OC)C2=CC(=O)c3c(OC)c(OC)c(OC)c(OC)c3O2	-1.56	0.05	0.2	-0.65	1.55	-0.01	0.25	-1.84	-1.4	0.35	-0.34	0.92	0.12	-0.52	-0.04	-0.16	na	-0.85	0.11	1.28	-1.09	0.44	0.37	-1.84	0.38	-0.32	-0.55	0.26	-0.8	1.59	-0.33	0.72	0.2	-0.44	-0.13	-0.65	-0.41	1.95	-0.52	-0.4	-0.97	-0.42	0.89	-0.77
67586	-	-	-	549609	CN(C)[C@H]1[C@@H]2C[C@H]3C(=C(O)[C@]2(O)C(=O)C(=C1O)C(=O)NCNC4=Nc5[nH]nnc5C(=O)N4)C(=O)c6c(O)cccc6[C@@]3(C)O	-1.61	0.58	0.17	-0.45	-0.33	0.49	-0.24	0.71	-1.67	-0.67	0.12	-1.04	-1.5	0.41	-1.33	-1.34	-1.4	0.87	1.22	1.21	0.94	1.1	1.11	1.07	0.69	0.62	0.79	1.47	0.35	0.18	0.37	1.02	0.92	0.99	-1.46	-0.72	0.82	0.43	0.17	-1.23	-1.22	-1.05	-0.97	-0.87
67588	-	-	-	112153	CN(C)[C@H]1[C@@H]2C[C@H]3C(=C(O)[C@]2(O)C(=O)C(=C1O)C(=O)NCc4nc5c(S)ncnc5[nH]4)C(=O)c6c(O)cccc6[C@@]3(C)O	1.18	na	-1.32	-1.32	1.05	na	-1.32	0.67	-1.32	1.1	-1.32	0.64	0.47	0.73	0.41	0.17	0.48	-0.25	1.44	na	1.25	0.48	0.57	1.06	1.33	-1.32	1.42	-1.32	-1.32	-0.48	-1.32	0.81	na	na	-1.32	-1.32	1.25	na	na	0.14	-1.32	-0.32	-1.32	-0.21
67601	-	-	-	112160	Cn1cc(CO)c2ccccc12	0.58	-0.3	0.1	-0.34	-0.53	-0.5	0.26	0.03	-1.17	0.55	0.04	0.42	-1.17	0.58	0.82	0.43	1.28	1.03	-1.17	0.33	1.15	0.05	-1.17	1.12	na	na	0.36	0.19	-0.97	-0.21	-1.17	-0.37	3.31	na	-0.58	-0.26	-0.76	0.27	-0.58	-0.2	-1.04	0.4	0.77	1.78
67603	-	-	-	112162	Cc1[nH]c2ccccc2c1CO	-0.27	-0.09	0.07	-0.11	-0.63	0.54	-0.34	-0.13	-0.96	0.92	-0.27	0.17	-0.27	0.1	-0.12	0.05	1.38	0.11	-0.76	0.06	-0.12	-0.46	-0.53	-0.46	na	na	0.02	0	0	-0.09	-0.41	-0.04	-0.01	na	-0.93	-0.25	-0.58	0.15	-0.49	-0.12	-0.16	-0.02	0.3	na
67714	-	-	-	549640	[Br-].c1ccc(cc1)[P+](C2c3ccccc3c4ccccc24)(c5ccccc5)c6ccccc6	-0.2	-0.44	-0.17	-0.75	-0.58	-0.63	0.3	-0.61	-0.64	-0.38	0.52	0.86	-0.5	2.94	-0.79	2.04	na	-0.84	0.14	1.13	0.14	0.39	0.82	na	0.87	-0.29	-0.88	0.35	-0.79	0.28	-0.25	0.97	2.28	1.65	-0.7	na	0.61	na	0.09	0.13	0.07	0.21	-0.15	0.06
67774	-	-	-	112275	CCOC(=O)C(Cc1c[nH]c2cc(ccc12)[N+](=O)[O-])(NC(=O)C)C(=O)OCC	-0.96	0.53	1.28	1.1	0.82	0.94	1.5	1.01	0.58	1.45	0.85	-0.96	-0.96	-0.17	-0.96	-0.96	-0.96	-0.96	-0.96	na	na	na	na	2.44	-0.71	0.66	-0.89	0.67	-0.96	-0.96	-0.96	-0.68	-0.55	na	-0.96	1.59	0.55	1.47	-0.71	0.59	-0.96	-0.96	-1.03	0.46
67798	-	-	-	112290	CCc1nc(Cl)c(Cl)c(Cl)n1	-0.14	na	-0.14	-0.14	na	-0.14	-0.14	-0.14	-0.14	6.93	-0.14	na	-0.14	na	-0.14	-0.14	-0.14	-0.14	-0.14	-0.14	-0.14	-0.14	-0.14	-0.14	-0.14	-0.14	-0.14	-0.14	-0.14	-0.14	-0.14	-0.14	-0.14	na	-0.14	-0.14	-0.14	na	-0.14	-0.14	-0.14	-0.14	na	-0.14
67799	pyrimidine, 2,4,6-trichloro-5-ethyl-	-	-	112291	CCc1c(Cl)nc(Cl)nc1Cl	0.87	-0.2	-0.84	1.4	-0.15	0.07	-1.26	-0.26	-1.08	-0.86	-0.14	0.73	0.09	0.64	1.14	0.4	-0.83	0.99	1.77	-0.08	1.45	1.54	0.89	1.53	1.53	0.92	1	na	-1.15	0.07	-0.58	-0.46	0.58	-0.04	-1.24	-0.67	-1.27	-0.38	0.67	-0.14	-0.87	-1.2	1.7	-0.46
67817	everfree	-	-	112307	CN1C(=S)SC(N=Nc2ccc(cc2)[N+](=O)[O-])C1=O	-0.61	-1.68	0.63	-0.18	0.5	-0.61	1.21	-0.71	-0.72	0.26	0.23	-0.03	0.27	0.09	0.55	0.1	1.05	0.6	na	2.4	2.51	-0.54	0.55	0.53	0.58	0.25	-0.91	-1.14	-1.49	-0.94	0.1	0.24	0.02	na	-0.53	0.45	-1.22	1.14	-2.3	0.01	1.17	0.37	-0.2	0.93
67925	-	-	-	112382	NC(=N)NN=C1C(=O)c2ccccc2C1=O.OS(=O)(=O)O	-0.27	-0.87	-0.4	-0.86	-1.27	1.25	-0.7	0.2	1.44	-0.53	0.47	-0.99	-0.75	1.28	1.35	0.93	0.75	1.3	1.21	-1.18	na	1.61	0.2	1.09	1.53	1.48	1.28	-1.14	1.28	0.89	-0.82	-0.64	1.31	na	-0.61	-1.04	-0.28	-1.07	-0.79	1.4	-0.97	0.89	-0.98	-0.95
68075	thalicarpin	-	-	112494	COc1cc(C[C@@H]2N(C)CCc3cc(OC)c(OC)cc23)c(Oc4cc5C[C@@H]6N(C)CCc7cc(OC)c(OC)c(c67)c5cc4OC)cc1OC	-0.51	0.02	0.38	0.18	-0.2	-0.18	-0.28	0.13	-0.95	-0.11	0.08	1.06	0.02	0.3	-0.47	1.21	-0.15	-0.41	-0.02	3.37	1.89	0.6	0.5	2.29	0.32	-0.02	2.25	-0.48	0.27	0.73	1.6	-0.46	0.23	0	-0.41	-0.98	-0.5	0.84	-1.01	-0.61	-0.64	-0.32	0.01	-0.51
68088	-	-	-	549708	[Cl-].NC(=N)N\N=C(\c1ccccc1)/c2ccc(F)cc2	0.8	0.03	-0.09	-0.66	na	0.04	0.82	0.97	0.37	0.8	0.49	0.76	0.06	0.59	0.46	0.52	0.65	0.51	0.14	-4.28	0.32	-3.05	-0.07	0.05	-0.18	na	1.08	0.1	0.14	0.83	-3.28	0.75	1.19	na	-0.13	0.22	-0.95	-0.15	-0.79	0.31	-0.02	0.58	0.35	-0.35
68091	vancide pa	-	-	112505	CCCS(=O)(=O)\C=C/S(=O)(=O)CCC	-0.46	-0.89	-1.1	0.62	1.19	-0.79	-0.74	-0.79	-0.87	-0.6	-0.77	1.51	-0.71	0.04	0.73	-0.86	-0.75	1.45	1.99	1.3	1.33	1.38	1.5	1.45	0.21	1.33	0.59	-0.87	-0.63	-0.81	-0.23	-0.76	-0.84	-0.68	-0.93	-0.34	-0.77	1.22	-0.92	-0.69	-0.76	-0.87	1.48	-0.79
68092	vancide pb	-	-	112506	[O-][N+](=O)c1cc(c(Cl)c(Cl)c1Cl)[N+](=O)[O-]	0.26	-0.15	-0.51	-2.25	1.13	-0.17	-2.15	-0.26	-1.01	-0.01	-0.06	1.16	-0.8	2.37	1.19	1.49	-0.25	1.34	1.54	-0.4	0.95	0.77	-0.01	1.11	1.39	-0.14	na	-0.19	-0.12	-0.18	0.08	0.2	-0.16	na	-0.94	-0.75	-0.12	-0.12	-0.37	-0.73	-2.69	-0.45	2.42	0.27
68093	-	-	-	549709	O1=n2ccccc2S[Zn]13O=n4ccccc4S3	na	na	na	na	na	0.11	-1.06	-0.41	-1.14	-0.76	-0.1	0.43	0.6	0.49	0.44	1.18	-0.21	1.22	2.39	1.05	1.53	1.58	1.59	1.23	-0.23	-0.61	-0.14	-0.22	-0.4	-0.12	-0.44	0.29	na	na	-0.25	-0.73	-0.93	-0.89	-1.51	-0.04	-0.74	-0.24	1.44	-0.06
68154	-	-	-	112534	N=C(N\N=C\c1ccccc1)N\N=C\c2ccccc2	0.83	-0.95	0.68	-0.35	0.31	-0.81	0.59	na	-4.49	-0.81	0.2	0.71	-0.35	0.39	0.69	0.9	1.16	0.63	0.18	0.61	0.85	0.43	0.16	na	-0.13	-0.27	0.83	0.75	-0.97	0.84	-0.42	-0.5	1.86	na	0.66	-0.43	-0.82	1.3	-1.2	-0.26	-1.43	0.62	0.15	-0.63
68155	-	-	-	112535	CCOc1ccccc1\C=N\NC(=N)N\N=C\c2ccccc2OCC	1.57	-0.91	0.78	-1.04	-0.54	-0.25	1.09	na	-0.84	0.65	-0.37	0.42	na	-0.25	0.97	0.1	0.56	0.13	-0.22	1.12	2.14	-0.36	-0.09	na	-0.91	na	0.64	1.22	-0.85	0.79	-0.8	1.73	3.35	na	-0.75	-0.88	-1.24	0.17	-1.19	-1.27	-0.89	-0.27	1.83	-0.94
68294	6h-purine-6-thione, 1,7-dihydro-, mercury complex (9ci)	-	-	549732	N1C=NC2=S[Hg]3(S=C4N=CNc5[nH]c[n+]3c45)[n+]6c[nH]c1c26	0.34	-0.71	0.71	-1.34	-0.68	0.38	0.05	0.55	-1.41	0.86	-0.42	-0.78	-0.31	0.7	-0.36	0.04	-0.63	-0.33	0.46	0.75	1.48	0.77	0.21	0.69	1.51	0.46	0.77	0.55	-1.22	-0.51	-0.56	0.67	0.84	0.72	-1.4	-1.6	0.44	1.35	-1.13	-0.45	-0.88	-0.42	0.85	-0.68
68558	-	-	-	112802	Oc1ccccc1\C=N\Nc2ccccc2	0.19	1.98	na	0.41	0.34	-1.18	1.01	0.75	-0.9	-1.3	-0.64	-0.15	0.34	-0.33	0.17	-0.56	0.72	0.48	2.02	1.21	na	1.47	0.21	1.5	1.74	0.27	0.28	-0.87	-0.05	0.3	-1.64	1.65	0.5	na	0.22	-0.85	-1.32	-0.68	0.43	-0.78	-1.31	0.36	0.96	-1.31
68989	-	-	-	113007	CCOC(=O)C(Cc1ccc(cc1)N(CCCl)CCCl)NC(=O)C(Cc2ccccc2)NC=O	-0.55	-0.53	-0.97	-1.03	0.84	0.4	-0.47	0.26	-1.06	na	-0.2	-0.15	-0.23	-0.63	-0.65	-0.58	-1.21	-0.05	1.32	1.05	-0.11	1.82	-0.09	2.48	0.65	0.03	0.2	0.14	na	-0.3	-0.34	0.72	-0.54	-0.42	-1.05	-0.8	-0.59	0.25	na	-0.17	-0.82	-0.67	0	1.76
69049	-	-	-	113066	ClC1=C(N\N=C(/C(=O)c2ccccc2)\c3ccccc3)C=NNC1=O	-0.92	-0.13	na	na	-0.31	na	-0.27	-0.02	-1.8	1.19	-0.23	0.12	-0.24	-0.05	0.73	0.14	0.7	-0.43	-0.48	0.36	-0.12	-0.05	-0.12	na	0.22	-1.1	-0.94	-0.92	-0.9	-0.3	-0.34	0.42	1.88	1.91	0.25	-0.09	-0.89	-0.13	-0.16	-0.01	-0.69	na	0.34	0.21
69187	methoxyelliptione	-	-	113202	COc1ccc2[nH]c3c(C)c4ccncc4c(C)c3c2c1	0.07	-0.5	-1.5	-1.19	-1.21	-0.02	0.45	-0.37	-0.62	-1.05	0.26	0.4	-0.87	1.89	0.38	0.59	0.58	1.39	0.92	-0.43	0.93	1.33	0.23	2.11	0.5	-1.12	-0.46	-1.18	-1.18	-0.89	-1.24	-0.53	-0.21	na	0.09	-0.85	-0.3	-0.46	-0.71	-0.09	0.74	2.14	-0.65	0.26
69294	-	-	-	113247	CC(=O)OC1CCC2(C)C3CCC4(C)C(CC5C6C(CC(=C45)OC(=O)C)C(=O)N(Cc7ccccc7)C6=O)C3CC=C2C1	1.21	-0.49	-0.91	0.89	1.04	-1.2	-0.46	0.91	-0.27	0.34	na	-0.12	-0.53	0.8	1.05	0.77	0.25	-0.61	0.94	0.85	0.64	1.12	1.18	0.86	na	-0.43	-0.07	na	-1.65	1.52	-0.48	0.62	-0.82	na	0.64	na	-1.92	na	-0.12	-0.99	-1.52	0.82	0.01	0.09
69413	-	-	-	113284	COc1ccccc1\C=N\NC(=N)N\N=C\c2ccccc2OC	0.73	-1.49	0.41	-0.7	-0.01	0.2	1.74	0.66	0.32	0.96	-0.47	0.85	-0.52	0.4	0.11	0.26	0.58	0.25	0.41	0.75	0.54	0.29	0.74	1.87	-1.14	0.62	0.73	-0.19	-2.05	0.29	-1.56	0	1.63	na	-0.66	-0.37	0	-0.02	-2.41	-0.13	-0.03	0.35	-0.07	-0.33
69509	ammonium, trimethyl(1-phenyldodecyl)-, p-toluenesulfonate	-	-	549857	CCCCCCCCCCCC(c1ccccc1)[N+](C)(C)C.Cc2ccc(cc2)S(=O)(=O)[O-]	-0.08	-0.23	0.15	0.02	-0.36	0.07	-0.57	na	-0.06	0.16	0.16	0.5	0.39	0.3	-2.45	1.57	1	-0.12	-0.05	1.59	0.72	-0.02	1.11	na	1.19	0.04	-0.02	-0.12	-0.11	0.44	-0.02	-0.06	-0.01	na	-0.09	-0.08	-0.13	0.24	-0.4	0.3	-0.55	0.05	1.58	1.21
69573	-	-	-	113367	C(N1CCC2(CC1)SSC3(CCN(Cc4ccccc4)CC3)SS2)c5ccccc5	-0.36	-0.36	-0.36	-0.36	-0.36	-0.36	-0.36	-0.36	-0.36	-0.36	-0.36	0.49	1.13	-0.36	-0.36	2.11	-0.36	5.16	na	na	-0.36	-0.36	-0.36	-0.01	-0.36	-0.31	-0.36	-0.36	1.64	0.7	0.62	-0.36	-0.36	-0.36	-0.36	3.52	-0.36	-0.36	-0.36	0.08	-0.36	-0.36	1.53	-0.36
69575	-	-	-	113369	O=C1O\C(=N/c2cccc3c(cccc23)\N=C\4/OC(=O)C=C4)\C=C1	0.35	-0.64	-1.13	-0.94	0.33	-0.27	-1.13	1.1	-1.13	-1.13	-1.13	1.03	-1.13	0.75	0.2	0.04	-1.13	1.31	na	na	0.96	3.31	0.85	1.05	0.59	0.9	0.53	-1.13	0.57	-1.13	0.89	0.31	-0.04	0.62	-1.13	1.27	-1.13	0.02	-1.13	-0.21	-1.13	-1.13	1.13	-0.41
69577	-	-	-	113371	CC1=CC(=O)N(C1=O)c2cccc3c(cccc23)N4C(=O)C=C(C)C4=O	0.3	-0.3	-0.94	-0.12	0.83	-0.11	-1.67	0.44	-1.83	-1.33	0	1.44	-0.95	0.96	0.65	0.82	-0.58	1.44	1.75	0.73	0.89	0.76	1.03	1.07	0.98	0.5	0.31	-1.32	-0.28	-0.79	0.3	-0.25	0.51	na	-1.41	-0.81	-1.28	0.9	-1.15	-0.8	-1.96	-1	1.69	0.22
69600	quinoline, 4-(p-methoxystyryl)- (8ci)	-	-	113390	COc1ccc(\C=C\c2ccnc3ccccc23)cc1	-0.17	na	-0.56	na	1.03	-0.15	-0.26	-0.52	-0.4	na	-0.27	-0.25	-0.44	-0.18	-0.33	0.25	-0.23	-0.31	0.24	0.69	0.76	0.08	0.22	-0.83	-0.23	-0.24	-0.28	-0.44	-0.1	-0.08	-0.16	-0.18	-0.27	-0.24	-0.16	0.01	-0.45	1.08	-0.52	0.04	-0.08	-0.6	-0.3	-0.28
69603	quinoline, 4-(2,5-dimethoxystyryl)-	-	-	113393	COc1ccc(OC)c(\C=C\c2ccnc3ccccc23)c1	-1.4	-0.44	0.48	-0.11	-1.82	-0.58	0.15	0.95	-0.33	2.4	0.34	0.54	-0.4	0.27	0.37	0.39	0.29	0.49	0.34	0.83	1.01	-0.23	-0.9	0.78	0.37	0.03	0.35	na	-0.52	0.41	0.01	0.59	1.2	1.33	-0.5	0.1	-0.11	-0.99	-0.25	0.15	-0.55	0.34	0.76	-1
69604	-	-	-	113394	COc1cc(\C=C\c2ccnc3ccccc23)cc(OC)c1OC	-0.59	0.42	-0.23	na	-0.22	-0.08	-1.16	-0.21	-1.4	na	-0.54	0.61	-1.16	0.64	0.24	1.06	-0.02	-0.52	0.48	2.38	na	0.09	-0.19	1	-0.45	0.07	-0.16	-0.21	0.03	0.3	-0.6	0	2.39	2.58	-0.42	-1.22	-0.96	na	-0.55	0.76	-1.07	-0.21	0.46	-0.17
69608	purine-6-thiol, ethyl carbonate	-	-	549870	CCOC(=O)Sc1ncnc2nc[nH]c12	1.18	-0.2	-1.16	-0.91	0.98	-0.21	0.15	0.17	-2.52	1.03	-1.11	-0.21	-0.04	0.19	0.03	-0.03	-0.23	-0.21	1.16	0.55	1.69	0.47	na	1.58	1.6	-1.66	1.48	-0.55	-2.02	-0.52	-0.67	0.58	0.52	na	-1.63	-1.92	0.97	na	-0.31	-0.21	-0.37	-0.5	-0.09	-0.61
69811	mibt	-	-	113437	CN1C(=O)\C(=N/NC(=S)N)\c2ccccc12	1.57	-0.78	1.36	-0.78	0.43	-0.1	1.14	-0.78	-0.78	1.72	0.34	-0.71	-0.78	0.53	0.4	-0.78	-0.6	0.11	-0.08	0.65	-0.71	-0.78	-0.78	-0.63	0.01	na	-0.72	-0.78	-0.78	0.64	-0.29	-0.78	-0.78	na	-0.09	4.95	0.83	-0.6	-0.78	-0.78	na	0.81	0.43	na
69830	-	-	-	113453	CCOC(=O)C(Cc1ccc(cc1)N(CCCl)CCCl)NC(=O)C(CC(C)C)NC(=O)C	0.46	-0.57	-0.81	-1.81	0.55	0.02	-0.63	0.02	-1.12	-0.55	-0.22	-0.11	-0.48	0.05	-0.67	-0.13	-1.34	0.03	1.59	1.27	-0.08	1.27	-0.55	3.4	1.3	0.24	0.66	-0.83	-0.36	-0.78	-0.4	0.52	-0.23	na	-0.43	-1.62	-0.16	0.41	-1.17	0.49	-2.45	2.63	-0.01	-0.31
69852	spermine hydrochloride	-	-	549886	[Cl-].NCCCNCCCCNCCCN	1.1	-0.52	-0.02	-0.08	1.54	-0.61	-1.08	0.35	-1.08	-0.97	-0.5	0.75	-0.59	1.12	1.12	0.27	-1.08	0.91	0.63	0.85	1.21	0.85	2.04	0.92	0.48	-0.92	0.31	-1.08	0.05	-0.71	-0.89	-0.97	-0.59	-0.15	-1.08	-0.03	-1.08	1.34	-1.08	-0.81	-1.08	-1.08	2.26	0.16
69856	zinostatin	-	-	113460	-	-0.16	na	na	na	na	-0.16	-0.16	-0.16	-0.16	-0.16	-0.16	na	-0.16	na	-0.16	na	-0.16	na	-0.16	na	-0.16	na	-0.16	na	na	-0.16	na	-0.16	-0.16	-0.16	-0.16	-0.16	na	na	na	-0.16	5.92	-0.16	-0.16	-0.16	-0.16	-0.16	-0.16	-0.16
69911	-	-	-	113501	CC(C)c1cc(c(C)cc1O)S(=O)(=O)O.NC(=N)N\N=C\c2occc2	0.47	0.71	0.87	-2.72	-1.33	-1	0.75	0.35	-0.28	0.91	0.28	0.82	1	0.35	0.21	0.3	0.13	0.1	na	0.92	0.48	0.46	0.6	2.2	-0.11	-1.59	0.64	-0.86	-0.45	-0.01	-1.78	-0.56	1.44	na	0.24	-0.71	-0.62	1.57	-2.64	-0.09	na	0.33	0.45	-0.53
69917	-	-	-	113506	Cc1ccc(\C=C\C(=N\NC(=N)N)\c2ccccc2)cc1	3.07	0.8	0.95	na	-0.83	-0.76	-0.19	-0.05	-0.79	0.48	-0.26	0.81	-0.26	-0.23	-0.04	0.1	-0.18	0.14	0.24	0.28	1.93	-0.21	0.27	1.92	-0.35	-0.61	0.82	-0.04	-0.68	0.8	-0.17	0.02	3.2	na	-0.45	-2.33	-0.5	0.31	-0.25	-0.05	-1.65	-0.25	0.7	-1.52
69945	phosphoramide mustard cyclohexylamine salt	-	-	113526	NC1CCCCC1.NP(=O)(O)N(CCCl)CCCl	0.33	-0.48	-0.48	-0.48	-0.48	-0.2	0.07	na	-0.24	-0.48	-0.24	-0.48	-0.37	-0.48	-0.48	-0.48	-0.48	0.14	1.11	1.09	-0.48	3.51	-0.48	4.15	0.05	-0.48	0.15	-0.48	-0.48	-0.48	-0.47	-0.07	-0.48	-0.48	-0.39	-0.48	0.1	-0.47	-0.37	0.34	-0.48	2.66	-0.1	-0.48
70092	-	-	-	301151	Cl[Pd]12(\S=C\3/N=CNc4[nH]cnc34)(S=C5N=CNc6[nH]c[n+]1c56)S=C7N=CNc8[nH]c[n+]2c78	na	0.1	0.55	-0.48	-1.88	0.19	0.28	0.62	-1.81	-0.14	-0.85	-0.04	0.31	0.5	-0.01	0.2	-0.04	-0.04	0.82	0.15	0.94	0.38	0.22	0.45	1.84	-0.14	1.76	-0.01	-0.79	-0.19	-0.11	0.85	1.17	1.36	-1.29	-1.93	0.69	1.3	-1.68	0.15	-0.97	-0.52	0.56	-0.52
70194	-	-	-	113723	CC(C)C12CCC3(CCC4C(C)(CCCC4(C)C(=O)O)C3C1)C(CN)C2	0.15	-0.81	-0.9	-0.22	-0.72	-0.71	-0.62	0.21	-0.24	-1.38	0.06	0.87	0.81	0.89	0.04	0.48	-0.12	-0.1	6.2	na	na	na	0.74	0.33	0.79	-0.44	0.11	-0.37	-0.26	0.24	-0.28	0.02	-0.19	0.2	0.12	0.03	-1.14	-0.73	-0.06	0.35	-0.54	0.59	0.45	-0.67
70555	-	-	-	113915	NC1=CC(=O)N(Cc2ccccc2)C(=N)N1Cc3ccccc3	-0.12	-2.33	3.59	0.08	-0.66	1.6	-0.17	0.32	-1.2	-0.45	-0.41	-0.76	-1	0.06	-0.58	-0.71	-0.97	-0.22	1.06	0.13	-0.72	1.11	-0.53	0.09	-0.31	-0.33	-0.97	-0.3	-0.57	0.12	-0.48	-0.56	-0.48	na	1.07	0.37	0.79	0.9	-0.89	1.09	-0.44	1.32	3.31	-0.66
70568	-	-	-	549989	[Cl-].C(C(Cc1ccccc1)C2=NCCCN2)c3ccccc3	0.26	-0.38	0.05	0.17	-3.1	-0.34	0.37	0.35	0.29	-0.96	0.34	0.29	0.49	0.2	0.31	0.3	0.4	0.1	0.47	0.89	0.06	0.26	0.23	0.17	0.2	na	0.44	0.72	-0.65	0.67	-2.18	0	1.06	na	0.32	-0.78	-0.21	-0.11	0.82	0.3	-4.94	0.35	1.47	0
70660	-	-	-	113976	CCN(CC)c1ccc(cc1)C(=O)c2ccc(cc2)N(CC)CC	0.44	-0.83	1.09	0	-0.24	-0.13	0.84	0.37	-1.71	0.36	0.18	0.23	-0.88	0.33	0.45	0.6	0.63	0.7	0.53	0.72	1.47	-0.25	0.14	1.58	-0.04	0.63	0.01	0.23	-4.17	0.53	0.27	0.4	2	na	-0.07	-0.85	-0.39	-0.15	-1.65	-0.23	-0.92	0.54	0.89	0
70811	-	-	-	114014	COc1ccc(cc1)N=Nc2c(O)ccc3ccccc23	na	0.25	1.19	0.12	na	0.75	1.02	na	na	0.74	0.78	-1.42	na	-1.42	-0.77	0.69	1.09	-1.24	-1.42	-1.42	na	-1.42	na	0.86	-0.57	0.92	0.18	-0.19	-1.42	na	-1.42	0.8	-1.42	-1.42	0.63	0.9	0.94	0.52	0.64	-0.09	-1.42	na	0.33	2.04
70845	nogalamycin	-	-	114031	COC1C(C)OC(O[C@H]2C[C@](C)(O)[C@H](C(=O)OC)c3cc4C(=O)c5c6O[C@H]7O[C@](C)([C@H](O)[C@H]([C@@H]7O)N(C)C)c6cc(O)c5C(=O)c4c(O)c23)C(OC)C1(C)OC	-0.05	0.1	0.52	0.56	0.16	0.42	-0.07	0.36	0.56	0.51	0.32	0.46	0.14	1.12	-2.64	0.27	0.43	0.64	0.12	0.01	0.63	-0.07	1.03	1.62	1.08	0.56	-0.71	0.77	0.41	0.34	-0.14	0.72	-0.79	-0.48	-0.11	-1.44	-0.55	0.37	0.64	0.28	-0.22	0.7	0.7	0.23
70874	nsc 70874	-	-	114052	CCCCN(C)N=Nc1[nH]cnc1C(=O)N	-0.32	na	na	na	na	-0.32	-0.32	-0.32	-0.32	-0.32	-0.32	na	-0.25	na	-0.32	na	-0.32	na	0.23	na	-0.32	na	-0.32	na	na	-0.14	na	-0.06	-0.32	-0.32	0.08	0.05	na	na	na	-0.32	5.73	0.16	-0.32	-0.32	-0.32	-0.32	-0.32	0.01
70929	hedamycin	-	-	114100	CC1OC(CC(C1O)N(C)C)c2cc(C3CC(C)(C(O)C(C)O3)N(C)C)c(O)c4C(=O)c5c6OC(=CC(=O)c6c(C)cc5C(=O)c24)C7(C)OC7C8OC8C	1.36	-0.73	-0.65	1.53	-1.1	1.17	0.96	-0.72	-0.9	-0.37	0.94	0.03	0.35	1.55	-0.3	-1.19	-0.02	0.71	na	-1	0.28	0.36	-0.54	0.96	0.93	-0.19	0.75	0.45	0.12	-0.48	-0.91	-0.7	0.53	na	0.69	-1.35	0.15	-0.75	-0.41	1.17	-1.1	1.82	0.1	-0.1
70931	celastrol	-	-	114102	CC1=C(O)C(=O)C=C2C1=CC=C3[C@@]2(C)CC[C@@]4(C)[C@@H]5C[C@@](C)(CC[C@]5(C)CC[C@]34C)C(=O)O	-0.79	0.53	-0.19	1.01	0.54	-0.23	-1.6	-0.74	-0.69	-1.09	0.19	0.74	0.15	0.48	1.1	0.08	-1.46	0.57	1.22	0.71	0.59	1.03	0.95	1.22	0.65	-0.04	-0.23	-1.16	0.73	-0.62	0.33	0.4	0.03	0.43	-2.31	-0.25	-1.79	1.21	-1.42	-0.35	-2.51	-1.35	0.88	0.67
70933	Cycliramine Maleate	-	-	114103	CN1CCC(=C(c2ccc(Cl)cc2)c3ccccn3)CC1.OC(=O)\C=C/C(=O)O	-0.64	1.06	0.64	-0.28	-0.64	-0.64	0.93	-0.38	-0.64	1.24	-0.64	1.2	-0.64	0.01	-0.64	-0.26	-0.64	-0.64	4.38	0.21	-0.17	-0.64	-0.64	-0.64	0.27	0.79	2.01	-0.64	-0.4	0.45	1.82	1.12	0.8	na	-0.64	-0.64	-0.64	2.23	-0.48	-0.64	-0.64	-0.64	-0.57	-0.26
71090	propiolic acid, (p-nitrophenyl)-, methyl ester	-	-	114207	COC(=O)C#Cc1ccc(cc1)[N+](=O)[O-]	-0.24	-0.08	-0.34	0.51	0.39	-1.48	-1.4	0.31	-0.24	-0.6	0.08	0.03	0.12	1.19	1.92	0.19	0.11	0.31	2.13	0.35	-0.64	1.4	1.9	2.22	0.67	-0.26	0.17	-0.76	0	-0.49	-0.37	-0.66	-0.08	-0.31	-0.57	0.12	0.04	-0.07	-0.22	0.33	-0.83	-3.06	0.14	0.05
71097	-	-	-	114213	Oc1ccc(Cl)cc1C(=O)\C=C\c2ccc3ccccc3n2	0.01	0.28	-1.09	0.36	0.69	-0.75	-0.54	-0.11	-0.53	-0.01	1.25	0.15	-0.97	0.79	1.18	0.53	-0.35	1.52	1.32	0.81	0.76	0.88	1.33	1.16	1	-0.34	0.34	-0.7	-1.26	-0.86	-1.58	-0.17	0.69	na	-2.62	-0.89	0	1.53	-0.44	0.12	-2.36	-1.07	0.98	0.27
71261	Beta-Thioguanine Deoxyriboside	-	Ds	114296	NC1=NC(=S)c2ncn(C3CC(O)C(CO)O3)c2N1	0.67	0.01	-2.11	-0.48	-2.45	0.06	0.39	0.25	-3.2	-0.88	-1.04	-0.23	-0.04	0.7	0.09	0.01	-0.22	-0.06	1.19	0.02	0.82	0.65	1.06	1.38	1.1	-0.12	0.68	0.04	-1.91	-0.95	-0.47	0.95	0.41	0.35	-0.9	0.32	0.59	0.3	-2.13	-0.04	-1.15	0.56	0.05	-0.95
71300	-	-	-	114324	COc1ccc(OC)c(c1)C2=CC(=O)c3c(OC)c(OC)c(OC)c(OC)c3O2	0.99	-0.98	-0.85	-0.61	4.7	-0.77	0.49	-1.02	-0.68	-1.27	-0.31	0.67	-0.32	-0.25	0.25	-0.63	na	-0.6	1.15	1.04	0.16	1.82	0.23	2.64	-0.11	-0.01	-0.77	0.37	-0.97	1.29	-0.78	0	-0.28	-0.76	-0.32	-0.6	-0.25	1.41	-0.15	-0.42	-0.75	-0.09	0.37	-0.41
71302	-	-	-	114326	COc1cc(OC)cc(c1)C2=CC(=O)c3c(OC)c(OC)c(OC)c(OC)c3O2	-1.47	-1.35	0.01	-0.63	0.65	-0.02	0.47	-1.9	-0.51	0.73	-0.15	1.12	-0.14	-0.12	-0.24	0.05	na	-0.37	0.69	2.66	0.67	0.9	1.06	-2.32	-0.36	-0.14	-0.45	0.93	-0.6	0.75	-0.55	-0.15	-0.21	-0.64	-0.26	0.01	-0.2	1.07	-0.16	-1.09	-0.98	0.03	0.62	-0.17
71381	(1,3,2-dithiarsolan-2-ylthio)acetic acid	-	-	114361	OC(=O)CS[As]1SCCS1	-0.27	-1.17	0.29	-0.59	-1.22	0.72	0.14	0.66	-0.83	0.56	0	-1.22	-0.29	3.12	-0.13	0.01	0.84	-1.15	-0.26	-0.15	-0.07	0.37	0.11	0.69	2.9	0.15	-0.28	0.74	-0.92	-0.1	-1.09	-0.49	0.55	0.27	0.16	0.39	0.36	-1.22	0.09	-0.47	2.83	0.09	0.42	0.02
71423	Megestrol acetate	FDA approved	Ho|PGR	114395	CC(=O)O[C@@]1(CC[C@H]2[C@@H]3C=C(C)C4=CC(=O)CC[C@]4(C)[C@H]3CC[C@]12C)C(=O)C	-0.61	-0.61	0.75	0.57	-0.61	-0.41	-0.12	0.7	-0.11	0.78	0.73	-0.61	-0.61	1.96	-0.61	-0.61	-0.61	-0.61	-0.61	2.83	0.77	-0.07	5.17	-0.61	-0.61	0.2	-0.19	-0.61	-0.61	0.34	-0.61	-0.61	-0.61	na	-0.61	1.36	na	0.96	-0.61	-0.61	-0.61	-0.61	0.24	-0.61
71426	-	-	-	114398	OCC1OC(O)C(\N=C\c2ccc3OCOc3c2)C(O)C1O	na	na	-0.26	-0.26	-0.26	-0.26	-0.26	-0.26	-0.26	-0.26	na	-0.26	-0.26	-0.26	-0.26	-0.26	-0.26	-0.26	3.91	na	3.91	na	-0.26	-0.26	-0.26	-0.26	-0.26	na	-0.26	-0.26	-0.26	na	-0.26	-0.26	-0.26	0.13	-0.26	-0.26	-0.26	-0.26	-0.26	-0.26	-0.26	-0.26
71536	eulan nk	-	-	550165	[Cl-].Clc1ccc(C[P+](c2ccccc2)(c3ccccc3)c4ccccc4)cc1Cl	na	na	na	na	na	-0.04	-1.85	-0.52	-0.03	0.9	1.03	1.11	0.38	0.76	-2.64	0.78	0.24	0.11	0.04	1.75	-0.49	na	na	0.29	1.1	0.34	0.3	0.6	-0.24	1.25	0.6	1.17	na	na	-0.56	na	-1.66	1.04	0.18	0.29	na	0.46	0.8	0.36
71669	-	-	-	550176	Nc1nc(N)c(c(Cc2cccc(c2)C(F)(F)F)n1)c3cccc(c3)C(F)(F)F	-0.12	-1.36	-1.23	-0.93	-1.13	-0.33	0.93	-0.08	-0.37	-0.99	-1.54	-0.45	0.24	1.71	0.91	1.11	-0.27	-0.59	-0.53	0.45	2.04	0.16	-0.53	1.11	1.01	-1.1	1.07	-0.82	-1.03	0.28	0.13	1.61	0.33	1.63	1.73	-0.44	-0.36	-1.09	-0.92	0.61	0.06	1.77	-0.05	0.7
71677	7h-benzo[c]phenothiazine, 7-chloroacetyl-	-	-	114614	ClCC(=O)N1c2ccccc2Sc3c1ccc4ccccc34	0.07	0.35	-0.68	1.07	0.28	0.51	0.16	0.36	-0.76	0.11	0.7	0.52	0.4	0.9	0.48	-0.45	-1.3	0.7	2	-0.22	-0.18	0.09	-0.23	0.14	1.29	-0.06	0.68	-2.82	-0.18	0.64	0.24	0.36	0.14	na	-1.92	-2.33	-0.33	1.4	0.26	0.27	-2.9	0.34	0.61	na
71717	-	-	-	114643	CCCC\C(=N/NC(=N)N)\c1ccc(F)cc1	2.23	-1.08	-0.02	-0.34	0.15	-1.13	0.01	0.05	0.13	0.31	0.32	0.8	0.05	-0.35	0.23	0.41	0.03	na	0.41	0.37	3.04	-0.27	0.11	3	1.29	-0.63	0.33	-0.13	-0.66	1.1	-0.73	-0.17	3.39	na	-0.83	-0.77	-0.49	0.49	0.04	-0.27	-1.23	-0.53	-0.48	-0.97
71795	ellipticine	-	T2	114695	Cc1c2ccncc2c(C)c3c4ccccc4[nH]c13	1.11	-0.72	-0.27	-1.08	-0.56	0.21	0.26	-0.76	-0.01	-1.03	0.69	0.66	-0.04	1.12	0.75	0.94	0.58	1.1	1.06	-0.84	0.94	0.91	0.41	na	0.36	-1.26	-0.66	-1.16	-1.05	-0.16	-1.51	-1.3	0.16	na	-0.18	-0.06	0.04	-1.14	-1.13	-0.47	1.06	2.6	-0.24	0.64
71850	-	-	-	114731	FC1=CN(C2CC(OC(=O)c3ccccc3)C(CSC(=O)c4ccccc4)O2)C(=O)NC1=O	na	na	na	na	na	0.47	-0.1	-0.26	-1.26	1.02	1.22	0.16	3.84	-0.16	-0.13	1.19	0.32	0.08	-0.3	0.64	-1.07	0.45	0.72	na	-0.94	0.22	0.27	-0.84	-0.82	na	0.19	-0.26	na	na	0.19	-0.07	-0.96	0.69	0.05	0.4	na	-0.2	1.02	-1.14
71851	A-TGdR	-	Ds	114732	NC1=NC(=S)c2ncn(C3CC(O)C(CO)O3)c2N1	0.41	-0.44	-1.16	-0.98	0.97	-0.45	0.51	-0.18	-2.19	-1.08	-0.51	0.02	0.21	0.39	0.17	0.05	-0.16	-0.43	1.65	-0.25	0.63	0.9	1.29	1.56	1.79	-0.25	0.61	-0.26	-2.69	-0.69	-0.65	1	0.18	-0.14	-0.42	-0.65	0.41	-0.11	-1.51	-0.2	-0.49	0.49	0.22	-0.2
71935	duramycin	-	-	114798	O=C1C2N(CCC2)C(=O)CNC(=O)C(Cc2ccccc2)NC(=O)C2CNCCCCC(C(=O)O)NC(=O)C3C(C)SCC(C(=O)NC(C(=O)NC(C(=O)NC4C(=O)NC(CSC(C(C(=O)NC(C(=O)NC(C(C)C)C(=O)NC(C(=O)NC(C(C(=O)O)O)C(=O)NCC(=O)NC(C(=O)N3)CC(=O)N)CSC4)Cc3ccccc3)NC(=O)C(Cc3ccccc3)N1)C)C(=O)N2)CCC(=O)N)CCCCN)N	0.83	-0.04	-0.78	-0.06	-0.05	-2.55	0.09	-0.46	0	0.27	0.73	0.12	-0.54	0.3	-0.03	1.28	0.7	0.81	5.65	-0.14	1.66	0.16	-0.19	-0.04	0.02	-0.25	0.12	-0.63	-1.2	-0.21	-1.18	-0.24	0.15	-0.02	-0.21	-0.12	-0.61	-0.8	-0.63	0.42	0.27	1.06	-0.37	-0.09
71948	thioflavine s	-	-	550242	CN(C)c1ccc(cc1)c2sc3cc(ccc3[n+]2C)c4sc5cc(ccc5[n+]4C)c6sc7c(c(C)ccc7[n+]6C)S(=O)(=O)O.CN(C)c8ccc(cc8)c9sc%10cc(ccc%10[n+]9C)c%11sc%12c(c(C)ccc%12[n+]%11C)S(=O)(=O)O	-0.47	1.27	-0.1	0.88	-0.3	-0.47	-0.47	-0.47	-0.47	-0.47	-0.47	-0.47	-0.47	-0.47	0	-0.47	-0.11	-0.47	2.18	0.26	0.72	0.28	-0.22	4.83	-0.47	na	-0.47	-0.47	-0.47	-0.47	-0.47	-0.47	-0.47	-0.47	-0.47	-0.16	na	-0.47	na	-0.47	-0.47	2.18	0.9	2.2
72055	sulfonium, dodecyldimethyl- iodide	-	-	550262	[I-].CCCCCCCCCCCC[S+](C)C	-0.71	4.82	na	0.36	1.6	-0.39	-0.34	-0.36	-0.02	0.84	0.07	1.33	0.32	-0.42	-1.62	0.43	0.68	-0.57	1.29	1.11	0.43	0.04	0.59	-0.83	0.45	-0.6	-0.38	-0.18	-0.74	0.63	-0.03	-0.39	-0.01	0.85	-0.95	-0.33	-0.1	1.07	0.8	0.03	-0.99	-1.05	0.28	0.83
72115	tetrahydroalstonine	-	-	114926	COC(=O)C1=COC(C)C2CN3CCc4c([nH]c5ccccc45)C3CC12	-0.56	0.25	-0.15	-0.29	0.73	-1.58	-0.46	0.14	-2.45	na	-0.04	0.55	0.3	0.46	-0.43	1.09	0.59	0.11	0.35	0.63	na	1.54	0.98	1.26	0.52	1.01	-0.91	0.37	0.79	0.13	-0.68	-0.02	-1.51	-0.53	-0.87	0.59	-1.62	0.54	3.78	-0.66	-1.3	0.01	0.08	0.17
72151	-	-	-	114951	CS(=O)(=O)OCCN(CCOS(=O)(=O)C)c1ccc(\C=N\c2ccc3OC(=O)C=Cc3c2)cc1	0.01	-1.49	-1.37	-0.71	-0.27	-0.18	0.89	0	-0.58	0.4	-0.6	0.37	0.55	-1.7	-0.46	-0.26	-0.57	-0.92	0.95	0.52	-1.35	1.78	-0.42	1.59	-0.42	-0.76	0.17	-0.96	-0.83	-0.43	-0.39	0.56	-0.74	-0.74	0.06	-0.49	0.45	-0.94	0.1	0.55	-1.02	3.05	1.94	-0.7
72234	plicatic acid	-	-	114999	COc1cc2C(O)C(CO)C(O)(C(c3cc(O)c(O)c(OC)c3)c2cc1O)C(=O)O	1.54	0.67	-0.49	-0.49	-0.49	-0.49	-0.49	-0.49	-0.49	-0.49	-0.49	-0.49	-0.49	1.72	-0.49	-0.49	-0.49	1.26	4.24	na	0.49	1.58	-0.49	0.04	1.74	-0.49	-0.49	-0.49	-0.49	-0.49	-0.49	-0.49	1.77	1.85	-0.49	1.55	-0.49	-0.49	-0.49	-0.49	-0.49	-0.49	-0.49	-0.49
72254	-	-	-	115009	C[C@]12CC[C@H]3[C@@H](CCC4=CC(=O)CC[C@H]34)[C@@H]1CC[C@@H]2OC5(O)C(=O)c6ccccc6C5=O	0.25	-0.96	1.42	-0.65	0.04	0.13	-1.12	0.19	-1.12	-0.46	-0.29	0.52	-1.12	1.12	0.01	0.09	-1.12	-0.07	0.22	na	0.09	0.15	0.43	0.08	0.02	0.13	-0.18	-0.8	-1.12	0.77	0.34	1.37	0.18	0.89	-1.12	5.43	0.04	-1.12	-1.12	0.39	-0.81	-0.65	0.92	-0.7
72274	sp i	-	-	115028	CCNNC(=O)[C@H]1[C@H](CO)[C@@H](O)c2cc3OCOc3cc2[C@H]1c4cc(OC)c(OC)c(OC)c4	0.38	0.33	0.35	0.28	-3.58	-0.53	0.46	0.49	0.22	0.24	0.46	0.6	0.36	0.39	0.31	0.4	0.33	0.34	0.45	0.54	0.37	0.28	0.27	0.45	0.38	-2.45	0.47	0.01	0.05	0.68	-1.4	0.31	0.67	na	0.35	0.15	0.07	0.23	0.48	0.36	-2.4	0.42	0.54	0.04
72533	-	-	-	550328	[Cl-].NC(=N)N\N=C\c1ccc(O)c(c1)C(=O)O	-0.17	-0.17	-0.17	-0.17	-0.17	-0.17	-0.17	-0.17	-0.17	7.04	-0.17	-0.17	-0.17	-0.17	-0.17	2.2	-0.17	-0.17	-0.17	na	-0.17	-0.17	-0.17	-0.17	-0.17	-0.15	-0.17	-0.17	-0.17	-0.17	-0.17	-0.17	-0.17	-0.17	-0.17	na	-0.17	-0.17	-0.17	-0.17	-0.17	-0.17	-0.17	-0.17
72564	isophthalanide, 2-amino-4',4''-di-2-imidazolin-2-yl- (8ci)	-	-	115214	Nc1c(cccc1C(=O)Nc2ccc(cc2)C3=NCCN3)C(=O)Nc4ccc(cc4)C5=NCCN5	-0.22	na	na	na	na	-0.22	-0.22	-0.22	-0.22	-0.22	0.19	na	0.21	na	-0.22	na	-0.22	na	-0.22	na	-0.22	na	-0.22	na	na	-0.22	na	-0.22	-0.22	-0.22	-0.22	-0.22	na	na	na	na	5.77	-0.22	-0.22	-0.22	-0.22	-0.22	0.34	-0.22
72862	colubrine, beta	-	-	115361	COc1ccc2N3[C@H]4[C@@H]5[C@H](CC3=O)OCC=C6CN7CC[C@]4([C@@H]7C[C@H]56)c2c1	-0.35	-0.35	0.85	-0.35	-0.35	-0.35	0.05	-0.35	-0.35	na	-0.35	-0.17	-0.35	-0.35	-0.35	0.74	-0.35	-0.35	-0.21	1.54	na	1.51	-0.35	1.07	-0.35	-0.23	-0.35	-0.35	-0.11	-0.35	-0.35	-0.35	-0.35	-0.35	-0.35	0.55	-0.35	-0.3	6.62	-0.35	-0.35	-0.35	0.01	0.81
72881	-	-	-	115371	Oc1ccc2ccccc2c1\C=N\NC(=O)C3CC3	0.5	-0.45	-1.45	-0.14	0.06	0.28	1	0.17	-1.11	-0.31	1.12	-0.94	-0.78	0.64	1.74	-1.12	-0.21	-0.29	2.13	1.47	0.42	0.59	-0.52	0.86	1.28	-0.49	0.38	-1.57	-1.5	0.37	0.39	0.56	-0.98	na	-0.39	0.69	0.21	-1.42	-1.12	-0.17	0.48	0.66	-0.13	na
72914	-	-	-	115384	COC(=O)C1C2CCC(C(C(=O)OC)C1=O)N2C.OC(=O)C(=O)O	0.02	-0.13	-0.41	3.84	0.11	-1	-1.03	0.02	-1.03	-0.03	-0.47	-1.03	-1.03	0.45	2.81	-0.02	-1.03	-0.06	0.74	0.52	0.07	1.28	-0.02	0.06	-0.03	0.51	0.13	0.52	0	-1.03	-0.85	-0.16	0.31	0.35	-1.03	-1.03	-0.06	0.73	-0.06	3.93	-1.03	-0.33	-1.03	0.39
72917	brucine, dihydro-	-	-	115386	COc1cc2N3C4C5C(CC3=O)OCCC6CN7CCC4(C7CC56)c2cc1OC	-0.2	-0.2	-0.2	-0.2	-0.2	-0.2	-0.2	-0.2	-0.2	na	-0.2	-0.2	-0.2	-0.2	-0.2	-0.2	-0.2	-0.2	0.66	-0.2	na	5.48	-0.2	4.93	-0.2	-0.2	-0.2	-0.2	-0.2	-0.2	-0.2	-0.2	-0.2	-0.2	-0.2	-0.2	-0.2	-0.2	-0.2	-0.2	-0.2	-0.2	-0.2	-0.2
72939	-	-	-	550402	CN1CCCC1c2cccnc2.OC(=O)c3ccccc3O.O=C4[O-][Mn+2]56([OH+]c7ccccc7C(=O)[O-]5)([OH+]c8ccccc8C(=O)[O-]6)[OH+]c9ccccc49	0.49	-0.46	4.59	0.8	-0.46	1.58	-0.46	na	-0.46	-0.46	-0.46	-0.46	na	-0.46	-0.46	-0.46	-0.46	0.71	1.52	-0.46	-0.46	1.73	-0.35	0.6	-0.46	1.89	-0.46	-0.46	-0.46	-0.46	0.87	-0.46	-0.46	-0.46	-0.46	-0.46	-0.46	-0.46	-0.46	-0.46	-0.46	na	2.42	-0.42
72942	noformicin	-	-	115398	NC(=N)CCNC(=O)C1CCC(=N1)N.OS(=O)(=O)O	-0.81	-0.38	0.9	-1.14	1.72	0.4	-0.32	0.67	0.91	0.42	0.25	1.17	1.7	-0.18	-0.83	1.03	0.52	-0.45	-0.53	-2.1	-0.26	-0.14	-1.32	-0.58	-0.04	0.73	-0.82	-1.17	-0.32	0.65	-0.12	-0.34	-1.4	-0.79	0.6	0.29	1.13	-2.16	0.06	0.96	0.42	0.83	-0.81	0.2
72961	8-azadenosine	-	-	115409	Nc1ncnc2c1nnn2C3OC(CO)C(O)C3O	0.13	0.22	-0.73	-0.85	0.09	-0.64	-0.83	-0.86	-1.05	-0.81	-0.73	0.06	0.04	0.67	0.26	-0.7	-0.06	0.86	-0.25	2.48	1.06	-0.64	0.39	2.53	0.56	0.04	0.1	1.26	-1.41	-0.84	-1.16	-0.57	0.04	na	-0.22	-1.81	-0.59	-0.33	-0.89	-0.79	-0.23	1.14	0.36	0.84
73013	4-aminopiazthiole	-	-	115446	Nc1cccc2nsnc12	-0.36	-0.53	-0.53	-0.53	0.35	-0.33	-0.37	-0.53	-0.53	0.11	-0.53	0.91	-0.31	-0.53	-0.25	-0.53	1.23	-0.53	1.91	3.49	1.51	1.73	1.45	3.01	0.12	-0.53	-0.3	-0.53	-0.53	0.7	-0.53	0.33	0.84	0.25	-0.53	-0.44	-0.53	-0.53	-0.53	-0.53	-0.53	-0.3	2.37	-0.53
73019	-	-	-	115449	ClCCN(CCCl)c1ccc(C=O)c(Cl)c1	1.3	-0.75	-1.09	-0.84	1.05	-0.71	1.52	-0.64	-0.74	-0.59	0.02	0.16	-0.11	0.55	-0.68	-0.47	-0.87	-0.42	0.1	-0.63	-0.53	-0.68	-0.29	-0.96	-0.51	-0.64	-1.04	-0.69	-0.74	-0.19	1.59	1.57	-0.84	na	0.51	-0.66	0.4	na	2.81	0.08	-1.32	2.09	-1	1.09
73048	-	-	-	115469	N=C1Cc2ccccc2c3ccccc3C1C#N	0.48	-0.83	0.05	-0.78	-0.03	-0.58	1.6	0.6	-0.93	1.21	0.5	0.64	-1.03	0.92	na	0.52	0.83	0.47	0.39	0.93	1.24	0.17	-0.86	0.89	-0.22	0.48	1.22	-1.35	-0.24	0.87	-0.71	0.64	2.66	na	0.33	0.41	0.32	-1.04	-1.26	-1.23	-1.8	0.6	-0.06	na
73101	-	-	-	115519	OC(=O)C1C(C(=O)Nc2ccc3c(Cc4ccccc34)c2)C5(Cl)C(=C(Cl)C1(Cl)C5(Cl)Cl)Cl	-0.03	0.22	0.26	0.36	-0.87	-0.4	-1.35	1.25	-1.15	-0.4	0.9	0.55	0.18	0.41	0.07	0.22	0.41	-0.33	0.4	-0.43	5.11	1.56	1.01	na	0.45	0.18	0.2	0.37	0.08	1.07	0.19	0.77	-0.65	-1.13	-0.97	-1.05	-0.81	0.07	-0.64	0.56	-0.96	na	0.42	0.25
73109	-	-	-	115527	C[C@H](CCC(=O)NN)[C@H]1CC[C@H]2[C@@H]3CC[C@@H]4C[C@H](O)CC[C@]4(C)[C@H]3CC[C@]12C	0.5	-0.15	-1.27	-0.35	0.55	-0.93	-1.27	-1.06	-1.19	na	-0.37	0.35	-0.77	0.15	0.24	0.99	0.44	-0.49	2.74	3.34	1.67	2.8	1.1	1.48	0.49	-0.3	0.83	-0.91	-0.42	0.66	-0.8	-1.27	-0.1	-0.54	-0.19	0.46	-1.27	-1.27	-0.41	0.18	-0.48	-0.39	-0.1	-0.88
73233	-	-	-	115594	O=C(NC1=CC(=O)c2ccccc2C1=O)c3ccccc3	-0.04	1.15	-0.04	0.5	0.35	-0.2	-0.84	1.69	-1.38	1.29	1.17	-0.74	-0.29	1.2	0.81	-1.26	1.39	-0.16	0.2	0.65	0.78	-0.91	1.62	0.46	-0.09	-0.82	0.22	0.76	0.26	1.21	-0.24	1.89	0.1	na	-1.36	0.48	-1.28	0.67	-1.26	-0.12	-1.86	0.62	0.46	-0.14
73241	-	-	-	115602	Oc1ccccc1\C=N/NC(=S)Nc2ccc(F)cc2	0.49	-0.25	-1.45	-0.58	-0.97	0.43	0.02	-0.47	-0.57	-0.19	0.87	-1.37	-0.96	1.38	1.08	-1.29	0.62	0.2	1.4	0.49	0.97	0.96	0.04	1.35	0.75	0.19	0.48	-1.61	-0.4	0.21	-0.73	0.43	1.38	na	-0.57	-1.14	0.58	0.44	-0.76	-0.59	-0.15	1.27	-0.5	0.05
73287	-	-	-	115636	Clc1ncccc1C#N	na	na	na	na	na	-0.15	-0.15	-0.15	-0.15	-0.15	-0.15	-0.15	-0.15	6.48	-0.15	-0.15	-0.15	-0.15	-0.15	-0.15	-0.15	-0.15	-0.15	na	-0.15	-0.15	-0.15	-0.15	-0.15	-0.15	-0.15	-0.15	na	na	-0.15	-0.15	-0.15	-0.15	na	-0.15	na	-0.15	-0.15	-0.15
73300	-	-	-	115646	CC(C)C1=CC=C(O)C(=O)C=C1.CC(C)C2=CC=CC(=O)C(=C2)O.CC(C)C3=CC=C(O)C(=O)C(=C3)O.CC(C)C4=C(O)C(=O)C=CC=C4	0.04	-0.57	-1.45	-1.56	-0.62	0.39	-0.22	0.46	-1.21	-0.69	0.65	-1	1.11	0.92	1.49	0.61	-1.03	0.31	1.48	1.17	0.51	1	0.02	1.25	0.24	-0.3	-0.59	1.41	-0.72	-0.21	1.09	0.2	-0.74	-1.15	-0.1	-1.81	-0.22	-1.68	-0.55	0.11	-0.68	1.57	0.71	-0.3
73306	3-[(p-methoxyphenyl)-thiosemicarbazono]-2-indolinone	-	-	115652	COc1ccc(NC(=S)N\N=C\2/C(=O)Nc3ccccc23)cc1	0.21	-0.92	-0.67	1.53	0.45	-0.21	1	0.6	-0.82	-1.45	0.51	0.52	-0.27	0.8	2.03	0.44	-0.29	0.62	1.48	1.44	0.6	0.78	-0.73	-0.34	1.36	-0.6	-0.73	-1.26	-1.49	0.02	-1.27	0.67	-1	-1.54	0.78	0.2	-0.76	-1.38	0.89	-0.08	-0.38	0.97	-0.21	1.1
73346	guanidine, 1-(4,6-dimethyl-2-pyrimidinyl)-3-phenethyl-	-	-	115664	Cc1cc(C)nc(NC(=N)NCCc2ccccc2)n1	0.68	-0.81	-0.14	0.06	0.93	0.31	1.55	0.79	-0.19	1.14	0.43	0.71	-1.24	0.64	-0.38	0.5	0.2	0.25	-0.41	0.58	0.23	-0.66	-0.78	0.65	1.18	1.03	0.63	-1.92	0.21	1.43	0.73	0.53	1.67	na	0.5	0.18	0.43	0.04	-0.37	-0.93	0.77	0.29	-0.67	na
73396	-	-	-	115697	Clc1ccc(NC2(CCN(Cc3ccccc3)CC2)C#N)cc1	0.24	-0.19	-1.27	0.32	0.72	-0.86	0.99	-0.02	-1.02	-0.97	-0.32	1.04	0.37	0.35	1.21	-1.27	1.17	0.7	0.64	0.4	1.94	0.46	0.3	-0.06	1.88	-1.2	1.6	-0.28	-1.05	1.12	-0.44	1.84	0.85	na	0.51	-1.17	-0.98	-0.72	-0.6	-0.76	-1.15	1.14	-0.61	-0.62
73411	corioflavine r	-	-	550446	[Cl-].Cc1cc2cc3cc(C)c(N)cc3[n+](C)c2cc1N	2.04	-0.01	0.59	-0.67	0.67	-0.43	0.01	-0.97	0.57	-0.18	2.62	0.54	0.14	0.53	-0.88	0.19	0.61	na	0.25	-0.65	-0.07	-0.84	1.6	-0.4	0.27	-0.71	-0.23	-1.27	-0.39	1.24	0.7	0.19	-0.58	na	0.77	0.25	1.9	0.15	0.5	0.63	-1.1	0.76	-1.23	-0.89
73413	chrome black s	-	-	550448	[Na+].Oc1ccc2ccccc2c1N=Nc3c(O)cc(c4cc(ccc34)[N+](=O)[O-])S(=O)(=O)O	na	-0.65	-1.72	-1.07	na	0.29	-0.34	na	-0.46	-0.86	1.07	-0.67	na	-0.42	0.77	-1.01	-0.96	-0.38	2.51	2.27	0.05	2.02	0.16	na	na	0.9	0.9	-0.4	-0.05	-0.15	-0.76	1.41	0.2	-0.5	-0.49	-1.72	0.38	-0.57	-0.62	-0.81	-0.11	na	0.73	0.71
73495	chelocardin dodecyl sulfate	-	-	550460	CCCCCCCCCCCCOS(=O)(=O)O.CC(=O)C1=C(O)C(N)C2Cc3c(C)c4ccc(C)c(O)c4c(O)c3C(=O)C2(O)C1=O	-0.91	0.88	-0.44	0.82	-0.65	0.68	0.9	1.07	-0.55	-1.22	1.94	-0.13	-0.87	0.77	1.78	-0.41	-0.09	-0.54	na	na	0.17	-0.3	0.52	na	1.6	0.61	-0.3	-2.21	-0.22	0.77	-0.51	1.21	0.33	na	0.66	0.26	0.33	0.18	1	0.17	-0.23	0.61	-1.75	-1.25
73705	-	-	-	115853	NC(=O)c1cc(c(Cl)c(c1Cl)[N+](=O)[O-])[N+](=O)[O-]	0.47	-0.47	-0.61	-1.34	1.58	-0.35	-1.3	-0.61	-0.81	-0.46	0.07	1.67	-0.49	2.32	1.38	1.91	-0.33	1.99	1.56	-0.42	1.07	0	0.88	1.22	1.82	-0.43	na	-0.41	-0.43	-0.41	0.15	-0.12	-0.58	na	-0.54	-0.67	-0.44	-0.51	-0.47	-0.59	-2.12	-0.43	2.78	0.96
73735	redoxal	-	-	115883	COc1cc(ccc1Nc2ccccc2C(=O)O)c3ccc(Nc4ccccc4C(=O)O)c(OC)c3	0.01	-0.61	-0.38	-0.67	-0.96	0.39	-0.11	0.27	0.17	-0.87	0.46	-1.39	-0.5	1.61	1.77	-0.8	0.14	0.23	1.22	1.36	1.59	1.65	0.93	2.02	1.55	-0.98	-1	-0.67	-0.82	-0.55	-0.7	1.02	-0.36	-0.5	0.64	-1.23	0.1	-1.03	-0.79	-0.63	-0.7	1.23	0.17	-0.53
73754	Fluorodopan	-	A7	115900	CC1=C(N(CCF)CCCl)C(=O)NC(=O)N1	0.51	-0.63	-0.8	-0.06	-0.21	0.15	0.49	-0.25	-1.01	-0.67	-0.39	-0.26	-0.19	-0.44	-0.26	-0.43	-0.41	0.35	2.04	2.67	-0.08	2.38	0.71	2.62	0.1	-0.12	-0.22	-0.64	-0.27	-0.42	-0.48	0.5	-0.21	-0.26	-0.64	-0.82	-0.64	1.68	-1.02	-0.08	-0.75	0.84	1.61	-0.47
74199	-	-	-	116172	CNc1nc(N)c(N=O)c(Nc2ccc(Br)cc2)n1	-0.32	-0.32	4.66	-0.32	na	0.21	-0.32	-0.32	-0.32	0.32	0.5	-0.32	-0.32	-0.32	-0.32	-0.32	-0.32	-0.32	0.02	-0.32	-0.32	0.32	-0.32	-0.32	-0.32	-0.32	na	-0.32	-0.32	-0.32	-0.32	-0.32	-0.32	-0.32	-0.32	3.06	-0.32	na	na	-0.32	na	-0.32	-0.32	-0.32
74437	epoxypiperazine	-	-	116301	C(C1CO1)N2CCN(CC3CO3)CC2	na	na	na	na	na	0.66	0.09	0.2	-0.69	0.19	0.03	-0.69	-0.69	-0.39	-0.69	-0.69	-0.69	-0.69	2.68	2.04	-0.1	2.37	-0.34	2.66	0.08	-0.69	-0.14	-0.69	-0.69	-0.69	-0.69	1.51	na	na	0.88	-0.69	0.59	-0.5	-0.69	0.67	-0.69	1.78	-0.69	-0.69
74663	-	-	-	116481	O=S(=O)(Cc1ccccc1)SCc2ccccc2	na	na	na	na	na	-0.7	-0.18	0.21	-0.58	-0.6	-0.25	0.12	0.25	0.99	0.2	-0.22	-0.54	2.08	2.48	1.88	1.93	2.53	0.62	0.88	0.38	-0.31	0.53	-0.45	-0.6	0.05	-0.16	-0.11	na	na	-0.47	-0.44	-0.96	0.19	-0.17	-0.09	-0.98	-0.33	0.91	-0.5
74702	indanthren corinth rk	-	-	116515	O=C(Nc1ccc(Nc2ccc3C(=O)c4ccccc4C(=O)c3c2)c5C(=O)c6ccccc6C(=O)c15)c7ccccc7	0.11	-0.24	0.09	-0.87	-0.17	-0.18	0.04	0.42	-0.68	0.63	0.5	-0.3	1.46	-0.87	1.27	-0.21	0.02	-0.04	0.71	0.59	1.37	0.94	-0.08	2.84	-0.72	0.81	-0.8	1	-0.87	-0.09	-0.95	-0.87	1.9	2.03	-0.59	-0.87	-0.21	-0.48	-0.87	-0.67	-0.87	1.31	1.97	0.02
74859	2-hydroxy-4-(2-(tosyloxy)acetamido)benzoic acid	-	-	116605	Cc1ccc(cc1)S(=O)(=O)OCC(=O)Nc2ccc(C(=O)O)c(O)c2	0.4	0.32	0.58	-0.59	-0.11	0.62	-1.67	0.38	-0.5	-0.26	0.81	-1.25	-0.06	0.5	-0.09	-0.12	-0.77	-0.22	1.16	0.05	0.19	0.78	-1.47	4.82	0.53	0.17	0.27	-0.4	0.17	0.33	0.02	0.52	-0.21	na	-1.86	-1.68	0.09	0.6	0.16	0.23	-0.58	-1.37	1.16	0.98
74947	noxin	-	-	116681	Oc1ccc(c2cccnc12)[N+](=O)[O-]	1.45	0.62	-0.8	-0.95	1.46	-0.05	1.53	-0.95	-0.91	-0.23	-0.2	0	na	0.43	-0.55	-0.1	4.36	-0.95	-0.95	-0.95	-0.95	-0.07	-0.61	na	0.34	na	-0.9	na	-0.95	-0.16	-0.95	0.8	-0.95	na	-0.53	0.03	0.52	1.77	-0.95	0.76	-0.21	-0.26	1.03	0.2
75140	-	-	-	550679	NS(=O)(=O)c1ccc(cc1)N=Nc2nc3NC=NC(=S)c3[nH]2	0.32	0.11	-1.13	0.11	0.15	0.37	-0.08	-0.75	-3.17	-0.04	-1.1	-0.39	0.56	0.71	-0.27	0.07	-0.78	-0.35	1.79	-0.68	1.19	1.82	1.16	2.16	1.36	-0.22	1.03	0.27	-1.48	-0.97	-0.53	1	0.31	0.57	-0.91	-0.31	0.71	-1.53	-0.89	-0.12	-0.91	0.42	0.38	-1.2
[truncated: 20,466 more rows]
[truncated: 18 more columns]
