# Supplementary material for: USP20 is a predictor of poor prognosis in colorectal cancer and associated with lymph node metastasis, immune infiltration and chemotherapy resistance
Source: Front Oncol. 2023 Feb 16;13:1023292. doi: 10.3389/fonc.2023.1023292 (PMC9978104; doi:10.3389/fonc.2023.1023292)
Supplement: Supplementary Figure 1 — The USP20 expression in CRC from GEO database (GSE32323); [file DataSheet_1.zip › Supplementary Material/Table S2.XLS]

## Sheet: Results
Table S2: RNA: RNA-seq/composite expression b
						Fragments per kilobase per million reads log2(FPKM + 1) c
Gene name d	Entrez gene id e	Chromosome f	Start f	End f	Cytoband f	BR:MCF7	BR:MDA-MB-231	BR:HS 578T	BR:BT-549	BR:T-47D	CNS:SF-268	CNS:SF-295	CNS:SF-539	CNS:SNB-19	CNS:SNB-75	CNS:U251	CO:COLO 205	CO:HCC-2998	CO:HCT-116	CO:HCT-15	CO:HT29	CO:KM12	CO:SW-620	LE:CCRF-CEM	LE:HL-60(TB)	LE:K-562	LE:MOLT-4	LE:RPMI-8226	LE:SR	ME:LOX IMVI	ME:MALME-3M	ME:M14	ME:SK-MEL-2	ME:SK-MEL-28	ME:SK-MEL-5	ME:UACC-257	ME:UACC-62	ME:MDA-MB-435	ME:MDA-N	LC:A549/ATCC	LC:EKVX	LC:HOP-62	LC:HOP-92	LC:NCI-H226	LC:NCI-H23	LC:NCI-H322M	LC:NCI-H460	LC:NCI-H522	OV:IGROV1
DDX11L1	100287102	1	11873	14409	1p36.33	0.199	0	0.381	0	0.079	0.154	0.142	0.04	0.344	0.162	0.131	0	0.13	0.196	0.181	0.306	0	0	0.605	0	0.163	0.538	1.12	0	0	0.107	0.219	0.087	0.317	0.08	0.106	0.118	0.259	0.437	0.16	0.21	0.109	0.088	0.065	0.333	0.162	0.396	0.246	0.118
WASH7P	653635	1	14361	29370	1p36.33	3.088	0.566	1.771	2.129	3.169	1.525	3.244	2.415	2.525	3.033	3.23	2.559	2.503	3.231	2.938	3.04	2.248	0.113	4.149	2.515	2.726	3.278	2.125	2.177	1.992	2.303	3.101	2.655	2.932	2.505	3.266	3.043	2.616	1.238	1.787	2.957	2.981	2.742	2.076	2.713	2.751	2.935	3.346	1.96
OR4F5	79501	1	69090	70008	1p36.33	0	0	0.147	0	0	0	0.12	0	0	0	0.1	0	0	0	0	0	0	0	0	0	0	0	0	0	0	0	0	0	0	0	0	0	0	0	0	0	0	0	0	0	0	0	0	0
HYDIN2	100288805	1	132568	407510	1q21.1	0	0.03	0.083	0	0.02	0.035	0.026	0.018	0.104	0.022	0.041	0.044	0	0.014	0	0.018	0	0.047	0.051	0.022	0	0.071	0.266	0	0	0.013	0.212	0.059	0	0.062	0.033	0.049	0.023	0.158	0.016	0	0.014	0	0.025	0.039	0.045	0.137	0.101	0
LOC729737	729737	1	134772	140566	1p36.33	1.303	0.542	0.262	0.457	2.124	0.24	0.458	0.31	0.49	0.611	0.558	0.74	1.077	1.622	1.315	2.265	1.035	0.042	0.492	0.96	1.981	1.063	0.747	0.131	0.205	0.456	0.907	1.021	0.78	0.356	0.573	0.455	1.162	0.389	0.3	2.059	1.695	1.647	0.396	1.236	1.605	0.584	1.413	0.681
LOC100132062	100132062	1	323891	328581	5q35.3	0.151	0	0.218	0.467	1.151	0.269	0	0.046	0.079	0	0.407	0.434	0.738	0.901	0.655	1.302	0.819	0	0.129	0	1.039	0.352	0.373	0.106	0.047	0.069	0.264	0.957	0.359	0.018	0	0.236	1.048	0.355	0	0.979	1.112	0.988	0	0.748	1.233	0.028	0.053	0.129
OR4F29	729759	1	367658	368597	1p36.33	0	0.129	0.224	0	0	0	0	0	0	0	0.122	0	0	0.175	0	0	0	0	0	0	0.28	0.15	0	0	0	0.125	0.346	0.108	0	0.439	0.178	0	0	0.39	0	0	0	0	0.078	0	0	0.362	0.468	0
CH17-408M7.1	102724558	1	429709	468683	1q21.1	0	0	0.112	0	0	0.182	0.11	0	0.173	0.052	0.092	0.13	0	0	0	0	0	0	0	0	0	0.108	0.376	0	0	0	0.623	0	0	0.132	0	0.153	0	0.185	0.077	0	0	0	0.058	0	0.244	0.148	0	0
LOC101928626	101928626	1	562759	564389	1p36.33	0	0	0.321	0	0	0	0	0.095	0	0	0	0.157	0	0	0	0	0	0	0	0	0	0	0.454	0	0	0	0	0	0	0	0	0	0	0.505	0	0	0	0	0	0	0	0.611	0	0
OR4F16	81399	1	621095	622034	1p36.33	0	1.85	0.192	0	0.089	0	0	0	0	0.075	0	0	0	0.244	0	0	0	0.15	0.12	0.158	0	0.171	0.523	0.405	0	0.23	0.298	0.153	0.992	0.366	0.166	0	0	0.374	0	0	0	0	0.172	0	0	0.394	0.337	0
LOC100133331	100133331	1	661138	665731	1p36.33	0.996	0.265	0.397	0.841	1.686	0.582	0.851	0.955	0.663	1.321	2.895	0.582	1.117	1.3	1.342	1.627	1.099	2.307	1.405	1.015	1.981	1.52	0.871	0.425	0.381	1.066	1.501	1.608	1.351	1.185	1.651	1.376	1.538	0.593	0.697	1.739	1.709	1.57	0.933	1.53	1.504	0.919	1.461	1.379
LOC100288069	100288069	1	700244	714068	1p36.33	1.268	0.381	0.513	0.656	1.568	1.291	0.647	0.787	0.403	1.166	0.962	0.487	1.271	1.431	1.08	1.316	0.97	0.278	0.498	1.146	1.814	1.449	0.578	0.812	0.36	1.093	1.132	1.411	0.991	1.009	1.454	1.05	0.938	0.445	0.998	1.359	1.482	1.179	0.496	1.279	1.438	0.788	0.854	1.081
FAM87B	400728	1	752750	755214	1p36.33	1.015	0.192	0.641	0.442	0.544	0.53	0.453	0.348	0.225	1.067	0.379	0.094	0.518	0.771	0.4	0.605	0.244	0.276	0.391	1.04	0.389	0.977	0.613	0.275	0.071	0.625	1.336	0.634	0.394	0.995	0.314	0.332	0.256	0.166	0.439	0.17	0.289	0.45	0.61	0.47	0.235	0.514	1.007	0.655
LINC00115	79854	1	761585	762902	1p36.33	0.648	0.517	0.514	0.853	0.929	0.888	0.609	0.75	0.246	0.857	0.503	0.222	0.424	0.941	0.548	0.871	0.56	0.575	0.945	1.289	1.044	0.682	0.802	0.476	0.241	0.496	0.78	0.869	0.503	1.008	0.806	0.531	0.772	0.383	0.418	0.374	0.53	0.549	0.673	0.39	0.43	0.773	0.902	0.763
LINC01128	643837	1	762970	794826	1p36.33	0.867	1.201	1.259	1.257	1.124	0.571	1.562	1.621	1.075	1.879	1.497	0.774	1.109	1.652	0.957	1.016	0.819	1.122	2.13	0.937	1.594	1.527	1.515	0.998	0.634	1.053	2.122	1.433	1.333	1.063	1.43	1.34	1.721	1.079	0.578	1.002	1.452	1.596	0.732	1.703	0.816	0.85	1.891	1.128
FAM41C	284593	1	803450	812182	1p36.33	0.128	0.135	0.307	0	0.258	0.137	0.09	0.075	0.205	0.127	0.109	0.084	0	0.125	0	0.138	0	0.358	0.122	0.177	0	0.165	0.438	0.073	0	0.101	0.243	0.054	0.079	0.261	0.138	0	0	0.212	0.088	0.173	0.086	0	0.164	0	0.093	0.277	0.249	0.154
LOC100130417	100130417	1	852197	855072	1p36.33	1.093	0.067	0.435	0.599	2.357	0.359	2.048	1.369	0.609	2.005	1.069	0	0.469	0.492	0.176	1.225	0.209	0	0.694	0.349	0	0.326	0.747	0.357	0.122	0.119	0.365	0.127	0.166	0.197	0.094	0.306	0.197	0.199	0.778	1.22	0.331	0.197	0.513	0.798	1.068	0.806	2.505	0.197
SAMD11	148398	1	861120	879961	1p36.33	1.394	0.512	0.861	0.568	1.595	0.269	3.821	4.806	0.66	3.415	2.238	0.119	0.066	0.72	0.156	0.307	0.176	0.497	0.27	0.275	0.147	0.667	0.948	0.32	0.951	0.133	0.543	0.222	0.12	0.353	0.061	0.442	0.182	0.361	2.183	1.947	0.251	0.163	0.795	1.377	0.6	2.061	2.172	0.132
NOC2L	26155	1	879582	894679	1p36.33	2.897	0.662	3.039	4.112	2.919	3.536	4.158	4.064	3.344	3.909	4.532	3.332	4.192	3.56	4.323	3.842	3.821	0.428	4.782	2.851	5.145	2.653	3.481	3.85	3.405	3.087	3.773	4.861	4.491	3.004	4.811	5.412	5.411	3.071	3.087	3.937	5.304	4.061	2.014	5.652	3.756	4.121	3.758	3.952
KLHL17	339451	1	895966	901099	1p36.33	2.055	0.453	1.881	2.479	1.895	1.402	2.331	2.091	1.857	2.535	1.937	1.047	2.379	2.774	2.729	2.555	1.525	0.254	3.525	2.219	2.182	2.266	1.533	1.056	1.328	1.079	3.031	1.751	2.359	1.932	2.625	2.455	2.301	0.962	1.393	2.206	2.539	2.17	1.497	2.883	1.782	2.227	2.463	1.313
PLEKHN1	84069	1	901876	910484	1p36.33	1.219	0.093	0.516	0.465	1.021	0.356	1.164	1.528	0.44	0.778	1.326	0.145	1.396	0.923	1.522	1.471	0.725	0.133	0	0.066	0.361	0.208	1.047	1.234	1.003	0.218	1.431	0.301	0.489	1.126	0.303	1.551	1.509	0.726	0.859	1.059	1.453	1.757	0.527	1.473	2.331	0.521	1.281	0.507
PERM1	84808	1	910578	917497	1p36.33	0.811	0.075	0.403	0.203	0.789	0.37	0.771	0.783	0.414	0.532	0.788	0.192	0.486	0.66	0.707	1.026	0.431	0.092	0	0.109	0.136	0.15	1.246	0.611	0.58	0.291	0.633	0.173	0.335	0.329	0.925	0.997	0.87	0.802	0.558	0.326	0.613	1.016	0.92	0.588	1.128	0.404	0.8	0.281
HES4	57801	1	934341	935552	1p36.33	1.662	0.304	3.401	5.878	3.334	2.824	0.28	2.557	3.328	1.975	1.663	0.415	1.777	2.185	1.598	3.281	1.673	0.321	2.019	0.489	0.736	1.318	2.141	1.324	1.258	0.132	1.293	0.57	0.892	0.773	1.836	0.791	1.403	2	1.737	2.075	0.913	0.332	2.44	1.027	2.052	3.348	3.671	1.414
ISG15	9636	1	948846	949919	1p36.33	2.571	3.116	3.891	10.06	2.021	4.359	6.308	6.144	3.966	4.712	4.739	3.104	5.39	6.486	3.986	10.322	3.73	1.387	7.202	2.705	2.707	3.744	5.13	7.867	6.571	2.101	3.643	2.46	2.945	1.373	2.83	2.876	4.253	4.561	1.522	3.043	3.875	6.177	6.282	3.729	5.945	4.045	5.44	4.668
AGRN	375790	1	955502	991499	1p36.33	2.962	0.176	3.586	4.481	4.335	2.428	3.659	4.778	4.712	4.229	4.176	1.504	3.611	1.857	3.871	5.356	2.336	0.206	1.078	0.618	2.147	0.575	1.221	1.95	2.989	2.72	3.334	2.833	3.101	2.109	3.767	3.658	3.776	2.355	2.965	4.45	5.06	4.664	3.507	4.758	4.914	3.767	2.413	4.186
RNF223	401934	1	1007125	1009687	1p36.33	1.257	0.102	0.44	0	1.011	0.25	0.715	0.261	0.227	0.599	0.25	0.158	0.681	0.333	0.485	1.629	0.6	0	0.138	0.285	0	0.319	0.703	0.29	0.158	0	0.435	0.163	0.24	0.391	0.166	0.161	0.185	0.332	0.247	0.141	0.116	0	0.31	0	1.743	0.322	0.166	0
C1orf159	54991	1	1017197	1051736	1p36.33	1.518	0.522	1.678	2.71	2.261	1.835	2.612	2.45	1.889	2.535	2.053	1.429	2.024	1.913	2.003	2.633	2.013	0.237	3.707	1.445	2.214	2.353	1.828	1.64	1.453	0.972	2.344	1.843	2.222	1.715	2.21	2.477	2.627	1.361	1.508	1.791	2.357	2.257	1.575	2.345	2.2	2.398	2.383	1.449
LINC01342	254099	1	1072396	1079434	1p36.33	0.616	0.205	0.191	0	0.454	2.191	0.948	0.305	0.265	0.462	0.618	1.872	0.643	0.554	0.419	1.191	0.761	0.602	0.415	1.07	0.423	0.697	0.806	0.369	0.326	0.197	3.388	0.271	0.368	2.991	1.338	1.851	0.57	0	0.705	0.205	0.197	0.404	0.591	0.343	0.207	1.603	0.912	0.342
TTLL10	254173	1	1109285	1133313	1p36.33	0.338	0.086	0.461	0.316	0.348	0.122	0.135	0.134	0.373	0.31	0.233	0.223	0.546	0.218	0.36	1.064	0.245	0.277	0.181	0.209	0.122	0.392	0.806	0.175	0.116	0.15	0.48	0.207	0.187	0.428	0.098	0.071	0.103	0.456	0.166	0.102	0.222	0	0.214	0.232	0.359	0.721	0.384	0.12
TNFRSF18	8784	1	1138887	1142089	1p36.3	1.273	0.112	0.249	0	1.154	0.274	0	0.142	0.258	0.19	0.144	0.182	0	3.491	0	0.454	0.13	0.195	0.119	0.156	0	0.327	5.759	4.454	0	0.136	0.286	0.104	0	0.266	0	0	0	0.232	0	0	0.433	0.459	0.323	0.807	0	0.505	0.127	0
TNFRSF4	7293	1	1146705	1149548	1p36	0	0	0.142	1.92	0.118	0.169	0.143	0.183	0.258	0.209	0.106	0.141	0	0.206	0.593	0.138	0.128	0.132	1.76	0.131	0	1.206	0.616	0	0	0.788	0.477	0.112	0	0.229	0.309	0.131	0.162	0.194	0.225	0	0.165	0.856	0.286	0	0.559	0.534	0.094	0.182
SDF4	51150	1	1152287	1167447	1p36.33	2.857	0.935	3.929	5.297	3.342	4.061	3.868	5.225	4.67	5.329	4.365	3.948	4.392	2.872	3.977	4.237	4.112	0.942	4.222	2.324	3.572	2.845	3.146	4.3	3.164	3.757	3.654	4.229	5.352	2.41	4.821	5.352	4.771	3.647	2.882	4.499	4.465	4.832	3.134	5.065	3.563	4.672	2.336	4.129
B3GALT6	126792	1	1167628	1170420	1p36.33	2.106	1.368	2.58	4.176	2.446	2.371	3.077	3.083	3.571	3.052	2.837	1.545	2.103	1.713	1.499	2.812	2.035	2.176	3.921	2.239	1.489	2.909	2.803	1.232	1.45	1.492	2.752	1.508	2.301	1.499	2.502	2.597	2.335	2.009	1.455	2.435	2.593	2.103	1.695	2.896	2.23	2.846	2.937	1.266
FAM132A	388581	1	1177825	1182102	1p36.33	0	0	0.214	0	0.348	0	0	0.244	0.272	0.261	0.314	0.178	0.432	0.318	0.141	0.501	0.336	0.417	0.516	0.203	0	0.621	0.499	0.137	0.232	0.159	0.35	0.334	0.243	0.309	0.165	0.201	0	0	0.106	0.149	0.239	0	0.353	0.328	0.283	0.766	0.337	0
UBE2J2	118424	1	1189291	1209234	1p36.33	2.749	1.982	3.084	3.845	2.881	2.948	3.911	3.68	3.945	3.251	3.75	2.33	2.802	3.366	2.568	2.931	2.67	0.841	4.732	2.326	2.998	3.453	3.435	2.331	2.616	1.921	3.032	2.685	2.859	1.802	3.568	3.674	3.35	2.547	2.132	2.555	3.705	3.113	2.677	3.429	2.809	3.695	3.365	2.214
SCNN1D	6339	1	1215815	1227409	1p36.3-p36.2	0.358	0.355	0.292	0.899	0.928	0.369	1.001	1.049	0.977	1.315	0.67	0.211	0.343	0.424	0.901	0.184	0.219	0.102	1.639	0.141	0.08	0.824	0.701	0.157	0.153	0.319	0.807	0.806	0.369	0.744	0.3	0.691	0.55	0.31	0.713	0.664	0.714	0.861	0.672	1.231	0.278	1.122	2.806	0.182
ACAP3	116983	1	1227763	1243269	-	1.579	0.131	1.635	1.876	2.158	1.255	2.414	2.995	2.182	3.316	2.409	1.558	2.965	1.316	1.933	2.147	1.753	0.21	4.011	0.779	1.362	2.151	2.279	2.705	0.971	1.633	2.599	2.406	2.413	1.325	3.006	2.793	2.813	1.396	1.071	1.929	2.149	2.389	0.773	1.803	1.584	3.039	3.383	1.162
PUSL1	126789	1	1243993	1247057	1p36.33	3.583	2.095	2.957	3.673	2.774	2.931	4.288	3.861	2.816	3.001	3.797	2.917	3.692	4.276	3.022	3.439	3.236	1.097	5.007	3.832	3.386	3.63	3.355	3.09	2.386	1.864	3.749	2.773	3.502	2.882	4.725	4.352	3.953	1.982	2.299	2.915	3.78	3.047	2.174	3.565	3.703	3.48	4.647	2.831
CPSF3L	54973	1	1246964	1260067	1p36.33	3.202	1.485	3.145	3.936	3.724	3.301	4.697	3.633	3.766	4.41	4.355	3.599	3.861	4.163	3.607	4.042	3.196	0.766	5.496	3.48	4.106	4.228	3.935	3.716	3.261	2.867	4.688	4.251	4.234	3.847	4.395	4.695	4.65	2.815	3.075	3.187	4.796	3.504	3.219	4.433	3.913	3.911	3.87	3.134
CPTP	80772	1	1260142	1264276	1p36.33	1.845	0.324	2.883	4.646	2.567	2.229	3.198	3.055	3.74	3.178	3.545	2.015	3.404	1.773	2.756	2.693	1.828	0.144	3.249	1.27	2.047	1.722	3.301	3.327	1.885	1.738	3.25	3.259	3.402	2.819	3.869	3.307	3.948	2.939	1.68	2.044	3.145	3.154	1.653	3.618	2.984	3.179	3.041	1.597
TAS1R3	83756	1	1266725	1269844	1p36.33	0.166	0.069	0.309	0.246	0.36	0.26	0.148	0.374	0.298	0.42	0.234	0.3	0.293	0.198	0.457	0.348	0.195	0.353	0.248	0.259	0.12	0.497	0.905	0.152	0.085	0.097	0.456	0.331	0.155	0.502	0.25	0.21	0.28	0.241	0.25	0.225	0.32	0.336	0.177	0.301	0.404	0.894	0.27	0.192
DVL1	1855	1	1270657	1284492	1p36	3.081	1.54	3.27	4.189	2.675	2.412	3.968	3.83	3.6	3.326	3.637	2.632	3.772	3.994	3.61	3.74	3.377	0.498	3.809	2.693	3.216	2.777	3.292	2.732	2.462	1.726	3.625	3.174	3.446	2.887	3.793	3.815	3.638	2.564	2.395	2.945	4.364	3.95	2.345	3.836	4.346	3.702	3.881	2.915
MXRA8	54587	1	1288068	1298921	1p36.33	0.391	0.145	4.918	2.706	4.651	0.445	0.445	4.749	0.484	0.793	0.693	0.29	0.878	0.457	0.911	0.532	0.309	0.579	0.288	0.262	1.401	0.734	0.983	0.332	0.175	0.593	1.024	0.577	0.833	0.722	0.544	0.508	1.14	0.502	0.308	0.688	1.299	4.687	0.302	1.044	1.08	1.072	0.501	0.255
AURKAIP1	54998	1	1309109	1310818	1p36.33	4.298	1.388	4.967	6.55	5.518	5.541	6.06	5.323	5.693	5.499	5.311	5.199	5.167	4.868	4.45	5.708	5.523	1.211	6.373	3.717	5.386	5.236	5.847	5.459	4.805	4.095	5.306	4.53	5.428	3.941	6.384	6.026	5.745	5.644	4.968	4.828	5.066	4.858	4.346	4.844	5.453	6.438	6.2	4.637
CCNL2	81669	1	1321090	1334718	1p36.33	3.456	2.646	2.871	3.513	3.866	3.098	3.842	4.34	3.995	4.764	4.252	2.154	2.999	4.468	3.553	4.394	3.068	3.377	5.418	3.202	3.409	3.948	4.095	2.884	2.254	2.706	4.374	2.859	4.008	2.665	4.909	4.041	3.481	2.235	2.458	3.799	3.781	4.213	3.222	3.752	3.458	3.717	4.775	3.389
LOC148413	148413	1	1334909	1337426	1p36.33	2.428	1.006	1.232	1.949	2.275	1.614	2.751	2.001	2.162	2.537	2.491	2.048	2.434	2.215	2.592	2.471	1.447	1.174	3.347	1.294	2.669	2.254	2.147	2.203	1.395	1.917	2.997	2.387	2.539	2.245	3.212	2.667	2.943	1.11	1.458	1.836	2.892	2.38	0.97	2.758	2.024	1.889	2.97	1.565
MRPL20	55052	1	1337275	1342693	1p36.3-p36.2	5.128	6.526	4.118	5.069	5.898	5.64	6.246	5.362	5.03	5.479	6.262	5.362	4.678	6.276	4.802	5.937	5.973	7.287	7.522	7.35	5.934	6.889	5.533	5.416	5.186	4.527	4.882	4.577	5.3	3.891	6.292	6.145	5.362	4.757	5.159	5.197	5.144	4.72	5.906	5.317	5.575	5.891	6.101	5.682
ANKRD65	441869	1	1353799	1356824	1p36.33	0	0.29	0.195	0.333	0.212	0.142	0.075	0.163	0.174	0.372	0.235	0.073	0.114	0.137	0.111	0.173	0.155	0.51	0.103	0.183	0	0.333	0.837	0.094	0	0.122	0.332	0.127	0.13	0.231	0	0.089	0.093	0.162	0.099	0.072	0.121	0	0.212	0.282	0.204	0.574	0.156	0.078
TMEM88B	643965	1	1361507	1363167	1p36.33	0.554	0	0.396	0	0.466	0.598	0	0.402	0	0.452	0.296	0.335	0	0.513	0	0.53	0	0.346	0	0.424	0.634	0.634	0	0.399	0.397	0	0.41	0.272	0	0.51	0	0	0	0	0.417	0.345	0	0	0.521	0	0	1.227	0.339	0
LOC102724312	102724312	1	1365536	1369953	1p36.33	0.541	0	0.31	0	1.744	0.187	0	0.504	0.142	0.298	0.632	0.148	0.793	0.643	0	1.222	0.176	0	0.115	0.182	0.256	0.209	0.607	0	0	0.111	0.274	0	0	0.23	0	0.139	0	0.197	0.145	0.169	0	0.346	0.068	0.226	0.449	0.507	0.12	0.181
VWA1	64856	1	1370902	1378262	1p36.33	1.675	0.14	1.128	0.966	3.41	0.473	0.642	3.395	1.351	2.669	2	1.401	2.767	1.644	1.402	3.723	1.083	0.229	0.058	0.189	0.331	0.336	0.839	0.13	0.107	1.595	0.521	0.126	1.521	0.646	0.507	0.216	0.053	0.268	1.344	1.335	0.305	2.249	0.28	1.931	1.928	2.223	1.044	1.799
ATAD3C	219293	1	1385068	1405538	1p36.33	0.591	0.033	0.443	1.074	0.626	0.238	0.441	0.642	0.522	0.761	0.763	0.482	0.792	0.356	0.848	0.73	0.611	0.167	1.053	0.388	0.511	0.559	2.402	1.91	0.369	0.355	1.049	0.832	1.252	0.495	1.004	1.021	1.186	0.492	0.133	0.371	1.164	0.702	0.181	1.231	0.378	0.957	0.583	0.459
ATAD3B	83858	1	1407163	1431582	1p36.33	1.564	0.127	1.586	3.51	1.68	2.305	2.484	3.49	1.514	3.009	3.159	2.445	3.81	2.232	3.604	3.144	2.564	0.182	4.806	1.193	3.382	2.163	1.896	3.192	1.733	2.054	2.501	3.28	3.928	2.369	4.27	4.288	4.007	1.65	0.691	3.027	3.895	3.788	0.666	4.99	2.718	3.567	2.889	2.383
ATAD3A	55210	1	1447522	1470067	1p36.33	2.693	0.192	2.412	3.73	2.121	2.817	3.682	3.923	2.749	3.879	3.778	3.201	3.713	3.503	3.462	3.393	3.413	0.174	5.273	2.6	3.642	3.136	3.269	3.619	2.868	2.413	3.744	3.961	4.012	2.615	4.959	4.819	4.46	2.151	2.068	3.071	4.312	3.742	1.316	4.217	3.086	3.928	3.383	2.619
TMEM240	339453	1	1470157	1475740	1p36.33	0.215	0	0.185	0.476	0.234	0	0.303	0.318	0.233	0.559	0.126	0.1	0.148	0.171	0.148	0.202	0.166	0	0.278	0.118	0	0.312	0.561	0.196	0.793	0.16	0.285	0.309	0.33	0.282	0.213	0	0.318	0.161	0.095	0	0.21	0.217	0.329	0.226	0	0.549	0.23	0
SSU72	29101	1	1477052	1510262	1p36.33	4.722	5.147	4.34	5.86	5.291	4.188	5.348	5.106	5.005	5.027	5.142	4.098	5.073	5.376	4.134	5.049	4.898	3.577	6.101	4.785	4.772	5.33	5.891	4.692	3.911	3.773	4.405	4.32	4.857	3.921	5.676	5.274	5.021	4.578	3.984	4.625	4.272	5.067	4.495	4.807	5.028	4.654	6.069	3.93
C1orf233	643988	1	1533387	1535476	1p36.33	3.828	0.281	1.438	4.648	0.118	1.007	0.623	2.567	0.193	4.06	0.059	0.79	3.93	1.719	0.469	0.12	1.971	0.202	1.908	2.057	1.029	1.09	3.702	2.775	0.087	2.118	3.957	1.971	2.901	2.627	3.209	2.603	0.121	0.362	1.435	3.207	1.572	1.646	1.576	4.294	2.637	2.96	3.706	2.092
MIB2	142678	1	1550794	1565990	1p36.33	0.862	0.085	1.322	2.119	0.692	0.619	0.904	2.16	2.452	2.269	1.014	0.511	1.888	1.421	1.482	0.961	1.901	0.121	1.69	0.377	0.473	1.382	1.912	1.275	0.287	0.628	1.741	1.688	1.518	0.729	1.035	1.448	1.772	0.942	0.449	0.946	2.102	1.881	0.547	1.887	0.888	1.521	1.287	0.416
MMP23B	8510	1	1567559	1570030	1p36.3	0	0	0	0	0.278	0.158	0.133	0.273	0.192	0.524	0.147	0.155	0	0.143	0	0.111	0.154	0.296	0.156	0	0	0.598	0.439	0.122	0.254	0.079	0.272	0.099	0	0.261	0	0	0	0	0	0	0.165	0	0.315	0.124	0	0.485	0.091	0
CDK11B	984	1	1570602	1655859	1p36.33	2.359	1.736	2.297	3.385	2.71	2.408	3.068	2.938	2.877	3.234	3.534	2.544	2.83	2.954	2.962	3.072	2.889	1.112	4.628	2.38	2.713	3.663	3.099	2.622	2.08	2.375	3.2	3.117	3.161	2.092	3.426	3.341	3.046	1.733	2.209	2.567	3.507	2.633	2.268	3.459	2.67	2.806	3.57	2.366
SLC35E2B	728661	1	1592938	1624243	1p36.33	2.395	1.508	1.803	2.586	2.818	1.532	2.102	2.702	2.92	2.918	2.904	1.397	2.621	1.953	3.354	2.61	1.835	3.175	4.372	2.116	2.199	2.988	2.197	1.675	1.842	1.611	2.452	2.124	2.556	1.488	2.748	1.933	2.152	1.48	1.08	2.091	2.752	2.403	1.402	2.835	1.915	1.612	3.268	1.767
MMP23A	8511	1	1631377	1633247	1p36.33	0	0.176	0.813	0	0.258	0.232	0.295	0.287	0.528	0.584	0.124	0.2	0.221	0.284	0	0.223	0.301	0.221	0.777	0.237	0	0.577	0.716	0.164	0.276	0.116	0.379	0.243	0.149	0.262	0	0	0.205	0	0	0	0.13	0	1.009	0	0.179	0.705	0.587	0
CDK11A	728642	1	1634169	1655791	1p36.33	1.597	1.75	1.608	2.261	2.055	1.996	2.298	2.175	1.946	2.287	2.533	1.698	2.136	2.348	2.115	2.39	2.096	1.263	3.886	1.73	2.357	2.846	2.364	1.711	1.399	1.428	2.029	2.134	2.284	1.384	2.668	2.57	2.154	1.117	1.671	1.917	2.379	1.801	1.729	2.422	2.055	2.16	2.508	1.692
SLC35E2	9906	1	1656276	1677438	1p36.33	2.309	1.891	1.604	2.23	2.855	1.261	1.854	2.079	2.567	2.448	2.55	1.186	2.325	1.739	2.78	2.448	1.406	2.965	3.686	2.245	1.86	2.701	2.129	1.274	1.419	1.466	2.29	1.715	2.419	1.437	2.325	1.7	2.051	1.571	1.004	2.202	2.469	2.247	1.402	2.334	2.169	1.569	2.817	1.532
NADK	65220	1	1682670	1711508	1p36.33	2.343	1.901	2.295	3.853	2.534	2.334	3.241	2.647	3.795	3.045	3.12	2.814	3.304	2.713	2.565	3.329	2.682	1.642	4.35	2.577	3.233	3.139	4.148	3.169	1.802	2.472	2.968	2.616	3.397	2.421	3.769	3.345	2.835	1.74	1.779	2.619	3.251	2.958	1.938	3.836	2.842	3.116	3.67	2.316
GNB1	2782	1	1716723	1822556	1p36.33	5.066	5.768	5.481	5.837	4.83	5.342	6.456	6.141	5.907	5.927	6.451	4.583	5.459	6.27	5.424	5.239	5.471	6.267	6.869	5.671	4.655	5.198	5.016	4.383	4.789	5.184	6.052	5.416	6.118	4.686	6.2	5.903	5.559	4.018	4.401	5.47	6.467	5.419	5.006	6.236	4.984	4.495	6.827	4.971
CALML6	163688	1	1846265	1848733	1p36.33	0	0	0	0	0.231	0.108	0	0.088	0	0.18	0.103	0	0.265	0.214	0.231	0	0.184	0	0	0.109	0	0.15	0.729	0.173	0	0.202	0.824	0.132	0.223	0.109	0	0.296	0	0.209	0	0.223	0	0	0.159	0.21	0	0.672	0.541	0
TMEM52	339456	1	1849028	1850740	1p36.33	2.283	0.377	0.432	0.964	1.459	0.616	0	0.282	0	0.09	0	0.236	2.465	4.025	2.201	1.514	1.973	0.175	0.485	0.453	2.597	0.358	3.792	3.467	0.204	0.484	0.882	0.76	0.463	0.278	0.358	1.024	0.267	0.26	0.609	0.605	1.193	1.18	0.341	2.263	0.267	1.817	2.63	2.542
CFAP74	85452	1	1853389	1935276	1p36.33	0.21	0.043	0.295	0.093	0.158	0.133	0.197	0.096	0.159	0.294	0.276	0.108	0.252	0.351	0.291	0.344	0.326	0.105	0.283	0.218	0	0.399	0.356	0.246	0.083	0.132	0.364	0.169	0.35	0.259	0.151	0.074	0.03	0.126	0.169	0.086	0.253	0.041	0.274	0.236	0.071	0.198	0.56	0.057
GABRD	2563	1	1950767	1962192	1p36.3	0.155	0.05	0.107	0	0.271	0.092	0.064	0.122	0.24	0.093	0.075	0.093	0	1.351	0	0.096	0.089	0.248	0	0.082	0	0.326	0.635	0	0.062	0.061	0.25	0.076	0.053	0.376	0	0.345	0	0.206	0.089	0.172	0.055	0	0.202	2.125	0.162	0.418	0.605	0.195
PRKCZ	5590	1	1981908	2116834	1p36.33-p36.2	2.547	0.44	0.233	0	1.953	0.249	0.659	0.194	0.559	1.418	0.898	1.546	2.921	2.939	2.941	2.098	1.968	0.628	0.13	0.285	0.189	0.361	0.653	0.98	0.253	2.267	3.258	2.451	2.725	1.666	2.358	2.776	0.912	0.535	0.966	1.699	2.4	0	0.737	2.527	2.034	0.822	2.186	2.704
FAAP20	199990	1	2115898	2144159	1p36.33	3.051	1.127	4.726	5.847	3.576	4.737	5.002	4.515	5.706	4.671	4.352	2.683	3.792	3.987	3.556	4.315	4.234	1.47	5.512	3.155	3.466	4.693	4.325	3.363	3.631	2.97	5.019	3.648	4.622	3.822	5.148	4.901	4.869	4.718	3.192	3.926	4.233	3.974	4.181	4.122	4.193	4.984	5.22	2.375
SKI	6497	1	2160133	2241652	1p36.33	1.955	1.565	2.818	3.601	1.801	2.38	2.755	4.111	3.409	3.628	3.281	2.033	2.61	2.068	3.345	2.487	1.917	1.041	2.383	1.899	2.607	1.196	1.271	1.722	2.179	2.935	3.207	2.686	3.84	1.856	3.55	3.558	3.412	2.092	1.581	2.982	3.321	2.967	1.895	3.239	2.544	2.713	3.013	2.842
MORN1	79906	1	2252691	2323190	1p36.33-p36.32	0.623	0.129	0.323	0.67	0.596	0.513	0.657	0.826	0.533	1.074	0.776	0.762	0.78	0.642	1.761	0.946	0.701	0.182	1.187	0.292	0.346	0.636	1.163	0.543	0.255	0.537	1.221	1.123	1.781	0.95	0.964	0.677	1.075	0.531	0.651	0.48	0.806	0.587	0.526	1.423	1.079	1.13	1.192	0.438
LOC100129534	100129534	1	2281852	2284100	1p36.33	0.37	0.084	0.233	0.327	0.586	0	0.406	0.382	0.466	0.742	0.392	0.724	0.323	0.423	1.085	0.76	0.316	0	0.382	0.351	0	0.521	0.724	0	0.161	0.301	0.698	0.72	0.746	0.334	0.194	0.276	0.229	0.35	0.352	0.078	0.337	0.457	0.381	0.959	0.447	0.381	0.76	0.122
RER1	11079	1	2323213	2336885	1p36	3.787	2.945	3.298	4.141	4.003	3.446	5.133	4.383	4.193	4.581	4.535	3.688	3.747	4.428	3.863	3.911	3.678	2.218	4.987	3.96	3.387	3.95	3.589	3.049	3.382	3.357	4.559	3.811	4.747	3.651	4.664	4.622	4.578	3.341	2.85	3.607	4.296	3.765	3.97	4.033	3.719	3.457	5.127	3.022
PEX10	5192	1	2336240	2344010	1p36.32	1.636	0.219	1.646	2.548	1.444	1.998	1.846	1.963	3.199	2.344	1.997	1.6	2.951	1.182	2.703	2.061	1.928	0.078	2.257	1	1.302	1.182	1.204	1.846	1.365	1.988	1.893	2.041	2.957	1.418	3.313	2.944	2.739	1.577	1.141	2.064	2.559	2.701	0.973	2.896	2.386	2.361	1.767	1.54
PLCH2	9651	1	2398897	2436969	1p36.32	0.224	0.048	0.245	0.126	0.116	0.193	0.16	0.183	0.238	0.274	0.125	0.158	0.348	0.2	0.261	0.205	0.132	0.175	0.198	0.098	0.117	0.281	0.741	0.09	0.065	0.081	0.422	0.146	0.113	0.244	0.186	0.05	0.076	0.231	0.183	0.059	0.207	0.045	0.142	0.411	0.225	0.205	0.247	0.095
PANK4	55229	1	2439969	2458067	1p36.32	2.107	1.465	1.633	2.349	1.467	1.607	2.028	2.061	1.763	2.214	1.518	1.078	2.136	2.223	2.506	1.812	1.548	1.248	2.828	1.671	2.109	2.546	1.422	1.072	1.318	1.176	2.427	1.764	2.292	1.858	2.583	2.296	2.329	1.14	1.079	1.571	2.26	1.74	1.421	2.143	1.807	1.824	2.577	1.695
HES5	388585	1	2460183	2461684	1p36.32	0	0	0.281	0	0.217	0	0.119	0.108	0.248	0.159	0.104	0.132	0.556	0.108	0.163	0.191	0.14	0.314	0.078	0.248	0.248	0.404	0.531	0.131	0	0.089	0.366	0.102	0.102	0.281	0	0.089	0	0.225	0.1	0.103	0.086	0	0.141	0.25	0	0.398	0.122	0
LOC115110	115110	1	2481358	2488450	1p36.32	0	0.04	0.169	0.078	0.033	0.03	0.024	0.052	0.225	0.065	0.048	0.193	1.661	0.035	0.691	0.427	0.122	0.062	0.298	0.075	0.063	0.198	0.823	0.284	0.036	1.185	1.863	1.141	1.777	1.141	2.101	1.156	2.157	0.713	0.022	0	0.105	0.108	0.061	0.058	0.023	0.171	0.063	0.195
TNFRSF14	8764	1	2487803	2497061	1p36.32	0.182	0.177	0.278	1.078	0.792	0.216	0.699	0.341	0.227	0.81	0.121	0.746	2.38	0.031	1.149	1.92	0.691	0.319	3.125	0.317	0	1.94	1.894	1.604	0.477	4.041	4.795	2.871	5.724	4.258	5.87	4.077	4.609	3.013	0.058	0	0.608	1.178	1.013	1.057	0	0.564	0.148	1.078
LOC100996583	100996583	1	2497973	2515973	-	0.278	0	0	0	0	0	0	0	0	0.104	0	0	1.311	0	0.262	0	0	0	0	0.177	0	0.179	0	0	0	0.324	1.093	0.161	0.385	0.141	0.48	0	0	0	0	0	0	0	0.083	0	0	0	0	0.424
FAM213B	127281	1	2517898	2522908	1p36.32	2.654	2.419	1.676	2.156	2.232	2.133	3.202	0.91	2.594	3.102	1.925	1.919	4.571	2.577	3.776	3.754	2.717	2.545	3.145	2.234	1.593	2.77	1.565	1.848	1.37	3.138	3.551	2.866	3.269	1.291	3.884	2.534	3.898	2.233	1.581	1.807	3.091	3.166	1.002	2.443	0.87	2.645	2.593	2.783
MMEL1	79258	1	2522080	2564481	1p36	0.238	0.117	0.127	0	0.386	0.112	0.165	0.189	0.145	0.16	0.121	0.204	0.148	0.165	0.145	0.318	0.107	0.284	0.065	0.209	0.157	0.315	0.391	0.133	0.147	0.208	0.509	0.156	0.097	0.253	0.222	0.207	0.154	0.171	0.169	0.149	0.136	0.119	0.09	0.166	0.169	0.509	0.147	0.133
TTC34	100287898	1	2572806	2706230	1p36.32	0.143	0	0.094	0.256	0.182	0.365	0.047	0.123	0.333	0.289	0.178	0.081	0.344	0.128	0.279	0.226	0.115	0	0.045	0.063	0	0.254	0.492	0	0	0.16	0.308	0.281	0.157	0.266	0.332	0.255	0.508	0.274	0.124	0.1	0.156	0.345	0.146	0.257	0.089	0.591	0.518	0.086
ACTRT2	140625	1	2938045	2939467	1p36.32	0	0	0.304	0	0.079	0	0	0.071	0.227	0.091	0.066	0	0	0.052	0	0.072	0	0.207	0.082	0.128	0	0.174	0.712	0	0	0	0.163	0.049	0.075	0.225	0	0	0	0.148	0	0	0	0	0.098	0	0	0.061	0.095	0
LINC00982	440556	1	2976180	2984289	1p36.32	0	0	0.138	0	0.071	0	0.468	0.621	1.078	0.92	0.241	0.087	0	0.356	0	0.146	0	0.239	0	0.137	0	0.627	1.059	0	0	0	0.273	0.07	0	0.306	0	0	0	0	0.1	0	0	0	0.52	0	0.221	0.422	1.071	0
PRDM16	63976	1	2985741	3355185	1p36.23-p33	0.198	0.037	0.192	0.111	0.091	0.106	0.452	0.362	0.878	0.805	0.439	0.113	0.619	0.601	0.299	0.142	0.256	0.636	0.039	0.103	0.025	0.625	0.513	0.061	0.047	0.113	0.217	0.09	0.062	0.195	0	0.076	0.02	0.271	0.116	0.051	0.07	0.049	0.475	0.28	0.048	0.297	0.891	0.115
ARHGEF16	27237	1	3371146	3397677	1p36.3	2.193	0	0.199	0.264	2.149	0.156	0.202	1.197	0.59	0.403	0.121	2.417	3.602	2.295	3.197	3.064	2.782	0.258	0.124	0.123	0.114	0.192	0.804	0.199	0	0.862	0.207	0.159	0.156	0.687	0.925	0.214	0	0.198	0.719	1.018	1.236	2.058	0.391	1.565	2.015	1.8	1.446	1.165
MEGF6	1953	1	3404505	3528059	1p36.3	1.052	0.414	1.941	3.499	0.832	0.289	1.814	3.657	0.224	0.803	0.324	0.316	0.953	1.062	1.295	0.509	0.88	1.16	2.002	0.689	0.073	0.3	0.612	0.202	0.038	0.79	0.84	0.428	0.393	0.283	0.495	0.088	0.035	0.18	0.698	1.06	0.651	2.834	2.192	0.609	0.574	0.94	2.044	1.192
TPRG1L	127262	1	3541555	3546694	1p36.32	2.255	1.155	2.812	3.019	3.204	1.727	3.157	2.41	2.89	3.042	2.552	3.085	3.253	2.871	2.301	3.707	2.807	0.549	3.243	1.793	1.031	2.275	3.286	1.738	1.808	2.485	3.485	3.193	3.673	1.845	3.163	3.004	3.344	2.932	1.408	2.351	2.521	2.266	2.495	2.94	2.315	1.578	2.473	2.458
WRAP73	49856	1	3547330	3566671	1p36.3	1.707	2.098	1.735	2.824	2.5	2.057	3.131	1.913	2.685	2.959	2.72	2.045	2.656	2.789	2.872	2.954	3.234	2.766	4.306	3.283	2.573	3.337	2.481	1.776	1.487	1.819	3.163	2.504	2.955	2.254	2.966	2.689	3.528	2.262	1.569	1.886	2.967	2.459	2.246	3.074	2.12	2.562	3.111	1.995
TP73	7161	1	3569128	3652765	1p36.3	1.473	0.367	0.154	0.308	1.664	1.054	0.853	0.175	1.199	1.749	1.302	0.49	0	1.913	2.352	1.754	1.146	0.524	1.267	0.454	0.562	1.108	0.497	0.095	0	0.167	1.075	0.124	2.06	0.173	2.153	0.429	0	0.163	0.289	0.064	1.024	0.093	0.273	1.995	1.415	1.215	2.375	0.179
TP73-AS1	57212	1	3652547	3663937	1p36.32	0	0.458	0.293	1.542	1.065	1.327	1.239	0.536	0.923	1.347	1.547	0.056	0	0.07	0.064	0.091	0.056	0.114	1.899	0.204	1.613	1.356	0.632	0	0	0.92	0.957	0.036	1.595	0.112	1.72	0.379	0	0.254	0.583	1.029	1.716	0.446	1.094	1.696	0.165	0.893	2.397	1.057
CCDC27	148870	1	3668964	3688209	1p36.32	0	0	0.096	0	0	0.073	0	0.044	0.112	0.029	0	0.053	0	0.054	0	0.05	0.063	0.099	0	0.063	0	0.127	0.407	0.086	0	0	0.113	0.053	0	0.12	0	0	0	0.126	0.066	0	0	0	0.063	0	0	0.232	0.084	0
SMIM1	388588	1	3689324	3692546	1p36.32	1.597	0	0.464	0.91	2.258	0	0	0.238	0.385	0	0.676	0.288	1.593	1.956	0	0.71	0.98	0.453	0	0	3.786	0.39	1.765	1.795	0	1.967	1.604	0.472	2.107	1.626	3.262	0.95	1.765	1.345	1.079	0.897	0.899	1.375	0.84	1.444	0.887	0.448	1.735	1.018
LRRC47	57470	1	3696783	3713068	1p36.32	3.129	2.605	2.845	4.09	3.265	3.034	4.143	3.609	3.582	3.793	3.886	2.715	3.518	3.724	3.265	3.055	3.324	2.214	4.873	4.298	3.416	4.219	3.604	2.896	2.622	2.672	3.947	3.578	4.062	2.753	3.914	4.119	4.215	3.15	2.736	3.315	3.65	3.332	3.251	4.178	2.913	2.794	4.66	2.693
CEP104	9731	1	3728644	3773797	1p36.32	1.114	0.833	1.166	1.387	1.241	0.86	1.775	1.698	1.442	1.719	1.738	0.919	1.366	1.49	1.645	1.154	1.061	0.877	2.173	0.804	1.413	1.514	1.578	1.13	0.742	1.166	1.605	1.462	1.641	0.889	1.708	1.994	1.591	0.955	0.718	1.562	1.85	1.436	0.842	2.017	0.937	1.142	1.872	1.04
DFFB	1677	1	3773830	3801993	1p36.3	0.786	0.053	0.64	0.992	0.427	0.686	1.149	0.698	0.749	1.156	1.103	0.749	1.528	0.958	1.266	0.831	1.037	0.289	2.146	1.434	1.191	1.03	1.467	0.793	0.472	0.797	1.182	0.767	1.197	0.556	1.263	0.936	1.522	0.692	0.378	0.501	0.736	0.757	0.352	0.73	0.239	0.573	1.11	0.847
C1orf174	339448	1	3805696	3816857	1p36.32	2.961	3.644	2.268	3.457	2.364	2.148	3.216	3.107	2.754	3.245	3.318	2.718	2.694	4.104	2.813	2.751	3.262	3.764	4.734	3.863	3.321	3.534	1.81	2.153	2.548	2.105	2.48	2.641	3.217	2.186	3.685	3.388	3.175	1.968	2.123	2.595	3.41	2.837	2.739	3.663	2.474	2.228	3.878	3.45
LINC01134	100133612	1	3816967	3832011	1p36.32	0	0	0.173	0	0.058	0	0.149	0	0.252	0.118	0.08	0.221	0.196	0.067	0.157	0.105	0	0.211	0.088	0.174	0	0.093	0.58	0.243	0	0	0.16	0.16	0.491	0.401	0.206	0.075	0.402	0.366	0.071	0.127	0.076	0.13	0.083	0.118	0.119	0.105	0.4	0
LINC01346	728716	1	4000671	4012643	1p36.32	0	0	0	0	0	0	0	0	0	0	0	0	0	0	0	0	0	0	0	0	0	0	0.542	0	0	0	0	0	0	0	0	0	0	0	0	0	0	0	0.088	0	0	0	0	0
LOC284661	284661	1	4472110	4484744	1p36.32	0	0.038	0.171	0	0	0.083	0	0.054	0.17	0.205	0	0	0	0.028	0	0.035	0	0	0	0.07	0	0.187	0.304	0	0	0	0.125	0.414	0.102	0.102	0.263	0	0	0.163	0	0	0	0	0	0	0	0.184	0.085	0
AJAP1	55966	1	4715104	4843851	1p36.32	0	0.116	0.137	0	0.063	0.138	1.767	0.079	0.188	1.818	0.151	0.182	0.065	0.07	0	0.082	0.111	0.095	0.265	0.143	0	0.472	0.608	0.137	4.049	0.042	0.337	0.079	0.111	0.255	0	0.054	0	0.177	0.118	0.936	0	0	0.09	0.41	0.08	0.358	0.118	0
NPHP4	261734	1	5922867	6052533	1p36	1.29	0.365	0.941	1.266	1.097	0.546	1.387	1.706	0.991	1.769	1.167	1.159	1.196	1.259	1.142	1.316	1.06	0.562	1.794	1.322	1.391	1.833	0.951	0.905	0.545	1.472	2.071	2.046	2.397	1.38	1.873	2.141	2.047	0.909	0.737	1.092	1.563	1.126	0.668	1.88	0.886	2.185	1.169	0.958
KCNAB2	8514	1	6052357	6161253	1p36.3	1.107	0.096	0.404	1.006	0.755	0.13	1.889	1.552	1.185	2.265	2.889	3.369	2.909	1.493	1.511	0.89	1.502	1.76	4.733	4.946	0.6	3.99	2.885	3.676	3.304	5.34	4.745	4.171	6.58	5.137	6.415	2.91	1.032	1.306	1.548	0.495	1.428	3.387	1.612	1.761	1.169	3.221	1.37	0.111
CHD5	26038	1	6161846	6240194	1p36.31	0.346	0.062	0.214	0.143	0.291	0.145	0.28	0.169	0.221	0.23	0.244	0.237	0.125	0.717	0.124	0.161	0.396	0.298	0.142	0.486	0.08	0.644	0.625	0.134	0.165	0.093	0.756	0.146	0.315	0.388	0.279	0.227	0.137	0.27	0.248	0.084	0.248	0.091	0.29	1.043	0.142	0.487	2.29	0.049
RPL22	6146	1	6245079	6259679	1p36.31	4.516	6.393	4.029	4.834	5.582	5.426	5.087	4.497	5.401	5.162	5.204	5.12	4.545	5.635	3.688	5.672	6.246	8.2	6.04	6.88	5.427	6.078	5.649	4.802	4.778	3.954	4.437	3.541	4.6	3.548	5.659	5.132	4.193	4.393	4.816	4.209	4.446	4.433	5.774	4.585	4.563	5.227	5.753	4.839
LOC102724450	102724450	1	6264899	6265840	1p36.31	0	0.439	0	0	1.236	0	0.574	0	0	0	0.641	0	0.476	0.968	0	0.703	0.738	0	0	0.862	1.436	0	2.256	2.007	0	1.278	1.03	0.764	2.96	0.156	3.292	2.693	2.493	1.383	0.837	2.199	0.496	0	0.66	0	0	0.584	0	0
RNF207	388591	1	6266188	6281359	1p36.31	1.097	0.489	0.73	0.3	1.502	0.14	0.367	0.302	0.107	0.239	0.993	0.137	1.068	2.253	1.878	0.891	0.979	0.733	0.1	0.508	0.771	0.156	1.175	1.113	0	0.62	1.911	1.013	2.168	0.702	2.132	1.934	2.04	0.811	0.967	2.515	1.218	0.664	1.532	1.532	2.246	1.489	3.263	0.976
ICMT	23463	1	6281252	6296044	1p36.21	3.105	2.491	3.329	3.245	3.526	3.25	4.402	3.932	3.176	4.128	4.071	3.073	3.445	3.814	3.063	3.619	3.315	1.413	3.488	3.176	2.601	3.611	2.807	2.451	2.488	3.204	4.085	2.99	4.22	2.957	4.312	3.688	3.732	2.155	2.499	3.422	3.884	3.744	3.215	4.043	3.44	2.619	4.288	2.955
LINC00337	148645	1	6296299	6299502	1p36.31	0.609	0.154	0.204	0.209	0.437	0	0.077	0.063	0.209	0.078	0.393	0	0.36	0.697	0.342	0.115	0.295	0.126	0.21	0	0	0.707	0.85	0	0.103	0.365	0.417	0.361	0.403	0.895	0.493	0.235	0.316	0.34	0.153	0.521	0.258	0.228	0.048	2.027	1.423	0.33	2.084	0.099
HES3	390992	1	6304251	6305638	1p36.31	0	0.173	0	0.552	0.164	0.495	0	0	0.599	0.196	0	0.249	0	0.296	0	0.161	0.178	0.856	0	0	0	0.473	1.063	0.246	0	0	0.424	0.183	0	0.346	0.262	0	0	0.411	0	0	0	0	0.283	0	0	0.907	0.307	0
GPR153	387509	1	6307405	6321035	1p36.31	1.067	0.102	0.776	0.883	1.113	0.458	1.311	1.356	1.769	2.726	1.039	1.096	1.678	0.873	0.498	0.922	0.707	0.209	0.724	0.137	0.19	0.766	0.702	0.262	0.873	2.66	1.442	1.068	2.763	1.518	2.86	2.342	2.231	1.417	0.335	1.097	0.783	1.988	0.888	2.317	0.841	1.337	3.601	0.521
ACOT7	11332	1	6324331	6453826	1p36	3.411	4.728	4.777	4.633	4.35	4.896	6.421	5.339	4.477	5.396	6.188	5.485	4.592	6.004	4.765	4.069	4.968	4.183	6.778	4.855	4.272	5.625	3.34	4.627	4.439	5.506	7.334	6.333	7.491	5.306	6.553	6.534	6.633	4.8	3.801	4.263	6.19	5.777	4.127	6.029	5.022	4.642	7.685	4.575
HES2	54626	1	6475293	6479979	1p36.31	0.326	0.076	0.203	0.124	0.183	0.033	0.045	0.045	0.206	0.068	0.297	0.563	0.165	1.049	0.165	0.043	0.064	0.49	0.022	0.076	0	0.146	0.793	0	0	0.411	0.168	0.088	0.072	0.408	0.232	0.047	0	0.266	0.069	0.113	0.038	0.209	0.235	0.425	0.545	0.265	1.649	0.213
ESPN	83715	1	6484847	6521004	1p36.31	1.362	0.067	0.109	0	3.087	0.077	0.064	0.072	0.397	0.127	0.163	0.811	0.85	2.225	0.277	0.238	0.145	0.494	0.039	0.144	0.162	0.365	0.734	0.418	0.049	0.292	0.255	0.285	0.069	0.227	0.085	0.139	0	0.204	0.104	0.142	0.104	0.539	0.167	0.96	0.188	0.372	0.135	0.104
TNFRSF25	8718	1	6521213	6526255	1p36.2	2.544	0.481	1.271	0.579	1.89	0.204	1.819	1.702	2.026	0.927	1.778	1.004	1.984	2.113	2.32	1.624	1.123	0.217	1.316	0.198	0	1.423	3.146	2.08	0.89	0.506	0.664	0.319	0	0.311	0.232	0.72	0.217	0.382	0.416	0.458	2.173	2.798	1.887	1.144	0.801	2.065	2.007	0.955
PLEKHG5	57449	1	6526151	6580121	1p36.31	1.563	0.055	0.904	0.259	1.201	0.436	1	1.67	1.024	0.539	1.576	0.795	1.857	1.507	2.245	1.029	1.023	0.263	0.171	0.129	0.094	0.644	0.7	0.382	1.338	0.742	0.511	0.264	0.56	0.4	0.41	0.658	0.494	0.398	0.399	0.495	1.691	2.303	0.7	0.955	1.064	1.14	0.762	1.155
NOL9	79707	1	6581406	6614658	1p36.31	1.429	1.943	1.48	1.414	1.701	1.904	2.168	2.1	1.378	1.992	2.477	1.293	1.754	2.383	2.232	1.743	1.431	2.436	2.065	1.754	2.847	2.206	1.769	1.614	1.72	1.585	1.704	1.676	2.335	1.34	2.408	2.326	1.986	1.092	1.373	1.884	2.476	1.936	1.303	2.571	1.468	1.274	2.741	1.988
TAS1R1	80835	1	6615337	6639817	1p36.23	0	0.082	0.203	0	0.077	0	0.056	0.028	0.18	0.139	0.064	0	0.064	0.082	0	0.035	0	0.122	0.039	0.122	0.089	0.268	0.687	0	0	0.062	0.179	0.059	0.077	0.088	0.103	0	0	0.344	0	0	0.082	0	0.086	0.125	0	0.112	0.245	0
ZBTB48	3104	1	6640050	6649340	1p36.3	1.334	0.15	0.939	1.905	1.421	0.91	2.069	1.705	1.893	1.963	2.332	1.1	1.395	1.891	1.906	1.745	1.615	0.067	2.432	2.053	1.885	2.05	1.936	1.895	0.893	1.102	1.848	2.09	1.946	1.387	1.937	2.529	1.982	0.892	1.006	1.456	2.276	1.955	1.028	2.621	1.545	1.99	3.076	1.341
KLHL21	9903	1	6650783	6662958	1p36.31	1.723	1.757	2.244	2.46	1.677	1.988	4.002	3.835	3.14	3.605	3.506	1.352	2.308	2.855	2.623	2.155	2.773	1.713	2.852	2.787	2.414	2.133	2.788	2.288	1.961	2.837	5.015	4.57	4.908	2.129	3.433	3.945	4.312	2.418	1.075	1.991	3.521	3.368	1.705	2.999	1.27	2.356	3.731	2.118
PHF13	148479	1	6673755	6684093	1p36.31	1.747	1.343	1.856	2.568	1.915	1.925	1.632	2.661	2.048	2.423	1.966	0.861	1.358	1.989	1.763	2.15	1.499	0.566	1.974	0.985	2.114	1.536	1.529	0.836	1.235	1.24	1.497	1.566	1.838	0.693	1.763	1.724	1.72	1.249	0.786	1.275	2.033	1.379	1.028	2.528	1.038	1.196	3.094	1.599
THAP3	90326	1	6684924	6695646	1p36.31	1.48	0.997	2.774	4.341	2.65	2.515	3.781	2.189	4.02	3.252	3.069	1.344	1.797	1.945	1.601	2.784	2.833	0.642	3.762	2.717	1.707	3.284	3.412	1.52	1.681	1.439	3.477	1.244	2.54	2.55	3.652	3.155	2.113	2.322	1.829	2.075	2.468	2.863	2.645	2.326	2.162	3.909	3.853	1.686
DNAJC11	55735	1	6694227	6761966	1p36.31	2.736	0.937	1.826	2.766	2.284	2.325	3.06	3.219	2.168	3.008	3.572	2.864	3.315	3.223	3.219	2.754	2.2	0.347	2.662	2.451	3.903	2.51	1.246	2.493	2.27	2.717	3.197	2.972	4.011	2.38	3.432	3.817	3.64	1.363	2.082	3.039	3.692	2.816	1.219	3.957	2.801	1.798	3.117	3.268
CAMTA1	23261	1	6845383	7829766	1p36.31-p36.23	3.633	5.856	3.551	3.501	3.75	4.306	4.346	4.225	3.82	4.603	4.088	3.429	2.813	4.403	2.714	4.069	4.509	6.886	5.357	4.225	3.65	4.139	3.664	3.415	2.836	3.372	3.207	2.539	3.955	2.123	4.493	4.044	3.495	3.254	3.174	3.479	3.575	2.911	3.513	3.691	2.805	3.456	3.944	3.107
VAMP3	9341	1	7831328	7841492	1p36.23	3.255	4.472	4.157	4.513	3.871	3.331	5.218	4.143	4.108	4.906	4.338	2.726	3.751	4.697	3.225	4.131	3.836	2.491	4.46	3.032	2.595	2.726	3.031	1.886	3.457	3.865	4.031	3.507	4.904	2.729	4.994	4.514	3.842	3.359	2.669	3.734	3.597	4.053	4.071	4.306	3.045	2.688	4.763	3.366
PER3	8863	1	7844488	7905240	1p36.23	2.008	1.248	1.007	1.624	1.631	0.789	1.556	2.883	1.902	3.263	1.343	0.991	1.018	0.888	0.446	0.634	0.285	0.455	0.829	0.301	1.515	1.862	0.291	0.036	0.202	0.76	1.973	0.937	2.511	1.678	2.045	0.654	2.262	1.109	0.468	0.371	1.294	1.175	0.567	1.23	1.737	0.559	1.352	0.359
UTS2	10911	1	7907671	7913551	1p36	0	0	0	0	0	0	0	0	0	0	0	0	0	0.961	0	0	0	0	0	0	0	0	0	0	0	0	0.36	0	0	0	0	0	0	0	0	0	0	0	0.099	0	0	0	0	0
TNFRSF9	3604	1	7975930	8003225	1p36	0	0.238	0.469	0.073	0	0	0.856	2.399	0.122	0.081	0.395	0.023	0	0.08	0	0.024	0.058	0.077	0.018	0.06	0	0.015	0.436	0	0.237	0	0.05	0	0	0.034	0	0	0	0.266	0.185	0.039	0.603	0.544	0.584	0.054	0.045	0.23	0.024	0.052
PARK7	11315	1	8021713	8045342	1p36.23	5.418	6.951	5.436	5.998	6.556	5.838	7.253	6.531	5.888	6.6	6.662	5.926	5.787	6.995	5.139	6.19	6.435	6.843	7.672	7.464	6.246	6.599	6.506	6.045	5.362	5.385	6.136	5.05	6.502	4.68	7.175	7.025	6.217	5.114	5.595	5.82	6.229	6.226	6.173	6.355	5.908	5.971	7.058	6.01
ERRFI1	54206	1	8071778	8086393	1p36	1.43	5.953	3.013	4.621	2.11	2.373	3.958	3.885	5.119	2.866	4.674	2.563	2.727	6.245	3.356	3.682	5.334	5.136	0.117	0.103	0.225	0.349	0.52	0.194	4.901	1.121	0.892	2.47	1.767	0.677	1.136	3.28	2.392	2.482	3	2.664	4.34	3.586	1.544	5.613	4.858	2.025	1.843	2.332
LOC102724539	102724539	1	8268731	8275268	1p36.23	0	0.294	0	0	0	0	0	0	0	0	0	0	0	0.303	0	0.253	0	0	0	0	0	0	0	0	0	0	0	0	0	0	0	0	0	0	0	0	0	0	0	0	0	0.228	0	0
SLC45A1	50651	1	8378144	8404227	1p36.23	0.135	0.043	0.394	0.912	0.172	0.355	1.163	0.298	1.406	0.871	0.618	0.067	0.102	1.411	0.371	0.165	0.232	0.359	0.064	0.189	0.079	0.35	0.53	0	0.047	0.125	0.269	0.078	0.048	0.186	0.058	0	0	0.304	0.883	0.436	0.495	1.07	0.186	2.911	0.047	0.799	0.245	0.149
RERE	473	1	8412463	8877699	1p36.23	3.313	1.672	3.12	3.652	3.045	2.64	3.538	3.87	3.591	4.148	3.656	2.473	3.044	2.745	3.001	3.213	2.508	2.251	2.17	2.151	2.738	2.181	2.799	3.255	2.411	3.33	4.167	3.473	4.606	3.282	4.162	4.446	4.36	2.499	2.367	3.045	4.036	3.429	2.323	3.922	3.193	2.303	5.504	2.469
LOC102724552	102724552	1	8484704	8495076	1p36.23	0	0	0	0	0	0	0	0.153	0	0.279	0.159	0	0	0.12	0	0.213	0	0	0	0	0	0.118	0	0	0	0	0.273	0.119	0.306	0	0	0	0	0	0	0	0.176	0	0.111	0	0.18	0	0	0
ENO1	2023	1	8921058	8939151	1p36.2	7.236	6.701	8.644	9.027	7.867	7.777	9.515	8.663	9.175	9.097	9.75	7.902	7.861	8.573	7.974	8.206	8.897	5.352	9.32	7.569	8.066	7.277	7.703	7.692	7.756	6.718	9.083	8.349	9.41	8.192	9.227	9.62	8.769	6.955	7.683	8.522	9.229	8.65	7.441	8.762	8.001	8.973	8.605	8.08
MIR6728	102465436	1	8926560	8926649	-	0	0	0	0	0	0	0	0	0	0	0	0	0	0	0	0	0	0	0	0	0	0	0	0	0	0	0	0	0	0	0	0	0	0	0	0	0	0	0	0	0	16.881	0	0
ENO1-AS1	100505975	1	8938893	8939943	1p36.2	0.537	0.505	0	0	1.421	0	0	0.24	0.381	0.504	1.005	0	0.383	0.831	0.445	0.659	0.609	0.934	1.008	0.493	0	0.485	1.727	0.902	0.572	0	0.15	0.172	0.708	0	1.319	0.553	0	0.605	0.281	0.799	0.434	0.452	0.166	0	0.675	0.289	0	0
CA6	765	1	9005892	9035148	1p36.2	0	0	0	0	0	0	0.181	0	0.575	0.121	0.126	0.227	0	0.067	0	0	0	0.344	0	0	0	0.143	0	0	0	0	0.196	0.094	0.132	0.189	0	0	0	0.215	0	0	0	0	0.146	0	0	0.496	0.266	0
SLC2A7	155184	1	9063358	9086404	1p36.2	0	0	0.126	0	0	0	0.054	0	0.117	0.106	0.099	0	0	0.082	0	0.087	0	0.085	0	0.084	0	0.12	0.158	0	0	0	0.268	0.047	0.088	0.164	0	0	0	0.231	0	0	0	0	0.138	0	0	0.108	0.191	0
SLC2A5	6518	1	9097004	9129887	1p36.2	0	0	0.947	0.918	0.053	0.176	0.15	0.859	0.32	2.556	0.136	0.099	0	0.202	0	0	0.086	0.167	0.045	3.144	0	0.23	0.577	0.832	0.106	0.091	0.302	0	0	0.264	0.175	0.099	0.12	0.308	0	0.673	0.159	0.147	0.105	0	0	0.259	0.194	0
GPR157	80045	1	9164475	9189229	1p36.23	0.719	0.172	0.514	0.647	0.896	0.186	0.154	1.057	0.344	1.006	0.821	1.057	0.414	0.542	1.019	0.525	0.25	0.398	0	0.249	0	0.684	0.518	0.374	0.231	0.406	0.714	1.107	1.902	0.828	0.811	0.559	1.292	0.443	0.231	1.378	1.008	0.64	0.305	0.512	0.452	0.769	0.279	0.142
H6PD	9563	1	9294862	9331394	1p36	1.15	0.584	1.112	2.168	1.188	1.04	1.356	2.646	2.009	3.65	1.444	2.537	2.345	0.913	2.11	1.375	1.139	0.277	1.962	0.868	0.214	0.979	1.194	1.023	0.969	1.745	1.443	1.786	2.193	1.163	1.836	1.852	0.933	1.034	1.179	2.245	2.104	3.191	0.766	2.775	2.067	1.343	1.638	1.139
SPSB1	80176	1	9352940	9429590	1p36.22	0.378	0.298	1.718	2.369	0.347	1.508	2.286	2.901	1.379	3.257	1.753	3.259	2.642	1.145	1.077	1.725	1.494	0.175	1.572	0.108	0.107	1.152	0.743	1.154	1.435	2.646	3.731	2.06	4.329	1.959	3.451	3.116	3.716	2.452	1.884	2.242	2.285	1.706	1.958	1.481	2.494	1.735	0.973	1.121
LOC100506022	100506022	1	9485152	9489055	-	0	0.06	0.308	0.279	0.073	0.112	0.512	0.17	0.519	0.597	0.114	0	0.059	0.174	0.105	0.14	0.079	0.219	0.167	0.038	0.085	0.184	0.592	0.119	0.065	0.236	0.706	0.268	0.587	0.151	0.497	0.49	0.404	0.505	0	0.084	0.225	0.099	0.071	0.184	0.252	0.273	0.05	0.26
SLC25A33	84275	1	9599527	9642831	1p36.22	1.935	2.687	0.252	3.105	2.784	1.735	2.424	2.169	2.961	2.317	2.878	2.557	2.723	3.558	1.908	2.065	2.31	3.358	4.24	2.468	2.947	2.758	2.221	1.702	1.53	1.946	2.132	1.99	2.715	1.845	3.702	3.078	2.395	1.596	0.899	1.833	2.537	1.335	1.352	2.328	2.023	1.737	3.875	2.154
TMEM201	199953	1	9648931	9674935	1p36.22	2.165	0.601	2.028	3.306	1.629	2.3	2.522	3.114	2.748	3.25	2.899	2.258	2.68	2.316	3.16	2.427	1.528	0.535	3.75	1.867	3.175	2.633	2.075	2.599	2.071	2.546	3.375	3.805	4.295	2.413	3.979	4.071	3.999	2.106	1.173	2.25	3.347	2.129	1.063	3.646	1.821	2.602	2.47	2.47
PIK3CD	5293	1	9711789	9789172	1p36.2	0.132	0.507	1.552	1.504	0.284	1.109	1.144	1.946	0.859	0.916	1.888	0.041	0.205	0.788	0.172	0.098	0.067	0.352	3.069	2.847	1.353	1.339	0.609	0.235	1.516	3.135	1.428	2.588	3.727	1.27	3.344	0.896	0.376	0.597	0.575	1.179	2.619	1.047	1.16	1.178	0.274	0.667	1.262	0.285
PIK3CD-AS1	644997	1	9712667	9714644	1p36.22	0	0	0.185	0	0	0	0	0.106	0.188	0.036	0	0	0	0.065	0	0	0.083	0	0	0.263	0	0.192	0.655	0	0	0	0.103	0	0	0.066	0	0	0	0.284	0	0.062	0	0	0.048	0	0	0.203	0.088	0
PIK3CD-AS2	101929074	1	9732483	9747632	1p36.22	0.887	0.698	0.472	3.628	0.296	2.465	0.828	1.578	3.127	0.895	2.012	0.884	0.56	3.383	1.058	0.524	0	3.309	2.545	0.615	3.451	1.186	2.678	2.976	1.153	1.867	0.665	2.292	3.795	2.833	4.943	1.638	1.884	2.783	2.818	3.34	0.753	0	0.224	3.162	0.321	1.488	3.014	1.346
CLSTN1	22883	1	9789078	9884584	1p36.22	3.56	1.441	4.281	4.5	3.431	3.097	4.439	4.925	4.895	4.932	4.764	2.983	3.32	3.739	4.372	4.305	4.049	0.494	4.188	2.727	1.539	3.883	2.258	2.727	3.162	3.884	3.97	4.18	5.314	3.103	4.179	4.081	3.792	2.205	2.466	4.228	4.994	4.636	3.265	5.297	3.959	3.091	3.813	4.899
CTNNBIP1	56998	1	9908333	9970316	1p36.22	1.647	1.959	1.785	2.444	3.024	1.717	1.704	3.284	3.413	3.017	1.795	3.982	1.279	1.807	2.163	2.609	2.443	2.04	3.82	2.091	1.253	2.231	1.734	1.146	0.922	2.08	3.636	1.948	3.138	2.21	2.522	2.382	2.937	2.117	0.846	2.179	3.127	3.461	1.34	3.095	3.38	1.55	4.437	1.113
LZIC	84328	1	9989775	10002826	1p36.22	1.431	2.333	1.72	1.46	2.119	1.791	1.672	2.034	1.649	2.118	2.286	1.735	2.265	2.666	1.65	1.722	2.089	2.792	3.754	1.591	2.61	2.298	1.52	1.248	1.1	1.162	1.63	1.84	2.039	1.34	2.921	2.596	1.884	1.263	1.008	1.912	1.901	1.6	0.829	2.46	2.492	1.985	2.519	1.797
NMNAT1	64802	1	10002980	10045556	1p36.22	0.846	1.253	0.911	1.032	0.71	0.717	1.279	1.114	1.059	1.464	0.972	0.798	1.234	1.16	0.81	0.535	1.287	1.238	1.693	1.194	1.577	1.02	1.485	0.474	0.255	0.885	1.357	0.255	1.657	0.33	0.874	1.013	0.657	1.052	0.329	0.766	1.032	0.575	0.94	1.006	0.675	0.832	0.871	0.506
RBP7	116362	1	10057254	10076078	1p36.22	0	0.42	0	0	4.213	1.333	0	0.361	0	0	0	0	0	4.892	0.385	0	0	0.26	0	0	0	0.164	0	0	0	0	0.122	0	0	0.1	0	0	0	0	0.54	0	1.623	0	0.17	2.226	0.872	0	2.518	0.659
UBE4B	10277	1	10093040	10241296	1p36.3	2.427	1.466	1.909	1.703	1.933	1.699	2.628	3.007	1.983	2.852	3.081	2.174	2.527	2.855	2.659	2.336	2.301	1.904	2.247	1.584	2.937	1.827	2.116	2.191	1.567	2.138	2.883	2.619	3.343	1.697	3.044	2.998	2.895	1.586	1.439	2.779	2.871	2.387	1.203	3.615	2.492	1.479	3.284	1.794
KIF1B	23095	1	10270763	10441661	1p36.2	1.114	1.516	1.87	2.265	1.446	1.471	2.609	3.122	2.156	2.75	3.01	1.064	2.181	1.965	2.337	1.505	1.906	1.323	1.256	0.694	1.456	0.973	1.318	0.769	1.499	2.132	2.308	1.792	2.666	1.602	2.252	2.494	2.051	1.214	1.357	2.394	2.414	2.201	1.814	2.869	1.74	1.442	3.133	2.321
PGD	5226	1	10459048	10480568	1p36.22	4.457	3.228	3.412	5.596	4.558	3.717	6.313	5.045	4.957	4.963	5.326	4.429	6.425	5.09	4.765	4.711	4.847	2.994	6.07	5.392	5.207	5.184	4.791	4.912	3.481	3.27	5.213	4.292	4.682	4.232	4.984	4.823	4.678	3.257	6.673	4.909	6.304	4.63	5.005	4.363	6.145	5.942	6.758	4.885
APITD1	378708	1	10490158	10502872	1p36.22	2.418	3.91	1.433	1.828	3.003	1.997	2.482	1.72	2.031	2.381	2.973	2.305	2.204	3	1.536	2.412	1.863	4.882	4.046	2.884	2.158	2.227	2.545	2.086	1.609	1.557	1.508	1.797	2.242	1.375	2.855	2.567	2.025	1.477	2.035	1.847	2.584	2.091	1.752	2.044	2.307	2.596	2.737	1.506
APITD1-CORT	100526739	1	10490158	10512060	1p	0.397	0.444	0.495	0.807	0.668	1.012	1.074	0.767	0.721	0.735	1.226	0.441	0.455	1.005	0.314	0.618	0.88	0	2.107	0.869	0.516	1.183	0.389	0.248	0.315	0.32	1.283	0.663	0.814	0.095	1.007	0.872	0.832	0.59	1.176	0.436	0.597	0.303	0.429	0.555	0.868	0.94	0.912	0.304
CORT	1325	1	10509775	10512060	1p36.22	0.305	0.331	0.151	0.441	0.415	0.212	0.251	0.222	0.341	0.366	0.443	0.183	0.598	0.554	0.386	0.297	0.189	0.969	0.898	0.725	0	0.973	0.77	0.207	0	0	0.206	0.104	0.212	0.057	0.387	0.224	0.258	0.357	0.188	0	0.354	0	0.487	0	0.347	0.336	0	0.28
DFFA	1676	1	10520602	10532613	1p36.3-p36.2	2.892	2.38	2.897	4.257	2.707	2.639	3.808	3.873	2.591	3.478	3.858	2.916	3.803	3.706	3.68	2.979	3.656	1.07	3.835	3.038	4.087	3.24	2.926	3.061	3.783	2.574	3.668	3.845	4.25	3.354	4.463	4.044	4.154	2.637	2.626	3.055	4.176	3.454	1.938	5.34	3.366	2.257	5.103	4.227
PEX14	5195	1	10535002	10690815	1p36.22	1.635	0.782	1.905	3.256	2.193	2.319	3.086	2.977	2.86	2.953	3.016	2.305	2.869	2.183	2.83	2.725	2.726	0.645	3.448	1.963	3.016	2.03	1.993	2.047	1.939	1.803	2.767	2.719	3.408	2.331	3.252	2.92	3.054	1.715	1.927	2.463	3.465	2.898	1.555	3.256	2.791	2.721	2.843	1.94
CASZ1	54897	1	10696665	10856733	1p36.22	2.379	0.351	0.469	1.917	2.371	0.988	0.614	1.296	0.522	0.875	1.083	2.035	2.014	0.809	1.319	1.731	1.13	1.051	0.606	0.295	0.2	0.876	0.677	0.134	0.137	0.441	0.552	0.127	0.267	0.727	0.17	0.306	0.564	0.41	0.415	1.567	0.792	0.608	0.668	1.472	0.801	0.967	1.322	0.515
C1orf127	148345	1	11006529	11042094	1p36.22	0	0.031	0.109	0	0.048	0	0.264	0.114	0.183	0.128	0.03	0.068	0.157	0.027	0	0	0.064	0.076	0.209	0	0.082	0.104	0.448	0	0	0.044	0.117	0.189	0	0.113	0	0	0	0.437	0.066	0	0.048	0	0.062	0	0.06	0.061	0.046	0
TARDBP	23435	1	11072678	11085549	1p36.22	3.589	5.408	2.737	3.156	3.664	3.09	4.333	3.608	3.067	3.797	4.393	3.017	3.719	4.262	3.749	3.745	3.502	5.638	5.446	4.27	3.553	4.102	3.011	2.726	3.221	3.052	3.131	3.357	3.272	2.577	3.782	3.787	3.549	2.517	2.97	3.407	3.907	3.131	3.532	3.902	3.397	3.094	4.16	3.544
MASP2	10747	1	11086579	11107296	1p36.3-p36.2	0.329	0.226	0.24	0	0.346	0	0.238	0.37	0.161	0.529	0.609	0.154	0.179	0.635	0.765	0.3	0.101	0.392	0.188	0.401	0	0.987	0.509	0.249	0	0.214	0.513	0.358	0.615	0.153	0.45	0.345	0.383	0.355	0	0.199	0.176	0.398	0.275	0.357	0.339	0.441	0.744	0.318
SRM	6723	1	11114648	11120091	1p36-p22	5.463	4.528	6.324	6.44	5.46	6.094	7.685	6.375	5.795	6.256	6.543	4.509	6.118	5.451	5.952	5.703	4.922	3.281	7.761	6.868	6.827	6.689	6.71	7.466	5.339	5.635	7.052	7.094	7.298	6.353	7.441	7.901	7.422	6.074	5.474	6.159	7.317	6.79	5.647	7.165	5.489	6.552	7.322	5.521
EXOSC10	5394	1	11126669	11159967	1p36.22	2.594	4.007	1.871	2.734	3.019	2.708	2.923	3.386	1.993	3.491	3.638	2.511	2.967	3.446	3.265	3.13	3.054	4.008	4.324	3.171	3.619	3.415	1.801	2.427	2.326	2.79	3.111	3.191	3.843	2.296	3.898	3.616	3.575	1.808	2.321	3.147	3.633	3.26	2.654	4.141	2.861	2.134	3.209	2.978
MTOR	2475	1	11166587	11322608	1p36.2	2.543	1.764	1.784	1.791	2.054	1.776	2.833	2.816	1.895	2.824	2.935	1.533	2.123	2.974	3.248	2.128	2.16	1.5	3.03	1.961	2.972	2.444	1.447	2.098	1.409	2.366	2.993	2.889	3.734	2.316	3.217	2.913	3.29	1.384	1.391	2.817	3.352	2.532	1.59	3.988	2.356	1.231	3.374	2.42
MTOR-AS1	100873935	1	11203954	11209595	-	0	0	0.261	0.638	0.323	0	0.531	0.345	0.356	0.422	0.513	0.215	0.244	0.167	0.444	0.3	0.394	0	0	0.368	0.35	0.254	0.681	0.193	0	0.272	1.063	0.22	0.977	0.081	0.456	0.422	0.585	0.406	0	0.254	0.576	0.423	0.202	0.454	0.275	0.209	0.614	0
ANGPTL7	10218	1	11249345	11256038	1p36	0.216	0.087	0.217	0	0.053	0.109	0.056	0.157	0.082	0.165	0.181	0.063	0.155	0.221	0.369	0.13	0.059	0.082	0.043	0.06	0.202	0.135	0.461	0.056	0.066	0.161	0.234	1.091	0.361	0.155	0.14	0.336	0.213	0.369	0	0.058	0.142	0.201	0.067	0.086	0.117	0.3	0.079	0.186
UBIAD1	29914	1	11333254	11348491	1p36.22	2.232	1.529	1.755	2.453	2.407	1.688	2.945	2.388	2.742	2.295	2.453	1.94	2.055	2.413	2.577	2.025	1.961	0.49	3.467	2.892	2.598	2.496	2.848	2.738	1.839	1.983	2.949	2.657	3.105	2.738	2.592	2.827	3.353	2.489	1.803	2.481	3.143	2.12	1.853	3.137	2.029	1.861	2.966	2.013
PTCHD2	57540	1	11539294	11597640	1p36.22	0.204	0.031	0.102	0	0.159	0.073	0.095	0.064	0.161	0.118	0.06	0.108	0.03	0.243	0.165	0.08	0.079	0.147	0.772	0.075	0	0.298	0.452	0.344	0.043	0.053	0.205	0.047	0.075	0.209	0.051	0.051	0.06	0.262	0.067	0.092	0.034	0	0.124	0.301	0.036	0.223	0.364	0.039
LOC101929181	101929181	1	11669587	11673411	-	0	0	0	0	0	0	0	0	0.182	0	0	0	0	0.069	0	0	0	0.36	0	0	0	0.065	0.497	0	0	0	0.169	0.063	0	0.101	0	0	0.112	0.139	0	0	0	0	0.073	0	0.088	0.268	0.582	0
FBXO2	26232	1	11708417	11714888	1p36.22	0.699	0.089	0.294	0.955	2.735	0.123	0.221	0.067	0.552	0.288	0.279	0.373	2.339	4.599	2.46	0.146	0.141	0.568	0.14	0.271	0.216	0.427	0.882	0.731	0.424	1.274	1.644	0.306	1.924	0.598	0.917	0.702	0.576	0.821	0.549	3.552	0.859	2.865	3.677	3.731	0.86	0.696	3.966	0.276
FBXO44	93611	1	11714431	11723384	1p36.22	1.435	0.193	1.399	1.885	1.913	1.22	1.616	1.318	2.77	2.648	1.923	0.435	1.481	2.686	2.185	0.464	0.403	0.06	0.223	0.603	1.153	1.906	1.214	0.86	1.471	1.851	2.383	1.641	3.228	1.776	3.317	2.788	2.636	1.54	1.52	2.431	1.234	2.097	1.999	3.04	1.278	1.918	3.199	1.486
FBXO6	26270	1	11724149	11734409	1p36.22	1.444	0.482	0.582	2.639	2.218	0.769	0.781	1.414	0.679	0.641	1.656	0.601	1.299	3.139	1.155	0.264	0.78	0.147	1.037	1.47	3.044	0.477	0.498	0.394	0.75	1.365	1.541	1.378	2.787	0.458	2.307	2.913	0.528	0.758	1.394	2.268	0.988	1.873	1.322	2.856	1.655	1.239	4.591	1.277
MAD2L2	10459	1	11734536	11751678	1p36	3.763	2.213	3.926	5.152	3.908	4.404	5.592	4.911	3.619	5.126	4.879	2.894	3.218	5.222	3.967	3.554	3.967	0.836	7.421	4.402	5.272	5.568	4.471	4.016	3.844	3.88	4.529	3.942	4.981	3.39	5.268	5.15	4.708	3.129	3.094	4.157	4.833	4.763	3.518	5.508	3.734	4.148	5.489	3.777
DRAXIN	374946	1	11751780	11780336	1p36.22	0	0.065	0.1	0.961	0.051	0	0.132	0.6	0.142	0.243	0.749	0.081	0.078	0.386	0	0.077	0.098	0.123	1.36	0.059	0	0.314	0.44	0	0	0.271	0.192	0.122	0.198	0.119	0	0	0	0.27	0.072	0	0.052	0	0.127	0.174	0	0.455	0.834	0
AGTRAP	57085	1	11796141	11810828	1p36.22	4.101	1.203	3.258	5.437	4.566	2.491	5.648	4.451	3.391	4.33	3.637	3.48	4.13	5.105	3.717	4.211	4.149	0.326	4.466	4.743	4.387	2.561	4.022	4.33	4.05	3.939	4.761	4.32	5.072	4.909	5.086	5.058	4.452	3.666	3.922	4.495	4.637	4.724	3.656	5.519	3.465	4.236	5.422	3.235
C1orf167	284498	1	11822249	11849642	1p36.22	0	0.015	0.103	0	0.064	0.068	0	0.021	0.14	0.052	0.019	0.054	0	0.042	0	0.043	0.077	0.026	0.016	0.028	0.134	0.079	0.443	0	0	0.028	0.123	0.046	0.027	0.118	0.034	0.026	0	0.139	0.022	0	0.038	0	0.035	0	0.025	0.389	0.051	0.038
LOC102724659	102724659	1	11837133	11839676	1p36.22	0	0	0.098	0	0.053	0	0	0	0.137	0.058	0	0	0	0	0	0	0	0.085	0	0	0	0.065	0.653	0	0	0	0.065	0	0	0.047	0	0	0	0.248	0	0	0	0	0	0	0	0.046	0.038	0
MTHFR	4524	1	11845786	11866160	1p36.3	0.589	0.492	0.376	1.49	1.404	0.339	0.55	0.793	1.289	1.183	1.202	1.006	1.593	0.651	1.366	1.071	1.037	0.428	1.515	1.03	3.093	1.568	1.657	1.358	0.387	1.139	1.298	1.164	1.387	1.266	2.06	1.328	1.497	0.905	0.487	1.459	0.742	0.94	0.509	2.134	1.591	0.717	1.962	1.004
CLCN6	1185	1	11866152	11903201	1p36	1.164	0.822	1.304	2.23	1.425	0.769	1.346	1.652	1.31	2.113	1.853	0.482	1.109	1.247	1.342	1.329	0.902	0.706	1.925	1.086	1.268	1.684	1.036	1.253	1.208	1.678	1.935	1.79	2.208	1.369	2.464	1.657	1.838	0.881	0.804	1.713	2.112	1.6	1.354	1.806	1.483	0.852	2.23	1.265
NPPA-AS1	100379251	1	11900375	11907673	1p36.21	0	0.149	0.229	0.334	0.354	0.246	0.222	0.218	0.116	0.313	0.279	0	0.272	0.441	0.127	0.223	0.131	0	0.212	0.064	0.247	0.534	0.316	0.14	0	0.175	0.133	0.315	0.44	0.089	1.761	0.528	0.41	0.317	0	0.151	0.303	0.249	0.095	0.187	0.461	0.449	0	0.292
NPPA	4878	1	11905766	11907840	1p36.21	0.285	0.211	0.168	0	0.421	0	0.399	0	0.264	0.358	0.333	0	0.241	0.6	0.193	0.141	0.291	0.261	0.41	0.274	0.299	0.766	0.585	0.442	0	0.366	0.283	0.532	0.791	0.604	1.587	0.632	0.528	0.216	0.403	0.165	0.624	0.291	0.114	0.45	0.384	0.243	0.843	0.358
NPPB	4879	1	11917520	11918992	1p36.2	0.328	0.894	6.083	0	0	7.411	0	0.148	0	0.089	0.548	0	0	0	0	0	0	0	0	0.451	0	0.157	0.58	0	0	0	0.121	0.316	0	0.065	0	0	0	0	0.195	0	3.134	0	7.579	0	0	0	0.555	0.39
KIAA2013	90231	1	11979644	11986485	1p36.22	3.076	1.825	3.52	4.694	2.979	2.604	4.658	4.356	4.058	4.374	4.836	3.912	4.051	3.633	4.024	3.485	3.668	0.83	4.275	2.979	3.013	2.706	3.83	3.678	2.402	3.11	4.372	4.217	5.04	4.24	4.082	4.653	4.421	2.86	2.324	3.288	4.536	4.231	2.5	4.417	3.258	3.807	3.851	3.275
PLOD1	5351	1	11994723	12035599	1p36.22	3.06	1.531	5.804	5.592	3.559	3.543	5.728	6.149	5.767	7.026	6.103	2.833	3.667	5.257	4.005	2.694	4.095	0.326	0.216	2.059	3.775	1.915	3.19	3.394	3.264	4.97	5.215	5.216	6.391	4.122	5.069	5.95	5.441	3.554	2.383	4.397	5.31	5.557	2.988	5.617	2.776	3.924	4.326	5.381
MFN2	9927	1	12040237	12073572	1p36.22	2.725	2.049	2.734	3.345	2.626	2.671	3.932	3.497	3.323	3.518	3.916	2.416	3.741	3.16	3.715	2.961	2.812	2.43	3.727	2.217	3.71	2.492	2.333	2.388	2.923	3.386	3.532	3.761	4.429	3.289	4.079	4.116	3.807	1.976	1.918	3.243	4.52	3.548	2.355	4.377	2.879	2.665	3.817	3.235
MIIP	60672	1	12079298	12092106	1p36.22	1.552	0.079	2.332	4.145	2.204	2.153	2.612	2.509	2.612	3.009	2.743	1.96	2.894	2.379	2.6	2.596	2.162	0	2.779	2.436	3.41	2.979	2.948	2.799	2.083	2.027	2.788	1.832	3.155	1.925	3.681	3.415	2.866	1.541	1.639	2.232	3.176	2.934	2.164	3.065	2.137	2.653	3.589	2.203
TNFRSF8	943	1	12123433	12204264	1p36	0	0.036	0.395	0.104	0.099	0.142	0.166	0.037	0.164	0.107	0.267	0.073	0	0.097	0	0.195	0.036	0.123	1.816	0.092	2.65	0.978	1.106	1.814	0.037	0.07	0.203	0.064	0.42	0.378	0	0.627	0	0.271	0.046	0.048	0.499	1.702	0.228	0.578	0	0.711	0.142	0.116
TNFRSF1B	7133	1	12227059	12269277	1p36.22	0.068	0.819	0.18	1.764	0.099	0.029	2.049	0.511	0.147	0.672	0.073	3.61	1.15	0.06	0.367	0.437	2.088	0.849	0.684	2.723	3.1	0.089	1.922	2.86	0	1.502	0.215	1.258	0.047	0.63	0.073	0.418	0	0.426	0.107	0.061	2.728	0.876	0.577	1.207	0.031	0.676	0.04	0.13
VPS13D	55187	1	12290095	12572098	1p36.22	1.276	0.497	0.79	0.967	1.698	0.743	1.244	1.369	1.142	1.642	1.553	0.533	1.294	1.367	1.207	0.765	0.775	0.371	1.343	0.727	1.487	0.996	0.523	0.513	0.753	1.118	1.559	1.718	1.424	1.197	1.428	1.309	1.645	0.679	0.559	1.395	1.538	1.369	0.832	1.66	1.247	0.388	1.241	1.134
DHRS3	9249	1	12627938	12677737	1p36.1	0.89	0.532	1.822	4.655	1.674	0.374	6.603	1.856	4.182	4.14	4.846	4.127	2.482	4.506	1.07	4.195	3.073	2.267	0.604	0.304	3.383	1.502	3.31	1.983	3.422	2.896	6.62	2.649	1.152	0.472	0.219	0.18	2.643	2.105	3.208	3.202	3.126	2.523	4.895	4.371	5.45	2.66	1.42	1.363
AADACL4	343066	1	12704565	12727097	1p36.21	0	0	0.125	0	0	0	0	0	0.154	0	0	0	0	0.108	0	0	0	0	0	0	0	0.074	0.294	0	0	0	0.064	0	0	0.062	0	0	0	0.245	0	0	0	0	0.09	0	0	0.06	0.033	0
AADACL3	126767	1	12776117	12788726	1p36.21	0	0	0.149	0	0	0	0	0.018	0.145	0.017	0	0.031	0	0.011	0	0	0	0.029	0	0.026	0	0.032	0.38	0	0	0	0.049	0	0	0.036	0	0	0	0.345	0	0	0	0	0.025	0	0	0.02	0.03	0
C1orf158	93190	1	12806133	12821102	1p36.21	0	0	0.156	0	0.108	0	0	0	0	0	0	0	0	0	0	0	0	0	0	0	0	0.063	0	0	0	0	0.131	0	0	0.07	0	0	0	0.341	0	0	0	0	0.103	0	0	0.173	0	0
PRAMEF12	390999	1	12834990	12838048	1p36.21	0	0	0.171	0	0	0	0	0	0.138	0	0	0	0	0	0	0	0	0.085	0	0	0	0.103	0.418	0	0	0	0.051	0	0	0.053	0	0	0	0.249	0	0	0	0	0	0	0	0.253	0.045	0
PRAMEF1	65121	1	12851545	12856777	1p36.21	0	0	0.249	0	0	0	0	0	0.259	0.045	0	0	0	0	0	0	0	0	0	0	0	0.05	0.812	0	0	0	0.068	0	0	0.047	0	0	0	0.495	0	0	0	0	0	0	0	0.056	0	0
PRAMEF11	440560	1	12884617	12891264	1p36.21	0	0	0.23	0	0	0	0	0	0.087	0	0	0	0	0	0	0	0	0	0	0	0	0.036	0.571	0	0	0	0	0	0	0	0	0	0	0.345	0	0	0	0	0	0	0	0.056	0	0
LOC101060301	101060301	1	12907229	12908157	-	0.916	1.094	0.854	1.71	0.61	0.186	0.808	0.307	1.37	0.605	0.451	0.731	0.334	1.455	0.781	1.038	1.186	0	1.253	0.296	0.349	1.428	1.796	0.682	0.789	0.371	0.711	0.43	0.639	0.149	0.503	0.552	0.422	0.318	1.055	0.234	0.64	0.166	0.601	0.459	0.396	0.869	0.899	0.442
HNRNPCL3	649330	1	12907229	12908235	-	0	0	0	0	0	0	0	0	0	0	0.313	0	0.576	0	0	0	0	0.451	0	0	0	0	0	0	0	0	0	0	0	0.081	0	0	0	0.918	0	0	0	0	0	0	0	0.276	0	0
HNRNPCL1	343069	1	12907229	12908609	1p36.21	0	0	0.276	0	0	0	0	0	0	0	0	0	0	0.059	0	0	0	0	0	0	0	0	0	0	0	0	0.075	0	0	0	0	0	0	0	0	0	0	0	0	0	0	0	0	0
PRAMEF2	65122	1	12916940	12921764	1p36.21	0	0	0.244	0.167	0	0	0	0	0.227	0	0	0	0	0	0	0	0	0	0	0	0	0.048	0.666	0	0	0	0.064	0	0	0.032	0	0	0	0.374	0	0	0	0	0	0	0	0.066	0	0
PRAMEF4	400735	1	12939032	12946025	1p36.21	0	0	0.128	0	0	0	0	0	0.189	0	0	0	0	0	0	0	0	0	0	0	0	0	0.703	0	0	0	0	0	0	0	0	0	0	0.325	0	0	0	0	0	0	0	0.131	0	0
PRAMEF7	441871	1	12976466	12980300	1p36.21	0	0	0.119	0	0	0	0	0	0.205	0	0	0	0	0	0	0	0	0	0	0	0	0.046	0.341	0	0	0	0.026	0	0	0.019	0	0	0	0.174	0	0	0	0	0	0	0	0.093	0	0
PRAMEF6	440561	1	12998301	13007406	1p36.21	0	0	0.151	0	0	0	0	0	0.114	0	0	0	0	0	0	0	0	0	0	0	0	0	0.603	0	0	0	0	0	0	0	0	0	0	0.403	0	0	0	0	0	0	0	0	0	0
PRAMEF9	343070	1	12998504	13002353	1p36.21	0	0	0	0	0	0	0	0	0	0	0	0	0	0	0	0	0	0	0	0	0	0	0.397	0	0	0	0	0	0	0	0	0	0	0	0	0	0	0	0	0	0	0.091	0	0
PRAMEF25	441873	1	13052239	13112702	1p36.21	0	0	0.145	0	0	0	0	0	0.093	0	0	0	0	0	0	0	0	0	0	0	0	0	0.202	0	0	0	0	0	0	0	0	0	0	0.196	0	0	0	0	0	0	0	0	0	0
LOC645359	645359	1	13052393	13112702	1p36.21	0	0	0	0	0	0	0	0	0	0	0	0	0	0	0	0	0	0	0	0	0	0	0.594	0	0	0	0	0	0	0	0	0	0	0	0	0	0	0	0	0	0	0.046	0	0
PRAMEF5	343068	1	13108513	13117751	1p36.21	0	0	0.106	0	0	0	0	0	0	0	0	0	0	0	0	0	0	0	0	0	0	0	0	0	0	0	0	0	0	0	0	0	0	0.202	0	0	0	0	0	0	0	0	0	0
HNRNPCL2	440563	1	13182959	13184326	1p36.21	0	0.089	0.239	0.324	0	0	0	0	0.376	0.085	0.158	0.16	0.175	0.147	0.325	0.177	0.132	0.147	0.168	0	0	0.139	0.596	0	0	0.165	0.161	0.088	0.103	0.074	0	0	0	0.331	0.154	0	0.157	0	0.044	0.166	0	0.41	0.083	0
PRAMEF18	391003	1	13328195	13698405	1p36.21	0	0	0	0	0	0	0	0	0.074	0	0	0	0	0	0	0	0	0	0	0	0	0	0.269	0	0	0	0.024	0	0	0	0	0	0	0	0	0	0	0	0	0	0	0.127	0	0
PRAMEF15	653619	1	13421175	13428190	1p36.21	0	0	0.132	0	0	0	0	0	0.128	0	0	0	0	0	0	0	0	0	0	0	0	0	0.435	0	0	0	0.024	0	0	0	0	0	0	0.18	0	0	0	0	0	0	0	0	0	0
PRAMEF19	645414	1	13474052	13477569	1p36.21	0	0	0	0	0	0	0	0	0.069	0.029	0	0	0	0	0	0	0	0	0.03	0	0	0	0.208	0	0	0	0.082	0	0	0.078	0	0	0	0.15	0	0	0	0	0.024	0	0	0.072	0.028	0
PRAMEF16	654348	1	13495253	13498259	1p36.21	0	0	0	0	0	0	0	0	0	0	0	0	0	0	0	0	0	0	0	0	0	0	0.36	0	0	0	0	0	0	0	0	0	0	0	0	0	0	0	0	0	0	0	0	0
PRAMEF14	729528	1	13668268	13673511	1p36.21	0	0	0.139	0	0	0	0	0	0.072	0	0	0	0	0	0	0	0	0	0	0	0	0.031	0.332	0	0	0	0.032	0	0	0.035	0	0	0	0.165	0	0	0	0	0	0	0	0	0	0
PRAMEF17	391004	1	13716091	13719089	1p36.21	0	0	0.12	0.169	0.052	0	0.274	0	0.167	0	0.072	0.113	0	0.077	0	0.135	0.112	0	0.079	0.069	0.19	0.172	0.253	0	0	0	0.226	0.045	0	0.162	0	0	0	0.258	0.135	0	0	0	0.063	0	0	0.053	0.107	0.186
PRAMEF20	645425	1	13736906	13747803	1p36.21	0	0	0.12	0	0	0	0	0	0	0	0	0	0	0	0	0	0	0	0	0	0	0.054	0.26	0	0	0	0.055	0	0	0.037	0	0	0	0.144	0	0	0	0	0.035	0	0	0	0	0
LRRC38	126755	1	13801444	13840242	1p36.21	0	0	0.157	0	0.094	0.092	0.671	0.078	0.102	0.262	0.063	0.113	0	0.034	0	0.065	0.186	0.292	3.579	0.143	0	3.017	1.313	0.771	0	0.059	0.163	0.043	0	0.142	0	0	0	0.275	0	0	0	0	0.411	0.117	0	0.876	0.083	0.128
PDPN	10630	1	13910251	13944452	1p36.21	0	0	0.224	0	0	0.515	2.261	0.898	0.134	4.096	0.175	0.046	0	0.028	0	0.031	0	0.08	0.075	0.067	0	0.117	0.206	0	0	0	0.115	0	0	0.077	0	0	0	0.369	0.049	0	0.278	0	3.87	0	0	0.391	0.041	0.128
PRDM2	7799	1	14026734	14151574	1p36.21	1.997	1.118	1.854	2.062	2.374	1.671	2.459	3.198	2.295	2.882	2.644	1.5	2.213	2.078	2.666	1.842	1.732	1.082	2.871	2.214	2.006	2.75	2.256	2.035	1.682	2.435	2.81	2.47	3.462	1.472	3.153	2.734	2.689	1.412	1.21	2.079	2.537	1.976	1.549	2.842	2.124	1.156	2.902	2.122
KAZN	23254	1	14925212	15444544	1p36.21	1.499	2.052	1.702	2.541	0.829	1.875	0.765	2.444	2.321	2.924	2.335	0.422	1.417	1.952	1.188	0.457	0.489	0.403	0.396	1.886	2.04	0.423	1.512	1.622	0.233	2.785	3.628	2.808	2.529	2.036	3.457	2.92	0.07	0.524	0.729	0.321	1.341	0	2.127	2.395	0.782	1.699	1.569	2.097
TMEM51-AS1	200197	1	15438310	15478960	1p36.21	0.035	0.021	0.112	0	0.019	0.023	0.017	0.024	0.173	0.041	0.057	0.452	0.4	0.074	0.456	0.174	0.251	0.073	0.013	0.028	0	0.031	0.469	0	0	0.051	0.069	0.297	0.531	0.212	0.556	0.165	0.041	0.248	0.055	0.154	0.013	0	0.077	0.168	0.121	0.026	0.208	0.037
TMEM51	55092	1	15479027	15546974	1p36.21	1.609	1.191	2.096	1.913	0.529	0.549	2.965	2.517	1.682	2.243	2.409	3.312	2.779	2.23	2.938	3.019	2.843	0.905	0.091	0.154	0.417	0.421	2.26	0.642	1.768	2.518	3.15	2.463	4.219	2.281	3.946	3.175	2.751	2.032	2.501	2.312	2.706	1.973	2.51	2.093	2.115	1.885	2.52	1.599
C1orf195	727684	1	15490691	15498120	1p36.21	0	0	0	0	0	0	0	0.376	0	0.32	0.333	0	0	0.331	1.35	0.801	0.62	0	0	0	0	0.191	0	0	0	0.714	0.354	0.437	1.364	0.669	0.715	0.476	0.597	0	0.527	0.412	0.41	0.512	0	0	0.481	0.191	0	0
FHAD1	114827	1	15573767	15724622	1p36.21	0	0.025	0.513	0	0.032	0.028	0.123	0.105	0.124	1.395	0.143	0.14	0.08	0.403	0.095	0.159	0.113	0.111	0.046	0.081	0	0.088	0.747	0.036	1.059	0.283	0.167	0.963	0.124	0.08	0.036	0.082	0.076	0.193	0.063	0.021	0.114	0.107	0.104	0.088	0.066	0.725	0.057	0.025
EFHD2	79180	1	15736390	15756839	1p36.21	2.398	4.307	3.585	4.23	2.393	3.195	5.379	4.652	4.848	4.198	5.655	5.766	3.807	3.876	3.829	5.271	4.278	3.412	5.684	4.516	3.085	3.523	3.728	3.355	5.536	3.881	4.501	4.129	4.564	2.764	4.797	5.094	5.043	4.139	4.282	2.873	5.526	5.368	4.513	3.945	3.185	6.599	3.565	2.983
CTRC	11330	1	15764937	15773153	1p36.21	0	0	0	0	0	0	0.119	0.153	0	0.165	0.143	0	0	0.099	0	0	0	0.124	0.338	0.203	0	0.215	0	0	0	0	0.061	0	0	0.123	0	0	0	0	0	0	0	0	0.158	0	0	0.729	0	0
CELA2A	63036	1	15783222	15798586	1p36.21	0	0	0	0	0	0.157	0	0	0	0	0	0	0	0	0	0	0	0.21	0	0	0	0.144	0	0	0	0	0.111	0	0	0.076	0	0	0	0	0	0	0	0	0	0	0	0	0.06	0
CELA2B	51032	1	15802595	15817895	1p36.21	0	0	0	0	0	0	0	0	0	0.084	0	0	0	0	0	0	0	0	0	0	0	0.066	0	0	0	0	0.119	0	0	0.091	0	0	0	0	0	0	0	0	0.061	0	0	0.136	0	0
CASP9	842	1	15817895	15851285	1p36.21	0.669	0.377	1.049	1.031	1.304	0.661	2.734	1.558	1.7	1.732	2.31	1.215	1.316	1.848	1.25	0.982	1.557	0.858	1.492	1.065	1.895	1.135	1.542	1.108	0.566	1.398	2.149	1.793	1.699	2.333	3.176	1.54	1.307	0.841	1.042	1.886	2.036	1.258	0.718	1.817	1.35	1.573	3.609	0.953
DNAJC16	23341	1	15853307	15898228	1p36.1	1.128	1.837	0.886	1.274	1.226	0.758	1.662	1.422	1.567	1.71	1.635	1.119	1.788	2.153	1.51	1.381	1.378	1.713	1.324	1.188	1.282	1.32	1.342	0.781	0.795	1.278	1.035	1.3	1.878	0.673	1.483	1.611	1.261	0.944	0.798	1.487	1.71	1.351	1.131	1.911	1.171	0.655	1.603	1.15
AGMAT	79814	1	15898193	15911605	1p36.21	0.652	0.754	0.393	0.365	0.274	0.061	0.382	0.083	0.127	0.545	0.448	2.276	2.432	0.068	0.813	1.678	1.577	2.073	0.275	0.368	0	0.165	1.21	1.453	0.034	0.135	0.158	0.095	0.06	0.099	0.146	0.044	0	0.305	1.183	0.324	0.965	0.181	0.141	0.392	0.223	0.801	0.929	0.067
DDI2	84301	1	15943952	15987552	1p36.21	1.773	0.401	0.787	1.218	1.301	1.137	1.016	2.151	0.649	1.692	1.992	2.079	2.339	1.68	2.024	1.659	1.569	0.348	0.741	1.141	2.504	1.633	0.422	1.434	1.725	2.039	1.895	1.83	2.529	1.194	2.656	2.296	2.281	0.511	1.029	1.644	2.317	1.666	0.721	2.832	2.009	0.603	1.924	1.869
RSC1A1	6248	1	15986363	15988217	1p36.1	2.19	1.661	1.136	1.427	2.242	0.497	1.567	1.86	1.009	1.718	2.302	2.012	2.319	2.193	1.944	2.177	2.088	1.048	1.698	1.702	2.159	2.465	1.534	1.615	1.755	1.859	2.125	1.499	2.891	0.85	2.596	2.236	1.941	1.143	0.952	1.412	1.995	1.644	1.063	2.459	1.742	0.785	3.133	1.72
PLEKHM2	23207	1	16010826	16061264	1p36.21	2.188	0.354	3.047	3.811	1.984	2.557	3.556	3.752	3.462	3.894	3.168	1.451	2.7	2.471	2.643	2.251	2.15	0.163	3.708	1.42	3.054	2.821	2.459	2.317	2.285	2.727	3.786	3.603	4.086	3.051	4.031	3.832	4.271	2.414	1.756	2.912	3.763	3.224	2.489	3.349	2.419	2.77	3.094	2.724
SLC25A34	284723	1	16062808	16067887	1p36.21	0.22	0.046	0.433	0.295	0.452	0.368	0.779	0.116	0.239	0.687	0.34	0.138	0.091	0.317	0.172	0.257	0.302	0	0.427	0.413	0.091	0.661	0.659	0.073	0.062	0.286	0.798	0.697	0.278	0.32	0.124	0.322	0.826	0.353	0.277	0.162	0.572	0.183	0.77	0.083	0.096	0.359	0.248	0.113
TMEM82	388595	1	16068986	16074292	1p36.21	0.514	0.29	0.591	0.349	0.26	0.294	0.264	0.231	0.63	0.337	0.242	0.226	0.265	0.333	0.342	0.59	0.505	0.188	0.444	0.559	0	1.105	1.163	0.157	0.411	0.132	0.609	0.201	0.415	0.162	0.513	0.331	0.244	0.421	0.535	0.217	0.306	0.34	0.598	0.167	0.235	1.065	0.309	0
FBLIM1	54751	1	16085254	16113084	1p36.21	0.781	0.842	5.587	3.072	1.485	1.355	0.17	4.196	3.061	3.255	3.589	3.017	3.662	0.801	0.576	1.028	2.83	1.951	0.191	0.245	0.112	0.512	0.932	0.08	0.064	2.343	0.172	0.551	0.107	0.416	0.169	0.077	2.005	2.251	1.598	3.029	4.312	2.091	4.355	2.005	2.119	1.115	2.44	2.506
UQCRHL	440567	1	16133656	16134194	1p36.21	4.858	5.799	4.16	5.244	4.396	4.292	4.718	3.787	4.689	4.347	4.431	4.868	4.561	5.864	3.698	5.107	5.922	5.869	5.618	7.565	4.635	5.999	6.35	5.47	4.768	3.034	5.095	3.513	4.958	3.88	5.956	5.144	4.885	5.066	4.586	4.038	3.744	4.074	5.96	3.555	4.181	4.439	6.266	4.197
FLJ37453	729614	1	16160709	16174642	1p36.21	1.228	0.725	0.735	0.677	1.657	1.199	0.905	0.74	1.189	1.252	0.875	0.499	0.702	0.613	0.561	1.293	1.058	1.999	3.124	1.329	0.932	1.711	1.57	0.851	0.389	0.311	1.068	0.774	0.509	0.401	1.373	0.774	1.114	1.188	0.82	1.129	0.959	0.512	0.613	0.645	1.088	1.046	2.205	0.412
SPEN	23013	1	16174358	16266950	1p36	3.18	2.081	2.227	2.881	2.036	2.031	3.204	3.863	2.381	3.276	2.902	2.327	3.296	3.467	3.342	2.881	2.673	2.251	2.893	3.175	3.053	3.633	2.199	2.737	2.601	2.423	3.432	2.873	3.379	2.294	3.208	2.953	3.408	1.502	2.072	2.597	3.363	2.882	2.243	3.796	3.152	2.069	3.343	2.642
ZBTB17	7709	1	16268363	16302627	1p36.13	1.576	0.363	1.607	1.985	1.708	1.41	3.146	2.577	1.811	2.717	2.087	1.081	1.741	1.798	1.923	1.453	1.412	0.269	3.078	1.131	2.144	2.502	1.403	1.322	1.384	1.086	2.584	2.636	2.64	2.207	2.468	2.924	2.632	1.137	1.02	1.541	2.63	1.996	1.466	2.556	1.67	1.795	3.332	1.332
C1orf64	149563	1	16330730	16333190	1p36.13	0	0	0	0	3.323	0	0	0.094	0.136	0	0	0	0	0.059	0	0	0	0.215	0	0	0	0.051	0.619	0	0	0	0.126	0	0	0.099	0	0	0	0	0	0	0	0	0.056	0	0	0.381	0	0
HSPB7	27129	1	16340522	16345285	1p36.23-p34.3	0.171	0	2.061	0.15	0.079	0.111	0.036	6.309	0.238	2.973	0.157	0.09	0	0.069	0	0.07	0.049	0.076	0	0.062	0.136	0.179	0.491	0.147	0	0.127	0.212	0.052	0.113	0.082	0.155	0.07	0.056	0.188	0	0.299	0	0.702	0.094	0	0	0.148	0.049	0.063
CLCNKA	1187	1	16348485	16360545	1p36	0.112	0	0.061	0	0.151	0.145	0	0.358	0.091	0.092	0.169	0	0	0.085	0	0	0	0	0	0	0	0.133	0.379	0.068	0	0	0.076	0.035	0	0.112	0.097	0	0	0.13	0	0.469	0	0	0.039	0	0	0.232	0.063	0
CLCNKB	1188	1	16370230	16383821	1p36	0.113	0	0.093	0	0.1	0	0	0.076	0.129	0.067	0.06	0	0	0.203	0	0.069	0	0	0.047	0	0.297	0.142	0.5	0	0	0	0.112	0.097	0	0.119	0	0	0	0.139	0	0.577	0.068	0	0.048	0.149	0	0.369	0.065	0.248
FAM131C	348487	1	16384263	16400127	1p36.13	1.067	0	0.848	0.764	0.238	0.409	1.246	0.797	0.766	0.494	0.644	0.085	0.948	2.162	0.545	0.23	0.935	0.089	0	0.071	0	0.112	1.049	0.379	0.359	0.07	0.139	0.1	0.06	1.544	0	0.526	0	0.162	1.876	1.619	0.531	0.704	0.49	1.694	0.602	1.254	1.189	0.126
EPHA2	1969	1	16450831	16482582	1p36	0.719	1.883	3.276	5.095	0.774	3.8	5.456	5.779	4.16	3.201	4.94	1.812	4.487	4.04	3.588	4.569	4.359	1.002	0.196	0.156	0.088	0.539	0.639	0.287	3.562	2.27	0.491	3.707	0.747	0.959	3.518	2.57	1.21	0.993	3.056	4.01	6.291	4.489	3.144	4.743	4.479	2.731	4.195	2.564
ARHGEF19	128272	1	16524598	16539104	1p36.13	2.192	0.112	1.003	1.188	2.48	0.391	0.653	1.052	0.336	0.901	0.251	1.576	1.846	2.716	0.819	2.426	1.08	0.111	1.717	0.347	0.662	1.276	1.324	0.714	0.505	0.657	1.399	1.122	0.966	0.527	0.911	0.934	1.198	0.629	0.515	1.076	2.091	1.678	0.904	1.99	0.549	1.255	1.088	0.615
RSG1	79363	1	16558181	16563659	1p36.13	0.753	0.166	0.656	0.768	0.674	0.435	0.746	0.459	0.617	0.707	0.551	0.845	1.115	0.577	0.711	0.759	0.608	0.219	0.494	0.21	0.973	0.43	1.113	0.866	0.427	0.482	0.999	0.956	0.97	0.403	1.128	0.863	1.065	0.566	0.223	0.776	1.064	0.865	0.346	1.071	0.634	0.678	0.51	0.682
FBXO42	54455	1	16573334	16678986	1p36.23-p36.11	1.706	1.172	1.56	1.743	1.553	1.217	2.288	1.925	1.911	2.061	2.153	1.14	1.82	2.081	1.772	1.524	1.606	0.807	2.614	1.536	1.556	1.987	1.383	1.106	0.764	1.185	1.877	1.708	2.213	1.298	2.055	1.917	1.78	0.844	0.858	1.467	2.074	1.708	1.113	2.417	1.432	0.926	2.684	1.879
SZRD1	26099	1	16693524	16724643	1p36.13	3.98	2.128	3.884	4.289	3.728	4.336	4.989	4.892	4.056	4.925	5.381	4.095	4.301	4.373	4.232	4.322	4.053	1.093	4.941	3.567	3.972	3.971	3.36	4.034	4.335	3.668	4.524	4.366	4.809	3.694	4.875	4.77	5.097	3.367	3.639	4.105	5.087	4.749	3.448	5.359	4.169	3.631	4.675	4.225
SPATA21	374955	1	16725137	16763919	1p36.13	0	0	0.179	0	0.056	0.296	0.049	0.049	0.196	0.039	0.067	0	0	0.054	0	0.062	0.062	0	0.049	0.074	0	0.085	0.6	0	0	0.051	0.104	0	0.073	0.065	0	0	0	0	0	0	0	0	0.086	0	0	0.091	0.205	0
NECAP2	55707	1	16767166	16786584	1p36.13	2.178	2.56	3.087	3.511	2.555	2.208	3.889	3.473	3.595	3.412	3.392	2.224	2.749	2.893	2.225	3.04	2.935	2.499	4.658	2.674	3.318	3.158	4.06	2.531	2.32	1.723	3.386	2.574	2.844	1.709	2.846	2.9	3.255	2.804	1.668	2.416	3.516	2.784	2.704	3.437	2.343	2.514	3.637	2.389
CROCCP3	114819	1	16793930	16819196	1p36.13	0.426	0.234	0.341	0.267	0.216	0.18	0.273	0.47	0.48	0.882	0.506	0.13	0.289	0.637	0.754	0.16	0.206	0.273	0.706	0.092	0.178	0.42	0.613	0.131	0.089	0.313	0.815	0.369	0.543	0.254	0.521	0.189	0.6	0.299	0.254	0.456	0.566	0.678	0.281	0.391	0.222	0.384	0.949	0.292
LOC100133301	100133301	1	16865218	16866530	1p36.13	0.199	0	0.56	0	0.304	0	0.285	0	0.416	0.137	0.166	0.205	0.328	0.109	0.311	0.197	0.174	0	0.246	0.121	0.391	0.312	1.139	0.43	0.395	0.334	0.164	0.243	0	0.143	0	0	0	0.86	0.236	0.273	0.346	0	0.063	0.296	0	0.078	0.122	0.153
NBPF1	55672	1	16888921	16940100	1p36.13	2.12	1.865	1.209	1.207	2.336	1.509	2.075	1.406	1.322	2.494	1.746	0.471	1.502	1.594	1.698	0.765	1.33	0.739	2.966	0.26	0.969	1.845	0.999	0.487	0.402	0.963	1.658	1.129	1.18	1.31	1.962	1.181	1.499	0.867	1.217	2.057	1.675	2.592	0.756	2.373	0.759	0.746	2.801	1.34
CROCCP2	84809	1	16944750	16957401	1p36.13	2.3	2.659	1.515	1.815	2.422	0.852	1.92	1.63	2.018	2.719	1.844	1.292	2.104	2.824	2.313	1.995	2.767	4.095	4.762	2.817	2.322	3.024	2.743	1.887	1.08	1.679	2.742	1.892	2.831	2.111	2.758	2	2.341	1.664	1.306	1.692	1.708	2.031	1.655	2.283	1.601	1.53	3.87	1.558
MST1P2	11209	1	16972068	16976915	1p36.2	0.681	0.071	0.381	0.222	0.787	0.166	0.156	0.151	0.546	0.55	0.368	0.08	0.346	1.229	0.531	0.183	0.219	0.21	1.255	0.188	0.161	0.522	1.104	0.138	0.057	0.341	0.969	0.361	0.479	0.227	0.721	0.41	0.261	0.522	0.194	0.632	0.198	0.205	0.333	0.53	0.292	0.397	0.631	0.675
ESPNP	284729	1	17017712	17046652	1p36.13	0.304	0.066	0.162	0	0.777	0.11	0	0.076	0.258	0.177	0.14	0.181	0.083	0.302	0.07	0.188	0.26	0.39	0.041	0.158	0	0.399	0.563	0.17	0	0.053	0.212	0.385	0.077	0.205	0	0.086	0	0.278	0.107	0.066	0.091	0	0.161	0.095	0	0.755	0.137	0
LOC729574	729574	1	17060446	17060956	1p36.13	0	0	0	0	0	0	0.24	0	0	0	0	0	0	0	0	0	0	0	0	0	0	0	0	0	0	0	0.202	0	0	0	0	0	0	0	0	0	0	0	0	0	0	0.655	0	0
MST1L	11223	1	17081128	17090975	1p36.13	0.264	0	0.303	0	0.544	0.041	0.037	0.041	0.377	0.176	0.28	0.035	0.197	0.703	0.229	0.062	0.118	0.099	0.272	0.074	0	0.329	0.692	0.114	0.048	0.179	0.455	0.204	0.341	0.109	0.343	0.19	0.084	0.552	0.076	0.127	0.089	0.208	0.106	0.189	0.092	0.359	0.603	0.263
CROCC	9696	1	17248444	17299474	1p36.13	0.833	0.079	0.456	0.432	0.868	0.496	0.638	0.991	0.726	0.933	0.586	0.185	0.725	1.045	1.18	0.478	0.493	0.199	1.7	0.107	0.172	0.776	0.916	0.661	0.178	0.921	1.337	1.194	1.665	1.068	1.685	0.667	0.845	0.37	0.403	0.378	0.825	0.606	0.252	0.903	0.36	0.911	1.241	0.439
MFAP2	4237	1	17300998	17308081	1p36.1-p35	2.129	0.507	4.781	4.746	1.856	1.759	0.237	2.405	0.26	3.283	1.164	0	0.871	4.422	0	0.419	0.704	0.295	0.099	0.134	0	0.167	1.492	0.494	3.911	3.198	0.82	1.426	0.202	0.096	0.455	0.498	0	0.229	0	2.414	0.844	0.498	3.19	3.002	0	0.78	1.294	2.561
ATP13A2	23400	1	17312452	17338467	1p36	1.859	0.359	1.976	1.897	2.744	1.866	2.88	3.91	4.241	3.031	3.381	2.327	3.846	2.635	3.33	2.996	3.182	0.193	3.457	1.547	2.349	2.411	2.013	2.627	2.527	3.149	4.064	3.431	4.093	2.441	4.1	4.181	3.593	1.942	1.454	2.948	3.678	2.213	2.107	3.65	2.756	2.531	3.244	2.635
SDHB	6390	1	17345224	17380665	1p36.1-p35	4.986	5.693	3.96	4.016	5.208	4.42	6.47	5.54	4.338	4.902	6.294	5.12	5.707	6.657	4.839	4.959	5.83	6.535	6.87	6.34	5.834	5.053	4.46	4.985	4.904	4.753	6.016	4.894	6.218	5.593	6.813	6.788	6.054	4.282	4.471	4.554	5.495	4.933	4.846	5.815	5.025	4.066	6.395	5.04
PADI2	11240	1	17393255	17445948	1p36.13	1.157	0.026	0.134	0.297	1.237	0.036	0.083	0.037	0.109	0.167	5.578	0.087	0.11	0.318	0.125	1.313	0.046	0.208	0.136	0.464	0	0.469	0.468	0.139	0.032	0.06	0.241	0.068	0	0.348	0.052	0.024	0	0.178	0.462	0.622	0.038	0.043	0.096	0.645	2.015	0.167	3.42	2.141
PADI1	29943	1	17531620	17572501	1p36.13	0	0.044	0.199	0.176	0.041	0.932	0.193	0.21	0.207	0.093	1.025	2.983	0.1	0.024	0	3.091	0.224	0.045	0.065	0.038	0.051	0.058	0.429	0	0	0	0.067	0.032	0	0.073	0.189	0	0	0.207	0.288	0.156	0.784	0.096	0.199	0.069	1.057	0.153	0.575	0.982
PADI3	51702	1	17575592	17610727	1p36.13	0.578	0	0.107	0.336	2.369	0	0.841	0.128	0.3	0.106	5.402	0.033	0	0.277	0	0.061	0	0	0	0.037	0	0.096	0.456	0	0	0	0.088	0.497	0.304	0.064	0.11	0.17	0	0.171	0.284	0.132	0.102	0	0.078	0.668	0.247	0.146	0.058	0.099
PADI4	23569	1	17634689	17690495	1p36.13	0.104	0	0.179	0	0.211	0	0.174	0.141	0.096	0.274	1.076	0.201	0.311	0.043	0	0.308	0.272	0.272	0.403	0.484	0	0.127	2.608	0.248	0	0.071	0.13	0.223	0.178	0.187	0.22	0.119	0	0.215	0	0.069	0.191	0	0.169	0.095	0.218	0.202	0.272	0
PADI6	353238	1	17698690	17728195	1p36.13	0	0	0.068	0	0.056	0	0	0	0.097	0.035	0	0	0	0.07	0	0.07	0	0	0.029	0.045	0	0.039	0.294	0	0	0	0.1	0.028	0	0.101	0	0	0	0.107	0	0	0	0	0.033	0	0	0.031	0.044	0
RCC2	55920	1	17733250	17766250	1p36.13	4.197	1.723	3.231	4.153	3.948	2.925	4.267	4.345	4.273	4.703	5.37	4.339	4.367	4.178	4.109	4.719	4.482	1.691	6.251	3.863	4.789	4.86	4.861	3.755	3.183	3.536	4.754	3.925	4.21	2.825	4.953	5.085	4.792	2.733	3.093	3.508	4.59	2.996	3.142	4.132	4.07	3.623	4.663	4.431
ARHGEF10L	55160	1	17866329	18024370	1p36.13	2.055	0.255	1.147	0	1.368	0.515	1.116	1.991	1.48	2.028	1.571	2.625	2.378	0.897	1.658	1.925	1.383	1.042	0.03	0.091	0	0.181	0.958	0.243	0.035	0.691	0.726	0.867	0.282	0.765	1.136	1.082	1.264	0.593	0.62	1.329	0.95	0.987	0.709	0.836	2.032	1.034	1.151	0.692
ACTL8	81569	1	18081807	18153558	1p36.2-p35	0.278	0.056	0.167	0.147	0.131	0	0.224	0.075	0.139	0.159	0.066	0.101	1.385	0.096	0.13	0.065	0.077	0	0.282	0.817	0.391	0.142	5.347	3.081	0	0	0.211	2.337	0.087	0.125	0.072	0.685	0.852	0.671	0.205	0	0	0.08	0.066	0.49	0.081	0.557	0.054	0.114
LOC101927876	101927876	1	18392150	18400905	1p36.13	0	0	0.119	0	0	0	0	0	0.164	0	0	0	0	0	0	0	0	0.067	0	0	0	0.055	0.455	0	0	0	0.065	0	0	0.04	0	0	0	0.194	0	0	0	0	0.024	0	0	0.184	0.029	0
IGSF21	84966	1	18434239	18704977	1p36.13	0	0	0.107	0	0.101	0	0	0.043	0.16	0.09	0.049	0.102	0	0.063	0	0.084	0	0.159	0	0.149	0	0.223	0.433	0	0	0	0.251	0.046	0.055	0.198	0	0	0	0.315	0.105	0	0	0	0.134	0	0	0.375	0.116	0.07
KLHDC7A	127707	1	18807423	18812480	1p36.13	0.053	0.018	0.146	0	1.26	0.114	0.062	0.044	0.551	0.077	0.044	0.103	0.031	0.098	0.339	1.594	0.076	0.228	0.031	0.087	0.042	0.275	0.568	0.062	0.032	0.041	0.133	0.032	0.037	0.132	0	0	0	0.325	0.718	0.849	0.025	0	0.314	0	0.195	0.277	0.077	1.936
PAX7	5081	1	18957499	19075360	1p36.13	0	0.042	0.23	0	0.053	0.085	0.085	0.095	2.122	1.964	0.394	0.093	0	0.074	0	0.111	0.07	0.1	0.061	0.146	0	0.305	0.622	0	0	0.058	0.247	0.061	0	0.177	0.05	0	0	0.397	0.36	0	0.03	0	0.106	0	0	0.695	0.104	0
TAS1R2	80834	1	19166092	19186155	1p36.13	0	0	0.182	0	0.044	0.077	0	0.029	0.142	0.062	0.031	0.056	0	0.041	0	0.041	0.067	0.367	0	0.109	0	0.249	0.451	0	0	0	0.125	0.031	0	0.139	0	0.09	0	0.28	0.049	0	0	0	0.101	0	0	0.252	0.095	0
ALDH4A1	8659	1	19197923	19229293	1p36	2.988	0.093	1.677	1.635	3.187	1.099	1.664	1.534	1.21	2.189	2.006	3.461	2.167	1.522	2.448	2.481	1.951	0.191	2.837	0.783	2.085	1.121	1.465	1.111	0.606	3.358	2.598	1.963	2.028	1.448	2.918	2.316	1.96	1.048	1.098	2.272	2.187	1.338	0.828	2.388	1.552	1.703	2.132	1.917
IFFO2	126917	1	19230773	19282826	1p36.13	0.584	0.707	1.328	0.966	0.614	0.801	1.382	3.605	1.428	2.137	3.32	2.18	0.548	1.083	1.07	1.907	1.299	0.181	1.203	0.267	0.182	0.549	0.8	0.976	0.898	1.257	1.366	1.595	1.027	0.499	1.473	1.41	1.06	0.647	1.814	1.948	1.476	1.669	0.54	0.797	1.162	1.248	1.557	1.102
UBR4	23352	1	19400999	19536746	1p36.13	2.88	2.136	2.13	2.102	2.253	2.427	3.524	3.753	1.724	3.526	3.91	2.632	3.355	3.224	3.585	3.009	2.938	0.812	2.659	2.369	3.894	2.593	1.786	2.41	2.097	2.554	3.23	4.091	3.973	2.84	3.846	3.705	3.528	1.304	2.329	3.453	4.299	3.42	2.531	4.523	3.028	1.857	3.801	3.081
EMC1	23065	1	19542157	19578053	1p36.13	2.26	1.881	2.411	2.509	1.982	2.01	3.125	3.606	2.322	3.426	3.373	1.867	2.746	3.046	2.623	2.116	2.056	1.483	2.428	2.002	2.544	1.599	1.976	2.143	1.967	2.416	2.688	3.156	3.69	1.759	2.934	3.605	2.872	1.388	1.298	2.523	3.728	3.174	1.675	3.786	2.404	1.789	2.889	2.75
MRTO4	51154	1	19578074	19586622	1p36.13	3.034	3.396	2.517	3.308	3.288	3.683	4.128	3.836	2.812	3.074	4.387	3.567	3.535	4.1	3.347	3.968	3.327	2.244	5.017	4.076	4.364	3.809	3.153	3.518	3.548	2.867	2.585	3.439	3.607	2.142	4.433	4.731	3.937	2.741	3.157	3.211	4.436	3.519	2.728	4.117	3.536	2.938	3.697	3.824
AKR7L	246181	1	19592475	19600568	1p36.13|1p35-p36.1	0.381	0.346	0.214	0.165	0.547	0.271	0.43	0.378	0.264	0.529	0.456	0.516	0.519	0.481	0.378	0.939	0.345	0.892	1.151	0.366	0	0.39	0.519	0.11	0.073	0.191	0.611	0.117	0.301	0.266	0.468	0.273	0.29	0.334	0.127	0.138	0.207	0.227	0.189	0.29	0.258	0.275	0.801	0.187
AKR7A3	22977	1	19609056	19615280	1p36.13	0.437	0.231	0.255	0	1.126	0.363	0.454	0.529	0.181	0.695	0.718	3.066	1.711	0.61	0.536	2.213	1.508	0.603	1.433	0.705	0.197	0.404	0.383	0.142	0	0.326	0.929	0.499	0.445	0.299	0.686	0.398	0.238	0.198	0	0.241	0.321	0.431	0.225	0.357	0.322	0.382	0.424	0.298
LOC100506730	100506730	1	19619740	19622230	1p36	0.964	0.407	0.383	0.713	1.286	0.745	1.212	1.544	0.823	1.729	1.852	0.836	1.365	1.295	1.329	0.732	0.803	1.168	1.976	0.862	0.811	0.945	0.772	0.656	0.235	0.955	0.728	0.364	0.478	0.127	1.166	0.781	0.59	0.564	0.37	0.767	0.841	0.826	0.567	0.821	0.693	0.45	1.442	0.723
AKR7A2	8574	1	19629201	19638640	1p36.13	3.359	2.418	3.077	2.376	4.119	2.445	4.26	3.853	3.321	4.079	3.644	3.097	3.433	4.517	2.87	3.564	3.425	1.951	5.047	4.215	2.597	3.154	3.105	3.033	2.255	3.451	3.884	3.313	4.193	2.943	4.545	4.49	3.548	2.441	2.504	3.191	3.471	3.33	3.086	3.533	3.214	2.953	4.664	2.783
PQLC2	54896	1	19638739	19658922	1p36.13	1.763	1.198	2.027	2.719	2.269	1.976	3.344	3.163	2.654	2.79	3.095	1.173	2.475	1.878	1.962	2.011	1.715	0.506	2.085	1.31	2.281	1.342	2.125	0.984	1.461	2.711	3.238	2.8	3.56	2.749	4.005	3.623	2.999	1.894	1.589	2.337	3.024	3.108	1.836	3.268	2.086	1.441	3.901	1.797
CAPZB	832	1	19665266	19812135	1p36.1	4.487	3.896	5.483	4.893	5.327	4.507	5.859	6.407	5.108	6.201	5.776	4.661	4.836	4.989	4.645	5.019	5.232	3.515	6.738	4.497	4.804	4.736	4.335	4.251	4.553	4.403	5.037	4.78	5.612	3.678	5.872	5.913	5.567	4.274	4.194	5.36	5.899	5.067	4.591	5.675	4.876	4.611	5.68	4.989
MINOS1	440574	1	19923470	19956315	1p36.13	2.597	5.348	2.313	2.394	3.561	3.46	3.882	3.123	2.444	3.674	3.636	3.414	2.511	3.148	1.745	3.47	3.671	6.481	4.29	4.932	3.435	4.073	2.964	3.157	2.335	2.156	2.763	1.468	2.964	1.775	4.188	3.575	3.068	2.455	2.953	2.703	2.441	2.601	4.053	2.56	2.664	2.574	3.202	2.645
MINOS1-NBL1	100532736	1	19923470	19984949	1p36.13	0.696	0	0.62	1.441	0.414	0	0.671	0.374	0.643	0.527	0.334	0	0.227	0.063	0.381	2.771	2.446	0	0.182	0	0.779	0	0	0	0	0	2.404	0.353	0.505	0.785	1.076	0.285	0	0.596	0	0	0.089	0.901	0	0.311	0	0.076	0	0
RPS14P3	644068	1	19934300	19935138	1p36.13	3.673	2.187	2.237	2.962	4.017	2.629	3.679	2.05	3.133	2.884	2.411	2.513	2.418	3.699	1.969	3.758	4.355	2.422	3.957	5.252	2.503	4.848	3.331	3.123	2.847	1.131	3.546	2.157	2.58	3.666	2.539	2.636	1.986	2.802	3.274	1.706	2.129	1.861	5.438	1.69	1.43	3.645	4.447	2.468
NBL1	4681	1	19969722	19984949	1p36.13	0.567	0.09	3.654	3.495	4.022	2.667	3.714	6.379	0.941	5.989	1.817	4.464	4.766	3.732	4.08	3.42	4.488	0.094	2.304	0.348	0	0.431	0.974	0.871	1.687	4.167	5.597	3.672	6.722	5.469	7.407	6.783	5.122	3.572	2.723	2.946	4.746	4.588	1.835	3.34	2.995	3.233	3.465	2.594
HTR6	3362	1	19991779	20007459	1p36-p35	0.302	0.039	0.174	0	0.082	0.077	0.083	0.087	0.161	0.264	0.037	0.075	0.288	0.213	0.116	0.09	0.065	0.12	0.046	0.162	0	0.297	0.601	0.133	0.06	0.043	0.202	0.037	0.176	0.233	0.2	0.265	0.079	0.293	0.223	0.231	0	0.072	0.154	0.335	0.061	0.759	0.484	0.043
TMCO4	255104	1	20008705	20126410	1p36.13	2.115	1.622	0.944	0.289	1.74	1.507	3.246	2.202	1.377	1.504	1.436	1.958	1.694	2.134	1.845	1.739	1.466	0.953	1.111	0.9	0.194	0.117	1.638	1.55	0.838	1.47	2.868	1.411	1.756	2.089	2.598	1.598	2.904	1.743	0.694	1.9	1.619	1.901	0.529	1.95	1.848	1.087	1.634	0.956
RNF186	54546	1	20140521	20141771	1p36.13	0	0	0.15	0	0	0	0.145	0	0.225	0	0	0.202	0	0	0	0.072	0	0	0	0.076	0	0.181	0.716	0.111	0	0	0.137	0	0	0.078	0	0	0	0.392	0	0.112	0	0	0.054	0	0	0.097	0.046	0
OTUD3	23252	1	20208887	20239437	1p36.13	0.697	0.935	0.701	0.437	0.809	0.896	0.985	1.148	0.768	0.975	1.567	1.239	0.656	1.559	1.064	0.767	1.058	1.631	1.94	0.84	0.694	1	0.623	0.365	0.452	0.627	0.879	0.852	1.357	0.34	1.449	1.452	0.892	0.587	0.403	1.129	1.28	0.568	0.475	1.206	0.746	0.501	1.619	1.143
PLA2G2E	30814	1	20246799	20250110	1p36.13	0	0	0	0	0	0	0	0	0	0	0	0	0	0	0	0	0	0	0	0	0	0.145	0	0	0	0	0.079	0	0	0	0	0	0	0	0	0	0	0	0	0	0	0	0	0
PLA2G2A	5320	1	20301923	20306932	1p35	0	0	0.517	0	0	0	0	0	0	0.099	0	10.517	0	0.09	0	0.219	0.424	0	0	0	0	0	0	0	0	0	0.113	0	0	0.105	0	0	0	0	1.327	0.83	0	0	0	0	0	0	0	0
PLA2G5	5322	1	20396700	20418394	1p36-p34	0	0	0.083	0	0	0	0	0	0.141	0.081	0	0.049	0	0	0	0	0	0	0	0	0	0.109	0.404	0	0	0	0.191	0	0	0.051	0	0	0	0.187	0	0	0.063	0	0	0	0	0	0.038	0
PLA2G2D	26279	1	20439142	20446059	1p36.12	0	0	0.184	0	0	0	0.096	0	0.163	0	0	0	0	0.03	0	0	0	0	0	0	0	0.044	1.05	0.274	0	0	0.213	0	0	0.04	0	0	0	0.328	0	0	0	0	0	0	0	0.096	0.025	0
PLA2G2F	64600	1	20465822	20476879	1p35	0	0	0.117	0	0.021	0	0	0	0.215	0.03	0.025	2.368	0	0.041	0	0.109	0	0.063	0	0	0	0.089	0.366	0	0	0	0.066	0	0	0.066	0	0	0	0.255	0	0	0	0	0.037	0	0	0	0.039	0
PLA2G2C	391013	1	20490483	20501687	1p36.12	0	0	0	0	0	0	0	0	0	0	0	0	0	0	0	0	0	0	0	0.347	0	0	0	0	0	0	0	0	0	0	0	0	0	0	0	0	0	0	0	0	0	0	0	0
UBXN10-AS1	101928017	1	20510735	20512979	1p36.12	0	0	0	0	0	0	0	0	0	0	0	0.793	0	0	0	0	0	0	0.661	0	1.05	1.286	0	0	0	0.328	0	0	0	0.087	0	0	0	0	0	0	0	0	0	0	0	0	0	0
UBXN10	127733	1	20512570	20522541	1p36.12	0	0	0.102	0	0.133	0.039	0.026	0	0.114	0.019	0	2.688	0.043	0.018	0	0.156	0	0.082	0.022	0.041	1.009	0.084	0.442	0	0	0.26	0.06	0.018	0	0.041	0.018	0	0	0.262	0.032	0.213	0.075	0.081	0.028	0	0	0.07	0.026	0.096
VWA5B1	127731	1	20617411	20681387	1p36.12	0	0.02	0.146	0	0.047	0	0.059	0.017	0.096	0.05	0.029	0.031	0	0.045	0	0.046	0.031	0.123	0.035	0.069	0	0.128	0.41	0	0	0	0.176	0.029	0.023	0.112	0.03	0	0	0.215	0.062	0.049	0	0	0.066	0	0	0.143	0.063	0.036
LINC01141	339505	1	20686293	20755287	1p36.12	0	0.054	0.099	0	0	0	0	0.019	0.115	0.045	0	0	0	0.044	0	0.022	0	0	0	0.041	0	0.057	0.241	0	0	0	0.066	0	0	0.07	0	0	0	0.237	0	0	0	0	0.033	0	0	0.021	0.054	0
CAMK2N1	55450	1	20808883	20812728	1p36.12	2.082	2.095	3.385	0.709	4.373	2.398	3.908	0.216	4.74	4.248	0.839	3.138	2.218	2.728	1.806	3.875	4.325	3.664	0.306	0.064	0.308	0.431	0.407	0.071	2.405	1.421	2.159	0.781	1.83	1.177	2.587	2.572	2.492	3.258	3.088	3.643	1.873	3.43	1.517	0.514	2.594	1.894	1.209	0.175
MUL1	79594	1	20825940	20834674	1p36.12	1.821	1.564	2.412	2.984	2.81	1.841	4.024	3.335	3.734	3.285	3.302	2.147	2.76	2.524	2.287	2.409	2.536	0.419	3.207	2.559	2.464	2.311	2.708	2.232	2.441	2.574	3.221	2.925	3.543	3.051	3.487	3.893	3.871	2.677	1.98	3.027	3.309	2.883	2.51	3.111	2.592	2.486	2.632	2.061
FAM43B	163933	1	20878931	20881513	1p36.12	0.069	0.077	0.203	0	0.118	0.12	0.243	0.183	0.258	0.182	0.087	0.182	0	0.112	0	0.114	0.161	0.183	0.033	0.248	0	0.534	0.54	0.064	0.09	0.107	0.242	0.101	0.09	0.267	0	0.065	0.155	0.572	0.39	0	0.106	1.246	0.21	1.082	0.126	0.8	0.632	0.184
CDA	978	1	20915443	20945400	1p36.2-p35	0	1.288	0.443	0	0.103	0.908	1.047	0.794	0.192	0	0.098	4.419	1.603	3.147	0.505	2.158	1.026	0.297	0.485	1.145	0	0.05	0.842	0.783	4.218	0	0.051	0.489	0	0.1	0	0.308	0	0.358	2.737	0.919	4.28	5.911	1.481	0.369	0.985	1.188	0	0
PINK1	65018	1	20959947	20978004	1p36	1.499	2.789	3.366	1.037	2.128	2.451	4.206	3.298	4.086	3.236	2.061	2.071	1.447	2.318	2.545	1.323	2.133	0.57	2.281	0.451	1.219	1.258	1.934	1.064	2.303	2.017	3.321	2.341	2.668	2.02	2.808	3.139	3.062	1.938	1.36	2.233	3.59	4.132	3.032	2.641	1.817	1.796	3.08	1.218
MIR6084	102464833	1	20960171	20960281	-	0	0	0	0	0	4.173	0	0	0	0	0	0	0	0	0	0	0	0	0	0	0	0	0	0	0	0	0	0	0	0	0	0	0	0	0	0	0	0	0	0	0	0	0	0
PINK1-AS	100861548	1	20969149	20978686	1p36.12	0.878	1.267	1.611	0.537	0.475	1.071	1.827	1.115	1.792	1.251	1.038	0.779	1.382	1.558	2.142	0.483	1.261	0.771	1.099	1.602	0.462	1.549	1.158	0.593	0.597	0.756	1.312	0.741	0.901	0.512	0.537	0.87	1.169	1.065	0.628	0.488	0.896	0.761	1.315	0.986	0.635	0.564	0.571	1.351
DDOST	1650	1	20978259	20988037	1p36.1	4.672	3.308	4.917	5.472	5.105	4.81	6.54	5.929	5.61	6.186	5.989	5.422	5.415	6.015	5.096	5.118	5.667	2.465	5.982	5.823	4.621	4.394	5.663	5.553	5.116	5.373	5.529	5.752	6.247	4.666	6.18	6.344	6.009	4.287	4.14	5.088	6.155	5.831	4.475	6.073	5.045	4.664	5.45	5.356
KIF17	57576	1	20990506	21044510	1p36.12	0.056	0.113	0.206	0.76	0.085	0.62	0.18	0.118	0.307	0.161	0.149	0.084	0.07	0.234	0.135	0.148	0.063	0.119	0.128	0.555	0	0.324	0.696	0.044	0.086	0.124	0.305	0.221	0.101	0.169	1.912	0.425	0	0.208	0.142	0.164	0.213	0.163	0.358	0.564	0.079	0.423	0.6	0.169
SH2D5	400745	1	21046224	21059133	1p36.12	0.291	1.121	0.688	1.838	0.114	1.104	0.527	0.383	0.386	0.143	0.249	0.063	0.68	1.125	0.087	0.107	0.051	0.125	0.134	0.102	0	0.266	0.605	0.173	1.133	0.521	0.787	1.175	0.742	0.455	0.447	0.763	1.028	0.668	0.609	0.385	1.869	1.258	2.402	0.462	0.322	0.219	1.831	0.956
HP1BP3	50809	1	21069170	21113181	1p36.12	3.311	4.465	2.971	3.386	3.66	3.303	3.723	3.818	3.879	4.608	4.727	2.934	3.062	4.436	3.372	4.08	3.99	5.078	5.759	3.491	3.241	4.57	3.514	2.953	2.934	3.471	3.502	2.832	3.877	2.169	4.448	3.419	3.785	3.139	3.12	3.762	3.826	3.781	3.713	4.148	3.427	2.905	4.329	3.502
EIF4G3	8672	1	21132784	21503381	1p36.12	2.739	3.01	2.216	2.076	2.538	2.553	3.539	3.988	2.174	3.888	3.62	2.266	3.644	2.876	4.07	3.07	2.388	2.572	3.12	2.846	2.595	2.715	1.279	2.319	3.087	2.708	3.526	3.431	4.159	2.499	3.689	3.403	3.561	1.506	2.493	3.141	3.758	3.186	2.791	3.983	3.317	1.825	4.305	2.65
ECE1	1889	1	21543739	21672034	1p36.1	2.226	2.054	4.203	3.522	2.657	3.099	4.735	3.056	4.279	4.768	4.904	3.445	2.942	3.219	2.792	3.886	2.509	0.433	3.38	0.67	2.113	1.681	1.989	2.305	2.633	2.906	2.382	3.105	3.814	2.054	3.072	2.964	3.029	1.541	2.18	3.862	4.149	4.856	2.553	4.617	3.86	4.035	2.494	3.989
LOC100506801	100506801	1	21619782	21626362	1p36.1	0.091	0	0.31	0	0.077	0.081	0.13	0.074	0.155	0.138	0.254	0.207	0.095	0.183	0.157	0.145	0.044	0	0.105	0.035	0	0.101	0.609	0.354	0	0.108	0.095	0.078	0.117	0.064	0.089	0.049	0.087	0.368	0.059	0.103	0.123	0.22	0.118	0.263	0.083	0.341	0.044	0.165
NBPF3	84224	1	21766582	21811393	1p36.12	1.452	0.853	1.151	1.143	1.18	1.261	1.251	0.941	0.736	1.324	1.292	0.815	0.873	1.106	0.406	0.576	0.92	0.465	2.003	0.26	0.411	0.378	0.745	0.434	0.42	0.547	1.007	0.485	1.168	1.21	0.99	1.132	0.903	0.614	0.625	0.643	0.76	1.307	0.34	1.606	0.657	0.334	1.891	0.532
ALPL	249	1	21835857	21904905	1p36.12	0.214	0.054	3.717	0	0.13	0.231	0.603	1.158	0.166	1.472	0.057	0.067	0	0.134	0	0.077	0.139	0.104	0	0.075	0	0.158	0.491	0	0	0	0.133	0.03	0	0.15	0.058	0.094	0	0.284	0.067	0.078	0	0	1.324	0.724	0.929	0.372	0.476	0.44
RAP1GAP	5909	1	21922707	21995856	1p36.1-p35	1.684	0.029	0.324	0.169	0.669	0.196	0.408	0.188	0.478	0.835	0.098	1.319	2.795	1.41	0.582	2.304	0.804	0.138	2.931	0.161	2.427	0.299	0.367	0.098	0	2.43	0.755	0.22	0.939	1.431	4.292	1.712	0.671	0.253	2.118	1.113	0.28	0.194	0.319	1.27	2.43	0.802	0.872	1.083
USP48	84196	1	22004791	22109688	1p36.12	1.888	3.363	1.672	1.597	1.994	1.495	2.238	2.76	1.782	2.922	3.386	1.52	2.354	3.177	2.467	2.266	2.499	3.773	3.326	2.704	2.999	2.496	1.957	1.667	2.125	2.54	2.992	2.68	3.425	2.361	3.531	3.072	2.924	1.959	1.25	2.307	2.261	2.077	2.136	2.359	1.99	1.64	3.062	2.442
LDLRAD2	401944	1	22138757	22151714	1p36.12	0.35	0.14	2.989	1.107	0.744	0.306	0.782	1.299	1.397	3.239	0.358	0.393	0.603	0.301	0.59	2.72	1.234	0.079	0.053	0.875	0.245	0.252	0.613	0.26	0.243	0.891	2.696	1.146	1.534	0.358	1.167	0.94	0.753	1.507	1.264	1.084	1.431	0.718	2.462	0.156	0.668	2.992	1.148	0.53
HSPG2	3339	1	22148724	22263790	1p36.1-p34	1.67	0.297	3.539	0.529	1.366	1.562	2.123	5.011	0.785	5.82	1.763	1.533	3.127	1.584	3.007	3.808	1.569	0.141	0.03	0.343	2.922	0.249	0.364	0.677	2.004	3.334	4.765	4.961	4.206	1.266	3.437	3.61	4.041	1.24	2.238	4.375	5.004	3.728	1.922	1.983	3.66	2.005	2.203	2.849
CELA3B	23436	1	22303417	22315847	1p36.12	0	0	0	0	0	0	0	0	0	0	0	0	0	0	0	0	0.172	0.298	0	0	0	0.216	0	0	0	0	0.074	0	0	0.088	0	0	0	0	0	0	0	0	0	0	0	0.366	0	0
CELA3A	10136	1	22328148	22339035	1p36.12	0	0	0	0	0	0	0	0	0	0	0	0	0	0	0	0	0.31	0	0	0	0	2.464	0	0	0	0	0.07	0	0	0.09	0	0	0	0	0	0	0	0	0.067	0	0	0.081	0	0.149
LOC101928043	101928043	1	22350486	22352541	-	0	0	0	0	0.147	0.491	0	0	0	0	0.181	0	0	0.088	0	0	1.103	0.332	0.337	0	0	0.213	0.935	0.391	0.265	0.208	0.16	0.191	0.223	0.079	0.508	0.228	0	0.455	0	0	0.147	0	0	0	0	0	0	0
LINC00339	29092	1	22351683	22357717	1p36.12	1.703	1.646	1.839	2.117	2.001	1.798	1.396	1.893	1.979	2.73	2.001	0.683	1.514	3.15	1.429	1.534	2.514	2.162	4.354	0.867	1.454	2.132	3.693	1.76	1.526	2.037	2.736	1.908	2.457	0.616	3.68	3.299	2.009	1.773	1.653	1.675	2.844	1.372	0.599	2.007	1.858	1.357	4.084	1.893
CDC42	998	1	22379119	22419436	1p36.1	3.422	4.769	4.332	4.2	4.151	4.819	5.018	5.2	4.397	4.893	5.826	4.335	4.66	5.231	3.796	4.675	4.908	4.365	5.555	4.273	4.438	3.596	4.07	3.477	4.994	3.757	3.965	3.722	4.389	2.375	4.741	4.657	3.935	2.586	3.484	4.244	4.64	4.359	4.005	4.586	4.434	3.847	4.882	5.046
WNT4	54361	1	22443797	22469519	1p36.23-p35.1	0.618	0.045	0.593	0.247	0.657	0.101	0.14	0.381	0.205	0.526	0.326	0.033	0.16	0.306	0.584	0.328	0.275	0.079	0.133	0.274	0.148	0.233	0.703	0.11	0.075	0.212	0.35	0.217	0.276	0.34	0.197	0.192	0.18	0.395	0.152	1.642	0.561	0.469	0.522	0.417	0.818	0.518	0.055	0.196
ZBTB40	9923	1	22778343	22857650	1p36	1.802	0.83	0.896	0.958	2.021	0.751	1.631	1.815	0.995	1.547	1.787	0.975	1.891	1.598	1.607	1.026	1.044	0.32	1.955	1.328	1.947	1.652	0.888	1.185	1.098	1.3	1.515	1.952	1.94	1.115	1.842	1.753	1.64	0.645	0.777	1.502	1.886	1.926	0.775	1.985	1.204	0.94	2.558	1.399
EPHA8	2046	1	22890003	22930087	1p36.12	0.083	0	0.215	0	0.772	0.149	0.054	0.066	0.185	0.101	0.059	0.268	0	0.151	0	0.052	0.104	0.177	0.041	0.132	0	0.326	0.721	0.074	0.068	0.299	0.175	0.073	0.054	0.558	0	0.287	0	0.329	0.113	0	0	0.076	0.131	0.219	0.055	1.191	0.158	0.133
C1QA	712	1	22963117	22966175	1p36.12	0	0	0	0	0	0.134	0	0	0.142	0	0	0	0	0.052	0	0	0	0	0	0.238	0	0.231	0.987	0.206	0	0	0.098	0	0	0.071	0	0	0	0.24	0	0	0	0	0.076	0	0	0.757	0.052	0
C1QC	714	1	22970117	22974603	1p36.11	0	0.118	0.183	0	0	0	0	0	0.185	0	0	0	0	0.069	0	0	0	0.117	0	0	0	0.135	0.589	0	0	0	0.118	0	0	0.106	0	0	0	0.33	0	0	0	0	0.073	0	0	0.067	0.072	0
C1QB	713	1	22979681	22988029	1p36.12	0	0	0	0	0.082	0	0	0	0.208	0	0	0.149	0	0	0	0	0	0.123	0	0.166	0	0.193	0.535	0	0	0	0.079	0	0	0.099	0	0	0	0.268	0.116	0	0	0	0.051	0	0	0.423	0.093	0
EPHB2	2048	1	23037330	23247993	1p36.1-p35	0.881	0.25	0.949	0.064	0.092	0.48	3.895	3.44	0.958	2.364	2.598	5.114	2.813	1.143	1.33	0.669	0.659	0.293	0.04	0.055	0	0.213	0.804	0.528	1.511	0.021	0.192	0.063	0.037	0.157	0.042	0.303	0.034	0.32	1.552	3.01	3.239	2.011	1.804	0.759	2.504	0.718	1.294	0.298
LACTBL1	646262	1	23279535	23291923	1p36.12	0	0.098	0	0	0.141	0.241	0.131	0.121	0.136	0.154	0.061	0.177	0	0.129	0	0.187	0.135	0.242	0.067	0.173	0	0.743	0.417	0.072	0	0	0.178	0.042	0	0.152	0	0.134	0	0.416	0.144	0.097	0	0	0.267	0	0.079	0.887	0.108	0.092
C1orf234	729059	1	23337326	23342343	1p36.12	0	0	0	0	0	0	0	0	0	0.16	0	0	0	0	0	0	0	0	0	0	0	0.175	0	0	0	0	0.141	0	0	0.135	0	0	0	0	0	0	0	0	0	0	0	0	0	0
KDM1A	23028	1	23345940	23410184	1p36.12	3.572	3.307	3.049	3.8	3.159	2.869	4.243	3.844	3.203	3.837	4.743	3.04	3.162	4.755	3.937	4.302	4.245	3.386	5.968	4.186	3.894	4.987	2.792	2.647	3.299	2.902	3.624	3.007	4.026	2.5	4.942	4.143	3.468	2.228	2.692	3.271	4.151	3.422	2.815	4.195	3.056	2.845	5.663	3.909
LUZP1	7798	1	23410515	23495351	1p36	1.002	1.577	2.232	1.717	1.504	1.375	2.605	3.371	1.344	2.584	2.678	1.432	2.29	2.188	1.992	1.793	2.034	0.741	1.882	1.583	1.402	1.45	0.706	0.732	2.486	1.972	1.927	2.247	2.827	1.705	2.746	2.449	2.73	1.565	1.287	2.202	3.034	2.176	2.672	2.484	1.635	1.019	3.226	2.634
HTR1D	3352	1	23518387	23521222	1p36.3-p34.3	0.471	0.426	0.301	0.44	0.368	0.267	0.358	0.608	0.217	0.129	1.039	2.196	1.583	1.514	0.636	0.41	1.421	0.067	0	0.119	0	0.112	0.479	0.172	0.123	0	0.343	0.126	0.18	0.243	0	0	0	0.518	2.02	1.257	2.511	0.304	2.573	0.687	0.651	0.217	0.344	0.334
LOC100996511	100996511	1	23607801	23612011	-	0.319	0.648	0.271	0.206	0.626	0.29	0.337	0.474	0.421	1.005	0.82	0.181	0.356	0.962	0.758	0.977	0.232	1.878	2.174	0.806	0.316	0.501	0.549	0.228	0.245	0.417	0.327	0.197	0.647	0.127	1.061	0.504	0.175	0.261	0.352	0.484	0.771	0.705	0.482	0.163	0.536	0.286	0.907	0.456
HNRNPR	10236	1	23631180	23670857	1p36.12	3.36	4.427	2.413	2.662	3.245	2.598	3.647	3.441	2.826	3.384	4.316	2.885	3.585	4.271	3.407	3.636	3.526	4.736	5.236	3.557	3.528	3.755	2.756	2.724	3.348	2.68	3.231	2.863	3.356	2.072	3.205	3.408	3.759	2.568	2.712	3.318	3.476	3.062	3.021	3.257	3.208	2.789	3.94	3.24
ZNF436	80818	1	23685940	23696357	1p36	1.101	0.739	0.814	1.245	1.032	0.205	1.356	1.557	3.232	2.482	2.834	0.478	1.273	1.359	1.153	1.333	1.071	1.015	1.38	0.869	0.613	0.937	0.973	0.32	0.511	0.826	1.134	0.721	1.049	0.229	1.189	1.218	1.036	0.729	0.419	0.866	1.121	1.237	0.808	1.802	1.367	0.786	2.262	0.526
ZNF436-AS1	148898	1	23695463	23698330	1p36.12	0.376	1.093	0.318	0.569	0.75	0.581	0.503	0.613	0.688	1.631	1.188	0.232	0.462	1.387	0.492	1.267	1.007	1.717	1.38	1.34	0.593	0.439	1.036	1.249	0.191	0.213	1.05	0.379	0.785	0.117	0.674	0.53	0.778	1.001	0.567	0.63	0.417	0.9	1.474	0.265	0.621	1.779	1.444	0.296
TCEA3	6920	1	23707401	23751272	1p36.12	3.096	1.148	0.302	0.312	3.519	0.147	0.509	0.749	0.358	0.842	0.339	0.341	0.233	1.195	0.259	1.213	0.483	1.515	0.735	0.58	0	0.179	0.442	0.063	0.088	0.949	0.104	0.147	0.1	0.107	0	0.188	0	0.2	0.072	0.659	0.887	2.728	0.196	1.89	0.291	0.189	0.844	0
ASAP3	55616	1	23755055	23810750	1p36.12	1.347	0.386	0.891	1.576	2.485	0.353	1.398	2.476	1.429	2.878	1.43	0.045	0.599	1.278	1.046	0.22	1.079	0.117	0.075	0.108	1.168	0.227	0.372	0.037	0.379	0.905	1.189	1.024	1.053	0.458	1.313	1.425	0.805	0.593	0.447	1.029	1.995	1.377	0.685	1.303	0.78	1.271	2.495	0.702
E2F2	1870	1	23832919	23857712	1p36	1.96	0.259	0.663	1.343	1.535	0.516	1.115	0.757	0.452	1.422	1.716	1.453	1.795	2.09	1.767	0.875	1.372	0.159	4.582	1.506	1.515	2.289	2.36	2.412	0.709	1.339	1.333	1.683	1.799	1.353	1.852	1.082	2.346	1.092	1.015	1.583	1.137	0.532	0.33	2.76	1.13	1.665	2.674	1.5
LOC101928163	101928163	1	23848421	23854911	-	0.371	0	0.286	0	0.141	0.153	0.085	0	0	0.131	0.149	0.121	0.165	0.168	0.252	0.092	0	0	0.288	0.132	0	0.246	0.589	0.312	0	0	0.152	0.186	0.172	0.092	0.169	0	0.218	0	0.189	0.135	0.124	0	0	0.268	0	0.136	0.307	0.174
ID3	3399	1	23884420	23886285	1p36.13-p36.12	4.168	3.558	5.009	5.714	5.068	4.429	7.115	7.051	3.99	6.703	6.29	1.644	5.486	5.953	3.812	0.336	5.286	0.709	5.406	0.58	1.648	4.627	3.603	2.113	6.114	2.5	4.611	3.573	5.512	1.919	4.604	4.562	3.723	1.164	5.938	6.424	4.231	2.099	6.325	6.811	3.808	5.704	8.634	3.042
MDS2	259283	1	23953823	23967056	1p36	0	0	0	0	0	0	0.112	0	0	0	0	0	0	0.266	0	0	0.15	0	0	0.135	0	0.087	0.43	0.112	0	0	0.182	0	0	0.086	0	0	0	0	0	0	0	0	0.071	0	0	0	0.174	0
RPL11	6135	1	24018268	24022915	1p36.1-p35	8.512	10.539	6.991	6.876	9.016	8.118	9.466	8.671	7.092	9.045	9.284	8.395	8.319	9.889	7.71	9.104	9.366	10.408	10.832	10.667	9.037	9.488	8.411	9.128	8.934	7.188	8.89	7.712	8.918	7.585	9.558	9.221	8.837	6.811	8.183	7.854	8.742	8.567	8.697	8.429	8.217	7.615	9.91	8.954
TCEB3	6924	1	24069855	24088549	1p36.1	2.394	2.424	2.217	2.561	2.572	1.76	3.588	3.501	2.716	3.253	3.832	1.83	3.206	2.777	2.844	2.843	1.945	1.711	3.554	2.238	2.981	2.321	2.381	2.017	3.401	2.7	2.892	3.279	3.72	2.156	3.792	3.968	4.013	2.49	1.544	3.226	3.465	2.971	2.782	3.609	2.677	1.985	3.891	3.102
TCEB3-AS1	100506963	1	24086871	24104787	-	0.767	0.111	0	0.914	0.83	0	1.042	0.528	0.75	0.785	0.476	0.384	0.502	1.296	0.235	0.263	1.463	0	1.503	0	1.205	1.388	2.426	0.724	0.272	0.596	0.831	0.496	0.778	0.218	1.082	0.935	0.835	0.318	0.332	0.27	0.373	0.876	0.13	0.47	0.529	0.346	1.294	0.272
PITHD1	57095	1	24104875	24114722	1p36.11	3.309	3.781	2.558	3.273	3.593	2.498	4.871	3.41	3.792	3.771	4.758	3.036	3.348	4.441	2.843	3.756	3.856	3.402	5.337	4.851	4.277	4.264	4.265	2.843	2.722	2.901	3.285	2.684	3.536	2.251	3.584	3.454	3.378	2.288	2.044	2.311	3.104	2.841	3.979	3.027	2.786	3.059	4.645	2.878
LYPLA2	11313	1	24117645	24122029	1p36.11	2.768	0.618	2.645	4.027	3.856	2.767	4.444	4.256	3.619	4.13	4.562	4.347	4.742	3.689	3.757	4.769	4.179	0.3	5.206	2.768	4.263	3.495	3.57	3.849	4.475	3.5	4.174	4.729	4.867	3.487	5.105	5.09	5.774	4.088	2.642	4.204	4.519	4.14	2.803	4.56	4.323	3.869	4.704	3.796
GALE	2582	1	24122088	24127294	1p36-p35	3.111	2.268	1.963	2.433	3.495	2.22	5.005	3.92	2.324	3.242	4.794	3.84	4.908	5.077	3.416	4.367	4.711	1.517	4.129	3.03	3.869	2.986	2.198	2.165	3.489	3.864	4.206	4.176	5.234	3.775	6.292	5.005	4.954	2.984	3.295	4.026	4.998	4.905	3.085	4.259	4.645	3.465	4.815	3.095
HMGCL	3155	1	24128366	24151949	1p36.1-p35	2.107	1.169	2.856	3.251	3.027	1.752	4.215	2.894	3.195	3.462	3.264	3.03	3.221	3.016	2.738	3.368	4.218	1.407	3.496	1.908	1.968	2.069	3.171	1.161	1.239	2.587	3.265	1.881	3.221	2.511	3.25	2.587	1.292	1.482	0.954	2.479	3.54	2.627	2.484	2.928	2.887	2.506	1.534	2.127
FUCA1	2517	1	24171571	24194859	1p34	2.17	2.991	0.591	1.016	2.312	1.135	3.196	1.714	2.902	2.724	2.283	1.476	2.917	3.355	1.837	3.91	2.299	2.808	1.41	2.983	1.23	1.443	2.32	1.305	0.09	2.719	2.619	1.503	3.99	1.394	3.109	1.791	1.696	1.404	0.837	2.91	1.883	3.28	2.192	2.215	3.081	1.428	1.538	1.684
CNR2	1269	1	24200459	24239817	1p36.11	0.152	0	0.296	0	0.045	0.169	0.278	0.083	0.208	0.11	0.044	0	0	0.057	0.099	0	0	0.14	0.261	0.413	0	0.165	0.768	0	0	0	0.155	0	0	0.086	0	0	0	0.383	0	0	0	0	0.062	0	0.122	0.129	0.06	0
PNRC2	55629	1	24286300	24289949	1p36.11	3.78	5.107	2.961	3.713	3.243	3.031	3.284	3.317	3.004	3.728	3.975	3.146	3.908	4.767	3.874	4.297	4.128	6.229	5.148	4.031	4.102	3.721	3.505	2.997	3.902	2.918	3.006	2.881	3.457	1.801	4.167	3.74	3.45	2.767	1.971	3.64	3.829	3.641	3.323	4.086	2.807	2.628	4.938	4.064
SRSF10	10772	1	24290836	24306953	1p36.11	1.859	3.485	1.116	1.543	2.056	1.522	2.671	1.866	1.495	2.034	2.577	1.659	2.172	2.986	1.898	2.258	2.007	3.683	3.693	2.743	2.086	2.731	1.493	1.586	1.701	1.531	1.609	1.412	1.853	1.161	2.45	2.321	1.874	0.927	1.337	2.007	2.21	1.566	1.646	2.274	1.735	1.485	2.497	1.878
MYOM3	127294	1	24382530	24438665	1p36.11	0.056	0.02	0.112	0	0.04	0.034	0.116	0.123	0.138	0.091	0.159	0.922	2.291	0.574	0.068	0.755	0.042	0.075	0.061	0.093	0	0.163	0.368	0	0.057	0.062	0.115	0.036	0.033	0.09	0.035	0.029	0.05	0.257	0.42	0.128	0.226	0.608	0.114	0.416	0.034	0.489	0.041	0
IL22RA1	58985	1	24446260	24469775	1p36.11	0.087	0.132	0.124	0.243	0.296	0.393	0.661	0.439	0.074	0.223	0.592	2.456	2.443	0.976	1.395	2.536	2.442	0.135	0.043	0.081	0	0.261	0.461	0.092	0.173	0.878	0.119	0.268	0	0.241	0.056	0.177	0.526	0.415	0.54	0.553	0.762	0.607	0.226	1.891	0.036	0.663	0.047	0
IFNLR1	163702	1	24480646	24513765	1p36.11	0.222	0.135	0.171	0	0.489	0.06	0.092	0.048	0.329	0.027	0.659	0.406	1.014	1.047	1.388	0.407	0.773	0.165	0.044	0.055	0	0.132	1.17	0.486	0	0.685	0.172	0.029	0	0.057	0	0	0	0.247	0.133	0.606	1.004	0.255	0.091	0.833	0.778	0.4	0.208	0.393
LOC284632	284632	1	24526729	24538180	1p36.11	0	0	0.199	0	0	0	0	0.045	0.209	0	0	0	0	0	0	0	0	0	0	0	0	0.08	0.464	0	0	0	0.059	0	0	0.234	0	0	0	0.3	0	0	0	0	0.044	0	0	0.087	0.028	0
GRHL3	57822	1	24645811	24690970	1p36.11	0.277	0.095	0.191	0	1.409	0.113	0.16	0.044	0.165	0.072	0.206	0.061	0.598	0.081	1.4	0.303	0.332	0.133	0	0.066	0	0.089	0.446	0.141	0.064	0	0.169	0.07	0	0.116	0	0.083	0	0.184	0.063	0.095	0.109	0.076	0.163	4.252	3.273	0.927	1.66	0.668
STPG1	90529	1	24683488	24741587	1p36.11	0.673	0.877	1.297	0.407	1.294	0.971	0.747	1.046	0.818	0.608	1.542	1.069	1.442	1.259	1.063	0.862	1.234	0.244	0.509	0.741	0.59	0.103	1.029	0.141	1.01	1.039	2.407	0.828	1.414	0.902	1.596	1.551	1.461	0.909	0.673	1.138	1.937	1.195	1.169	0.931	1.26	1.161	1.698	0.655
NIPAL3	57185	1	24742244	24799473	1p36.12-p35.1	1.015	1.092	1.886	0.279	2.469	1.097	2.801	1.789	1.854	2.62	2.434	1.378	1.958	1.175	2.006	1.649	1.782	0.513	1.813	1.319	1.204	1.068	2.154	1.425	1.644	1.401	3.253	2.038	2.817	0.89	1.74	2.797	3.525	2.523	0.509	0.792	1.672	1.856	2.161	1.079	1.527	1.313	1.33	1.122
RCAN3AS	100750325	1	24822822	24828850	1p36.11	0	0	0	0	0.804	0	0.549	0	0	0.332	0.416	0	0	0	0	0.316	0.775	0	0.857	0	0	0.317	0.885	0	0	0	0.623	0	0	0	0	0.664	0	0.752	0	0	0	0	0.288	0	0	0.368	1.622	0
RCAN3	11123	1	24828840	24863510	1p35.3-p33	1.328	2.306	1.297	0	2.101	1.689	1.916	1.563	1.155	2.389	2.956	1.524	1.769	2.401	1.703	2.47	2.465	1.477	2.038	0.952	0.181	2.079	1.598	0.262	1.395	1.438	2.855	2.091	2.97	1.308	2.228	2.772	2.418	1.612	1.542	1.353	1.915	2.188	0.998	1.996	1.325	1.875	2.314	0.684
LOC100506985	100506985	1	24865763	24882515	-	0.231	0.376	0.38	0	0.185	0.384	0.827	0.47	0.825	1.315	1.385	0.773	0.659	1.129	0.428	1.009	0.908	0	1.472	0	0	0.304	0.783	0.12	0.651	0.716	1.942	0.666	1.193	1.236	1.405	1.37	0.894	0.648	0.218	0.653	0.796	0.82	0.192	0.554	0.448	0.661	1.044	0
NCMAP	400746	1	24882566	24935818	1p36.11	0.186	0.052	0.319	0.088	0.219	0.094	0.12	0.021	0.105	0.903	0.151	0.089	0.198	0.363	0.257	0.608	0.525	0.104	0.074	0.21	0	0.663	0.62	0.145	0.06	0.039	0.118	0.121	0.3	0.11	0.049	0.066	0	0.256	0.179	0.333	0.125	0	0.323	0.08	0.056	0.067	0.115	0.041
SRRM1	10250	1	24969593	24999772	1p36.11	3.439	4.326	2.797	3.798	4.02	3.819	4.023	4.154	3.136	4.373	5.049	3.371	3.949	4.935	4.985	4.586	4.6	4.125	4.834	4.221	4.782	5.019	2.908	3.767	3.987	3.747	3.53	3.802	4.277	2.639	4.349	4.467	3.905	2.379	3.454	4.474	4.531	3.628	3.589	4.781	3.931	3.474	4.856	4.92
CLIC4	25932	1	25071759	25170815	1p36.11	1.444	4.265	4.906	3.532	2.162	4.026	3.814	4.749	4.252	5.131	4.681	1.423	0.261	3.099	2.284	2.117	2.91	2.559	3.176	1.913	2.189	1.841	2.93	1.663	3.165	3.337	3.027	2.94	3.443	1.688	3.247	3.801	2.742	2.573	1.439	3.594	4.23	3.212	5.216	2.233	1.712	2.41	3.218	3.101
RUNX3	864	1	25226001	25291501	1p36	0.086	0.122	0.223	0.159	0.07	0.158	0.125	2.582	0.182	0.227	1.129	1.378	0.839	2.686	0.043	0.08	0.101	1.742	2.819	4.122	0.11	0.947	3.667	3.209	1.928	4.296	5.078	3.617	5.298	4.02	4.739	1.578	0	0.24	1.167	3.102	2.895	2.085	0.124	2.44	1.916	0.164	2.779	0.076
SYF2	25949	1	25548766	25559013	1p36.11	2.336	4.414	1.791	2.488	2.715	2.073	3.089	2.298	2.744	2.991	3.109	2.583	2.196	3.914	1.878	2.903	3.622	5.915	4.38	4.305	2.113	3.504	3.349	1.948	3.128	2.15	2.591	1.683	2.029	1.948	3.099	3.005	2.057	2.022	1.768	1.895	1.802	2.202	3.713	1.931	2.011	2.516	2.294	2.62
RSRP1	57035	1	25568739	25573985	1p36.13-p35.1	2.643	3.039	1.46	2.178	2.027	1.651	2.655	2.526	2.654	3.472	2.631	1.865	1.836	3.23	2.503	2.731	2.36	5.876	4.541	4.358	2.52	2.737	2.917	2.218	1.609	1.893	2.745	1.764	2.008	0.819	2.45	2.163	2.031	1.743	1.306	1.78	2.246	2.742	3.011	1.755	1.19	2.551	2.422	1.652
RHD	6007	1	25598976	25656936	1p36.11	0	0	0.202	0.357	0.072	0.186	0.123	0.191	0.293	0.315	0.184	0.166	0.102	0.157	0.234	0.119	0.143	0.124	0.206	0.101	1.032	0.169	0.485	0	0	0.058	0.349	0.105	0.096	0.331	0	0	0.093	0.424	0.061	0.077	0.285	0.224	0.132	0.151	0	0.57	0.052	0
TMEM50A	23585	1	25664788	25688852	1p36.11	2.696	4.733	3.444	3.97	3.399	3.224	4.521	4.375	3.633	4.285	3.976	3.285	3.265	3.946	2.77	3.889	3.576	4.72	5.037	3.762	3.195	3.156	3.911	3.1	4.261	3.123	3.133	2.793	3.084	1.881	3.937	3.755	2.501	1.906	2.518	3.375	3.264	3.66	4.123	3.471	2.97	2.502	3.637	2.81
RHCE	6006	1	25688739	25747363	1p36.11	0.18	0.348	0.367	0	0.2	0.137	0.862	0.357	0.247	0.884	0.135	0	0.124	0.21	0.255	0.348	0.362	0.759	0.25	0.569	1.414	0.582	0.713	0.315	0.153	0.125	0.188	0.098	0.203	0.138	0.339	0.452	0	0.225	0.13	0	0.176	0	1.189	0.44	0.278	0.105	0.048	0
TMEM57	55219	1	25757348	25826698	1p36.11|1p36.11	0.894	1.455	1.255	2.247	1.668	0.849	2.025	2.411	1.963	2.313	2.008	1.38	1.527	1.305	1.286	1.264	1.533	1.382	2.798	1.411	1.387	2.17	2.326	1.315	1.786	1.315	0.974	1.215	1.214	0.666	1.704	1.779	1.034	0.835	0.503	1.503	1.428	1.532	1.413	0.925	0.861	0.881	1.355	1.584
LDLRAP1	26119	1	25870075	25895377	1p36-p35	1.455	0.555	2.15	1.693	2.571	1.865	2.572	3.321	1.82	3.517	3.404	1.869	2.123	2.273	2.822	1.951	1.303	0.253	0.71	1.425	2.316	0.312	2.798	2.573	1.338	2.343	3.12	3.201	2.815	1.664	3.695	3.859	2.542	1.18	1.447	2.199	2.79	2.674	1.422	3.059	1.941	2.225	1.902	1.66
MAN1C1	57134	1	25943958	26112698	1p35	0.194	0.188	0.177	0.069	0.783	0.352	0.287	0.597	0.558	1.559	0.199	0.08	0.09	0.207	0.076	0.069	0.066	0.046	0.144	0.887	0	0.167	0.484	0.088	0.047	1.157	0.414	0.748	0.248	0.186	0.905	1.436	0.091	0.314	0.097	0.731	0	0	0.257	0.127	0.133	0.162	0.264	0.051
SEPN1	57190	1	26126666	26144713	1p36.13	3.111	1.408	3.504	4.348	4.091	3.754	4.929	5.253	4.856	5.728	5.096	2.082	4.396	4.739	3.897	1.725	2.609	0.284	2.411	4.136	2.679	0.848	1.354	1.531	4.228	5.916	6.027	4.847	5.218	4.357	5.117	6.08	4.861	3.352	3.678	4.809	4.212	5.055	3.897	5.064	4.282	3.99	4.343	3.26
MTFR1L	56181	1	26146396	26159433	1p36.11	2.871	2.384	2.782	3.359	2.966	2.468	3.962	3.404	4.007	3.768	3.862	2.306	2.794	3.708	2.762	2.051	2.59	1.365	3.953	3.366	2.927	2.871	2.059	1.508	2.851	3.127	3.854	3.171	3.291	3.003	4.221	3.97	3.492	2.468	1.88	3.423	3.427	3.268	2.457	3.41	2.619	2.407	3.894	2.89
LOC646471	646471	1	26146444	26150097	1p36.11	1.066	0.036	0.523	0.448	0.488	0.415	0.272	0.569	0.569	0.819	0.731	0.257	0.754	0.518	1.081	0.25	0.22	0.109	0.25	0.396	0.709	0.606	0.613	0.146	0.164	0.643	1.002	0.774	0.536	0.307	0.584	0.553	0.806	0.381	0.158	0.529	0.678	0.677	0.212	0.64	0.552	0.525	0.522	0.666
AUNIP	79000	1	26158403	26185949	1p36.11	1.169	1.598	1.197	1.992	1.321	1.025	2.082	1.123	0.856	1.4	2.073	1.215	1.593	2.416	1.82	1.794	1.597	1.779	2.687	2.151	2.127	1.463	1.773	0.837	0.968	1.13	1.689	1.007	1.629	0.901	1.945	1.863	1.202	0.829	1.306	1.201	1.436	1.01	0.876	1.875	1.771	1.214	2.303	1.874
PAQR7	164091	1	26187974	26197744	1p36.11	0.969	0.39	1.281	1.252	1.308	1.263	1.464	1.604	0.6	1.291	1.228	0.164	0.828	1.566	1.354	1.197	0.459	0.082	0.278	0.299	0.836	0.346	0.837	0.485	1.68	1.246	0.792	0.915	1.127	0.22	0.876	0.324	0.469	0.394	0.875	2.19	1.943	1.692	1.054	3.233	2.322	0.554	1.661	2.565
STMN1	3925	1	26210676	26233368	1p36.11	5.242	8.107	5.233	6.407	6.069	6.39	6.128	5.709	4.853	6.746	6.947	4.316	4.538	7.554	5.275	5.488	6.061	7.777	9.532	7.831	6.09	8.143	6.058	5.296	5.961	4.941	4.942	5.272	4.613	3.956	6.462	5.445	5.55	5.246	4.677	4.946	5.666	5.965	5.796	5.633	5.218	5.689	7.133	6.199
PAFAH2	5051	1	26286257	26324648	1p36	1.215	0.509	0.876	1.363	1.601	0.407	1.735	0.658	1.237	1.319	1.544	1.937	1.608	1.501	1.034	1.16	1.564	0.587	2.174	0.464	1.04	1.073	1.216	0.62	0.734	1.215	1.129	1.188	0.95	0.745	1.419	1.441	1.286	0.894	0.825	1.493	1.49	1.428	0.698	1.728	1.589	0.489	1.406	1.293
EXTL1	2134	1	26348270	26362954	1p36.1	0.093	0.027	0.223	0.136	0.259	0.069	0.047	0.053	0.243	3.6	0.077	0.088	0.046	0.098	0.045	0.115	0.067	0.161	0.023	0.088	0.128	0.187	0.499	0	0.043	3.167	3.686	3.534	3.152	0.78	1.015	3.05	1.07	0.323	0.119	0.059	0.17	0	0.115	0.196	0.878	0.253	0.149	0.044
SLC30A2	7780	1	26364512	26372629	1p35.3	0	0	0.125	0	0.045	0	0	0	0.11	0.382	0.029	0.057	0.258	0.048	0	0.137	0	0	0	0.081	0	0.14	0.357	0	0	0.175	0.506	0.377	0.137	0.144	0	0.084	0.072	0.192	0	0	0.136	0	0.075	0	0.097	0.091	0.046	0
TRIM63	84676	1	26377795	26394125	1p34-p33	0	0.229	0.125	0	0	0	0	0	0.087	0	0	0	0	0.037	0	0.05	0	0	0	0.102	0	0.108	0.32	0	0	2.225	1.391	1.147	2.848	2.915	4.97	1.997	0.849	0.651	0	0	0	0	0.055	0	0	0.154	0.044	0
PDIK1L	149420	1	26437655	26452039	1p36.11	0.978	1.031	0.48	0.551	0.714	0.25	0.902	0.352	1.218	0.804	1.389	0.792	0.979	1.479	0.938	1.129	1.214	1.182	1.869	0.96	1.412	1.204	1.43	0.679	0.356	0.5	0.678	0.466	0.453	0.262	0.95	0.615	0.549	0.425	0.264	0.629	0.758	0.719	0.515	0.671	0.827	0.439	0.732	0.61
FAM110D	79927	1	26485510	26489119	1p36.11	0	0	0.221	0	0.152	0.075	0.301	0.175	0.357	0.223	0.169	0.153	0	0.306	0.143	0.114	0.173	0.235	0.275	0.254	0.403	0.605	0.519	0.108	0.207	0.173	0.456	0.156	0.212	0.367	0.087	0.158	0	0.198	0.222	0.352	0.098	0	0.182	0.128	0.149	0.357	0.231	0.317
ZNF593	51042	1	26496387	26497364	1p36.11	4.262	2.548	4.112	5.676	4.682	4.858	6.084	4.462	4.104	3.966	4.728	4.506	4.827	4.972	3.601	4.798	4.608	1.632	5.078	6.483	5.018	4.91	4.89	4.846	4.703	3.295	5.237	3.784	4.46	4.332	5.814	6.009	4.287	3.399	4.309	4.053	4.401	4.672	4.167	4.505	4.724	4.587	5.018	4.143
CNKSR1	10256	1	26503980	26516376	1p36.11	1.851	0	0.202	0	2.91	0.138	0.435	0.131	0.248	0.138	0.578	1.72	2.483	2.721	2.632	2.498	2.248	0	0.293	0.047	0.291	0.377	0.435	0	0.123	0.075	0.162	0.393	0.093	0.195	0	0.137	0.067	0.147	0.094	0.8	1.501	0.869	0.184	1.757	2.681	0.324	0.405	2.236
CATSPER4	378807	1	26517118	26529033	1p35.3	0.468	0	1.194	0.723	0.212	0.469	1.226	0.289	0.444	1.095	0.542	0.601	0.509	0.4	0.356	1.278	0.753	0.089	0.969	1.028	0.237	1.056	0.674	0.247	1.094	0.553	1.16	0.387	0.914	0.287	0.346	0.422	0.177	0.353	0.275	0.245	0.752	0.595	1.636	0.35	0.216	0.567	0.855	0.312
LOC101928303	101928303	1	26551810	26556331	-	0	0	0.237	0	0.058	0	0.39	0.075	0.335	0	0	0.139	0.301	0.077	0	0.165	0.256	0	0.159	0	0.681	0.315	0.457	0	0	0.157	0.313	0	0	0.272	0	0.139	0	0.306	0.133	0.15	0.195	0	0.111	0.395	0	0.281	0.155	0.489
CEP85	64793	1	26560643	26605529	1p36.11	1.205	1.133	1.726	2.726	1.91	1.453	2.329	2.128	1.929	2.94	3.297	1.639	2.675	2.014	2.115	2.384	2.165	0.621	4.339	2.767	3.344	2.947	2.358	1.886	1.421	2.082	2.543	2.104	2.382	1.312	2.884	2.716	2.105	1.165	1.442	1.82	2.937	2.777	1.656	2.922	2.137	2.578	2.677	2.089
SH3BGRL3	83442	1	26606212	26608013	1p36.11	5.148	5.964	7.965	7.095	4.937	7.397	8.643	7.92	5.486	7.99	6.756	6.44	6.72	6.261	5.51	7.785	7.112	2.351	8.503	6.273	5.552	6.198	5.344	5.745	8.178	7.638	7.732	6.221	6.986	4.462	7.019	8.073	6.318	5.674	5.156	6.233	7.837	8.677	7.844	6.272	6.309	5.208	6.839	6.762
UBXN11	91544	1	26608772	26644756	1p36.11	1.463	0.298	1.12	2.227	2.52	1.806	2.73	1.952	1.667	2.613	2.248	1.547	2.173	1.634	2.263	2.648	2.227	0.145	3.893	1.803	1.49	1.636	1.706	1.753	1.316	1.606	3.37	2.038	2.677	1.835	3.112	3.113	2.178	0.841	1.409	1.901	2.481	2.397	1.158	2.183	2.362	2.266	2.223	1.549
CD52	1043	1	26644410	26647014	1p36	0	0	0	0	0	0	0	0	0	0	0	0	0	0	0	0.591	0	0	6.522	1.513	3.318	0.788	0	0	0	0.256	0.085	0	0	0	0	0	0	0	0	0	0.336	0	0	0	0	0.203	0	0
AIM1L	55057	1	26648349	26680621	1p36.11	0.261	0.053	0.202	0.079	1.091	0.055	0.198	0.056	0.189	0.108	0.19	1.046	2.483	0.58	2.328	1.078	0.666	0.15	0.202	0.323	0.141	0.278	0.653	0.166	0.15	0.127	0.246	0.103	0.083	0.277	0.207	0	0.027	0.107	0.506	0.15	0.966	0.326	0.439	0.262	1.755	0.329	0.124	2.027
ZNF683	257101	1	26688124	26699285	1p36.11	0	0	0.125	0	0	0	0	0	0.186	0	0	0	0	0	0	0	0	0	0.996	0	0	0.1	0.41	0	0	0	0.095	0	0	0.056	0	0	0	0.171	0	0	0	0	0	0	0	0	0.056	0
LIN28A	79727	1	26737268	26756219	1p36.11	0.097	0.036	0.164	0.08	1.874	0.075	0.031	0.035	0.155	0.032	0.027	0	0.047	0.086	0	0.042	0	0.043	0.039	0.029	0.515	0.068	0.508	0	0	0	0.169	0.037	0	0.055	0.045	0.036	0	0.215	0.046	0	0.399	0.044	0.129	0.103	0.046	0.103	0.181	4.77
DHDDS	79947	1	26758772	26797795	1p36.11	1.862	1.059	2.533	3.363	2.259	2.147	2.694	2.678	2.138	2.954	3.122	2.273	2.583	2.787	2.567	2.284	2.071	0.468	3.017	1.707	2.633	1.982	1.99	1.734	2.079	2.384	2.652	2.189	2.608	1.994	3.214	3.08	2.505	1.287	1.502	2.066	2.98	2.552	1.972	2.732	2.448	1.582	2.066	2.668
LOC101928324	101928324	1	26789247	26794028	1p36.11	0	0	0.3	0	0	0	0	0.191	0	0.441	0.257	0.225	0.505	0.192	0.36	0.237	0	0	0.38	0.298	0	0.204	0.425	0.557	0	0.221	0.162	0.199	0	0.061	0.37	0.216	0	0	0.417	0	0.27	0.256	0.362	0	0.509	0	0.066	0
HMGN2	3151	1	26798901	26803133	1p36.1	6.396	7.672	5.029	5.508	6.334	5.688	6.904	6.842	4.277	6.782	7.637	5.582	5.309	6.949	5.809	6.576	5.889	7.119	9.396	7.126	5.962	6.792	5.085	4.74	5.76	5.517	5.592	4.482	4.465	3.622	7.016	6.229	5.481	3.859	3.989	5.158	5.913	5.744	5.686	5.831	5.861	5.553	5.948	5.987
RPS6KA1	6195	1	26856248	26901520	1p	2.493	1.122	0.869	1.809	2.468	1.12	3.163	1.516	1.742	2.936	3.252	2.56	4.205	3.551	3.582	3.176	3.666	0.708	4.407	4.57	2.59	1.743	2.576	2.226	1.363	2.555	3.518	2.767	2.212	2.687	3.015	2.589	3.487	2.032	1.392	2.706	2.631	1.792	1.306	2.6	2.527	2.399	2.526	3.443
ARID1A	8289	1	27022521	27108601	1p35.3	4.23	2.513	2.904	4.439	2.368	3.25	4.225	4.287	3.16	4.054	4.31	3.165	4.199	4.219	4.741	3.711	3.858	2.916	4.843	3.866	3.974	4.822	3.052	3.578	2.881	3.431	4.073	3.827	3.538	3.708	4.167	4.144	3.632	1.764	2.922	4.21	4.558	4.084	2.642	5.143	4.396	2.973	5.352	3.724
PIGV	55650	1	27114453	27124894	1p36.11	2.066	1.899	1.242	1.405	2.098	0.85	2.368	1.519	1.453	1.425	1.13	1.492	2.099	2.275	1.479	2.151	2.121	1.905	2.184	1.498	1.407	1.217	2.715	1.477	1.22	1.152	1.857	1.44	1.842	1.642	2.03	1.877	1.36	1.106	0.965	1.837	1.877	1.87	1.042	2.25	2.136	1.156	2.211	0.879
ZDHHC18	84243	1	27153200	27182211	1p36.11	1.958	0.268	1.875	2.249	1.609	2.106	2.735	2.909	2.43	2.595	3.22	1.36	2.231	1.837	2.572	2.684	1.545	0.063	3.407	0.694	2.117	2.325	2.161	1.915	1.675	2.018	2.17	2.052	2.16	1.248	2.604	2.033	2.11	1.155	1.873	1.928	2.949	2.494	1.412	3.229	2.54	2.127	1.976	2.164
SFN	2810	1	27189632	27190947	1p36.11	5.013	4.152	4.038	0.558	5.445	0.923	0.94	1.041	0.918	0.836	3.095	5.543	6.474	5.639	6.801	5.633	6.517	1.542	1.739	0.774	1.504	1.417	3.021	3.285	0.593	0.629	0.595	0.542	0.597	0.694	0.58	0.582	0.815	0.691	5.302	3.998	2.394	4.747	5.271	5.499	6.196	5.82	0.966	5.655
GPN2	54707	1	27205872	27216869	1p36.11	2.934	2.21	2.251	2.537	2.86	1.943	3.791	3.283	2.29	2.977	3.355	2.358	2.876	3.08	2.536	2.358	2.736	0.979	3.387	3.158	3.059	2.774	2.672	2.094	2.267	2.009	3.546	2.94	2.865	2.693	3.727	3.96	3.093	2.085	1.737	1.989	3.425	2.801	2.247	2.687	2.795	2.487	3.37	2.307
GPATCH3	63906	1	27216978	27226962	1p35.3-p35.1	0.739	0.137	1.21	2.315	1.517	1.323	1.587	1.614	1.49	1.889	2.16	1.497	1.652	1.213	1.32	1.74	1.561	0.105	2.768	0.829	1.772	1.622	1.797	1.302	1.68	1.221	1.24	1.38	1.474	1.246	2.478	2.167	1.191	0.401	0.885	1.301	1.822	1.653	0.853	1.881	1.537	1.52	1.785	1.657
NR0B2	8431	1	27237974	27240567	1p36.1	0	0	0.17	0.212	0.086	0	0	0	0.121	0.082	0.075	0.141	1.711	0.113	0.134	0	0	0	0.09	0	0	0.082	0.545	0	0	0	0.239	0.058	0	0.114	0	0	0	0.351	0.086	0.109	0.153	0	0.063	0	0	0.251	0.045	0.097
NUDC	10726	1	27248212	27273362	1p35-p34	4.047	2.855	4.158	5.238	4.543	4.433	6.002	5.373	4.433	5.032	5.581	4.611	5.018	5.883	4.122	4.832	5.106	1.275	6.82	5.84	5.212	5.59	4.708	4.736	5.568	3.627	4.999	4.806	4.95	4.122	5.846	5.777	4.829	3.59	4.29	4.366	5.089	4.697	5.089	5.202	4.639	4.818	5.015	4.499
KDF1	126695	1	27276046	27286901	1p36.11	2.355	0	0.102	0	2.838	0	0	0.097	0.13	0.065	0.044	3.182	3.525	2.945	3.066	3.308	3.092	0.266	0.087	0.25	0.497	0.188	2.075	1.212	0	0	0.154	0.046	0.093	0.298	0.145	0	0	0.179	0.069	0.476	0.317	0	0.056	0.411	2.983	0.129	0.066	0.512
TRNP1	388610	1	27320194	27327377	1p36.11	0.43	0.564	2.3	1.001	0.664	1.515	1.311	0.642	1.753	1.702	1.186	2.149	3.287	3.028	0.9	4.23	3.174	2.24	0.062	0.219	0.138	0.334	0.994	0.299	0.723	1.278	1.75	1.899	0.985	1.655	2.134	2.007	1.728	1.593	3.85	3.008	3.291	1.932	3.45	1.025	0.699	1.078	1.989	2.148
FAM46B	115572	1	27331510	27339333	1p36.11	1.657	0.088	2.416	1.16	2.845	1.361	0.167	1.232	0.367	1.002	2.398	0.13	0.476	2.217	0.757	0.233	0.343	0.043	0.074	0.097	0.101	0.264	0.834	0.168	0.109	0.251	1.97	2.515	0.089	0.16	0.075	0.262	2.04	0.843	0.335	1.182	1.694	0.972	1.131	0.746	1.053	0.784	1.635	1.785
SLC9A1	6548	1	27425299	27481621	1p36.1-p35	2.449	0.509	2.413	2.324	3.183	1.67	3.366	3.744	2.012	3.257	3.41	2.263	2.953	2.01	2.882	2.009	2.69	0.357	2.353	1.272	1.82	2.282	1.27	1.253	2.828	2.468	2.77	2.573	2.673	2.151	3.195	3.34	2.565	1.26	1.403	2.616	3.508	2.741	2.959	2.901	3.23	2.638	1.708	2.748
WDTC1	23038	1	27561006	27635124	1p36.11	2.135	0.359	2.351	3.028	2.393	1.791	2.716	2.971	2.686	3.374	2.669	2.345	2.646	2.03	3.143	2.049	2.432	0.366	2.552	1.87	2.466	1.443	2.534	2.212	2.336	2.14	2.661	2.514	2.552	1.649	2.568	2.152	2.651	1.449	0.98	1.853	3.191	3.043	1.206	2.643	1.857	1.471	1.733	0.811
TMEM222	84065	1	27648635	27662891	1p36.11	3.623	0.835	3.119	4.312	4.178	3.318	5.201	4.832	4.9	4.56	4.761	3.893	3.949	4.072	3.515	4.17	3.863	0.273	5.409	3.361	3.51	3.973	3.462	2.978	4.15	3.006	5.019	3.51	4.294	3.601	4.552	4.49	4.105	2.595	2.768	3.717	4.151	3.758	2.831	4.735	3.748	3.581	3.075	2.96
ACTG1P20	644961	1	27650364	27653016	1p36.11	1.468	0.726	3.331	2.917	1.577	1.4	3.408	2.46	3.47	2.293	2.592	1.642	2.09	1.805	1.427	1.573	2.378	0.337	2.759	1.321	0.924	2.668	1.827	0.724	1.924	2.375	3.252	1.575	2.796	3.896	1.907	1.22	1.632	2.761	1.951	1.439	2.766	1.577	1.588	2.195	0.832	3.15	3.957	1.552
SYTL1	84958	1	27668482	27680423	1p36.11	2.363	0	0.19	0	3.282	0.191	0.073	0.187	0.67	0.226	0.773	1.649	1.999	3.017	2.282	2.754	1.815	0.145	4.347	3.933	0.46	2.937	3.36	2.054	0	0.182	0.205	0.14	0.115	0.134	0.151	0	0.178	0	0.208	0.246	0.309	1.196	0.208	0.27	3.2	0.548	1.603	1.733
MAP3K6	9064	1	27681669	27693357	1p36.11	1.641	0.429	1.7	1.834	1.232	0.922	1.826	2.96	1.082	2.883	2.033	0.61	1.811	1.878	1.938	1.452	0.877	0.17	1.425	0.595	0.914	0.428	0.58	0.642	1.199	2.347	2.904	2.937	2.645	1.072	2.938	2.92	3.054	1.062	0.681	1.638	1.396	1.551	0.89	2.551	1.658	1.372	1.934	1.79
FCN3	8547	1	27695600	27701315	1p36.11	0	0	0	0	0.163	0	0	0	0	0.069	0	0	0	0.149	0	0	0	0	0	0	0	0.196	0.558	0	0	0	0.126	0.137	0	0.264	0.154	0.21	0	0.215	0	0	0	0	0.059	0.295	0	0.443	1.532	0
CD164L2	388611	1	27705589	27709823	1p36.11	0.206	0	0.126	0	0.847	0	0	0	0.139	0	0	0	0.257	1.388	0	0.1	0.105	0	0	0	0.134	0.052	0.691	0	0	0	0.153	0	0	0.06	0	0	0	0.187	0	0.265	0	0	0.041	0.24	0	0.29	0.057	0.113
GPR3	2827	1	27719147	27722317	1p36.1-p35	0	0.204	0.85	1.093	0.262	1.462	1.219	1.8	1.581	1.206	1.004	0.176	0.738	1.479	1.212	0.625	1.535	0.165	0.626	0.508	2.053	0.604	0.877	0.891	1.35	1.927	1.918	2.46	2.442	1.328	3.039	2.764	2.474	1.344	0.478	1.5	2.04	1.966	0.408	2.555	0.495	1.462	1.615	0.997
WASF2	10163	1	27730729	27816698	1p36.11	3.495	2.458	4.292	4.845	3.834	3.379	4.734	5.213	4.19	5.199	4.877	3.966	3.635	4.178	4.297	4.314	4.752	1.615	4.883	4.204	4.415	4.471	4.15	3.646	4.558	3.9	4.89	4.25	4.513	3.781	5.279	5.003	3.899	2.65	2.987	4.26	5.178	4.944	3.622	4.928	4.529	3.361	4.394	4.166
AHDC1	27245	1	27860755	27930005	1p36.13	1.326	0.427	2.171	2.47	1.413	1.011	2.08	3.542	2.684	3.668	2.243	1.322	2.005	1.87	2.312	1.896	1.849	0.333	1.612	0.961	1.988	1.743	0.645	0.757	1.674	2.009	2.463	2.721	2.411	0.785	2.683	2.591	2.506	1.159	1.07	1.861	2.629	3.295	1.788	2.216	2.421	1.591	1.372	1.357
FGR	2268	1	27938800	27961727	1p36.2-p36.1	0	0	0.172	0.318	0.037	0	0.049	0.179	0.327	0.173	0.104	0	0	0.027	0	0.172	0	0.195	0.216	2.038	0	0.688	0.501	0.104	0	0.122	0.118	0.047	0	0.094	0.172	0	0	0.162	0	0	0	0	0.181	0	0	0.285	0.047	0
IFI6	2537	1	27992571	27998724	1p35	0.794	2.759	3.316	10.087	3.737	3.452	5.017	5.714	3.355	5.551	4.016	3.601	6.318	3.839	2.581	9.488	3.664	4.465	3.883	3.167	0	5.48	3.065	8.391	7.26	3.795	5.596	4.657	5.215	2.755	5.102	4.649	3.602	3.701	1.535	0.972	1.554	3.095	9.707	2.584	5.13	3.503	2.896	1.218
FAM76A	199870	1	28052489	28089423	1p35.3	0.612	0.796	0.78	1.513	0.822	0.593	1.047	1.22	1.049	1.228	1.008	0.749	1.032	1.561	0.856	1.048	1.003	0.711	1.992	0.69	0.739	1.136	1.025	0.718	0.555	0.638	0.904	0.575	0.607	0.188	1.055	0.756	0.496	0.524	0.37	0.695	0.8	0.803	0.473	0.835	0.649	0.553	0.987	0.664
STX12	23673	1	28099693	28150963	1p35.3	1.267	1.718	1.91	3.884	1.825	1.11	2.618	2.614	2.606	2.586	2.239	1.027	1.997	2.162	1.475	2.025	1.845	1.474	2.762	1.923	1.251	1.23	1.768	1.028	1.852	2.07	1.542	1.49	1.758	1.447	2.497	2.029	1.597	1.678	0.586	1.619	1.659	1.831	2.71	1.861	1.348	1.378	2.541	1.38
PPP1R8	5511	1	28157251	28178183	1p35.3	2.537	2.681	2.16	2.893	2.706	2.209	3.127	2.847	2.482	2.997	3.66	2.388	2.993	3.88	2.56	2.722	2.734	2.661	4.453	3.141	3.176	3.018	3.115	2.4	2.395	2.521	2.424	2.544	2.532	2.183	3.033	2.972	2.565	1.589	1.82	2.24	2.766	2.534	2.299	3.194	2.505	2.099	3.226	2.888
SCARNA1	677774	1	28160911	28161077	1p35.3	0	0	0	0	0	0	0	0	0	0	0	0	0	0	0	0	0	0	0	0	0	0.778	0	0	0	0	0	0	0	0	0	0	0	0	0	0	0	0	0	0	0	0	0	0
THEMIS2	9473	1	28199053	28213196	1p35.3	0.841	0.621	1.097	2.813	0.171	0.751	0.734	1.104	0.217	0.761	0.18	0	0.616	2.314	0.549	0	0.179	0.349	2.053	3.199	1.156	0.275	3.33	2.617	0.687	2.231	1.514	0.769	1.6	1.854	3.358	1.475	0.695	0.568	0.136	0.141	1	0.598	1.352	1.268	0	0.331	1.125	0.241
RPA2	6118	1	28218035	28241308	1p35	2.445	3.581	2.264	3.241	3.438	3.38	4.229	2.903	2.917	4.057	4.76	3.156	3.573	3.815	2.965	3.725	3.793	2.315	5.592	4.268	3.963	4.437	3.563	2.641	2.911	3.125	3.393	3.431	3.23	2.072	4.392	3.737	3.616	2.45	2.594	2.936	3.461	3.474	2.856	4.409	2.898	3.079	4.618	2.955
SMPDL3B	27293	1	28261465	28285668	1p35.3	2.834	0.091	0.182	0	3.165	0	0.233	0.107	0.486	0.11	1.035	1.116	2.574	2.58	2.935	2.535	1.484	0.476	0.361	0.892	0.325	0.233	3.315	2.66	0	0.132	0.097	0.087	0.152	0.415	0	0.087	0.132	0.262	0.405	1.311	0.189	0.358	0.074	1.836	0.384	0.359	1.639	0.919
XKR8	55113	1	28285972	28294607	1p35.3	0.848	1.167	0.644	0.76	1.228	0.992	1.02	1.412	1.533	2.841	2.644	0.904	1.555	1.803	1.303	1.49	0.942	0.491	2.516	1.08	0.618	1.707	1.516	1.022	1.547	1.707	0.311	1.36	2.103	0.129	0.863	0.608	0.093	0.207	0.883	0.91	1.684	2.597	1.252	1.836	1.429	1.183	2.463	1.235
EYA3	2140	1	28296854	28415148	1p36	1.932	1.185	1.443	1.191	1.141	1.147	2.304	1.936	1.286	2.011	2.467	1.723	1.938	2.623	2.226	1.497	1.779	1.02	3.05	2.499	2.45	1.979	1.697	1.886	1.842	1.869	1.7	2.308	2.275	1.485	2.765	2.176	2.506	1.434	0.9	1.321	2.309	1.919	1.09	2.176	1.313	0.777	1.78	3.495
PTAFR	5724	1	28473676	28520447	1p35-p34.3	0.154	0.031	0.233	0.116	0.125	0	0.206	0.039	0.246	0.096	0.174	1.1	0.335	0.371	0.244	0.306	0.143	0.129	0.146	0.178	0.197	0.126	0.623	0	0.058	0.087	0.1	0.103	0.11	0.092	0.114	0.155	0	0.333	0.125	0.04	0.259	0.085	0.176	0.297	1.205	0.428	0.03	0.954
DNAJC8	22826	1	28526789	28559542	1p35.3	4.429	4.569	4.095	4.736	4.793	4.005	5.746	4.746	4.29	4.819	5.751	3.948	4.119	5.606	4.213	4.347	4.619	4.221	6.747	6.727	4.531	5.861	4.508	3.776	4.625	4.024	5.34	3.859	4.625	4.492	5.575	5.173	4.037	2.864	3.409	3.927	4.521	4.422	5.19	4.687	3.666	3.826	5.263	4.357
ATPIF1	93974	1	28562601	28564616	1p35.3	5.796	8.051	5.013	5.598	7.501	6.377	6.762	5.915	4.609	6.267	6.654	6.973	6.236	7.028	5.597	6.811	7.68	9.868	8.415	7.786	7.088	7.097	6.736	6.621	5.441	4.605	6.091	3.898	5.242	3.161	6.515	5.931	4.772	4.239	5.761	5.602	4.538	5.405	6.859	4.971	6.093	5.861	5.938	6.469
SESN2	83667	1	28585962	28609002	1p35.3	1.245	0.384	2.814	4.158	1.991	0.923	2.344	0.997	3.541	2.182	2.307	0.95	1.261	2.06	1.662	1.579	3.256	0.643	2.204	0.784	3.102	1.428	3.803	1.25	2.788	1.691	0.972	1.057	0.648	2.705	2.22	2.782	0.748	0.978	0.726	1.057	2.042	2.183	3.544	2.109	1.65	2.121	2.323	2.004
MED18	54797	1	28655512	28662478	1p35.3	0.725	0.455	0.718	1.496	0.754	0.918	0.511	1.671	1.028	1.805	2.478	1.786	1.767	0.821	1.923	1.562	1.659	0.17	3.298	0.602	1.651	1.015	0.785	1.189	1.892	1.704	0.478	1.675	1.875	0.206	2.227	1.996	1.209	1.038	1.087	1.62	2.007	1.62	0.584	2.092	1.886	1.131	0.273	1.373
PHACTR4	65979	1	28696092	28826881	1p35.3	2.332	2.125	1.94	2.877	2.768	2.391	2.997	2.89	2.083	2.834	3.501	2.331	2.808	2.938	2.927	2.72	2.7	2.204	2.853	1.867	2.377	3.084	1.877	2.202	2.575	2.019	2.951	2.542	2.58	2.003	2.748	2.369	2.528	1.427	2.239	2.521	2.675	2.71	2.656	3.13	2.627	1.823	3.299	2.852
SNHG3	8420	1	28832454	28837404	1p36.1	2.704	4.185	2.639	3.489	3.297	3.497	3.241	3.063	2.354	2.972	4.421	1.824	2.934	4.026	3.055	3.959	4.348	3.882	6.234	4.862	4.883	4.2	4.508	3.796	2.772	2.385	3.133	2.84	3.306	1.961	4.032	3.586	3.394	2.804	3.053	2.825	2.885	2.491	3.778	2.806	2.399	3.773	3.496	2.56
RCC1	1104	1	28832454	28865708	1p36.1	4.299	2.622	2.623	3.09	2.886	3.09	4.68	3.513	1.721	3.732	4.584	3.579	4.964	5.235	5.111	4.351	4.131	1.633	5.331	3.225	4.424	3.84	2.764	3.645	3.799	2.599	4.195	3.837	3.757	3.322	4.524	4.53	4.296	1.491	2.956	3.156	4.296	3.25	2.024	4.78	4.342	3.297	4.335	3.929
RNU105A	26768	1	28835069	28835227	1p35.3	8.217	2.943	8.912	5.807	4.698	12.119	5.231	7.74	5.206	6.817	6.538	10.95	7.953	7.971	4.194	9.554	8.998	0	4.698	6.89	8.521	7.333	4.283	10.002	9.222	3.857	5.656	5.007	7.402	5.646	8.769	7.762	5.303	6.546	8.643	6.259	4.074	7.249	6.819	4.759	7.771	11.213	3.65	6.912
TRNAU1AP	54952	1	28879528	28905057	1p35.3	2.248	3.332	2.037	2.257	2.545	2.064	3.495	2.89	1.784	2.862	3.434	1.795	2.184	3.07	1.903	2.798	1.92	3.113	4.191	2.924	2.194	3.195	2.091	1.619	2.812	1.75	3.309	1.952	2.453	1.759	3.186	2.858	2.353	0.942	1.521	1.941	2.743	2.167	2.436	2.662	3.044	1.564	4.504	1.808
SNHG12	85028	1	28905049	28908366	1p35.3	2.518	3.361	1.822	2.941	2.887	2.097	2.691	2.128	1.225	2.427	3.045	1.219	2.377	4.546	2.041	3.318	3.847	4.027	4.425	3.904	3.121	3.114	2.331	2.161	2.289	2.066	2.491	2.051	1.752	1.439	3.196	2.662	2.424	0.822	2.426	1.876	2.792	2.51	3.486	2.163	1.967	3.082	3.394	2.79
SNORA61	677838	1	28906275	28906405	1p35.3	3.207	3.44	0	0	2.647	4.018	4.039	2.534	0	3.055	5.045	0	3.768	5.93	4.247	4.348	3.561	0	5.857	3.809	0	3.813	0	0	0	3.344	3.48	3.568	3.024	2.116	3.934	3.398	4.471	0	0	3.496	3.78	0	2.3	0	0	5.195	4.55	0
SNORA44	677825	1	28906892	28907024	1p35.3	0	0	0	0	0	0	0	0	0	0	0	0	0	3.37	0	2.09	0	0	3.416	2.359	0	1.258	0	0	0	0	2.793	2.056	0	0	0	0	0	0	0	0	2.334	0	1.307	0	0	4.597	0	3.902
SNORA16A	692073	1	28907431	28907565	1p35.3	0	0	0	0	0	0	0	0	0	1.814	2.269	0	0	0	0	2.025	0	0	0	0	0	0	0	0	0	0	0.855	0	0	0	0	0	0	0	0	0	0	0	1.248	0	0	2.264	0	0
RAB42	115273	1	28918711	28921088	1p35.3	0	0.18	0.189	0	0.192	0	0.325	0.485	0.198	0.181	0.775	0	0.372	0.123	0.237	0.278	0	0	0	0.205	0.279	0.366	0.755	0	0.136	0.23	0.248	0.062	0	0.137	0.153	0.22	0.14	0.253	0	1.187	0.551	0.581	0.165	0.184	0.14	0.42	0.126	0
TAF12	6883	1	28929608	28969604	1p35.3	2.972	2.542	2.072	3.146	2.948	2.554	4.148	3.347	2.627	3.608	3.872	2.795	3.146	4.595	2.234	3.151	3.193	4.856	4.229	2.958	3.233	3.103	3.126	2.197	2.62	2.473	2.194	1.957	2.204	1.235	3.359	3.025	1.968	2.067	2.467	2.761	3.147	2.272	2.702	3.656	2.339	2.496	3.745	2.987
RNU11	26824	1	28975111	28975246	1p35	0	0	2.906	0	1.959	4.05	0	0	0	1.65	0	0	0	1.709	0	3.163	3.47	3.701	0	0	0	3.216	0	4.858	0	0	0	0	0	0	4.101	3.254	0	0	0	0	0	0	1.528	0	0	6.836	0	0
GMEB1	10691	1	28995239	29042115	1p35.3	1.614	0.958	1.018	1.793	1.061	0.922	1.965	1.869	1.261	1.63	2.04	1.267	1.694	1.836	1.822	1.179	1.091	0.593	2.11	1.317	1.463	1.262	1.36	1.305	1.384	0.983	2.045	1.301	1.026	1.149	1.959	1.48	1.452	0.543	0.925	1.379	1.956	1.056	0.922	2.105	1.246	0.782	2.314	1.237
YTHDF2	51441	1	29063132	29096287	1p35	4.036	4.611	3.113	4.536	3.782	2.64	4.257	4.146	4.228	3.966	4.747	3.289	4.332	5.398	4.197	3.949	3.528	5.438	5.657	4.399	4.159	4.237	3.892	3.309	3.635	4.083	4.193	4.378	4.382	3.891	4.721	4.669	3.901	3.002	2.494	3.732	4.118	3.374	3.428	4.558	3.416	3.07	4.446	4.018
OPRD1	4985	1	29138653	29190208	1p36.1-p34.3	0	0.175	0.2	0	0.128	0.086	0.209	0.306	0.211	1.513	0.051	0.208	0	0.094	0	0.182	0.171	0.357	0.046	0.207	0	0.576	0.437	0.121	0	1.123	0.503	2.316	0.531	0.182	0.108	0.127	0	0.173	0.215	0.062	0.147	0	0.258	0.135	0	1.089	0.069	0
EPB41	2035	1	29213602	29446558	1p33-p32	2.05	1.079	0.471	0.248	1.275	1.537	1.246	1.751	1.755	1.685	2.573	1.817	2.756	2.55	2.591	2.041	2.053	2.333	3.128	2.214	3.636	3.036	2.179	2.848	0.498	1.996	1.398	2.001	2.154	1.177	2.611	1.207	1.954	1.066	0.871	1.342	1.792	1.521	1.073	1.241	1.303	1.04	1.872	1.177
TMEM200B	399474	1	29445936	29450421	1p35	0.114	0.697	1.544	0.559	0.276	0.341	0.104	1.272	0.976	1.825	1.045	0.363	0.092	1.237	1.15	0.364	0.275	1.623	1.064	0.469	0.193	1.492	2.147	0.139	0.643	1.785	1.515	0.178	0.114	0.171	0.173	0.083	0	0.493	0.22	0.639	1.253	1.974	1.919	1.614	0.125	1.292	1.984	0.12
SRSF4	6429	1	29474249	29508637	1p35.3	2.711	3.674	3.444	4.28	3.06	3.424	4.292	3.94	4.162	4.224	4.745	2.956	4.08	3.912	4.219	3.818	3.731	3.266	5.606	3.304	3.98	4.129	3.803	2.883	3.134	3.06	4.021	2.978	3.376	2.838	4.248	3.807	3.35	2.54	2.727	3.511	4.061	3.141	3.402	3.569	3.134	3.368	4.042	3.773
MECR	51102	1	29519168	29557470	1p35.3	1.838	0.791	1.563	2.399	1.521	1.51	2.549	1.983	2.207	2.265	2.155	1.681	2.333	2.639	1.419	2.299	2.33	0.805	3.461	2.96	2.031	2.111	1.87	1.88	2.005	1.795	2.233	1.662	1.787	2.009	2.769	2.452	1.819	1.289	1.421	1.538	2.274	2.161	1.663	2.666	2.113	1.979	2.482	1.737
PTPRU	10076	1	29563027	29653325	1p35.3	1.594	0.05	0.305	0.073	1.424	0.15	1.248	1.171	1.251	3.076	1.473	0.091	1.228	1.849	3.544	0.687	0.376	0.127	0.785	0.093	0.202	0.647	0.509	0.432	0.698	1.181	1.636	1.684	1.483	1.142	3.698	1.409	0.259	0.195	1.176	2.787	0.368	0.219	0.292	0.795	3.117	1.219	1.212	2.122
LOC101928460	101928460	1	29656131	29676626	-	0.085	0	0.171	0	0.09	0	0	0	0.169	0.106	0	0	0	0.082	0.078	0.035	0	0	0	0	0	0.072	0.6	0	0	0	0.059	0	0	0.065	0.178	0	0	0.202	0	0.141	0	0	0	0	0	0	0.031	0
LOC101929406	101929406	1	30486798	30510459	-	0	0	0.179	0	0	0	0	0	0.102	0	0	0	0	0	0	0	0	0	0	0.077	0	0.037	0.372	0	0	0	0.079	0	0	0.039	0	0	0	0.16	0	0	0	0	0	0	0	0.321	0.052	0
MATN1	4146	1	31184123	31196432	1p35	0.157	0.086	0.159	0.092	0.059	0.078	0.207	0.132	0.193	0.142	0.263	0.07	0.298	0.054	0.134	0.103	0.074	0.194	0.101	0.098	0.25	0.244	0.464	0.07	0.129	0.214	0.544	0.171	0.188	0.146	0.119	0.106	0.057	0.248	0.113	0.092	0.202	0.054	0.128	0.274	0.064	0.326	0.261	0.121
MATN1-AS1	100129196	1	31191618	31199593	1p35.2	0.788	0.18	0.462	0.778	0.682	0.429	0.55	0.33	0.539	0.633	1.103	0.37	0.63	0.559	0.449	0.568	0.496	0.434	0.134	0.295	0.98	0.28	0.856	0.37	0.198	0.557	1.151	1.023	0.562	0.192	1.088	0.88	0.222	0.561	0.437	0.59	0.255	0.732	0.361	0.704	0.697	1.455	1.586	0.38
LAPTM5	7805	1	31205314	31230683	1p34	0	1.477	0.131	0	0.153	0	1.534	0.911	1.107	1.501	0.502	0.307	0	0.05	0	0.844	0	0.928	7.252	6.24	1.864	4.512	5.686	4.891	0	3.248	0.122	2.295	0.378	0.099	0.073	0.067	0	0.158	0	0	4.622	3.055	0.164	0.415	0.352	0.696	0.029	0.225
SDC3	9672	1	31342312	31381480	1pter-p22.3	1.303	1.051	2.994	2.854	1.271	2.202	3.681	1.424	4.63	5.385	3.749	1.663	3.254	2.827	2.488	1.046	1.184	1.79	0.119	0.057	2.65	0.425	0.845	0.567	2.869	5.632	6.303	5.203	7.178	4.089	5.818	5.792	4.774	4.132	1.519	2.674	3.808	5.173	2.208	4.24	1.489	3.674	3.499	3.374
PUM1	9698	1	31404352	31538564	1p35.2	3.27	3.584	2.451	3.559	3.319	2.228	3.842	3.658	3.134	3.837	4.207	2.874	3.857	4.183	4.103	3.533	3.819	5.046	4.14	3.523	3.21	3.677	2.605	2.82	3.2	3.051	3.83	3.344	3.355	3.157	3.729	3.67	3.146	1.852	2.391	3.452	3.994	3.442	3.181	4.274	3.545	2.091	4.932	3.727
NKAIN1	79570	1	31652591	31712734	1p35.2	0.87	0	0.116	0.564	2.596	0	0.152	0.244	0.429	0.157	0.151	0.05	0.081	0.621	0.24	0.052	0.157	0.282	0.107	0.23	0	0.243	0.511	0.041	0	0.205	0.501	0.051	0.09	0.794	0.245	1.284	0.104	0.288	0.432	0.616	0.086	0	0.202	1.266	0.194	0.785	3.785	0.06
SNRNP40	9410	1	31732414	31769644	1p35.2	3.659	3.366	2.78	3.299	3.382	3.222	4.686	4.057	3.054	4.16	5.049	3.217	3.994	5.544	3.599	4.022	4.249	1.876	5.928	3.617	4.221	3.991	3.022	2.864	3.816	3.046	3.779	2.628	3.283	2.581	4.416	4.285	3.272	1.767	2.568	3.531	4.446	3.596	3.367	4.821	3.568	3.083	4.871	3.975
ZCCHC17	51538	1	31769828	31837800	1p35.2	3.33	4.853	3.691	3.457	3.53	2.775	5.217	3.745	3.701	4.837	4.822	3.168	3.349	4.484	2.925	3.731	3.498	5.244	5.117	4.631	3.675	4.088	3.458	2.743	3.349	4.514	5.356	4.459	4.747	2.559	4.892	5.393	4.568	3.569	2.597	3.058	4.115	3.544	3.589	3.686	2.944	2.789	5.178	3.6
FABP3	2170	1	31838099	31845923	1p33-p32	0.694	0.538	1.4	0.531	0.561	0.476	1.022	0.564	0.526	0.819	0.711	0.349	0.379	0.791	0.602	0.355	0.288	0	0.646	1.049	0.364	0.553	0.457	0.134	0.357	2.358	2.197	0.743	0.771	0.477	1.124	1.001	0.67	0.24	0.393	0.42	1.269	0.61	0.565	0.349	0.296	0.249	1.501	1.518
SERINC2	347735	1	31882411	31907527	1p35.1	2.005	1.383	2.02	0	6.27	2.418	4.673	4.067	2.153	2.108	2.787	2.899	4.827	4.634	3.91	6.489	5.42	0.141	1.952	0.472	0.617	1.342	3.403	2.809	0.202	3.273	2.395	0.506	1.884	3.219	3.357	3.544	0.466	0.61	2.129	4.671	7.53	1.935	2.124	2.519	5.525	2.406	1.957	2.208
LINC01225	149086	1	31971838	31974167	1p35.2	0	0	0.177	0	0.091	0	0	0	0.26	0	0	0.22	0	0	0	0	0	0.434	1.2	0	0	1.165	0.36	0.135	0	0	0.052	0	0	0.107	0	0	0	0.332	0	0	0.178	0	0	0	0	0	0.042	0
LINC01226	284551	1	31984035	31989846	1p35.2	0	0	0.147	0	0	0	0.056	0.03	0.117	0.028	0	0.05	0	0.016	0	0	0	0.303	1.458	0	0	0.674	0.418	0	0	0	0.073	0	0	0.072	0	0	0	0.181	0	0	0.106	0	0.016	0	0	0.093	0.059	0
TINAGL1	64129	1	32042085	32053287	1p35.2	0	1.076	0.248	0.231	1.571	0.203	0.106	0.368	1.566	0.214	4.738	4.649	3.384	2.832	1.785	5.924	6.012	0.355	1.012	0.202	0	0.32	0.522	0.073	0	0.349	0.427	1.719	0.599	0.151	0.215	0.069	0	0.143	0.209	2.861	6.006	3.961	3.804	0.226	4.033	1.391	0.095	0.91
HCRTR1	3061	1	32083300	32092919	1p33	0	0	0.201	0	0	0.165	0	0.055	0.153	0.09	0.08	0	0	0.102	0	0.052	0	0	0	0.071	0	0.149	0.449	0	0	0	0.219	0.034	0	0.118	0	0	0	0.104	0.065	0.062	0.141	0	0.086	0	0.061	0.614	0.081	0
PEF1	553115	1	32095462	32110838	1p34	3.785	1.921	3.938	4.232	3.982	3.297	5.624	4.336	4.092	4.644	5.071	3.683	3.995	4.151	3.833	4.085	4.425	1.326	5.792	3.715	3.714	4.169	4.138	3.507	3.355	3.58	4.908	4.096	4.041	3.208	4.533	4.636	3.957	2.941	3.098	3.475	4.871	3.892	3.649	4.349	3.616	3.874	4.633	3.799
COL16A1	1307	1	32117847	32169768	1p35-p34	0.069	0.089	1.717	0.916	0.08	0.254	0.256	3.501	0.166	1.54	0.503	0.033	0.153	0.146	0.052	1.672	0.103	0.315	0.024	0.024	0	0.1	0.618	0.155	0.188	0.762	0.26	2.073	0.219	0.132	1.354	1.77	1.711	0.302	0.119	2.281	1.053	0.637	0.502	0.133	0.061	0.241	0.074	0.054
ADGRB2	576	1	32192705	32229664	1p35	0.506	0.035	0.924	2.102	1.847	0.615	1.404	3.177	1.513	2.538	1.433	0.125	0.102	0.855	0.278	0.15	0.103	0.107	0.891	0.076	0	1.35	0.479	0.328	0.51	1.013	0.448	0.225	1.144	1.146	1.341	1.018	0.097	0.221	0.659	2.391	1.654	0.727	0.603	1.749	0.326	1.278	1.79	0.161
SPOCD1	90853	1	32256022	32281652	1p35.2	0.18	0.256	2.587	0	1.874	0.565	3.932	3.49	0.21	4.219	1.344	0	0.078	0.335	0.278	0.055	0.038	0.092	0.702	0.036	0.079	0.544	0.44	0	3.607	1.666	1.67	0.079	0.257	0.192	0.324	0.943	0.618	0.21	0	0.638	2.888	2.612	1.052	0.607	0.215	0.286	0.071	0
PTP4A2	8073	1	32372021	32403988	1p35	3.852	5.888	4.326	5.349	5.721	3.789	5.553	4.954	4.639	5.222	5.286	4.144	3.984	5.566	3.896	4.627	5.013	5.661	7.115	4.662	4.794	6.184	4.299	3.7	4.933	4.127	4.286	3.993	3.945	3.545	4.809	4.583	3.552	2.935	3.607	4.576	5.333	4.941	4.319	5.344	3.611	4.056	5.344	3.683
KHDRBS1	10657	1	32479294	32526460	1p32	3.847	5.257	3.699	4.662	4.507	4.21	5.287	5.077	3.96	4.573	5.52	4.084	4.719	4.876	4.103	4.852	4.642	5.96	6.213	4.784	4.551	5.051	4.271	3.893	4.74	3.864	4.079	3.982	3.875	4.007	4.698	5.026	4.338	3.184	3.751	4.353	4.616	4.165	3.967	4.996	4.366	4.255	5.328	4.418
TMEM39B	55116	1	32538502	32568467	1p35.1	2.68	0.911	2.368	3.059	2.011	1.788	3.737	3.227	2.718	3.416	3.073	1.902	1.813	2.976	2.352	2.6	2.409	0.522	4.374	2.058	2.062	3.287	3.082	2.177	2.437	1.688	3.675	2.087	2.49	1.925	2.697	2.954	3.006	1.685	1.605	1.572	3.76	2.252	1.954	3.307	2.133	2.607	3.499	1.849
KPNA6	23633	1	32573643	32642168	1p35.1	3.032	2.716	3.04	3.719	2.728	2.681	4.061	4.01	3.453	3.858	4.218	2.264	3.592	3.789	3.549	2.962	3.02	1.788	3.915	2.646	2.898	2.847	2.664	2.482	3.194	3.102	3.123	3.34	3.185	2.344	3.715	3.901	2.919	1.787	2.256	3.123	3.958	3.675	2.767	4.147	3.301	2.224	4.131	3.48
TXLNA	200081	1	32645344	32663886	1p35.1	2.137	1.118	2.965	3.995	2.933	3.179	4.259	4.205	3.539	4.541	4.738	2.706	3.709	2.344	3.65	3.413	2.911	0.499	4.464	2.286	2.998	3.171	2.782	2.828	3.418	3.616	4.492	3.98	4.31	2.965	4.697	4.38	4.022	2.204	2.455	3.353	4.197	3.874	2.876	4.451	3.083	2.939	4.273	3.29
CCDC28B	79140	1	32665986	32670991	1p36.11-p34.2	1.415	0.201	2.477	2.99	2.442	1.116	3.698	3.226	2.314	2.86	1.859	0.322	1.204	1.11	0.704	2.139	2.275	0.284	4.76	0.718	3.098	3.259	1.962	1.638	1.941	1.317	1.978	1.46	0.949	0.785	3.233	2.088	2.192	1.447	0.577	2.077	2.023	1.41	0.913	0.926	0.413	1.508	3.93	2.295
IQCC	55721	1	32671235	32674288	1p36.11-p34.2	0.983	0.218	0.781	1.384	1.741	0.93	1.658	1.082	0.894	1.708	1.628	0.858	1.24	1.079	1.69	1.411	1.338	0.261	2.725	0.79	1.878	1.799	1.402	0.722	0.939	1.021	1.26	0.97	1.009	0.696	1.543	1.43	0.916	0.433	0.692	1.26	1.516	1.431	0.651	1.794	1.405	0.53	2.196	1.181
DCDC2B	149069	1	32674694	32681797	1p35.1	0.183	0	0.364	0.388	0.328	0.409	0.233	0.446	0.346	0.691	0.611	0.183	0.334	0.252	0.726	0.596	0.349	0	0.287	0.103	0	0.171	0.446	0	0	0.518	0.453	0.51	0.529	0.385	0.327	0.457	0.296	0	0.411	0.36	0.545	0.528	0.122	0.391	0.506	0.188	0.665	0.185
TMEM234	56063	1	32681797	32687926	1p36.11-p34.2	1.23	0.094	1.918	2.54	1.255	1.103	2.281	2.085	1.965	1.872	2.202	1.188	1.761	1.392	1.42	2.027	1.697	0	2.469	1.411	1.256	1.67	1.777	1.19	2.047	1.488	1.481	1.542	1.917	0.794	2.698	2.152	1.574	0.893	1.096	2.172	1.631	2.191	1.309	1.594	1.658	2.043	2.461	2.009
EIF3I	8668	1	32687970	32697205	1p34.1	5.301	5.992	4.988	5.38	5.442	4.94	7.289	6.057	5.507	6.024	6.945	5.775	5.643	7.107	5.249	5.724	6.101	5.628	7.163	5.918	6.571	5.62	5.612	5.468	5.942	5.158	5.333	6.287	5.598	5.386	6.659	7.316	6.149	4.661	4.598	5.482	6.558	6.09	5.18	6.589	5.577	4.816	6.8	5.67
MTMR9LP	339483	1	32697260	32707311	1p35.1	0.205	0.053	0.291	0.709	0.534	0.275	0.908	0.882	0.161	0.915	0.37	0.185	0.087	1.214	0.739	0.355	0.643	0.629	0.173	0.151	0.085	0.382	0.866	0.131	0.111	2.098	2.738	0.843	2.625	0.641	2.551	0.389	0.528	0.456	0.406	0.992	0.474	0.154	0.093	0.414	0.418	0.34	0.537	0.211
FAM167B	84734	1	32712817	32714461	1p35.1	0	0	0.429	0.998	0.21	0	0.596	0.279	0.286	0.898	0.305	0	0	0.27	0.194	0.109	0.307	0	0.42	0	0	0.564	0.996	0.122	0	2.071	6.492	2.749	4.169	2.02	4.803	4.058	1.909	3.117	0	0.333	0.209	0	0.494	0	0.146	0.211	0.859	0
LCK	3932	1	32716839	32751768	1p34.3	0	0	0.183	0	0.098	0	0.535	0	0.099	0.205	0.081	6.389	0.136	0.132	0	0.075	3.8	1.685	7.536	0	0	6.329	0.271	0.089	0.067	0	0.109	0	0	0.097	0	0	0	0.198	0.081	0	0.089	0	0.085	0	0.144	0.518	0.086	0
HDAC1	3065	1	32757707	32799224	1p34	4.438	3.508	3.007	3.309	4.296	2.972	4.444	4.386	3.443	3.977	5.203	4.838	4.751	5.624	4.373	5.047	5.678	3.991	6.092	4.802	4.326	5.344	3.358	2.923	3.968	3.156	4.099	3.603	3.77	2.494	3.793	4.118	3.539	2.461	3.09	3.421	4.419	4.076	3.328	4.763	3.896	3.095	4.638	4.271
MARCKSL1	65108	1	32799429	32801840	1p35.1	5.905	2.786	4.396	6.122	5.122	4.561	5.13	4.942	6.278	5.775	6.4	6.395	6.209	6.437	4.358	6.851	6.844	4.505	7.925	2.326	6.27	6.754	3.336	3.567	4.091	6.578	7.547	5.583	6.41	5.496	7.184	7.522	7.272	6.011	4.291	5.183	5.463	4.192	2.806	5.449	2.269	4.02	8.36	5.877
FAM229A	100128071	1	32826870	32827844	1p35.1	0.445	0.491	0.564	1.089	0.913	0	0.546	1.19	1.778	1.476	1.274	0.462	0.262	1.134	0.44	0.895	0.779	0.307	2.209	0.691	0.886	1.536	2.203	0.48	0.323	0.268	1.751	0.428	0.853	0.377	1.08	0.82	0.54	0.41	0.22	0.373	0.207	0.447	1.949	0	0.304	2.468	0.98	0.384
TSSK3	81629	1	32827861	32829924	1p35-p34	0.477	0.156	0.537	0.732	1.269	0.524	0.863	1.629	1.121	2.24	2.466	0.266	0.648	1.05	1.638	0.68	0.965	0.356	1.798	0.681	1.359	1.408	0.859	0.992	0.607	0.996	2.326	1.451	1.692	0.993	1.392	0.958	1.245	0.479	0.513	0.981	1.09	1.113	1.388	1.07	0.87	1.335	1.657	0.849
BSDC1	55108	1	32830233	32860062	1p35.1	1.921	0.734	2.015	2.678	2.663	2.099	2.968	3.146	3.083	3.318	3.379	2.19	2.606	2.355	2.804	2.678	2.56	0.881	3.025	0.839	3.002	2.091	2.129	2.09	2.199	2.275	2.853	2.287	2.725	1.731	2.836	2.823	2.317	1.05	1.393	1.92	2.65	2.861	3.122	2.794	2.039	1.79	3.367	2.225
ZBTB8B	728116	1	32930657	32953459	1p35.1	0.121	0.064	0.157	0.1	0.042	0.167	0.053	0.105	0.159	0.051	0.115	0.039	0.034	0.231	0.049	0.052	0	0.12	0.037	0.045	0.047	0.104	0.417	0	0.048	0.084	0.121	0.093	0.18	0.258	0.587	0.186	0.078	0.253	0.068	0.042	0.101	0.089	0.046	0.266	0.118	0.135	1.426	0.233
ZBTB8A	653121	1	33004745	33071551	1p35.1	0.768	1.142	0.628	0.865	0.804	0.527	0.739	1.561	0.732	1.072	0.651	0.323	0.536	1.267	0.808	0.43	0.737	1.165	0.991	0.216	0	0.682	0.642	0.219	0.506	0.727	0.645	0.308	0.475	0.477	0.748	0.593	0.252	0.364	0.362	0.695	0.564	0.494	0.833	0.615	0.607	0.36	1.25	0.808
ZBTB8OS	339487	1	33086816	33116191	1p35.1	1.918	3.865	1.702	2.004	2.162	2.692	3.379	2.678	1.961	2.632	3.16	2.572	1.918	3.345	1.323	2.362	2.638	5.491	3.652	2.553	2.537	2.514	2.295	2.494	2.279	1.698	2.331	1.666	2.61	1.111	3.399	3.049	2.241	1.192	1.904	2.271	2.17	2.329	3.391	2.282	2.694	1.712	3.047	1.949
RBBP4	5928	1	33116748	33151812	1p35.1	2.489	2.056	1.558	2.825	2.397	2.02	2.679	3.009	2.72	3.24	3.883	2.608	2.919	3.981	2.375	3.127	3.139	2.823	5.498	2.566	3.18	3.402	2.84	2.741	2.53	2.106	2.241	2.072	2.641	1.033	3.723	2.81	2.579	1.376	1.834	2.53	3.243	2.627	2.333	3.28	2.081	1.893	3.604	3.22
SYNC	81493	1	33145506	33168361	1p35.1	0	1.958	2.968	2.645	1.09	1.976	1.673	3.144	1.066	3.028	1.472	0.065	0.34	0.766	0.165	0.067	0.088	3.231	0	2.72	0.154	1.074	1.629	0	0.248	1.715	0.603	0.419	0.29	0.119	0.866	0.123	0	0.596	0.38	1.317	0.606	0.411	4.103	0.139	0	1.128	0.351	0.351
KIAA1522	57648	1	33207511	33240571	1p35.1	4.217	0.603	2.729	3.15	5.164	1.493	2.848	3.934	3.039	3.529	4.352	3.966	5.268	3.363	4.383	5.383	4.091	0.934	0.28	0.278	2.583	0.47	2.396	2.153	0.157	2.635	3.246	1.853	2.771	2.92	3.453	1.865	1.68	0.794	2.783	3.938	3.332	3.115	4.074	2.883	5.057	2.786	3.777	3.758
YARS	8565	1	33240839	33283633	1p35.1	2.833	2.582	4.528	5.178	3.15	3.222	4.894	4.648	4.734	4.283	4.889	4.234	4.025	4.877	3.999	4.256	4.613	2.298	5.986	4.779	4.988	4.384	4.952	3.57	4.129	2.923	4.25	3.485	3.823	4.213	4.417	4.935	3.703	2.916	3.401	3.452	4.382	3.674	5.581	4.468	3.713	3.164	4.65	3.713
S100PBP	64766	1	33283042	33324480	1p35.1	1.379	1.611	1.233	1.959	1.319	0.607	1.681	1.909	1.45	1.939	1.895	0.806	1.283	2.204	1.572	1.578	1.433	1.745	3.702	1.488	1.626	1.823	1.777	1.458	0.993	1.307	1.685	1.331	1.299	0.837	1.973	1.494	1.402	1.021	0.873	1.473	2.054	1.648	2.236	2.009	1.304	0.87	2.503	1.316
FNDC5	252995	1	33327868	33338093	1p35.1	0.274	0	1.737	0.71	0.285	0.251	0.276	0.842	0.307	0.689	0.659	0.05	0.17	0.213	0.421	0.144	0.123	0.086	0.181	0.184	0.203	0.274	0.592	0.081	0.069	0.141	0.317	0.111	0.068	0.381	0.17	0.229	0.158	0.226	0.19	1.193	0.273	0.242	0.292	0.237	0.132	0.164	0.753	0.204
HPCA	3208	1	33352097	33360247	1p35-p34.2	0.534	0.131	0.245	0.268	0.052	0	0.142	0.159	0.367	0.311	0.299	0.101	0.203	0.26	0.304	0.683	0.158	0.127	0.102	0	0	0.149	0.508	0.073	0	0.313	0.251	0.289	0.125	0.132	0.239	0	0	0.142	0.157	0.326	0.395	0.165	0.158	0.443	0	0.523	1.547	0
TMEM54	113452	1	33360195	33366953	1p35-p34	5.4	1.495	4.326	4.285	5.452	4.258	5.659	3.929	4.608	4.128	3.007	6.306	6.5	4.971	5.733	7.005	5.875	0	0.708	0.161	1.435	0.493	0.669	0.669	4.064	4.544	4.65	4.404	3.921	5.033	5.689	3.432	1.023	0.91	3.22	4.687	6.029	5.531	4.126	4.765	5.864	2.603	6.341	1.485
RNF19B	127544	1	33402046	33430414	1p35.1	1.281	1.169	1.472	3.728	1.302	1.266	2.335	2.11	2.058	1.867	2.736	1.861	2.696	2.164	2.19	3.005	3.351	1.059	2.283	0.501	1.233	1.209	1.567	1.086	1.526	2.411	2.971	2.637	2.987	2.865	3.984	3.063	2.234	1.448	1.012	2.341	2.856	2.237	2.534	2.628	1.914	1.639	2.932	1.544
AK2	204	1	33473540	33502512	1p34	3.525	4.556	3.708	4.575	4.052	3.356	4.47	3.944	3.701	4.116	4.741	4.312	4.506	4.809	4.222	4.602	4.628	5.499	5.604	5.729	4.943	4.101	4.444	4.127	4.254	3.224	4.613	3.767	4.626	3.416	5.253	4.962	4.383	3.323	3.205	3.555	4.172	3.715	4.98	4.307	3.723	3.235	4.925	3.825
AZIN2	113451	1	33546713	33586132	1p35.1	0.379	0.447	0.601	2.206	0.327	0.413	1.416	0.92	1.812	1.131	1.452	0.118	0.405	1.14	0.895	0.39	0.537	0.137	1.152	0.296	0	0.503	0.702	0	0.485	0.539	1.178	1.224	0.975	0.955	2.477	1.29	0.735	0.421	0.367	0.607	1.907	1.918	1.106	0.657	0.504	0.636	1.131	0.234
TRIM62	55223	1	33611002	33647671	1p35.1	2.043	0.269	1.812	1.851	1.722	0.592	1.956	1.69	1.42	1.915	2.113	0.553	1.212	1.702	1.643	0.82	1.039	0.358	1.855	0.647	0.508	1.48	0.896	0.994	1.116	1.836	1.883	2.486	2.33	1.162	3.385	2.109	1.691	0.681	0.331	0.839	1.681	1.937	1.321	1.682	1.624	0.86	1.595	0.798
ZNF362	149076	1	33722173	33766320	1p35.1	2.045	0.325	2.097	2.54	1.689	1.967	2.108	3.348	2.847	3.013	2.658	0.696	0.881	1.198	1.859	0.544	0.723	0.298	3.385	1.323	0.133	2.64	0.967	0.682	1.628	2.183	2.703	2.257	2.106	1.858	3.578	2.808	2.531	1.575	1.781	2.697	2.001	0.861	2.445	2.465	3.523	1.512	4.052	1.94
A3GALT2	127550	1	33772366	33786699	1p35.1	0	0.093	0	0	0.205	0.257	0.101	0.117	0.145	0.168	0	0.186	0	0.063	0	0.14	0.118	0.257	0	0.215	0	0.669	0.412	0	0	0	0.235	0.086	0	0.258	0.193	0	0	0.282	0	0.163	0	0	0.265	0	0	1.629	0.457	0
PHC2	1912	1	33789223	33841194	1p34.3	1.929	1.965	3.578	5.134	2.479	3.528	4.864	4.708	4.758	5.126	5.04	4.421	3.836	4.106	3.272	4.463	5.698	0.807	4.81	2.442	3.083	3.82	2.814	2.729	4.97	4.008	4.912	4.5	4.291	3.278	5.513	5.337	4.486	3.197	2.502	3.697	5.157	5.288	4.741	3.686	3.262	3.146	4.388	2.985
LOC101929464	101929464	1	33815952	33828846	1p35.1	0	0.755	0	0	0	0	0	0	0	0.191	0.29	0	0.456	0.419	0	0	0	0	0	0	0	0	0	0	0	0.225	0.646	0.301	0.246	0	0.64	0.535	0	0	0	0	0.322	0.551	0	0.598	0.332	0	0.176	0
ZSCAN20	7579	1	33938231	33961995	1p34.3	0.296	0.291	0.51	0.609	0.275	0.226	0.688	0.613	0.615	0.784	0.962	0.251	0.663	0.781	0.854	0.428	0.364	0.4	0.361	0.47	0.246	0.264	0.506	0.163	0.378	0.454	0.65	0.443	0.637	0.282	0.929	0.516	0.539	0.333	0.169	0.366	0.828	0.627	0.599	0.793	0.336	0.243	0.95	0.433
CSMD2	114784	1	33979598	34631443	1p34.3	0.037	0.02	0.123	0.038	0.091	0.112	1.043	0.03	0.11	0.048	0.444	0.19	0.013	0.061	0.012	0.031	0.042	0.085	0.015	0.067	0.019	0.145	0.354	0.02	0.015	0.026	0.133	0.025	0.019	0.09	0.014	0.019	0	0.138	0.015	0.014	0	0	1.636	0.048	0.014	0.308	0.069	0.014
HMGB4	127540	1	34326075	34330392	1p35.1	0	0	0	0	0	0	0	0	0.251	0	0	0	0	0	0	0	0	0	0	0	0	0.112	0.322	0	0	0	0.072	0	0	0.105	0	0	0	0.218	0	0	0	0	0.136	0	0	0	0	0
CSMD2-AS1	402779	1	34334556	34351059	-	0	0	0	0	0	0	0	0	0	0	0	0	0	0	0	0	0	0	0	0	0	0.082	0	0	0	0	0.025	0	0	0.039	0	0	0	0	0	0	0	0	0.04	0	0	0	0	0
C1orf94	84970	1	34632483	34684731	1p34.3	0	0	0.173	0	0	0.082	1.117	0.035	0.145	0	0.183	0.124	0	0.037	0	0.057	0	0.079	0.058	0.059	0	0.194	0.53	0	0	0	0.143	0	0	0.123	0	0	0	0.198	0	0	0	0	0.103	0	0	0.438	0.054	0
GJB5	2709	1	35220647	35224113	1p35.1	0	0	0.175	0	0.828	0	0	0	0.107	0.143	0.084	1.002	0.27	1.901	0.106	0	0.854	0.221	0	0	0	0.24	0.458	0	0	0	0.103	0	0	0.115	0	0	0	0.18	0	0	0	0	0.126	0	2.63	0.284	0.031	0.322
GJB4	127534	1	35225341	35229325	1p34.3	0	0.053	0.142	0.132	0.072	0	0	0.025	0.166	0.152	0	1.293	0.176	0.304	0.077	0.112	1.091	0.069	0.045	0.058	0	0.189	0.6	0	0	0	0.103	0.034	0	0.096	0	0.046	0	0.239	0	0	0	0	0.066	0	0.45	0.341	0.038	0.584
GJB3	2707	1	35246789	35251967	1p34	0.328	0.073	0.149	0.17	0.229	0	0	0.11	0.206	0.367	0.043	3.938	2.529	2.919	2.651	3.337	4.355	0	0.06	0.111	0	0.243	0.454	0.105	0	0	0.124	0	0	0.108	0.272	0	0	0.174	0.087	1.093	0.123	0.134	0.2	0.977	4.463	0.482	0.086	1.363
GJA4	2701	1	35258598	35261348	1p35.1	0	0	0.197	0	0.059	0.097	0	0.04	0.16	0.475	0.043	0.059	0.086	0.113	0.222	0.095	0.163	0.216	0	0.162	0	0.233	0.699	0	0	0	0.267	0	0.163	0.221	0	0	0	0.16	0.16	0	0	0	0.212	0	0.145	0.396	0.118	0
SMIM12	113444	1	35315962	35325417	1p34.3	1.99	2.139	1.724	2.083	1.983	1.391	2.774	2.142	1.934	2.346	2.427	1.716	2.199	2.425	1.579	1.871	1.961	1.422	3.202	2.783	2.133	2.019	2.337	1.86	1.947	1.741	2.395	1.755	2.036	1.797	2.667	2.679	2	1.302	1.485	1.675	1.958	2.013	2.857	1.869	1.468	1.528	3.029	1.554
DLGAP3	58512	1	35331036	35395186	1p35.3-p34.1	0.447	0.08	0.148	0.194	0.122	0.098	0.034	0.084	0.142	0.202	0.068	0.146	0.075	0.101	0.063	0.09	0.199	0.261	0.152	0.21	0	0.255	0.493	0.075	0.048	0.058	0.376	0.046	0.087	0.316	0.128	0.041	0.043	0.212	0.19	0.044	0.09	0	0.141	0.941	0.064	0.513	0.457	0.155
LOC653160	653160	1	35441299	35444307	1p34.3	0.285	0.29	0.355	0.314	0.302	0.206	0.568	0.905	0.627	1.091	0.779	0.325	0.651	0.937	0.687	0.688	0.239	0.446	1.093	0.282	0.185	0.815	0.621	0.231	0.35	0.565	0.618	0.251	0.294	0.151	0.665	0.401	0.235	0.18	0.287	0.476	0.519	0.567	0.907	0.218	0.397	1.19	0.855	0.16
ZMYM6NB	100506144	1	35447126	35450948	1p34.3	2.344	5.156	2.335	2.344	2.425	2.256	3.817	3.402	3.006	3.919	3.013	3.448	3.085	3.974	2.681	3.6	3.411	4.885	5.046	3.369	2.845	3.216	2.141	1.272	4.327	2.831	2.733	1.944	2.462	1.562	3.983	3.525	2.543	2.927	2.501	3.216	3.361	3.371	5.487	2.701	2.878	2.04	4.671	3.209
ZMYM6	9204	1	35451766	35497569	1p34.2	0.542	1.013	0.569	0.738	0.887	0.563	0.929	0.957	0.947	1.124	1.191	0.535	0.898	0.991	0.652	0.909	1.117	1.349	1.695	1.134	0.905	1.028	0.889	0.485	0.58	0.775	0.689	0.593	0.8	0.248	1.179	0.991	0.487	0.385	0.574	0.973	0.825	0.896	1.223	1.003	0.638	0.576	1.325	0.7
ZMYM1	79830	1	35525386	35581459	1p34.3	1.187	2.314	0.614	1.217	0.847	0.77	1.012	1.069	0.661	1.348	1.873	0.633	1.025	2.131	1.257	1.1	1.041	1.641	1.55	0.641	0.939	0.954	0.141	0.084	1.191	0.868	0.813	0.851	1.107	0.696	1.556	1.338	0.609	0.431	0.515	1.234	1.602	1.339	1.58	1.941	0.714	0.495	2.359	1.14
SFPQ	6421	1	35649200	35658743	1p34.3	4.319	3.884	3.269	3.837	3.965	4.141	4.487	4.898	3.954	4.415	5.085	3.896	4.325	4.879	3.995	4.293	4.05	4.57	5.937	4.326	4.882	4.857	3.651	3.884	4.452	3.658	3.823	4.151	3.999	3.338	4.817	4.89	4.32	3.325	4.078	4.455	4.4	3.885	4.271	4.706	3.992	4.429	4.646	4.495
ZMYM4	9202	1	35734567	35887545	1p32-p34	1.597	2.065	1.464	1.634	1.482	1.118	1.909	2.189	1.786	1.919	2.679	0.906	1.997	2.548	2.052	1.669	1.56	2.117	2.718	1.842	2.303	2.008	1.124	1.108	1.672	1.617	1.138	1.783	1.596	1.109	2.166	2.063	1.25	0.68	1.237	2.262	2.103	2.039	2.69	2.696	1.895	0.953	2.87	1.983
KIAA0319L	79932	1	35899090	36023037	1p34.2	2.259	1.935	1.658	2.718	3.024	1.675	3.092	3.339	3.218	3.333	3.13	2.53	2.561	2.508	2.293	2.614	2.509	1.612	2.982	1.762	2.296	1.743	1.96	1.645	2.013	2.975	2.715	3.314	2.871	2.218	3.557	2.787	2.7	1.618	1.629	2.827	3.129	3.541	3.319	3.149	2.799	1.777	3.113	2.406
NCDN	23154	1	36023392	36032380	1p34.3	2.493	0.315	2.654	2.554	2.513	1.963	3.751	3.412	2.599	3.488	2.887	2.234	2.368	2.038	2.858	2.491	1.935	0.41	3.45	2.404	2.415	2.448	2.174	2.544	3.114	2.563	3.576	3.645	3.329	2.542	3.664	3.832	3.671	2.374	1.729	1.98	3.185	2.798	3.136	3.313	2.388	2.101	3.897	1.472
TFAP2E	339488	1	36038970	36060927	1p34.3	0.157	0.245	0.195	0.172	0.193	0.136	0.281	0.436	0.284	0.559	0.509	0.062	0.164	0.616	0.262	0.176	0.092	0.187	1.277	0.259	0	0.404	0.228	0.146	0.163	0.179	0.966	0.292	0.196	0.111	0.144	0.23	0.329	0.167	0.362	0.136	0.246	0.205	0.465	0.271	0.208	0.588	0.584	0.128
PSMB2	5690	1	36065142	36107445	1p34.2	2.962	4.05	2.867	3.418	3.49	3.752	5.194	4.271	2.771	4.13	5.251	3.913	4.068	4.824	3.269	4.423	4.089	4.184	5.883	4.737	4.546	4.74	3.253	3.58	3.892	2.886	3.991	3.677	3.602	2.491	4.523	4.248	3.103	1.991	3.23	3.252	4.328	3.777	5.404	4.374	3.724	3.201	4.509	3.655
C1orf216	127703	1	36179476	36184790	1p34.3	0.987	0.226	1.641	1.59	0.944	1.34	2.69	2.533	2.418	2.414	2.39	1.114	1.753	1.634	2.736	1.736	0.567	0.135	2.782	1.121	1.669	0.872	1.328	1.127	1.972	2.604	2.932	3.211	2.711	2.571	3.025	2.709	2.618	1.286	0.903	1.605	2.597	2.279	2.097	2.448	1.188	1.251	2.652	1.202
CLSPN	63967	1	36197712	36235551	1p34.2	1.265	3.012	1.095	1.488	1.17	1.868	1.94	2.027	0.516	2.181	2.462	1.154	1.771	2.176	1.823	1.709	1.278	2.771	2.768	1.474	2.32	2.31	1.127	1.092	1.742	1.508	1.559	1.798	1.505	1.207	2.536	1.924	2.062	0.92	1.324	1.414	2.418	1.111	1.963	2.401	1.75	1.282	2.572	1.713
AGO4	192670	1	36273827	36323490	1p34	0.454	0.687	0.508	1.114	0.585	0.54	0.587	0.965	0.73	0.925	0.841	0.399	0.612	0.9	0.855	0.881	0.764	0.712	1.819	1.053	0.574	0.967	0.705	0.192	0.618	0.915	0.852	0.675	0.949	0.614	1.203	0.683	0.59	0.517	0.286	0.832	0.774	1.224	0.901	0.66	0.526	0.546	1.669	0.561
AGO1	26523	1	36348809	36389899	1p34.3	1.977	1.184	1.621	1.005	1.789	1.68	2.685	2.404	2.292	2.595	3.499	1.724	2.312	2.406	2.932	1.801	1.586	1.614	2.326	1.823	2.96	2.417	0.986	1.401	2.058	2.165	3.36	2.485	2.756	2.045	3.298	2.735	3.018	1.229	1.371	2.383	2.904	2.251	2.336	3.085	2.206	1.2	3.109	1.924
AGO3	192669	1	36396682	36522063	1p34	1.608	2.029	1.137	0.873	1.439	0.925	2.296	2.442	1.095	1.91	2.718	0.814	1.783	2.844	1.873	1.364	1.169	1.869	2.248	1.857	1.492	1.793	1.085	1.218	1.234	0.986	2.843	1.49	1.373	0.8	1.997	2.125	1.944	0.649	0.895	1.788	2.007	1.84	2.516	1.892	1.529	0.714	3.188	1.361
TEKT2	27285	1	36549675	36553876	1p34.3	0	0	0.106	0.282	0.061	0	0	0.044	0.192	0	0.16	0	0	0.045	0	0	0	0	0.068	0.078	0.139	0.119	0.25	0	0	0	0.141	0	0	0.069	0	0	0	0.132	0	0	0.098	0	0.093	0	0	0.072	0.135	0
ADPRHL2	54936	1	36554452	36559533	1p34.3	2.299	1.389	2.877	3.813	3.134	2.538	3.816	3.603	3.165	3.287	4.189	2.649	3.288	2.907	2.778	4.19	3.332	0.404	4.802	2.567	2.793	3.124	2.988	2.869	2.619	2.406	3.928	3.166	3.075	2.471	3.566	3.249	3.464	2.185	2.027	2.333	3.54	2.75	3.8	3.388	2.791	3.102	4.15	2.654
COL8A2	1296	1	36560836	36590685	1p34.2	0.125	0.033	0.865	0.116	0.106	0.088	0.121	1.312	0.294	0.415	0.216	0.094	0.103	0.121	0.145	0.116	0.136	0.11	0.093	0.102	0.071	0.218	0.636	0.047	0.093	0.225	0.371	0.109	0.099	0.271	0.07	0.098	0.086	0.204	0.126	0.077	0.198	0.389	0.291	0.43	0.069	0.448	0.168	0.083
TRAPPC3	27095	1	36602169	36621654	1p34.3	3.523	4.13	3.727	4.394	3.613	3.685	4.643	4.387	3.822	4.479	5.023	3.665	3.917	4.582	3.359	4.257	3.777	3.376	5.466	5.059	3.722	4.836	4.079	3.571	3.964	2.93	4.185	3.007	3.891	2.947	4.494	4.409	3.214	2.372	3.546	3.37	3.912	3.927	6.461	3.839	3.158	3.551	5.242	3.38
MAP7D1	55700	1	36621565	36646451	1p34.3	1.714	1.2	3.591	4.146	2.562	3.703	5.381	5.26	3.702	4.646	5.19	2.139	3.445	3.2	2.431	2.787	1.998	0.272	5.033	2.932	2.962	3.748	2.558	2.672	4.458	3.02	4.326	3.294	3.707	3.17	4.53	4.609	3.838	2.068	3.194	3.205	4.719	4.062	5.061	4.598	3.642	3.715	5.502	3.204
THRAP3	9967	1	36690016	36770957	1p34.3	3.67	3.423	2.66	3.017	3.4	2.998	4.16	4.02	3.174	4.05	4.674	2.948	3.462	5.078	4.036	4.018	3.498	2.409	4.027	3.942	3.849	4.26	3.053	3.127	3.525	3.301	3.519	3.18	3.525	3.22	3.792	3.821	3.562	2.313	3.097	3.358	3.749	3.185	3.719	4.133	3.737	3.265	3.909	4.415
SH3D21	79729	1	36771993	36786948	1p34.3	0.606	0.102	0.867	0.584	0.333	0.646	0.195	0.801	0.23	0.765	1.346	1.319	1.654	0.48	0.856	0.769	0.963	0.08	0.59	0.139	0.404	0.461	0.459	0.129	0.445	1.062	0.687	0.355	1.44	0.26	1.707	0.616	0.53	0.105	0.221	0.321	0.749	0.988	1.592	1.005	0.58	0.659	0.875	1.682
EVA1B	55194	1	36787630	36789755	1p34.3	1.136	0.161	3.403	4.113	0.373	2.528	2.226	3.519	3.691	1.613	1.961	0.854	1.139	2.551	1.068	1.494	0.7	0.59	1.301	1.265	1.497	0.918	1.9	0.88	3.187	2.206	2.921	0.65	1.903	0.587	3.294	2.159	1.453	1.345	1.889	0.521	2.592	4.322	4.667	2.188	1.204	2.548	2.823	2.713
STK40	83931	1	36805219	36851528	1p34.3	1.943	2.11	2.12	3.145	1.956	2.23	2.571	3.506	3.462	2.764	3.734	3.101	3.443	1.875	2.911	2.223	2.672	1.214	4.121	1.859	4.029	2.601	2.997	2.731	2.622	2.369	3.419	2.857	2.977	2.185	3.42	3.31	3.678	1.87	1.069	2.313	3.08	3.596	3.883	3.898	3.756	2.251	2.454	2.702
LSM10	84967	1	36859020	36863560	1p34.3	3.596	3.042	3.79	5.065	3.895	3.853	5.813	4.458	4.715	4.681	5.269	3.506	3.607	4.856	3.367	3.762	3.573	1.854	5.713	4.095	4.332	4.283	4.97	4.166	4.518	3.521	4.443	3.466	4.201	3.791	5.251	5.42	3.84	3.214	3.445	4.288	4.692	4.089	6.333	4.319	3.698	4.301	5.565	3.606
OSCP1	127700	1	36883506	36916086	1p34.3	1.253	1.368	1.155	1.054	1.922	0.695	1.67	1.375	1.549	1.735	1.825	0.78	1.112	1.557	0.919	1.062	0.858	0.574	0.88	0.266	0	0.871	0.78	0	0.661	0.818	0.778	0.679	0.88	0.561	1.415	2.378	0.395	0.343	0.672	1.188	1.216	1.016	2.179	1.357	1.311	1.251	1.777	0.848
MRPS15	64960	1	36921361	36930040	1p34.3	4.156	5.391	3.819	4.754	4.953	4.575	5.128	5.153	4.186	4.867	5.628	4.651	4.712	5.633	4.138	5.221	5.323	4.891	6.664	6.018	5.391	5.489	4.57	4.58	5.119	3.562	3.832	3.422	4.11	3.222	5.641	5.614	3.786	2.702	3.991	4.544	4.766	4.131	6.815	4.455	5.03	4.703	5.438	4.74
CSF3R	1441	1	36931643	36948915	1p35-p34.3	0	0	0.131	0	0.029	0	0	0	0.066	0.028	0	0.035	0	0.029	0	0.034	0	0.05	0.039	1.882	0	0.25	0.346	0	0	0.058	0.124	0.197	0	0.077	0.067	0	0	0.152	0	0	0	0	0.042	0	0.085	0.297	0.048	0.065
GRIK3	2899	1	37261127	37499844	1p34.3	0.292	0.042	0.169	0.052	1.837	0.033	0.027	0.047	0.137	2.707	0.029	0.054	0.026	0.034	0	0.036	0.038	0.069	0.011	0.037	0	0.128	0.481	0.016	0.024	0.018	0.149	0.023	0.021	0.105	0	0.06	0	0.143	0.021	0.025	0.011	0	0.055	0.459	0.015	0.235	0.189	0.014
LINC01137	728431	1	37920479	37940044	1p34.3	0.317	0.143	0.823	0.713	1.72	0.388	2.41	1.805	1.052	1.165	1.501	0.815	0.761	0.155	0.398	1.038	0.56	0.221	1.22	0.285	0	0.473	1.032	0.167	0.979	0.48	0.814	0.343	0.448	0.713	0.486	0.691	0.362	0.375	1.786	1.379	0.926	0.297	1.055	0.52	0.999	1.372	0.449	0.193
ZC3H12A	80149	1	37940118	37949978	1p34.3	1.831	1.073	1.36	1.511	2.579	1.208	2.71	3.008	0.884	1.642	2.493	2.561	2.198	2.14	1.764	2.806	1.861	0.956	2.018	3.421	1.491	2.011	1.103	1.225	3.117	1.504	2.179	1.511	1.497	2.286	1.693	1.739	1.589	0.439	2.477	1.8	3.256	2.166	3.242	1.843	2.196	2.09	2.239	1.588
MEAF6	64769	1	37955560	37980420	1p35.3-p33	1.249	1.809	1.237	1.772	2.294	1.273	1.88	1.966	1.592	1.958	2.136	0.98	1.539	1.989	1.234	1.665	1.945	2.101	3.621	1.785	1.816	2.177	2.074	1.087	1.656	1.512	1.736	1.157	1.412	0.862	2.476	1.772	1.441	1.089	0.891	1.698	1.598	1.243	2.811	1.914	1.595	1.114	2.535	1.462
SNIP1	79753	1	38000049	38019945	1p34.3	1.049	1.599	0.845	1.234	1.141	0.904	1.419	1.623	1.248	1.43	1.807	0.792	0.959	1.586	1.089	1.339	1.259	1.367	2.213	1.311	1.124	1.273	1.156	0.857	1.179	0.88	1.15	1.124	1.043	0.263	1.302	1.363	0.958	0.926	0.713	0.876	1.159	1.039	1.895	1.325	0.888	0.782	2.081	0.892
DNALI1	7802	1	38022519	38032458	1p35.1	0.275	0.05	0.129	0	3.466	0.286	1.649	0.082	0.153	0.134	0.233	0.062	0.088	0.14	0.098	0.112	0.045	0.131	0.095	0.063	0.104	0.124	0.357	0.043	0.04	0.135	0.121	0.08	0.064	0.062	0.047	0.078	0.107	0.239	0	0.555	0.279	0.077	0.118	0.119	0	0.031	0.194	0.152
GNL2	29889	1	38032412	38061586	1p34.3	2.621	3.443	2.407	2.802	2.743	2.754	3.133	3.604	2.537	3.328	3.878	2.264	2.536	3.478	2.636	3.137	2.849	3.875	4.351	3.321	3.93	2.942	2.76	2.734	3.02	2.678	2.596	2.924	2.759	1.962	3.878	3.633	2.836	1.892	2.115	2.923	3.19	2.733	3.717	3.747	2.771	2.046	3.783	3.07
RSPO1	284654	1	38076950	38100595	1p34.3	1.001	1.152	1.312	2.24	1.525	0.266	0.568	0.252	0.798	0.565	0.51	0.272	0.525	0.943	0.345	1.212	0.624	1.164	0.859	1.938	0.226	1.823	1.348	0.932	0.214	0.768	1.814	0.685	0.994	1.622	0.451	0.535	0.357	1.108	1.226	0.376	0.34	0.529	1.608	0.579	0.264	1.261	1.795	0.351
C1orf109	54955	1	38147241	38156267	1p34.3	1.618	1.855	1.259	2.144	1.73	1.51	2.288	1.103	2.093	1.935	2.628	1.689	2.595	2.251	2.229	1.875	2.28	2.369	3.185	1.992	2.328	1.873	2.847	1.546	1.936	1.591	2.344	1.425	1.575	1.777	2.842	2.202	1.711	1.143	1.228	1.793	2.674	2.158	2.87	2.383	1.455	1.334	3.363	1.784
CDCA8	55143	1	38158072	38175391	1p34.3	3.374	2.611	2.979	3.748	3.202	3.623	4.769	3.92	1.343	4.385	5.072	2.999	3.621	4.113	3.84	3.581	4.119	1.493	5.783	3.037	3.99	3.642	2.919	2.905	3.408	2.734	4.083	3.299	3.549	3.117	4.342	4.032	3.624	2.127	2.874	3.104	4.481	4.314	3.716	4.782	3.375	2.967	4.62	3.812
EPHA10	284656	1	38181645	38230824	1p34.3	0.413	0.134	0.191	0.173	0.594	0.173	0.171	0.096	0.279	0.107	0.059	0.195	0.544	0.783	1.078	0.326	0.762	0.217	0.077	0.26	0	0.428	0.738	0.125	0.033	0.061	0.433	0.106	0.054	0.438	0.11	0.099	0	0.269	0.27	0.242	0.08	0	0.311	0.653	0.42	0.539	1.221	0.078
MANEAL	149175	1	38259773	38267278	1p34.3	2.298	1.62	2.268	0.484	3.232	2.317	3.132	2.363	3.4	2.737	2.211	0.709	3.437	2.735	3.545	2.924	2.805	1.575	4.073	0.285	0.527	2.406	2.946	3.107	1.653	0.731	3.686	1.28	2.7	2.988	4.231	4.147	3.549	2.329	1.997	3.267	0.663	0.906	2.698	3.514	3.507	1.769	4.27	0.946
YRDC	79693	1	38268613	38273865	1p34.3	2.437	2.854	2.629	3.185	2.208	2.193	4.096	3.017	3.314	2.628	3.753	2.17	3.054	3.927	2.576	2.82	2.9	2.764	4.719	3.012	3.39	3.303	3.519	2.616	3.285	2.495	3.545	3.281	3.016	2.468	4.344	4.398	3.234	2.21	1.848	2.707	3.915	2.356	4.033	3.301	2.54	2.523	4.723	1.803
C1orf122	127687	1	38273472	38275126	1p34.3	3.906	3.3	4.257	4.693	5.465	4.231	5.1	4.836	5.036	5.094	4.861	3.459	4.228	4.226	3.079	4.063	4.658	0.688	5.272	3.563	3.307	4.581	4.499	3.844	3.836	3.624	3.857	3.902	3.672	2.632	5.061	4.939	4.362	3.94	3.716	4.257	3.822	3.998	6.593	4.394	3.766	4.437	5.552	3.468
MTF1	4520	1	38275238	38325292	1p33	1.365	0.764	1.071	1.611	1.249	0.775	2.19	1.909	1.479	1.618	1.98	0.849	1.7	1.731	1.532	1.468	1.108	0.514	1.567	1.25	0.943	1.201	1.134	0.818	1.136	1.185	1.565	1.997	1.293	0.697	1.555	1.716	1.333	0.703	0.755	1.192	1.716	1.543	1.775	2.215	1.05	0.678	1.714	1.103
INPP5B	3633	1	38326368	38412729	1p34	0.762	0.418	0.78	0.379	0.911	0.941	0.621	1.525	1.508	1.91	1.743	0.78	1.176	1.171	1.503	1.322	1.247	0.521	2.615	1.376	1.539	1.276	1.037	0.877	1.126	1.342	1.026	1.024	1.345	0.988	1.944	1.529	0.854	0.487	0.757	0.953	1.272	0.911	1.309	1.293	0.967	0.73	1.192	1.148
SF3A3	10946	1	38422651	38455761	1p34.3	3.395	4.377	2.747	3.586	3.388	3.284	4.406	4.217	3.063	3.999	4.614	3.032	3.788	4.61	3.805	3.736	3.968	4.386	5.727	5.343	4.827	4.262	3.522	3.26	4.349	2.943	3.897	3.722	3.708	3.013	4.82	4.894	4.119	2.685	2.798	3.411	4.131	3.461	4.844	4.46	3.257	2.663	4.881	3.711
FHL3	2275	1	38462441	38471187	1p34	1.347	0.774	3.17	2.564	1.842	2.096	3.467	4.813	3.09	4.194	3.588	1.905	2.841	2.984	2.57	2.921	2.717	0.448	2.815	3.096	5.013	1.066	0.742	0.424	2.682	2.617	2.843	2.125	2.636	1.571	3.458	4.626	3.206	2.215	1.693	3.588	3.681	2.997	1.909	2.625	2.518	1.428	3.123	2.522
UTP11L	51118	1	38478383	38490497	1p34.3	1.91	4.156	1.817	2.687	2.836	2.243	2.897	3.07	2.189	2.839	3.784	2.184	2.608	3.676	1.982	2.72	3.089	6.246	4.777	3.724	3.811	3.021	2.436	2.239	2.905	2.728	1.633	2.103	2.211	1.233	3.788	3.544	2.376	1.561	1.89	2.535	2.31	1.938	4.089	2.727	2.364	1.904	2.983	2.864
POU3F1	5453	1	38509522	38512450	1p34.1	0	0.094	0.126	0	0.162	0.25	0.09	0.273	0.099	0.329	0.093	0.354	0	0.159	0	0.358	0.143	0.193	0.048	0.175	0.076	0.528	0.46	0.115	0.077	0.519	0.422	0.168	0.373	0.549	2.563	0.584	0	0.153	0.16	0.053	0.04	0	0.224	0.151	0	0.574	0.18	0.103
LINC01343	339442	1	38674705	38680439	1p34.3	0	0	0.113	0	0	0	0	0.028	0.178	0.038	0	0	0	0.059	0	0	0	0	0	0	0	0.101	0.501	0	0	0	0.119	0	0	0.042	0.104	0	0	0.244	0	0	0	0	0.056	0	0	0.59	0	0
RRAGC	64121	1	39303868	39325495	1p34	2.191	4.037	2.547	3.772	2.659	2.236	3.556	2.534	3.318	3.42	3.475	1.638	2.585	3.02	1.708	2.358	1.785	3.411	3.399	3.183	1.726	2.62	2.701	1.387	2.383	2.694	3.525	1.894	2.585	2.524	3.979	2.979	2.232	1.811	1.247	3.071	2.615	2.601	4.39	2.234	2.217	1.986	4.032	1.722
MYCBP	26292	1	39328161	39339050	1p33-p32.2	2.965	4.019	1.442	1.272	2.917	1.394	3.024	2.504	1.26	2.518	3.146	2.993	3.127	3.921	2.72	2.743	2.272	4.496	3.983	3.794	2.973	2.211	2.632	2.441	2.66	1.515	1.921	2.113	2.023	1.343	2.775	3.006	2.01	1.277	1.65	3.455	2.371	2.809	2.615	2.299	2.036	1.69	3.528	2.497
GJA9-MYCBP	100527950	1	39328161	39347298	1p	0.197	0.228	0.153	0.533	0.17	0.077	1.324	0.205	0.361	0.314	0.22	0.157	0.667	0.208	0.117	0.332	0.358	0.228	0.13	0.204	0.124	0.472	0.238	0.117	0.069	0.43	0.985	0.193	0.237	0.21	0.307	0.117	0.347	0.226	0.151	0.405	0.168	0.26	0.291	0.125	0.266	0.451	0.473	0.065
GJA9	81025	1	39339738	39347298	1p34	0	0	0	0	0	0	0	0	0	0	0	0	0	0	0	0.121	0	0	0	0.071	0	0	0.147	0	0	0	0	0	0.09	0	0	0.106	0	0	0	0	0	0	0	0	0	0	0.101	0
RHBDL2	54933	1	39351477	39407502	1p34.3	0	0.862	0.157	0	0.701	0.479	0.691	0.689	0.289	0.556	0.247	0.094	0.296	0.048	0.134	2.015	0.068	0	0.087	0.106	0	0.093	0.501	0.072	0	0.101	0.315	0.096	0.067	0.075	0.2	0.305	0.113	0.25	0.198	0.218	0.267	0.203	1.393	0	0.274	0.408	0.057	0
AKIRIN1	79647	1	39456915	39471737	1p34.3	2.087	3.049	2.9	3.543	3.013	2.407	3.577	4.175	4.123	3.375	4.323	2.244	3.391	3.521	2.878	3.832	3.44	3.632	4.189	3.756	3.646	2.718	2.994	2.229	3.594	3.227	3.174	3.352	3.567	2.83	4.367	4.106	2.773	2.313	1.971	4.879	3.814	3.009	4.604	4.858	3.295	2.323	4.955	3.25
NDUFS5	4725	1	39491966	39500308	1p34.2-p33	7.538	9.349	6.554	7.401	7.859	7.412	8.285	7.141	6.912	7.315	7.985	6.709	6.674	8.505	5.632	7.498	7.203	10.259	8.903	9.767	7.635	8.28	7.001	7.45	7.495	5.404	7.267	6.064	6.679	6.607	8.227	7.815	6.242	5.389	7.078	8.583	6.896	6.926	9.027	6.883	6.864	6.991	9.144	7.463
MACF1	23499	1	39549838	39952810	1p32-p31	1.602	2.441	2.196	1.992	0.842	1.932	2.244	3.089	2.309	3.274	3.549	2.016	1.448	2.354	2.054	1.596	1.675	1.578	3.016	1.373	2.337	1.175	1.038	0.732	2.086	1.993	2.181	2.26	2.397	1.584	2.375	2.741	2.541	1.047	1.443	4.269	3.197	2.546	3.651	2.149	2.495	1.32	4.786	2.187
KIAA0754	643314	1	39875175	39882154	1p34.3	1.616	1.002	1.931	2.194	0.553	1.86	1.861	2.597	1.171	2.162	2.789	2.724	1.683	2.571	2.091	1.756	1.28	0.397	0.755	0.483	1.377	1.223	0.465	0.666	1.944	1.672	1.926	2.476	2.398	1.492	2.146	1.968	2.501	0.777	1.149	4.213	3.384	2.777	2.161	1.845	2.466	0.56	3.103	2.808
BMP8A	353500	1	39957317	39995541	1p34.3	0.289	0.036	0.194	0.088	0.411	0.061	0.121	0.171	0.181	0.971	0.177	0.11	0.363	0.854	0.49	0.209	0.28	0.076	0.207	1.269	0.037	0.236	1.387	0.402	0.063	0.631	0.282	0.524	0.504	0.286	0.359	0.297	0.095	0.19	0.404	0.733	0.236	0.109	0.185	0.425	0.288	0.311	0.308	0.409
PPIEL	728448	1	39987951	40025370	1p34.3	0	0.065	0.253	0.171	1.178	0.149	0.104	0.122	0.251	1.176	0.247	0.043	0.453	0.986	0.454	0.324	0.088	0.246	0.552	3.275	0.15	0.374	0.412	0.147	0.109	0.759	0.188	0.355	0.87	0.414	0.682	0.388	0.103	0.241	0.731	1.033	0.235	0.138	0.649	0.358	0.22	0.232	0.188	0.161
PABPC4	8761	1	40026484	40042521	1p34.2	3.354	4.019	3.376	3.476	3.783	2.815	4.34	3.942	3.242	4.608	4.258	2.607	3.368	5.558	4.028	4.051	3.331	3.634	5.756	1.149	4.517	3.343	3.666	3.722	3.916	4.025	3.738	4.134	4.527	4.019	5.262	5.461	3.88	2.76	2.683	5.082	4.718	4.573	3.562	5.051	3.576	3.667	4.215	4.701
LOC101929516	101929516	1	40030741	40038875	1p34.3	0.742	0.266	1.114	1.649	0.904	0.633	0.636	0.836	1.444	1.023	0.706	0.944	0.867	1.041	1.074	1.209	0.662	0.237	0.267	0.92	0.913	1.871	0.654	0	0.578	0.624	0.675	0.956	1.34	0	0.864	0.824	0.45	1.025	0.948	0.493	1.045	0.446	1.058	1.073	0.568	0.702	1.032	1.078
SNORA55	677834	1	40033045	40033182	1p34.3	0	0	0	0	0	0	0	0	0	0	0	0	0	0	0	0	0	0	0	0	0	0	0	0	0	0	0	1.671	0	0	0	0	0	0	0	0	0	0	1.028	0	0	0	0	0
HEYL	26508	1	40089102	40105348	1p34.3	0.556	0.095	0.184	0.103	0.049	0	0.039	0.481	0.169	0.089	0.071	0.039	0.136	1.756	0.139	0.075	0.032	0.101	0.113	0.106	0.134	0.113	0.903	0.091	0	0.055	0.08	0.055	0.054	0.079	0.068	0.075	0	0.186	0.942	1.621	0.582	0.103	0.069	1.277	0.402	0.285	1.09	0
NT5C1A	84618	1	40124792	40137710	1p34.3-p33	0	0	0.159	0	0	0	0	0.072	0.175	0.059	0	0.123	0	0	0	0	0	0.113	0	0.168	0	0.295	0.711	0	0	0.152	0.135	0	0	0.156	0	0	0	0.281	0	0	0	0	0.075	0.153	0	0.22	0.055	0
HPCAL4	51440	1	40144319	40157382	1p34.2	0	0.031	0.18	0	0.061	0.134	0	0.079	0.189	0.057	0.094	0.033	0.042	0.951	0.093	0.051	0.036	0.107	0.041	0.055	0	0.199	0.491	0.029	0	0.105	0.129	0.141	0.158	0.154	0.338	0.205	0.1	0.286	0.059	0.054	0.03	0.05	0.13	0.496	0	0.294	0.053	0
PPIE	10450	1	40204516	40229586	1p32	2.351	1.523	2.132	2.564	3.289	1.736	2.297	2.729	2.714	3.136	3.531	2.548	2.6	3.871	2.496	2.864	2.405	1.063	3.963	2.919	2.853	2.578	2.87	1.824	2.31	2.287	2.951	2.468	2.427	2.224	3.517	3.414	2.779	1.693	1.875	3.834	2.268	2.374	3.04	2.835	2.548	2.2	3.528	2.302
BMP8B	656	1	40223902	40254533	1p35-p32	0.74	0.115	0.205	0.103	0.653	0.29	0.259	0.366	0.373	1.927	0.538	0.561	0.864	1.178	1.516	0.728	0.837	0.218	0.222	0.712	0.198	0.579	0.871	0.833	0.171	2.81	0.658	2.05	1.991	0.723	0.683	0.501	0.296	0.235	0.968	1.681	0.197	0.241	0.378	1.497	0.752	0.494	0.328	0.664
OXCT2	64064	1	40235196	40237020	1p34	2.054	0.157	1.651	1.258	1.618	0.628	2.015	0.268	1.885	1.525	1.593	1.064	0.888	1.939	1.203	1.9	2.675	0.381	1.631	1.952	0.507	2.579	1.832	1.098	1.327	0.801	1.855	1.925	1.398	1.638	0.615	0.637	0.413	1.402	1.457	0.898	0.967	0.291	1.438	0.854	0.373	1.999	1.505	0.699
TRIT1	54802	1	40306705	40349177	1p34.2	1.692	2.407	1.459	2.194	1.837	1.411	1.955	1.924	1.607	1.75	2.571	1.437	1.882	3.22	1.813	2.207	2.269	4.683	3.419	2.172	2.582	1.793	2.246	1.338	2.019	1.317	1.434	1.684	1.446	1.393	2.269	2.696	1.472	0.982	1.255	2.579	1.936	1.733	2.118	2.551	1.501	1.553	3.214	1.509
MYCL	4610	1	40361095	40367687	1p34.2	0.329	0.22	0.407	1.005	0.773	0.253	0.697	0.307	0.828	0.826	0.754	1.19	0.561	1.123	0.91	0.506	0.807	0.365	0.296	0.991	0.784	0.633	1.218	0.454	0.421	0.252	0.33	0.259	0.535	0.878	0.573	0.616	0.354	0.399	0.276	1.322	0.19	0.173	1.244	2.81	0.399	0.79	1.882	0.858
MFSD2A	84879	1	40420783	40435640	1p34.2	0.287	0.655	0.811	1.225	1.028	1.515	3.237	2.726	4.866	2.851	4.526	0.927	3.012	0.973	1.506	1.225	0.979	0.366	2.406	1.207	0	1.728	1.564	1.475	1.122	1.14	1.758	0.053	0	0.492	1.935	2.308	0.561	0.211	0.475	1.14	2.194	1.976	1.016	1.553	0.824	1.967	1.108	1.117
CAP1	10487	1	40506254	40538321	1p34.2	3.935	6.667	6.072	5.794	5.024	4.703	5.746	6.065	5.033	6.124	6.186	4.775	5.018	5.902	4.397	5.126	5.194	5.622	6.433	6.539	4.491	4.986	4.749	3.553	6.074	5.428	5.235	5.356	6.106	4.262	6.364	6.17	5.457	4.255	4.123	6.668	5.661	5.442	6.933	5.826	4.875	3.972	5.774	4.69
PPT1	5538	1	40538381	40563142	1p32	4.409	4.056	3.304	4.711	5.021	2.66	4.528	4.499	4.654	4.602	4.688	3.687	3.76	4.138	4.28	4.233	4.296	4.113	5.296	4.752	3.696	3.596	4.294	3.675	4.17	4.074	4.211	4.102	4.41	3.243	5.331	5.155	3.894	3.021	2.433	4.684	4.166	3.133	3.682	4.77	4.361	4.056	4.659	3.746
RLF	6018	1	40627040	40706593	1p32	1.245	1.234	1.096	0.947	1.104	0.786	1.31	2.01	1.015	1.634	2.28	0.629	1.459	1.765	1.486	1.09	1.714	1.289	1.066	0.8	1.589	0.908	0.603	0.674	1.082	0.918	1.122	1.042	1.475	0.763	1.549	1.404	1.013	0.481	0.656	2.195	1.35	1.182	1.177	1.468	1.381	0.532	1.236	1.597
ZMPSTE24	10269	1	40723721	40759856	1p34	2.608	3.958	1.986	2.669	2.746	1.928	3.467	2.963	3.043	3.259	3.616	2.186	3.266	3.734	2.553	2.738	3.006	3.631	4.037	2.832	2.632	1.752	2.557	1.72	2.556	2.304	2.227	2.129	2.367	1.45	3.118	3.138	2.22	1.739	1.661	4.409	2.923	2.383	3.181	2.792	2.69	2.469	2.699	2.296
COL9A2	1298	1	40766162	40782939	1p33-p32	1.318	0.048	0.136	0.191	1.91	0.175	0.141	0.205	0.857	0.731	0.746	0.094	0	0.633	0.097	0.077	0.073	0.068	0.693	0.499	0	0.238	1.652	0.619	0.049	0.508	0.336	1.514	0.212	0.228	0.473	1.027	0	0.142	0	0.125	1.017	0.26	0.128	0.899	0.862	0.452	1.181	0
SMAP2	64744	1	40839377	40888998	1p35.3-p34.1	2.163	1.231	3.102	3.082	2.594	2.412	4.744	4.006	2.455	3.75	3.681	3.207	2.773	2.419	2.086	2.033	2.839	1.143	4.915	3.222	4.586	3.375	4.518	3.365	2.951	2.379	3.689	3.292	3.707	3.015	3.449	4.762	3.822	2.285	1.26	2.892	2.689	3.146	1.769	2.907	2.051	1.806	3.679	1.822
ZFP69B	65243	1	40916336	40929390	1p34.2	0.744	1.045	0.878	0.908	0.569	0.356	0.864	1.036	0.246	0.798	0.78	0.195	0.635	0.084	0.592	0.218	0.513	1.156	1.122	0.233	0.862	0.818	0.54	0.194	1.117	0.262	0.354	0.685	0.337	0.171	0.804	1.119	0.986	0.63	0.304	1.592	0.611	0.756	0.212	1.197	0.648	0.424	2.038	0.718
ZFP69	339559	1	40943301	40962015	1p34.2	1.2	1.58	0.618	1.044	0.078	0	0.897	1.269	0	0.726	0.059	0.693	0.924	0.043	0.761	0.266	0.938	2.771	2.339	0.646	0.528	0.6	0.81	0.498	0.775	0.538	0.766	0.674	0.669	0.463	1.319	0.613	1.082	0.756	0	1.532	1.085	0.809	0.47	1.096	0.126	0.291	2.287	0.371
EXO5	64789	1	40974432	40982214	1p34.2	1.66	2.447	0.964	1.609	1.636	0	1.497	2.038	0.694	1.522	1.156	0.382	0.076	0.303	0	1.383	0.736	2.227	3.151	1.719	0.333	2	1.176	0.608	0.184	0.073	1.143	0.936	1.04	0.189	1.874	0.829	0.913	0.545	0.418	2.218	2.026	1.273	1.448	1.594	1.452	0.681	2.939	1.271
ZNF684	127396	1	40997232	41013841	1p34.2	0.472	1.028	0.425	0.827	0.473	0.211	0.792	0.651	0.4	0.725	1.066	0.228	0.333	0.983	0.186	0.327	0.887	1.169	1.796	0.652	0.247	0.573	0.525	0.337	0.381	0.497	0.72	0.334	0.472	0.247	0.968	0.596	0.695	0.579	0.203	1.105	0.414	0.216	0.398	0.636	0.313	0.392	1.399	0.31
RIMS3	9783	1	41086351	41131324	1pter-p22.2	0.408	0.086	0.788	0.773	0.191	0.183	0.152	1.325	1.385	0.727	0.614	0.331	0.529	0.926	0.639	0.031	0.128	0.095	2.37	0.097	0.192	1.051	1.237	1.071	0.239	0.386	0.318	0.147	0.272	0.35	0.14	0.128	0.261	0.244	0.291	0.759	0.135	0.408	0.27	0.76	0.075	0.297	0.921	0.223
NFYC-AS1	100130557	1	41154751	41157933	1p34.2	0.422	0.283	0.22	0.437	0.507	0.547	0.232	0.252	0.28	0.565	0.487	0.14	0.357	0.276	0.393	0.557	0.301	0.657	0.905	0.427	0.452	0.471	0.389	0.267	0.213	0.251	0.404	0.304	0.413	0.276	0.63	0.425	0.409	0.38	0.37	0.535	0.298	0.484	0.452	0.212	0.292	0.245	0.047	0.311
NFYC	4802	1	41157241	41237276	1p32	2.818	2.409	1.853	3.048	2.953	2.55	4.277	3.378	3.028	3.402	3.87	3.044	3.251	3.715	3.391	3.111	2.978	1.87	5.466	3.092	3.13	3.905	3.416	3.135	3.308	2.579	4.655	3.557	3.783	3.6	4.204	4.065	3.817	2.094	2.663	5.136	3.717	2.802	3.264	4.784	3.728	2.794	4.869	3.007
KCNQ4	9132	1	41249683	41306124	1p34	0.99	0.138	0.202	1.116	0.78	0.172	0.046	0.109	0.162	0.087	0.088	0.148	1.044	1.198	1.337	1.268	0.232	0.293	0.682	1.116	0.793	1.069	0.677	0.516	0.102	0.683	0.282	0.091	0.175	0.148	0.181	0.1	0	0.161	0.147	0.535	0.229	1.388	0.227	0.413	0.107	0.677	0.66	1.432
CITED4	163732	1	41326727	41328018	1p34.2|1p35-p34	1.185	0.155	0.51	5.423	4.352	1.158	0.547	0.4	1.74	0.584	1.227	0.895	0.548	1.21	0.593	1.298	0.33	0.375	0.214	2.377	0.275	0.846	0.696	0.089	0.196	0.172	4.124	0.479	0.208	0.543	0.265	1.729	3.339	4.645	2.716	3.758	0.9	0.257	1.226	1.089	4.187	3.923	0.623	1.34
CTPS1	1503	1	41444970	41478237	1p34.1	3.337	4.134	2.973	3.492	2.417	2.968	4.401	3.556	2.504	3.561	4.041	2.509	3.548	4.259	3.291	3.438	2.776	3.392	5.838	3.868	3.479	4.15	3.427	2.747	3.641	2.904	3.981	3.005	3.336	2.579	4.572	4.491	3.411	1.739	3.35	5.804	4.71	3.136	3.625	3.922	2.863	3.043	4.777	3.043
SLFNL1-AS1	100507178	1	41480261	41509562	1p34	0.294	0.144	0.421	0.179	0.39	0.417	0.331	0.808	0.292	0.813	0.897	0.13	0.468	0.557	1.137	0.37	0.142	0.111	0.461	0.383	0.691	0.732	0.59	0.662	0.104	0.374	0.819	0.768	0.507	0.418	0.662	0.525	0.792	0.301	0.766	1.933	1.109	0.84	0.255	0.754	0.701	0.418	0.253	0.621
SLFNL1	200172	1	41481268	41487427	1p34.2	0.36	0	0.252	0	0.136	0.077	0.281	0.585	0.106	0.474	0.601	0.186	0.379	0.446	0.772	0.13	0.125	0	0.324	0.217	0.207	0.399	0.252	0.463	0.125	0.166	0.445	0.502	0.325	0.097	0.231	0.37	0.346	0.137	0.668	1.16	0.954	0.468	0.111	0.403	0.419	0.329	1.135	0.289
SCMH1	22955	1	41492870	41707815	1p34	1.816	1.575	2.205	3.083	2.194	2.118	3.305	3.263	2.857	3.617	2.956	1.502	2.351	2.71	2.867	2.98	2.048	0.58	4.515	2.825	2.501	3.302	1.566	2.125	2.318	2.043	3.123	2.573	1.926	2.511	3.184	2.769	2.942	1.424	1.521	4.283	3.047	3.191	2.775	2.875	2.37	2.467	3.466	2.197
FOXO6	100132074	1	41827602	41849263	1p34.2	0.731	0.194	0.366	0	1.32	0.204	0.142	1.298	1.683	0.335	0.507	0.209	0.075	0.808	0.568	0.793	0.194	0.437	0.25	0.223	0.108	1.233	0.616	0.933	0.117	0.21	0.301	0.497	0.13	0.228	1.283	0.135	0	0.087	0.282	0.904	0.922	0.936	0.399	1.249	0.363	0.763	0.596	0.37
EDN2	1907	1	41944445	41950354	1p34	0.582	0.16	0.28	0	0.699	0	0	0.274	0	0	1.017	0	0	0.188	0.153	0.087	0.418	0	0	0	0	0.182	0.832	1.137	0	0	0.098	0.069	0	0.104	0	0	0	0	1.479	0.516	0.312	0.894	0.345	0	0	0.253	0.071	2.129
HIVEP3	59269	1	41972035	42501596	1p34	2.142	1.904	1.225	0.452	2.581	1.433	2.346	3.462	3.185	2.738	3.771	1.17	0.228	2.1	0.299	1.373	1.575	0.565	1.421	1.39	0.177	2.397	1.108	1.607	1.866	1.55	3.049	2	1.345	0.341	1.632	2.642	2.234	1.031	0.639	2.458	1.906	3.249	1.672	1.656	1.491	0.969	1.097	2.911
GUCA2B	2981	1	42619091	42621495	1p34-p33	0	0	0	0	0	0	0	0	0	0	0	0	0	0	0	0	0	0	0	0	0	0.168	0	0	0	0	0.1	0	0	0.104	0	0	0	0	0	0.37	0	0	0	0	0	0	0	0
GUCA2A	2980	1	42628361	42630395	1p35-p34	0	0	0	0	0	0	0	0	0.237	0	0	0.744	0	0	0	0.238	0	0	0	0	0	0.155	0	0	0	0	0	0	0	0	0	0	0	0	0	0.627	0	0	0	0	0	0.456	0	0
FOXJ3	22887	1	42642209	42801548	1p34.2	2.455	2.324	2.212	2.122	2.529	1.852	3.558	3.091	2.261	2.934	3.345	2.643	2.94	3.202	2.935	2.719	2.863	2.412	3.248	3.074	3.09	3.226	2.015	2.455	3.063	2.243	3.544	3.295	3.151	2.878	3.384	3.281	2.742	1.406	2.076	3.856	3.257	2.602	2.953	3.506	2.775	1.319	3.785	2.909
RIMKLA	284716	1	42846467	42889900	1p34.2	0.208	0.031	0.099	0.126	0.114	0.224	0.047	0.037	0.387	0.067	0.67	0.396	0.173	0.383	0.459	0.464	1.215	0.266	0.495	0.033	0.032	0.614	0.42	0.031	0.013	0.019	0.166	0.015	0.065	0.329	0.05	0.04	0	0.153	0.254	0.717	0.013	0.034	0.09	0.252	0.347	0.411	0.172	0.761
ZMYND12	84217	1	42896000	42921938	1p34.2	0	0.483	0.091	0	0	0.114	0.058	0	0.09	0.041	0	0.07	0	0.156	0	0.082	0.156	0.201	0.05	0.303	0	0.117	0.222	0	0	0.101	0.067	0.124	0.263	0.064	0.428	0.108	0	0.118	0	0.166	0.109	0.192	0.115	0.275	0	0.558	0.05	0
PPCS	79717	1	42922011	42939049	1p34.2	2.695	3.687	2.136	3.188	3.176	1.481	1.694	2.345	2.643	2.179	3.537	2.455	2.411	3.78	2.104	2.962	2.598	3.847	3.462	3.152	0.898	2.099	2.751	1.533	2.365	2.235	2.608	1.766	2.636	2.154	3.419	2.893	1.853	2.202	1.886	4.119	1.958	2.431	4.442	2.289	3.449	2.61	3.889	2.062
CCDC30	728621	1	43000559	43120335	1p34.2	0	0.025	0.109	0	0.131	0.072	0.054	0.029	0.107	0.126	0.114	0	0.079	0.145	0	0	0.035	0.207	0	0.034	0	0.032	0.092	0	0.045	0.085	0.098	0.027	0	0.042	0	0	0	0.104	0.042	0.227	0	0.047	0.089	0	0.051	0.179	0.323	0
PPIH	10465	1	43124047	43142429	1p34.1	2.661	3.395	1.658	2.563	3.197	2.761	4.218	3.273	1.892	3.026	4.18	2.75	3.006	4.741	2.643	3.511	3.573	2.425	5.692	5.604	4.763	4.58	3.116	3.107	3.208	2.32	2.552	2.288	2.278	0.887	3.573	3.465	2.959	1.749	2.897	4.139	2.911	2.352	4.282	2.932	2.617	2.557	2.759	3.79
YBX1	4904	1	43148065	43168020	1p34	6.764	7.303	7.113	7.623	6.161	6.948	8.016	7.814	7.596	7.973	8.465	7.292	7.501	8.394	7.435	7.347	6.924	7.693	9.414	7.927	7.884	7.962	7.479	7.407	7.633	6.516	7.345	6.125	7.371	6.345	8.657	8.749	7.235	5.472	6.365	8.376	8.131	7.644	7.269	8.201	6.748	6.983	8.21	7.656
CLDN19	149461	1	43198763	43205925	1p34.2	0	0	0.206	0	0.029	0	0	0.039	0.18	0.95	0	0.044	0	0.02	0.14	0.042	0	0.038	0	0.043	0	0.119	0.673	0	0	0	0.06	0.036	0	0.056	0	0	0	0.183	0	0.101	0	0	0.064	0	0	0.449	0.032	0
P3H1	64175	1	43212005	43232755	1p34.1	0.923	1.779	4.067	4.549	1.238	2.589	5.027	5.995	2.825	5.846	4.46	0.902	1.72	2.689	1.839	1.071	1.989	0.325	4.366	2.833	2.662	2.908	1.731	1.707	2.747	2.951	4.218	3.646	3.85	1.812	3.816	4.994	3.481	1.701	1.674	4.624	4.149	3.704	2.735	4.18	1.391	2.871	4.07	3.457
C1orf50	79078	1	43232915	43241413	1p34.2	2.38	2.529	1.486	2.221	2.466	1.695	2.987	2.223	1.997	2.251	2.369	1.791	1.7	2.417	1.726	2.1	2.202	2.248	3.756	3.263	1.958	3.322	2.387	1.797	1.724	1.416	2.121	1.171	1.763	1.03	2.361	2.033	1.337	0.995	0.98	2.925	1.942	1.655	3.362	1.96	1.795	1.216	3.285	2.013
LOC100129924	100129924	1	43253660	43263901	1p34.2	0.58	0	0.174	0	0.106	0	0	0	0.245	0.06	0	0	0	0.513	0	0.129	0.695	0	0.12	0	0	0.087	0	0	0	0	0.057	0.084	0.174	0.066	0	0.146	0	0	0.294	0	0.318	0	0.156	0.223	0	0	0.782	0
SVBP	374969	1	43272722	43283059	1p34.2	1.842	5.037	1.764	2.464	1.985	3.313	2.491	2.744	3.167	2.752	3.315	2.706	1.428	3.123	1.647	2.945	2.404	5.562	4.784	3.298	3.48	3.209	1.813	1.75	2.19	1.351	2.465	1.025	1.496	1.308	2.328	2.122	1.292	1.275	2.121	3.012	1.781	2.351	2.64	2.336	2.168	2.601	3.462	2.617
ERMAP	114625	1	43282775	43310660	1p34.2	0.953	0.669	0.396	0.928	1.145	0.516	1.285	1.169	1.233	1.294	0.864	0.642	0.826	0.705	0.592	1.179	0.717	1.35	1.295	0.764	2.385	0.586	0.687	0.245	0.299	0.666	0.534	0.479	0.453	0.213	0.657	0.655	0.451	0.387	0.499	1.873	1.047	0.95	0.98	1.033	1.02	0.53	0.579	0.636
ZNF691	51058	1	43312243	43318146	1p34.2	1.91	0.961	1.22	2.266	1.756	0.831	2.088	1.842	2.221	2.195	2	1.176	1.558	2.415	1.257	1.655	1.966	0.316	3.434	2.124	2.047	2.518	2.38	1.115	1.363	1.575	2.164	1.357	1.663	1.812	2.298	2.125	1.563	1.31	0.741	2.632	2.017	1.744	2.028	2.089	1.28	1.762	2.87	1.551
LOC339539	339539	1	43323292	43354463	1p34.2	0.447	0.068	0.578	0.302	0.324	0.164	0	0.035	0.135	0.059	1.027	0.046	0	0.412	0	0.746	0.104	0.417	0.086	0.174	0	0.518	0.805	0.303	0.314	0.161	0.254	0.032	0.563	0.411	0	0.102	0	0.225	0.097	0.309	0.071	0.206	1.163	0	0	0.48	0.483	0.108
SLC2A1	6513	1	43391045	43424847	1p34.2	4.157	3.816	4.639	2.076	2.287	3.606	4.99	4.736	5.261	4.364	6.694	3.335	5.672	3.868	3.967	5.522	5.295	4.451	3.812	2.049	3.834	2.083	2.477	2.86	4.166	2.656	3.826	4.054	4.47	2.923	2.936	4.479	3.252	1.734	3.039	4.298	4.685	6.012	3.348	2.876	5.193	5.073	2.254	4.76
SLC2A1-AS1	440584	1	43424719	43449029	1p34.2	0.576	0	0.296	0	0.766	0.488	0.288	0.236	0.371	0.316	0.618	0	0.763	0.283	0.179	0.817	0.444	0.656	0.085	0	0.196	0.171	0.498	0	0	0.461	0.196	0.134	0.381	0.345	0.204	0.266	0.246	0.219	0.543	0.544	0.121	1.132	0.091	0.206	0.607	0.354	0	0.226
FAM183A	440585	1	43613593	43622067	1p34.2	0.455	0.252	0	0	1.094	0	0	0	0	0	0	0.223	0	0.211	0	0.613	0	0.781	0	0	0	0	0	0	0	0	0	0	0.334	0.068	0	0	0	0	0	0.87	0.397	0	0.427	0.617	0	0	0.154	0
EBNA1BP2	10969	1	43629844	43638241	1p35-p33	4.028	7.259	4.181	5.455	4.506	4.711	5.248	4.785	3.833	4.262	5.423	4.119	4.427	5.35	4.313	4.996	4.692	7.29	6.309	5.602	5.094	4.668	4.081	4.635	5.056	3.523	3.857	5.468	4.53	3.216	5.352	6.291	5.153	3.847	4.372	6.106	5.296	4.853	6.087	5.617	4.667	4.229	5.344	4.998
CFAP57	149465	1	43638000	43720029	1p34.2	0	0.093	0.117	0.192	0.281	0.082	0.291	0.051	0.185	0.194	0.074	0.164	0.235	0.187	0.098	0.253	0.189	0.064	0.14	0.102	0	0.083	0.319	0.043	0.163	0.084	0.191	0.239	0.118	0.125	0.053	0.109	0.052	0.239	0.113	0.142	0.307	0.137	0.368	0.202	0.068	0.076	0.538	0.069
TMEM125	128218	1	43735664	43739673	1p34.2	1.653	0	0.235	0.179	3.356	0.305	0.067	0.097	0.143	0.164	0.089	3.117	3.07	1.623	2.969	3.05	2.279	0.266	0.088	0.114	0	0.255	0.678	0.069	0.086	0.054	0.438	0.045	0	0.255	0.264	0.107	0.258	0.178	0.092	0.138	0.333	0	0.147	0	2.405	0.459	0.18	0.273
C1orf210	149466	1	43747556	43751288	1p34.2	2.175	0	0.31	0	2.732	0.369	0	0.081	0.27	0.095	0.08	3.271	1.802	1.396	1.957	2.716	2.301	1.582	0	0	0	0.133	0.439	0	0	0	0.367	0.075	0	0.272	0.237	0.138	0.153	0.236	0.084	0.121	0	0	0.108	0	1.368	0.48	0.121	0.245
TIE1	7075	1	43766565	43788781	1p34-p33	0.198	0.047	0.179	0.131	0.149	0.527	0.412	0.219	0.145	0.504	0.314	0.241	0.071	0.205	0.134	0.241	0.18	0.132	0.72	0.233	0.121	0.399	0.371	0.083	0.112	0.277	0.542	0.215	0.235	0.372	0.502	0.213	0.198	0.111	0.174	0.141	1.336	0.196	0.462	0.195	0.099	0.397	0.399	0.094
MPL	4352	1	43803474	43820135	1p34	0.316	0.106	1.271	0	0.188	0.454	0.192	0.093	1.649	0.259	0.263	0.151	0.227	0.459	0.288	0.299	0.277	0.576	0.108	0.106	0.063	0.329	0.539	0.136	0.081	0.143	0.47	0.229	0.244	0.25	0.348	0.175	0.155	0.569	0.174	0.312	0.253	0.212	0.27	0.282	0.127	0.26	0.604	0.149
CDC20	991	1	43824625	43828873	1p34.1	5.383	3.598	4.647	5.246	4.526	5.348	7.107	5.828	2.57	5.928	6.923	4.612	5.709	6.724	5.889	5.399	5.297	2.113	7.429	5.137	5.243	4.994	3.167	4.192	5.831	3.92	6.025	5.437	5.462	4.471	5.999	6.616	5.101	2.71	5.011	6.404	6.98	6.05	4.352	6.621	5.475	5.135	6.812	5.741
ELOVL1	64834	1	43829067	43833745	1p34.2	4.738	2.722	4.883	5.21	5.446	4.524	7.124	5.331	4.066	5.52	5.588	4.871	5.637	5.085	4.716	5.557	5.088	0.74	5.207	4.106	3.867	3.42	3.977	4.363	5.322	4.768	6.617	5.09	5.235	5.047	5.726	6.126	4.963	3.15	4.322	6.518	5.89	6.11	5.601	5.031	5.39	4.499	6.442	4.927
MED8	112950	1	43849578	43855483	1p34.2	2.417	3.509	3.36	3.933	3.273	2.357	4.414	4.033	3.018	3.95	3.886	2.578	2.599	3.39	2.22	3.084	2.939	3.008	4.19	2.977	2.908	2.635	3.851	2.628	2.999	2.84	3.179	2.988	3.132	2.024	4.155	3.83	3.026	2.238	2.134	4.076	2.889	3.168	3.935	2.944	2.783	2.712	3.713	2.593
SZT2	23334	1	43855555	43919918	1p34.2	1.235	0.278	1.222	1.435	1.299	1.178	1.625	2.308	1.124	2.505	2.364	0.84	1.641	1.276	1.947	1.308	0.87	0.154	1.91	1.043	1.118	1.644	0.864	1.21	0.987	1.542	1.679	2.095	2.061	1.052	2.105	1.807	1.512	0.537	0.806	2.805	2.19	1.952	1.941	1.969	1.531	1.059	1.391	1.55
HYI	81888	1	43916673	43919660	1p34.2	0.868	2.629	1.579	1.836	2.274	3.509	3.223	2.979	1.27	2.386	2.426	1.471	0.54	1.918	1.899	2.178	0.286	0.554	5.097	2.359	0	3.367	0	0	2.544	2.199	3.081	2.13	2.161	0	3.697	0.894	2.037	0.771	0.551	4.258	3.823	3.453	5.729	1.955	0.357	2.209	1.68	2.121
PTPRF	5792	1	43996546	44089343	1p34	4.458	3.282	3.593	3.508	4.359	3.781	3.632	3.93	3.581	3.001	4.033	4.345	4.607	4.395	4.147	4.329	3.96	1.999	3.881	0.568	0.753	0.613	0.797	0.573	4.133	1.62	3.528	5.101	2.467	2.739	1.742	3.981	4.368	1.795	3.632	5.756	6.345	5.089	5.109	5.44	4.723	2.367	4.206	4.668
KDM4A	9682	1	44115796	44171189	1p34.1	2.223	0.916	1.583	1.777	1.389	1.183	2.062	2.259	1.945	2.224	2.74	1.385	2.582	2.441	2.266	1.746	1.757	0.901	2.254	2.12	1.762	1.768	1.276	1.131	1.852	1.761	2.081	2.189	2.071	1.432	2.09	2.314	1.884	0.624	1.126	2.994	2.081	2.246	2.157	2.867	1.465	1.16	2.661	2.528
KDM4A-AS1	100132774	1	44165408	44173012	1p34.1	0.681	0.123	0.758	0.445	0.486	0.589	1.03	0.676	0.256	0.989	1.033	0.272	0.217	0.418	0.594	0.508	0.37	0.166	1.284	0.562	0.485	0.734	0.852	0.454	0.511	0.486	1.199	0.63	0.808	0.1	1.335	0.885	0.67	0.467	0.398	1.58	1.035	0.851	0.889	0.955	0.492	0.576	1.471	0.74
ST3GAL3	6487	1	44173203	44396837	1p34.1	1.145	1.075	2.573	3.2	1.042	1.9	2.822	2.45	3.087	2.752	2.151	0.472	0.43	1.238	1.098	0.66	0.484	0.28	3.754	3.425	1.591	2.102	1.765	1.17	1.327	1.795	3.049	1.784	1.985	1.14	2.392	1.294	1.631	1.155	0.833	3.06	2.422	3.232	3.077	2.263	1.154	1.748	2.315	1.123
LOC101929592	101929592	1	44175075	44193014	1p34.1	0	0	0	0	0	0	0	0	0	0	0	0	0	0	0	0	0	0	0	0	0	0	0	0	0	0	0.125	0.243	0	0	0	0	0	0	0.322	0	0	0	0	0	0	0	0	0
ARTN	9048	1	44398991	44402912	1p33-p32	1.227	1.153	1.481	1.674	2.871	0.476	0.584	0.702	0.427	1.15	0.761	0.577	1.071	2.175	0.729	0.148	0.18	0.684	0.465	0.159	0.133	0.376	0.81	0.161	0.125	0	0.817	0.189	0.128	0.143	0.104	0.108	0.252	0.131	0.153	0.987	0.427	3.141	0.696	1.947	4.071	2.256	0.164	0.273
IPO13	9670	1	44412477	44433694	1p34.1	1.788	0.54	2.03	2.056	2.354	1.527	3.544	2.893	2.254	3.275	3.431	1.374	2.505	1.656	2.466	1.436	1.219	0.097	3.242	1.944	2.375	2.22	1.549	2.012	1.932	2.394	2.963	2.605	2.791	2.231	3.557	3.406	2.626	1.125	1.36	3.942	2.878	3.129	2.078	3.204	2.466	1.904	2.581	1.277
DPH2	1802	1	44435652	44439043	1p34	2.585	2.217	2.317	3.427	2.606	1.827	4.247	3.175	2.49	2.912	3.822	2.796	3.554	3.554	3.502	3.297	2.545	2.004	4.893	4.221	3.91	3.437	3.367	3.672	3.182	2.407	4.102	4.162	3.557	2.74	3.728	4.069	4.346	2.536	2.179	4.431	3.939	2.906	2.811	4.354	2.687	2.789	4.516	2.52
ATP6V0B	533	1	44440319	44443972	1p32.3	4.83	2.972	4.703	6.374	5.996	4.852	7.25	5.71	5.776	5.745	6.479	5.439	4.805	5.816	4.745	5.409	5.604	0.586	7.123	7.413	5.173	5.534	6.778	6.043	5.174	4.936	6.136	5.427	5.585	5.596	7.179	6.608	5.02	3.587	3.771	6.914	5.358	5.259	5.885	5.896	5.026	5.372	5.787	4.177
B4GALT2	8704	1	44444873	44456843	1p34-p33	3.48	0.905	4.613	4.614	3.412	3.604	4.752	4.604	4.047	4.843	4.669	2.756	3.379	3.603	3.808	4.01	2.933	0.172	2.794	2.58	3.607	1.96	3.169	3.369	3.938	2.853	4.194	3.305	3.51	3.341	4.435	4.744	3.983	2.5	3.185	5.398	4.087	4.123	3.544	4.104	3.524	4.188	4.55	3.358
CCDC24	149473	1	44457279	44462198	1p34.1	1.609	0.24	1.019	1.545	2.501	0.641	1.934	1.285	1.074	1.528	1.408	0.693	1.164	2.358	1.844	1.54	1.254	0.226	1.055	0.142	0.456	0.338	0.701	0.546	1.069	0.942	1.037	1.65	1.275	0.484	1.814	1.829	0.933	0.376	1.328	2.948	1.718	1.321	1.568	1.909	2.108	1.312	2.799	0.552
SLC6A9	6536	1	44462154	44497164	1p33	1.443	0.471	3.278	3.923	1.386	0.278	2.883	1.978	3.996	1.918	2.148	0.954	0.466	1.258	2.159	0.319	1.429	0.377	0.746	0.33	1.765	0.708	3.54	1.202	0.264	0.344	2.269	0.103	0.09	0.123	0.07	0.07	1.448	0.691	0.689	3.356	1.325	1.051	1.75	1.756	1.502	0.787	1.207	0.437
KLF17	128209	1	44584521	44600809	1p34.1	0	0.141	0.369	0.319	0	0	0.241	0.092	0.171	0.277	0.091	0.035	0	0.017	0	0	0	0.057	0.03	0	0	0.053	0.458	0	0.103	0	0.074	0.038	0	0.055	0.084	0.066	0	0.228	0	0.706	0	0	0.215	0	0	0.264	0.036	0
DMAP1	55929	1	44679124	44686351	1p34	2.888	1.607	2.146	3.217	2.992	2.48	3.884	3.323	3.176	3.27	3.727	2.286	2.54	3.206	2.932	2.853	2.541	0.889	5.008	2.088	2.255	3.578	2.512	2.514	2.069	2.27	4.116	2.695	2.764	2.198	3.616	3.228	2.827	1.488	1.769	4.035	3.369	3.014	2.64	3.343	3.067	2.721	4.118	2.351
ERI3	79033	1	44686741	44820951	1p32	4.715	1.202	4.304	4.951	4.792	4.084	6.456	5.735	4.724	5.683	5.907	4.086	4.548	5.499	4.34	4.775	4.798	0.406	6.496	5.057	4.049	5	4.55	4.218	4.795	3.948	5.888	4.45	5.149	4.325	5.721	5.889	4.875	3.313	4.018	5.927	5.172	5.414	4.801	5.617	4.921	4.18	6.24	3.744
ERI3-IT1	100874278	1	44688266	44709955	-	0	0	0.694	0	0.341	0	0.576	0.748	0.417	1.078	0.986	0.306	0.744	0.576	0.887	0.579	0.409	0	0.684	0.39	0	0.361	0.911	0.557	0	0.565	1.118	0.595	0.847	0.224	0.58	0.496	0.387	0	0.32	0.835	0.928	1.042	0.633	0.577	0.689	0.809	0.949	0.407
RNF220	55182	1	44870959	45117396	1p34.1	2.537	1.137	2.869	3.341	2.532	2.438	3.822	3.559	3.113	3.659	3.897	3.084	3.235	3.316	3.604	3.282	3.032	0.39	4.569	3.412	2.635	3.779	3.221	2.929	3.092	2.724	3.897	3.265	3.518	3.157	3.579	3.372	3.34	1.795	2.117	3.75	3.503	3.163	3.008	3.751	3.06	2.544	3.548	2.716
TMEM53	79639	1	45118918	45140280	1p34.1	0.414	0.333	0.745	1.986	0.756	0.752	1.92	1.122	2.221	0.758	1.33	1.7	1.006	1.219	0.79	1.697	1.313	0.482	1.283	0.962	0.37	0.856	1.904	1.292	0.56	1.229	1.464	1.781	1.409	1.913	1.851	1.26	1.234	1.257	0.875	1.55	1.352	1.353	0.97	1.102	0.711	1.253	2.008	0.815
C1orf228	339541	1	45140393	45191263	1p34.1	0	0.098	0.152	0.351	0.167	0	0.347	0.181	0.312	0.293	0.139	0.195	0.124	0.218	0.266	0.102	0.141	0	5.638	4.011	0	5.2	1.08	0.24	0	0	0.607	0.065	0	0.504	0	0	0	0.31	0.201	0.228	0.154	0.225	0.194	0.173	0.119	0.459	0.65	0
KIF2C	11004	1	45205489	45233438	1p34.1	3.232	3.448	2.841	3.742	2.698	3.552	4.237	3.462	1.497	4.191	5.049	2.681	3.03	4.617	3.223	3.492	3.954	2.332	5.544	3.083	4.121	3.485	2.833	2.337	2.669	2.446	3.924	2.895	3.117	2.728	4.184	3.924	3.436	1.796	2.588	4.314	4.116	3.976	3.134	4.504	3.524	2.703	4.381	3.508
RPS8	6202	1	45241245	45244412	1p34.1-p32	9.275	9.909	8.31	8.187	9.375	9.022	9.635	9.106	8.936	9.167	9.491	9.103	8.617	10.244	8.463	9.121	10.033	10.023	11.312	11.184	10.159	10.086	10.102	9.496	9.338	7.821	9.417	7.879	8.194	8.281	9.558	9.548	8.257	7.122	8.67	9.662	8.604	8.86	10.212	8.472	8.574	8.89	10.049	9.95
BEST4	266675	1	45249256	45253426	1p33-p32.3	0	0.054	0.115	0	0.039	0.144	0.143	0.182	0.287	0.063	0.105	0.108	0	0.226	0.093	0.18	0.123	0.07	0.152	0.044	0	0.24	0.376	0	0	0	0.149	0.097	0.058	0.097	0	0.066	0	0.148	0.061	0.08	0	0.092	0.121	0	0	0.392	0.073	0.079
PLK3	1263	1	45266035	45271667	1p34.1	0.477	0.331	1.156	0.989	0.344	0.829	2.068	1.999	1.498	1.383	1.922	0.868	1.65	3.236	1.375	1.744	1.235	0.096	2.539	0.482	1.385	1.692	1.988	1.912	1.557	2.961	1.113	1.796	2.381	0.716	3.362	2.809	1.109	0.339	0.647	2.176	2.479	1.451	2.583	1.484	1.259	1.284	1.588	1.358
TCTEX1D4	343521	1	45271581	45272957	1p34.1	0	0.067	0.396	0	0.153	0.103	0.321	0.639	0.321	0.321	0.587	0.078	0.418	0.432	0.402	0.611	0.219	0.235	0.252	0.271	0	0.514	0.749	0.848	0	0.87	0.198	0.547	0.334	0.149	0.637	0.258	0.117	0.219	0.109	0.422	0.544	0.338	1.186	0.298	0.208	0.704	0.086	0.229
BTBD19	149478	1	45274153	45279801	1p34.1	0	0	0.938	0	0	0.107	0.488	1.393	0.588	0.786	1.216	0.132	0.133	0.266	0.176	0.738	0.103	0	0.069	0.127	0	0.327	0.86	0.975	1.217	0.89	0.341	1.418	2.137	0.199	2.143	1.762	0	0	0.403	0.24	0.882	0.443	1.384	0	0	0.32	0.098	0.385
PTCH2	8643	1	45285515	45308616	1p34.1	0.079	0.055	0.237	0.097	0.127	0.084	0.083	0.205	0.336	0.308	0.375	0.045	0.074	0.27	0.342	0.091	0.075	0.103	0.129	0.156	0.123	0.213	0.685	0.242	0.059	0.065	0.317	0.105	0.222	0.104	0.261	0.43	0.04	0.121	0.152	0.207	0.178	0.204	0.352	0.199	0.1	0.24	0.66	0.268
EIF2B3	8891	1	45316193	45452394	1p34.1	2.095	3.194	2.054	2.372	2.439	2.06	4.171	2.77	1.935	2.988	3.375	1.933	2.712	2.47	2.003	2.153	1.571	2.062	4.476	3.669	3.998	3.133	2.546	2.572	2.168	1.997	2.827	2.042	2.538	1.587	3.637	4.167	2.149	1.168	1.675	3.18	3.116	2.645	2.823	3.031	2.247	1.733	3.669	1.753
HECTD3	79654	1	45468219	45477027	1p34.1	1.984	0.905	2.414	2.322	2.484	1.431	3.571	2.616	1.928	3.458	3.237	2.321	3.242	2.346	2.919	1.779	2.096	0.176	2.481	2.056	2.915	2.224	1.622	1.784	2.492	2.428	3.349	2.944	3.004	2.922	3.312	3.314	3.043	1.238	1.784	3.506	3.262	2.859	2.577	2.468	1.828	1.702	2.776	2.103
UROD	7389	1	45477804	45481341	1p34	3.267	4.585	3.444	4.059	3.764	3.471	5.495	4.394	3.542	4.768	5.074	3.132	3.761	4.32	3.911	3.233	4.003	4.032	5.298	4.18	6.207	3.788	2.941	3.19	4.21	3.763	5.371	4.148	4.999	3.63	4.966	5.399	4.605	2.883	2.804	4.236	4.795	4.896	4.653	3.835	3.246	3.849	4.583	3.402
ZSWIM5	57643	1	45482075	45672250	1p34.1	1.011	0.07	0.153	0.064	0.467	0.391	0.165	0.155	0.57	0.142	0.577	0.695	0.545	0.249	1.011	0.101	0.213	0.884	0.064	0.06	0.071	0.505	0.474	0	0.098	0.018	0.129	0.021	0.139	0.685	0.03	0.101	0.037	0.228	0.263	1.575	0.093	0	0.247	0.795	0.439	0.637	1.357	0.187
LINC01144	400752	1	45769581	45771291	1p34.1	0.256	0.114	0.262	0	0.46	0.227	0.162	0.098	0.354	0.233	0.12	0.092	0.305	0.241	0.296	0.281	0.366	0	0.364	0.129	0	0.509	0.519	0.096	0.104	0.106	0.454	0.328	0.234	0.109	0.478	0.228	0.257	0.382	0.264	0.262	0.117	0	0.185	0.333	0.218	0.632	0.313	0.136
HPDL	84842	1	45792544	45794346	1p34.1	2.33	0.118	0.283	2.056	0.219	0.283	0.059	0.34	0.251	0.252	0.227	1.994	3.914	0.166	0.185	2.504	0.56	3.486	2.832	3.884	0	1.754	2.218	2.19	0.142	0.798	1.104	1.297	0.255	0.435	0.902	0.368	0.132	0.416	0.749	2.05	0.215	0.256	0.295	2.322	0.267	3.224	0.074	1.073
MUTYH	4595	1	45794913	45806142	1p34.1	1.678	1.181	1.156	1.424	1.606	1.249	1.842	1.553	1.563	2.562	1.84	1.82	2.11	2.861	2.087	2.052	3.28	1.262	4.571	1.708	1.983	3.375	2.04	2.142	1.59	1.607	2.735	2.075	2.257	1.318	3.141	2.559	2.223	0.678	1.01	2.583	3.04	1.909	1.361	3.05	2.157	2.071	2.336	2.266
TOE1	114034	1	45805341	45809650	1p33	1.958	1.356	1.537	2.442	1.943	1.655	3.065	2.49	1.452	2.35	3.084	1.986	2.713	3.049	2.499	2.305	2.492	1.265	4.388	3.245	2.727	3.32	2.108	1.967	2.34	1.603	2.939	2.513	2.651	1.757	3.113	2.953	2.941	1.564	1.59	2.901	2.159	1.421	2.712	3.124	1.866	1.786	2.775	2.101
TESK2	10420	1	45809554	45956840	1p32	1.353	0.608	0.277	0.475	1.536	0.209	0.476	0.437	0.35	0.43	0.73	0.57	0.734	1.352	0.907	0.682	0.872	0.632	1.477	0.424	0.407	1.255	1.2	0.357	0.117	1.789	1.854	0.956	3.188	2.885	3.375	2.09	1.116	0.944	0.132	0.661	0.472	0.151	0.6	0.715	0.489	0.232	1.085	0.23
CCDC163P	126661	1	45959597	45965751	1p34.1	0.56	0.348	0.579	0.581	0.788	0.852	0.722	0.565	0.71	0.46	1.407	0.754	1.149	0.911	1.357	0.427	0.895	0.972	2.32	0.696	0.991	1.593	1.518	0.667	0.242	0.797	0.413	0.564	0.236	0.159	0.522	0.579	0.266	0.525	0.437	1.487	1.267	0.632	0.473	0.869	0.684	0.593	1.528	0.562
MMACHC	25974	1	45965855	45976739	1p34.1	1.48	0.524	0.843	1.357	1.401	1.59	1.672	1.53	0.505	1.354	1.352	1.453	2.035	1.672	1.99	1.088	1.69	0.473	1.836	1.742	1.915	1.448	1.197	2.117	1.001	1.848	1.033	2.129	0.962	1.005	2.03	2.478	1.212	1.156	0.792	2.084	1.408	1.488	0.486	1.765	1.333	0.49	2.743	1.813
PRDX1	5052	1	45976706	45988562	1p34.1	7.294	7.191	6.12	6.858	7.792	6.517	8.827	6.963	7.232	7.069	9.208	7.44	7.673	9.265	6.756	7.847	7.866	6.941	9.239	7.92	7.168	7.891	6.946	6.91	7.135	6.314	6.931	6.744	7.328	5.963	5.273	6.723	0.25	1.652	8.14	8.144	7.747	7.278	8.704	8.005	7.803	8.483	8.747	7.683
AKR1A1	10327	1	46016454	46035723	1p33-p32	3.38	1.827	3.498	4.458	4.59	2.813	5.681	4.699	4.267	4.485	5.166	4.41	4.574	5.244	4.807	4.465	5.11	2.408	6.36	4.293	3.657	4.791	4.774	4.505	4.003	3.732	4.74	4.119	6.031	3.135	4.918	4.267	3.614	2.528	3.034	4.401	4.071	3.684	3.838	3.238	4.281	4.026	5.145	3.577
NASP	4678	1	46049659	46084578	1p34.1	3.38	4.368	2.279	3.445	3.285	3.392	4.427	4.053	2.901	4.112	4.875	3.574	3.513	4.762	3.829	4.467	4.529	4.381	6.68	4.906	4.643	5.482	3.915	3.714	3.534	2.886	3.484	3.248	3.005	2.796	4.368	4.262	3.692	2.359	3.315	3.872	3.976	3.346	3.586	4.275	2.487	3.359	5.287	4.507
CCDC17	149483	1	46085715	46089731	1p34.1	0	0.377	0.219	0	0.373	0.058	0.296	0.122	0.14	0.33	0.361	0	0.284	0.316	0.46	0.352	0.167	0.307	0.703	0.295	0.184	0.385	0.597	0.063	0.163	0.159	0.455	0.154	0.191	0.462	0.357	0.347	0.195	0.155	0.085	0.336	0.323	0.429	0.425	0.305	0.226	0.231	0.611	0.241
GPBP1L1	60313	1	46092975	46152302	1p34.1	3.202	3.001	2.466	3.353	2.509	1.45	3.249	3.061	3.027	2.907	3.57	2.781	3.481	4.051	3.327	3.278	3.378	2.636	4.376	2.83	3.115	2.966	2.648	2.043	3.106	2.475	2.92	3.103	3.007	2.596	3.422	3.493	2.654	1.647	1.751	3.416	3.314	3.069	3.039	3.525	2.733	1.749	4.166	2.817
RPS15AP10	728963	1	46111451	46112357	1p34.1	2.053	2.389	1.05	0.573	1.292	1.188	1.287	0.783	1.067	1.227	1.064	1.475	1.178	2.132	1.176	2.19	2.237	3.474	2.059	4.004	0.681	3.534	1.705	2.123	0.917	0.784	1.211	0.679	0.96	0.532	1.373	1.309	0.601	1.351	2.004	0.735	0.825	1.005	3.206	0.4	1.109	1.588	2.001	0.852
TMEM69	51249	1	46153846	46160108	1p34.1	2.72	4.276	2.427	3.738	3.722	2.548	3.086	2.809	2.591	3.07	3.405	2.405	3.438	4.278	2.925	3.683	3.689	4.236	4.91	4.295	4.157	3.297	3.993	3.085	3.295	2.959	3.309	2.967	3.266	2.562	4.213	4.121	3.135	2.765	2.039	3.108	2.753	3.358	3.796	3.327	2.945	2.58	4.825	3.224
IPP	3652	1	46159997	46216485	1p34-p32	0.757	0.721	0.717	0.875	0.932	0.644	0.977	1.196	0.725	1.51	1.568	0.773	1.35	1.474	1.274	0.658	0.751	0.684	1.075	0.785	0.874	0.912	0.788	0.417	0.728	1.389	1.031	0.706	0.981	0.378	1.465	1.142	0.532	0.406	0.694	1.777	1.12	1.132	1.077	1.472	1.056	0.555	1.309	1.216
MAST2	23139	1	46269284	46501796	1p34.1	2.409	0.986	2.571	3.231	2.393	2.067	3.508	3.412	2.318	3.801	3.587	1.978	2.948	3.136	3.341	2.451	2.284	0.318	2.364	0.905	2.293	2.149	1.175	1.601	1.795	2.474	3.656	3.012	2.769	2.17	3.035	2.999	2.887	1.079	1.614	3.28	3.641	3.424	2.3	3.591	2.362	1.814	3.84	2.364
PIK3R3	8503	1	46505811	46642167	1p34.1	2.74	0.409	0.871	2.662	1.851	0.559	1.726	1.503	1.18	1.527	2.444	0.605	1.232	0.287	1.263	1.204	0.846	0.876	3.43	0.765	0.687	2.723	1.598	1.894	0.506	3.338	1.419	2.926	3.858	0.662	3.085	1.64	0.652	0.437	0.16	1.829	0.717	0.728	0.843	2.06	2.14	0.808	2.142	1.994
LOC101929626	101929626	1	46599042	46604752	1p34.1	0	0.357	0	0	1.113	0	0	0.284	0	0	0.934	0	0	0	0	0.478	0	0.755	0.669	0	0	0.534	1.138	0.703	0	0	0	0	0	0	0.454	0	0	0	0	0.556	0	0	0	0	0	0.33	0	0.724
TSPAN1	10103	1	46640748	46651634	1p34.1	0.499	0.078	0.239	0.605	2.245	0.362	0.43	0.12	0.383	0.251	0.885	2.019	2.632	1.713	2.338	5.867	2.072	0.287	0.382	1.158	0	0.694	0.473	0.49	0.226	0.544	0.653	0.962	0.965	0.237	0.998	0.436	0.23	0.275	0.193	0.854	0.671	0.486	0.879	0.496	5.619	1.388	0.249	0.495
POMGNT1	55624	1	46654352	46685977	1p34.1	1.907	1.485	2.769	3.297	2.845	2.724	3.816	3.963	3.587	3.86	4.302	2.461	3.108	3.288	3.175	2.97	2.731	0.85	3.993	1.645	2.866	2.64	1.502	2.478	3.117	3.793	3.438	4.139	4.605	2.67	5.139	4.749	4.388	2.538	2.103	4.426	4.05	3.756	3.411	4.041	3.484	2.905	3.806	2.404
LURAP1	541468	1	46669005	46686928	1p34	0	0	0.456	0.646	0.585	0.634	0.1	0.333	0.545	0.328	0.254	0	0	0.213	0	0	0	0	0.132	0	0.111	0.207	0.444	0	0	1.951	0.81	0.644	1.453	0.741	2.408	1.462	1.306	0.826	0	0	0.326	0.313	0.062	0	0	0.298	0	0
RAD54L	8438	1	46713366	46744145	1p32	2.194	0.625	1.273	2.259	1.444	2.187	2.648	2.196	0.816	2.707	3.013	1.442	2.486	2.383	2.653	2.717	2.616	0.553	4.878	2.246	2.766	3.532	1.626	2.032	2.031	1.781	2.813	2.479	2.331	1.678	2.957	2.512	2.698	1.204	1.402	2.618	2.884	2.087	1.898	3.044	1.809	1.771	2.954	2.105
LRRC41	10489	1	46744071	46769038	1p34.1	2.336	0.636	3.263	4.108	3.24	2.9	4.255	4.305	3.685	4.222	4.554	2.128	4.395	3.051	3.921	2.404	2.341	0.183	4.419	2.29	3.499	3.347	2.913	2.591	2.683	3.404	3.402	3.39	3.926	2.159	4.593	4.577	3.661	2.192	2.323	4.064	3.55	3.724	3.551	3.57	3.348	3.737	3.506	3.607
UQCRH	7388	1	46769284	46782449	1p34.1	6.657	8.31	5.216	6.074	7.209	6.585	7.533	6.482	5.662	6.558	7.263	7.016	6.688	8.356	5.823	6.924	7.91	9.876	8.973	10.12	8.199	7.934	7.365	7.678	7.324	5.601	6.465	5.822	6.795	5.807	8.072	7.795	6.995	5.995	6.536	7.387	6.147	6.36	8.212	6.66	6.458	6.296	8.063	7.399
NSUN4	387338	1	46805848	46830824	1p34	1.913	0.853	1.527	2.368	1.839	1.164	2.398	1.591	1.591	1.785	2.029	1.909	1.97	2.475	1.557	1.552	1.875	2.068	2.908	2.645	2.189	2.22	2.292	1.892	1.633	1.692	2.624	1.82	1.763	1.454	2.749	2.156	1.942	1.262	1.162	2.262	1.843	1.315	2.178	1.943	1.412	1.161	2.94	1.959
FAAH	2166	1	46859938	46879520	1p35-p34	2.46	0	0.123	0.487	2.386	0.166	1.526	0.339	0.369	0.425	1.076	2.681	2.613	2.517	2.67	2.458	1.79	0.163	0.789	0.562	0.205	0.766	0.667	0.478	0	0.089	0.248	0.172	0.128	0.242	0.271	0.361	0	0.099	0.218	1.959	0.589	0.145	0.278	1.183	0.13	0.669	0.435	1.372
FAAHP1	729041	1	46899498	46911374	1p33	0	0	0	0	0.241	0	0.167	0.07	0.293	0.113	0.114	0	0.157	0.197	0	0	0	0	0	0	0.17	0.122	0.864	0	0	0.16	0.084	0.123	0	0.175	0.409	0.179	0	0.293	0	0.614	0.113	0	0.242	0.252	0	0.353	0.317	0
LINC01398	101929651	1	46912344	46915376	1p33	0	0	0.296	0	0	0	0	0	0.171	0	0.074	0	0	0.074	0	0	0	0.166	0	0	0	0	0.355	0	0	0.096	0.086	0.077	0	0.265	0	0	0	0	0	0.126	0	0	0	0	0	0.238	0	0
DMBX1	127343	1	46972667	46979886	1p33	0.469	0.043	0.156	0	0.865	0.108	0.102	0.441	0.225	0.095	1.111	0.539	0	0.805	0.647	1.442	0.151	0.069	0.036	0.058	0.907	0.116	0.513	0	0	0.032	0.083	0.027	0.26	0.455	0.387	0.071	0.053	0.205	0.624	0.607	0.048	0.291	0.094	0.651	0.92	0.475	0.864	0.49
MKNK1-AS1	100507423	1	47004367	47035927	1p33	0	0	0.206	0	0.05	0.105	0	0.076	0.123	0.11	0.131	0.052	0.17	0.088	0.144	0.108	0.053	0	0.031	0.079	0	0.076	0.456	0	0	0.071	0.073	0.065	0.075	0.033	0	0.051	0.131	0.247	0	0.214	0.076	0.109	0.066	0	0.106	0.192	0.019	0.122
KNCN	148930	1	47011315	47016887	1p33	0	0	0.053	0	0	0	0	0	0.179	0	0.032	0	0	0	0	0.037	0	0	0	0	0	0.074	0.517	0	0	0	0.055	0.052	0	0.062	0	0	0	0.239	0	0	0	0	0.04	0	0	0	0.024	0
MKNK1	8569	1	47023078	47069966	1p33	2.369	2.604	1.068	1.551	2.723	0.988	2.295	2.424	2.035	2.483	3.227	1.654	2.084	2.931	2.167	2.404	2.108	2.564	3.393	3.162	2.175	2.074	2.078	1.441	1.151	2.151	3.106	2.214	2.161	2.14	2.546	2.099	2.071	1.081	1.356	2.929	2.221	1.946	2.489	2.157	2.621	1.786	3.675	2.059
MOB3C	148932	1	47073386	47082563	1p33	0.55	0.336	0.777	1.15	1.105	0.642	1.952	2.306	1.316	1.912	2.017	0.898	1.476	1.299	1.207	2.297	0.853	0.126	0.698	0.573	0.992	0.584	1.444	0.835	0.783	1.337	1.765	1.304	0.979	0.963	1.251	1.191	1.501	0.655	0.352	1.497	1.047	1.203	1.696	1.104	2.23	0.682	1.467	0.274
ATPAF1	64756	1	47100710	47134099	1p33-p32.3	3.726	4.082	2.561	2.583	4.045	2.254	4.181	2.985	3.687	3.642	3.952	2.944	2.721	4.489	3.695	3.08	3.188	4.831	4.777	3.703	1.83	3.751	3.359	2.562	1.91	2.777	3.432	2.926	3.131	3.279	3.897	3.774	3.151	2.317	2.119	3.576	3.148	3.178	4.02	3.429	2.844	3.02	4.096	3.185
TEX38	374973	1	47137504	47139256	1p33	0	0	0.369	0	0.249	0.25	0.465	0.248	0	0.452	0.351	0	0	0.432	0.435	0	0	0	0	0	0	0.203	0	0	0	0.385	0.28	0.265	0.167	0.055	0.283	0.327	0.436	0.363	0.283	0.33	0.254	0.235	0.174	0	0	0.554	0.8	0
EFCAB14-AS1	100130197	1	47139707	47157769	1p33	0.639	0.203	0.784	0.869	0.227	0	0.273	0.611	0.811	0.656	0.631	0.65	1.102	0.697	1.546	0.699	0.292	0	0	0	0	0.411	0	0	0.45	0.525	0.586	0.951	1.536	0.956	0.646	0.566	1.075	0.608	0.778	0.465	0.834	0.973	0.581	0.523	0.407	1.421	0.212	0
EFCAB14	9813	1	47140830	47184736	1p33	2.481	3.06	2.268	2.587	3.444	1.965	3.242	3.236	2.972	3.507	3.207	2.56	2.871	3.688	3.024	3.232	2.97	2.656	3.434	2.644	2.155	2.963	2.204	2.012	2.645	3.027	2.771	2.644	3.146	1.751	3.299	2.852	2.364	1.747	1.865	3.704	2.781	3.275	3.492	3.188	3.088	1.73	2.667	2.871
CYP4B1	1580	1	47264669	47285021	1p34-p12	0.344	0	0.096	0	0.072	0	0	0.036	0.138	0	0	0	0	0.022	0	0.055	0	0	0	0	0	0.168	0.261	0	0	0	0.072	0	0	0.054	0	0	0	0.112	0	0	0	0	0.033	0	0.74	0.358	0.019	0.131
CYP4Z2P	163720	1	47308766	47366147	1p33	0	0	0	0	1.303	0	0	0	0	0	0	0	0	0.035	0	0	0	0.072	0.068	0	0	0.049	0.196	0	0	0	0.049	0.042	0	0.06	0	0	0	0	0	0	0	0	0	0	0	0	0.063	0
CYP4A11	1579	1	47394845	47407156	1p33	0	0	0.12	0	0	0	0	0	0.112	0	0	0	0	0	0	0	0	0	0	0	0	0.036	0.472	0	0	0	0.065	0	0	0.054	0	0	0	0.179	0	0	0	0	0.03	0	0	0.234	0.025	0
CYP4X1	260293	1	47489239	47516423	1p33|1	0	0	0.077	0	1.304	0	0	0	0	0.03	0	0	0	0.028	0	0	0	0.049	0	0.051	0	0.101	0.289	0	0	0	0.038	0.039	0	0.066	0	0	0	0.15	0	0.084	0	0	0.044	0	0	0.479	0.021	0.079
CYP4Z1	199974	1	47533159	47583992	1p33	0	0	0	0	0.331	0	0	0	0	0	0	0	0	0	0	0.056	0	0	0	0.048	0	0.073	0.224	0	0	0	0.048	0	0	0.041	0	0	0	0	0	0	0	0	0	0	0	0	0.029	0
CYP4A22	284541	1	47603096	47614526	1p33	0	0	0	0	0.046	0	0	0	0.084	0	0.035	0	0.083	0.03	0	0.046	0	0.102	0	0.048	0	0.092	0.394	0	0	0	0.087	0	0	0.043	0	0	0	0.138	0	0	0	0	0.056	0	0.144	0	0.045	0
LINC00853	100874253	1	47644921	47646011	-	0	0	0.339	0	1.316	0.229	0	0	0.473	0.232	0	0.259	0.375	0.863	0.279	0.359	0.402	0.47	0.226	0	0	0.389	0.662	0	0.282	0.25	0.583	0	0	0	0.665	0	0.251	0.894	0.445	2.454	0	0	0.176	0	0.772	0.49	1.449	0.381
PDZK1IP1	10158	1	47649260	47655771	1p33	0	0	0	0	0.219	0	0.346	0	0	0	0	0.579	2.959	0	1.181	3.421	0	0	0.545	0	0.258	0.071	0	0	0	0	0.409	0	0.395	0.063	0	0	0	0	1.7	4.182	0	0.853	2.834	0	0	0.655	0	4.464
TAL1	6886	1	47681961	47698007	1p32	0.108	0.036	0.209	0.093	0.057	0.13	0.151	0.08	0.184	0.087	0.079	0.121	0.147	0.195	0.065	0.106	0.094	0.106	3.534	0.1	2.86	2.612	0.466	0.097	0.09	0.029	0.111	0.04	0.072	0.132	0.05	0.093	0	0.213	0.107	0.047	0.059	0.049	0.167	0.091	0.041	0.212	0.387	0.109
STIL	6491	1	47715810	47779819	1p32	2.04	3.001	1.351	1.907	1.745	1.675	2.494	2.151	0.733	2.779	3.213	1.48	2.523	3.244	2.703	2.379	2.503	2.032	2.305	2.085	2.312	2.442	1.152	1.334	1.944	1.514	2.265	1.783	2.21	1.107	2.56	2.238	2.003	0.901	1.531	2.794	2.59	2.337	2.172	3.33	2.149	1.191	2.572	2.287
CMPK1	51727	1	47799468	47844511	1p32	2.513	4.138	3.223	3.112	2.542	2.9	3.679	3.704	3.783	3.936	4.42	3.469	4.277	4.352	2.545	3.433	3.658	3.652	4.931	3.793	3.457	3.345	3.413	2.454	3.103	2.741	2.802	2.582	2.826	2.049	4.104	3.901	2.788	2.349	2.177	3.722	3.063	3.343	4.394	3.08	2.723	2.837	4.146	2.671
LINC01389	102724077	1	47846467	47902989	1p33	1.334	0.399	0.289	0.33	1.088	0.644	0.408	0.465	0	0.918	0.482	0	0.416	0.388	0.316	0.292	0	0	1.643	0	0	0.409	0	0.214	0	0	0.378	0	0	0.135	0.508	0.139	0	0	0	1.45	0	0.61	0.567	0	0.403	0.1	0	0
FOXE3	2301	1	47881743	47883724	1p32	0	0.129	0.188	0	0.1	0.181	0.152	0.242	0.246	0.161	0.235	0.107	0.092	0.236	0.158	0.14	0.097	0.282	0.134	0.251	0	0.514	0.655	0.054	0	0.068	0.364	0.079	0.06	0.235	0.088	0.188	0.111	0.233	0.158	0.183	0.058	0	0.294	0.316	0.103	1.173	0.264	0
FOXD2-AS1	84793	1	47897806	47900313	1p33	0.935	0.348	0.898	1.128	0.665	0.468	1.032	1.337	1.574	1.71	1.474	0.378	1.082	1.089	0.866	0.761	0.339	0.126	2.286	0.957	1.891	0.912	0.938	0.409	0.733	1.09	1.805	2.497	1.369	0.746	1.381	2.552	1.541	1.132	0.773	1.677	1.385	1.186	0.828	1.894	0.6	1.026	2.1	0.93
FOXD2	2306	1	47901688	47906363	1p34-p32	0.322	0.115	0.323	0.212	0.896	0.384	0.41	0.588	0.435	0.968	0.381	0.226	0.22	0.537	0.372	0.383	0.255	0.305	0.583	0.217	0.535	0.529	0.586	0.133	0.391	0.379	1.046	0.993	0.464	0.465	0.791	1.06	0.845	0.427	0.308	0.924	0.327	0.342	0.365	0.868	0.174	0.973	0.477	0.303
TRABD2B	388630	1	48226199	48462562	1p33	0.073	0.03	0.139	0.068	0.036	0.052	0.03	0.037	0.168	2.503	0.039	0.046	0.02	0.172	0.135	0.029	0.021	0.028	0.016	0.044	0	0.145	0.605	0.046	0	0.108	0.315	0.529	0.069	0.259	0.339	0.529	0	0.181	0.205	1.07	0.014	0	0.521	0.054	0.026	1.111	0.092	0.616
SKINTL	391037	1	48567386	48648100	1p33	0	0	0	0	0	0	0	0	0.111	0.092	0	0	0	0.074	0	0	0	0	0	0	0	0.073	0.161	0	0	0	0.027	0	0	0.074	0	0	0	0	0	0	0	0	0	0	0	0.059	0	0
SLC5A9	200010	1	48688356	48714316	1p33	0	0	0.088	0	0	0	0	0	0.147	0.3	0.045	0	0	0.073	0	0.045	0	0	0	0.101	0	0.102	0.254	0	0	0.075	0.081	0.881	0.1	0.092	0.35	0.216	0.125	0.165	0.168	0.261	0	0	0.017	0	0	0.216	0.025	0.045
SPATA6	54558	1	48761043	48937880	1p33	0.179	0	0.144	0.39	0.371	0.048	0.556	0.187	1.582	1.348	0.716	0.084	0.214	0.786	0.274	0.057	0.169	0.711	0	0.092	0	0.135	0.222	0.114	0.124	0.739	0.475	0.76	0.533	0.671	1.004	1.225	1.073	0.637	0.084	0.662	0.238	0.165	0.051	0.593	0.198	0.394	1.14	0.402
AGBL4	84871	1	48998526	50489626	1p33	0	0	0.107	0	0.044	0	0.033	0.025	0.103	0.158	0.035	0.117	0	0.054	0	0.025	0	0.161	0.041	0.062	0	0.052	0.251	0	0	0	0.122	0.069	0.047	0.139	0	0	0	0.204	0.042	0.047	0	0	0.054	0	0	0.226	0.085	0
BEND5	79656	1	49193194	49242641	1p33	0	0	0.564	0	0.081	0	0.058	0.526	1.326	1.593	0.758	0.06	0	0.054	0	0.077	0	0.171	2.592	0.161	0	1.84	0.227	0.089	0	0	0.236	0.095	0.857	0.13	0.641	0.254	0	0	0	0	0.059	0	0.05	0	0	0.539	0.037	0
LOC101929721	101929721	1	49723082	49734966	1p33	0	0	0	0	0	0	0	0	0	0	0	0	0	0	0	0	0	0	0	0	0	0	0	0	0	0	0	0	0	0	0	0	0	0	0	0	0	0	0	0	0	0	0	0
AGBL4-IT1	100874313	1	49839872	49937757	-	0	0	0	0	0	0	0	0	0	0	0	0	0	0	0	0.202	0	0	0	0	0	0	0	0	0	0	0.218	0	0	0.15	0	0	0	0	0	0	0	0	0	0	0	0	0.112	0
ELAVL4	1996	1	50513685	50669457	1p34	0	0	0.079	0	0.038	0	0.032	0	0.068	0	0	0.035	0	0.032	0	0	0	0	0	0	0	0.146	0.32	0	0	0	0.121	0	0	0.058	0	0	0	0.114	0	0	0	0	0.03	0.15	0	0.218	0.09	0
DMRTA2	63950	1	50883222	50889119	1p32.3	0	0.091	0.223	0.599	0.081	1.884	0.54	2.544	0.173	0.185	0.034	0.471	0.908	0.115	1.09	0.158	0.091	0.295	0.05	0.252	0	0.566	0.498	0.091	0.083	0.102	0.208	0.073	0.044	0.179	0.214	0.054	0.407	0.325	0.162	0.074	0.064	0	0.166	0.243	0.055	2.092	0.091	0.066
FAF1	11124	1	50906934	51425936	1p33	1.949	2.845	2.486	3.233	3.029	2.521	3.545	3.627	0.059	3.312	0.049	2.446	3.05	3.43	2.984	3.126	3.113	1.858	5.447	4.002	3.778	3.69	0.091	0	3.181	2.486	2.378	3.013	2.841	1.942	4.109	3.324	2.882	2.07	1.728	4.061	3.22	3.003	3.828	3.523	2.846	2.073	3.29	3.019
CDKN2C	1031	1	51434366	51440309	1p32	1.96	2.961	3.205	4.43	3.18	3.371	4.933	3.613	0	5.964	0.073	1.113	0.769	1.678	2.07	1.652	2.609	1.874	6.433	3.028	2.613	3.626	0	0.164	2.396	2.619	3.018	2.088	2.619	1.302	2.914	2.847	2.8	2.303	1.647	3.067	2.217	3.284	2.883	1.912	2.169	2.757	3.63	1.934
C1orf185	284546	1	51567905	51613754	1p32.3	0	0	0	0	0	0	0	0	0	0	0	0	0	0	0	0	0	0	0	0	0	0	0	0	0	0	0.124	0	0	0.085	0	0	0	0	0	0	0	0	0	0	0	0	0	0
RNF11	26994	1	51701944	51739119	1p32	2.228	2.433	3.363	2.852	2.727	3.257	2.989	3.411	3.664	3.272	3.682	1.386	2.258	3.463	2.073	1.867	2.279	2.15	3.158	1.616	1.231	2.099	2.39	1.192	3.058	2.296	1.821	2.565	2.645	1.156	3.131	3.197	1.965	1.895	1.282	3.791	3.308	3.092	4.149	2.869	2.706	1.738	2.729	2.584
TTC39A	22996	1	51752929	51810788	1p32.3	3.11	0.066	0.331	0.241	4.779	0	0.305	0.209	0.757	0.168	0.491	1.648	1.753	2.114	1.403	1.724	0.509	0.58	0.091	0.132	0	0.123	1.043	0.396	0	0.432	0.108	0.673	0.892	0.24	5.264	2.136	0	0.263	0.346	1.993	0.322	0.669	0.246	0.492	0.992	0.367	0.087	0.554
TTC39A-AS1	102724097	1	51795325	51796953	1p32.3	0.685	0	0	0	0.82	0	0	0	0	0	0	0	0	0	0	0	0	0	0	0	0	0.103	0.399	0	0	0	0.076	0	0	0.059	0	0	0	0	0	0	0	0	0	0	0	0	0	0
EPS15	2060	1	51819934	51984995	1p32	2.101	3.251	1.559	1.84	1.798	1.631	2.275	2.203	2.343	2.367	3.006	2.102	1.936	2.57	1.662	1.876	1.988	3.114	3.17	2.268	2.251	1.773	1.626	0.998	1.918	2.162	2.685	2.206	2.245	2.362	3.341	2.513	2.172	1.707	1.03	3.087	2.639	2.322	2.291	1.972	2.347	1.439	2.513	1.823
OSBPL9	114883	1	52082545	52254891	1p32.3	3.016	3.593	1.262	1.75	2.908	1.992	3.038	3.237	2.18	2.115	3.476	1.819	3.274	3.368	2.541	2.483	3.028	3.117	3.708	3.269	3.265	1.608	3.081	2.614	2.483	2.745	2.985	2.772	3.438	2.643	4.387	3.337	2.273	1.369	1.786	3.681	3.19	3.292	3.136	2.864	3.206	1.593	3.724	2.288
NRDC	4898	1	52254865	52344609	1p32.2-p32.1	3.396	3.131	2.772	3.417	3.631	2.977	4.466	4.233	2.943	4.16	4.779	2.643	3.361	4.525	2.585	3.183	3.194	2.362	5.403	4.447	3.995	4.068	2.899	3.013	3.234	2.971	3.24	3.221	3.141	2.656	3.947	4.155	2.678	1.333	2.848	5.518	4.058	4.161	4.758	4.914	3.957	2.929	4.315	3.362
RAB3B	5865	1	52373627	52456436	1p32-p31	0.75	0.015	1.151	1.295	0.054	1.827	1.218	2.113	0.252	0.542	1.115	0.015	0.032	2.596	0.174	0.015	0.069	0.026	0.084	0.049	0.124	0.106	0.359	0.083	0.047	0.06	0.138	0.541	0.016	0.205	0.012	0.026	0.018	0.246	0.966	0.88	3.457	2.364	2.788	0.139	0.219	3.1	1.754	3.113
TXNDC12	51060	1	52485803	52521843	1p32.3	2.993	4.762	3.211	4.555	3.623	2.375	4.419	4	3.98	3.997	4.406	3.107	3.095	4.762	2.8	3.582	4.589	5.434	4.825	4.894	2.858	3.799	4.255	2.79	3.157	2.945	3.047	2.765	2.973	2.228	3.892	3.681	3.234	3.082	2.633	4.292	3.121	3.304	4.991	3.492	2.568	3.616	4.063	4.177
KTI12	112970	1	52497776	52499472	1p32.3	2.068	2.627	1.931	3.331	1.31	1.711	3.306	2.709	2.395	2.462	2.96	1.598	2.102	3.083	1.488	2.042	1.425	3.332	3.903	3.221	2.292	2.92	2.432	1.976	2.208	1.882	2.947	2.215	2.457	1.942	3.026	3.183	2.746	1.952	1.177	2.642	2.255	2.046	2.675	2.332	1.825	2.2	3.597	2.076
TXNDC12-AS1	104355143	1	52516589	52518355	1p32.3	0	0	0	0	0	0	0.276	0.335	0	0	0	0	0	0.3	0	0	0	0	0	0	0	0.143	0	0	0	0	0	0	0	0	0	0	0	0	0	0	0	0	0	0	0	0	0	0
BTF3L4	91408	1	52521856	52556388	1p32.3	1.935	3.177	1.597	2.528	2.823	1.931	2.517	2.534	2.693	2.254	2.989	1.414	1.536	3.184	1.879	2.331	2.181	3.184	3.607	2.967	1.795	2.295	2.427	1.647	2.183	1.616	1.382	1.62	1.342	0.638	2.286	2.188	1.397	1.29	1.031	3.107	1.981	1.929	3.63	2.16	2.082	1.316	3.314	2.695
ZFYVE9	9372	1	52607765	52812358	1p32.3	0.693	0.87	0.94	0.516	0.671	0.838	0.792	1.249	0.76	1.151	1.426	0.294	0.961	1.337	1.216	0.685	0.707	0.4	0.677	0.328	0.908	0.614	0.319	0.315	0.794	0.966	0.614	1.072	1.102	0.537	1.061	1.073	0.892	0.444	0.609	1.938	1.131	0.923	1.255	1.033	0.871	0.561	1.164	1.516
CC2D1B	200014	1	52816264	52831877	1p32.3	1.168	0.578	0.978	1.346	1.132	1.235	2.176	1.781	1.374	2.102	2.563	0.783	2.013	1.433	1.515	1.6	1.083	0.155	2.395	0.727	1.568	1.891	1.273	1.066	1.421	2.226	2.231	1.854	2.03	1.761	3.166	2.564	1.931	0.683	0.964	2.777	2.413	2.139	1.866	1.991	1.536	1.22	2.144	1.823
ORC1	4998	1	52838500	52870143	1p32	2.115	1.248	0.807	1.62	1.475	1.474	2.576	1.619	0.592	2.017	3.352	2.073	2.709	2.636	2.504	2.435	2.429	1.217	4.34	3.019	3.204	2.745	1.852	2.234	1.916	1.738	2.383	2.287	2.152	1.698	2.604	2.777	2.444	0.994	1.824	3.002	2.389	1.592	1.446	3.295	1.874	1.587	3.151	2.828
PRPF38A	84950	1	52870218	52883992	1p32.3	2.792	3.206	1.568	1.903	2.782	1.791	2.946	3.088	2.014	2.859	3.492	2.596	2.749	3.878	2.854	2.827	2.87	4.674	5.205	3.51	3.463	3.247	2.473	2.537	2.485	1.683	2.485	2.225	2.167	1.312	3.259	3.228	3.022	1.617	1.54	3.311	2.869	2.229	2.24	2.713	2.393	1.312	3.37	2.817
ZCCHC11	23318	1	52888947	53018762	1p32.3	0.054	1.947	1.02	1.677	1.686	1.113	1.968	1.984	1.526	2.063	2.314	0.699	1.516	2.494	2.132	1.378	1.575	2.148	3.306	1.518	1.592	2.426	1.568	1.246	1.621	1.369	1.855	1.242	1.6	1.427	2.251	1.754	1.667	0.658	1.092	3.151	2.083	1.589	1.741	2.226	1.851	1.039	3.247	1.764
GPX7	2882	1	53068042	53074723	1p32	0	1.172	2.794	1.704	0	0.58	0.578	2.811	0	2.358	1.766	0.123	0	0.102	0	0	0	2.312	5.853	0.166	0	1.699	4.568	3.794	0	0.26	0.091	0	0	0.077	0	0	0	0.2	0	2.952	1.348	0.586	0	1.397	0	0.479	0.72	3.069
FAM159A	348378	1	53099065	53122737	1p32.3	0	0	0	0	0	0	0	0.172	0.29	0	0	0	0	0	0	0	0	0.287	0.659	0.484	0	0.287	2.939	2.266	0	0	0.114	0	0	0.173	0	0	0	0	0	0	0	0	0.118	0	0	0.641	0.551	0
COA7	65260	1	53152013	53164038	1p32.3	1.723	0.966	1.67	2.586	1.767	1.692	1.969	1.535	1.545	1.563	1.94	1.731	2.673	2.345	2.109	1.791	1.84	0.69	2.373	1.863	2.986	1.582	2.398	2.392	2.231	1.45	1.44	2.124	1.951	1.902	2.568	2.899	2.077	1.043	1.432	2.811	2.189	1.708	1.41	2.636	1.638	1.417	3.196	2.176
ZYG11B	79699	1	53192130	53293013	1p32.3	0.956	1.367	1.275	1.149	1.326	1.236	1.388	1.573	1.728	1.764	2.086	0.678	1.431	1.933	1.68	0.65	1.026	1.023	1.424	0.803	1.295	0.623	0.809	0.642	0.818	1.295	1.219	1.404	1.181	0.962	1.885	1.765	1.437	0.981	0.862	2.542	1.569	1.508	1.53	1.729	1.067	0.847	1.753	1.584
ZYG11A	440590	1	53308182	53360247	1p32.3	0.979	0.631	0.183	0.578	0.85	0	0.048	0.119	0.122	0.095	0.027	0.047	0	0.034	0	0.025	0.044	0.228	0.022	0.089	1.343	0.136	0.529	0.671	0	0	0.638	0.019	0.261	0.074	0.038	0.03	0.307	0.293	0.489	0.585	1.054	0.756	0.04	1.06	0.09	0.408	1.238	0.411
ECHDC2	55268	1	53361581	53387446	1p32.3	2.045	2.376	1.554	2.226	2.323	0.279	0.066	1.738	0.525	1.544	2.214	1.968	2.136	2.134	0	1.388	0.201	1.03	3.197	1.656	0.386	0.707	0.403	0.412	0.193	0.205	0.693	0	0.15	0.156	0.098	0	0.431	0.49	1.016	3.017	1.573	1.618	2.523	1.647	1.618	1.149	1.95	0.258
SCP2	6342	1	53392900	53517289	1p32	2.927	4.835	3.713	3.781	4.25	2.462	4.238	3.912	3.91	4.284	4.407	3.976	3.982	4.576	2.86	3.767	4.421	5.754	6.528	4.219	3.092	3.944	3.64	2.404	3.077	3.054	3.048	2.219	3.209	2.214	4.191	3.607	2.781	2.958	2.038	4.944	3.298	3.336	4.925	2.509	3.362	2.602	4.308	3.117
PODN	127435	1	53527723	53551174	1p32.3	0	0.045	1.399	0.399	0.023	0	0.042	0.046	0.265	0.364	0.041	0.065	0	0.06	0	0.064	0	0.178	1.591	0.124	0	0.356	0.623	0	0	0	0.127	0	0	0.185	0.413	0.073	0	0.111	0	0.123	0.909	0	0.076	0	0	0.246	0.045	0
SLC1A7	6512	1	53552850	53608304	1p32.3	0	0.048	0.688	0	0.053	0.136	0.278	0.093	0.192	0.283	0	0.185	0.358	0.222	0	0.103	0.176	0.264	1.484	0.183	0	0.443	0.904	0	0	0	0.253	0.103	0	0.136	0.153	0	0	0.276	0	0.17	3.126	0.86	0.09	0	0	0.499	0.1	0
CPT2	1376	1	53662100	53679869	1p32	2.606	1.07	1.474	2.644	3.274	0.964	2.529	2.32	2.57	2.571	3.193	2.594	3.384	2.411	2.894	2.82	3.174	2.083	3.223	2.009	1.799	1.706	2.401	2.127	1.126	2.588	2.398	2.143	2.29	1.684	3.285	2.983	2.265	1.715	1.051	3.275	2.85	1.832	1.815	2.862	1.546	1.907	3.139	2.102
C1orf123	54987	1	53679771	53686311	1p32.3	3.28	4.946	3.186	3.021	3.603	3.249	4.267	3.534	3.29	4.037	3.853	2.559	2.953	4.111	2.677	3.573	2.91	5.566	5.527	4.461	3.313	4.881	3.007	2.564	2.751	2.783	3.485	2.781	2.832	1.631	3.67	3.533	2.687	2.152	2.682	3.965	3.588	3.04	4.291	3.498	2.886	2.882	4.917	2.655
MAGOH	4116	1	53692563	53704282	1p32.3	2.512	3.891	2.033	3.184	2.307	4.035	3.855	3.576	2.864	3.452	4.002	3.081	3.685	4.203	2.866	3.652	4.094	3.547	5.893	3.619	3.796	3.839	3.33	3.268	3.93	2.492	2.826	2.595	2.65	1.428	3.801	3.516	2.858	1.514	2.864	3.297	3.546	2.721	3.588	3.536	3.019	3.194	4.481	3.367
LOC100507564	100507564	1	53704281	53708455	-	0.487	0	0.273	0	0.66	0.658	0.32	0.108	0.547	0.75	0.285	0.63	0.185	0.496	0.327	0.352	0.43	2.345	0.514	1.178	0	2.023	0.743	0.235	0	0.189	0.542	0.267	0.379	0.108	0.492	0.456	0.168	0.439	0.638	1.046	0.125	0.264	1.575	0.667	0.504	0.547	0.063	0.277
LRP8	7804	1	53708040	53793821	1p34	1.95	1.638	1.362	2.08	1.322	1.191	3.34	2.282	1.76	2.647	3.365	1.733	3.027	2.681	2.253	2.797	2.049	1.824	3.194	2.25	1.58	2.475	1.545	1.89	1.593	2.73	3.856	2.647	2.932	1.7	3.165	2.785	2.688	1.12	1.546	3.127	3.078	2.585	2.155	1.957	2.34	2.212	2.301	1.977
LOC105378732	105378732	1	53793904	53802181	-	0	0	0	0	0	0.446	0.36	0	0.327	0	0	0	0	0.147	0	0.52	0	0	0	0	0	0.309	0	0.227	0	0.318	0.297	0.163	0.282	0.528	0.339	0	0	0	0.375	0.374	0	0	0	0.502	0.232	0.836	0.447	0
SLC25A3P1	163742	1	53904042	53905693	1p32.3	0	0	0.372	0	0.227	0	0.122	0	0.337	0.172	0.101	0	0.156	0.196	0	0.254	0	0.193	0	0.153	0	0.552	1.095	0	0	0	0.308	0.139	0	0.45	0	0.17	0	0.435	0	0.169	0	0	0.286	0	0	0.475	0.155	0
DMRTB1	63948	1	53925071	53933160	1p32.3	0	0.077	0.089	0.143	0.043	0	0.051	0.08	0.122	0.071	0	0	0	0.047	0	0.085	0	0.063	0	0.058	0	0.221	0.606	0	0	0	0.218	0.038	0	0.112	0	0	0	0.194	0	0.078	0	0	0.045	0	0	0.435	0.066	0
GLIS1	148979	1	53971905	54199877	1p32.3	0.088	0.053	1.765	0.815	0.071	0.628	1.292	2.537	0.274	2.809	0.653	0.286	0.067	0.308	0.061	0.139	0.176	0.163	0.045	0.144	0.207	0.255	0.906	0	0	0.05	0.265	0.087	0.096	0.212	0.126	0.353	0.085	0.247	0.069	0.102	0.203	0	0.215	0.33	0.048	0.42	0.1	0.074
NDC1	55706	1	54231133	54304225	1p32.3	2.49	3.753	1.723	2.197	3.179	1.989	3.045	2.308	1.345	2.396	3.331	2.669	3.012	3.661	3.066	2.9	3.258	3.636	4.276	3.314	3.018	2.578	2.147	2.332	2.779	1.786	2.319	2.134	2.238	1.844	3.171	2.87	2.375	1.317	1.842	3.769	3.099	2.567	2.587	3.488	2.77	1.765	3.367	3.022
YIPF1	54432	1	54317391	54355487	1p33-p32.1	1.819	1.333	1.753	1.718	3.45	1.537	3.105	1.898	2.442	2.335	2.422	1.563	1.651	1.837	1.431	1.628	1.551	1.151	3.076	1.813	1.198	1.902	2.571	1.451	1.895	1.839	2.275	1.8	2.091	1.196	2.592	2.36	1.636	1.38	0.845	2.792	1.968	1.982	2.372	2.042	1.625	1.335	2.339	1.636
DIO1	1733	1	54359860	54376759	1p33-p32	0.184	0	0.141	0	0.365	0	0.098	0.102	0.168	0.265	0.222	0.076	0	0.123	0.197	0.066	0	0	0.126	0	0	0.166	0.504	0	0	0.073	0.25	0	0	0.308	0	0	0	0.179	0	0	0.116	0.238	0.101	0	0.148	0	0.605	0
HSPB11	51668	1	54387233	54411288	1p32	1.924	6.895	2.139	2.257	5.705	3.954	3.966	3.751	2.174	4.268	4.8	2.013	2.113	4.542	2.377	4.323	3.791	7.14	6.448	3.399	4.405	4.071	2.74	2.357	3.38	2.87	2.352	2.237	2.737	0.736	4.623	3.746	2.763	2.046	2.929	3.966	3.091	3.086	4.475	3.361	4.324	3.859	3.561	3.583
LRRC42	115353	1	54411998	54433841	1p33-p32.1	1.655	3.899	2.662	2.85	3.024	2.41	3.015	2.837	2.323	3.054	3.223	1.617	3.361	3.899	2.941	3.536	3.062	3.966	4.258	1.79	2.713	2.426	2.13	1.123	2.657	2.249	2.24	2.205	2.348	1.531	2.95	3.106	2.279	1.495	1.658	3.631	2.921	2.598	3.51	3.319	3.091	1.887	3.981	2.715
LDLRAD1	388633	1	54472970	54483859	1p32.3	0	0	0.106	0	0.18	0	0.068	0	0	0.044	0	0.076	0.109	0.125	0	0	0	0	0	0	0	0.083	0.486	0	0	0	0.102	0.046	0	0.237	0	0	0	0.191	0	0	0	0	0	0	0.137	0.137	0.048	0.094
TMEM59	9528	1	54492353	54519246	1p32.3	3.236	3.56	3.577	4.411	3.379	2.028	4.44	3.837	4.588	5.09	3.733	3.326	3.636	3.704	2.926	3.991	4.623	3.896	4.531	2.425	2.626	2.648	4.704	3.272	2.714	3.05	4.112	3.08	3.862	2.065	4.452	3.993	2.926	2.513	1.901	4.61	3.048	3.227	3.49	3.009	2.903	3.123	2.672	2.147
TCEANC2	127428	1	54519244	54578192	1p32.3	0.766	0.552	0.784	0.93	0.737	0.469	1.071	0.845	0.704	1.3	1.01	0.942	0.788	0.877	0.773	0.646	0.847	0.401	1.916	0.853	0.872	1.137	1.314	0.564	0.73	0.697	0.734	0.797	0.761	0.482	1.222	0.981	0.932	0.796	0.422	1.099	0.742	0.802	0.627	1.061	0.469	0.608	1.669	0.408
CDCP2	200008	1	54604667	54618679	1p32.3	0	0.048	0.138	0	0	0	0	0.055	0.213	0.041	0.071	0.078	0	0.027	0	0.061	0	0.153	0	0.062	0	0.182	0.504	0	0	0	0.093	0	0	0.052	0.079	0	0	0.197	0	0	0	0	0.051	0	0	0.1	0.047	0
CYB5RL	606495	1	54638026	54665746	1p32.3	1.103	0.173	0.481	0.86	0.922	0.556	1.36	0.849	1.079	0.997	1.087	0.841	0.913	1.266	1.276	0.636	0.623	0.373	1.676	0.957	1.211	0.904	1.189	0.837	0.555	0.711	1.453	0.947	1.001	0.774	1.503	0.684	0.847	0.437	0.56	1.007	1.319	1.042	0.526	1.286	0.879	0.724	1.709	0.615
MRPL37	51253	1	54665839	54684056	1p32.1	4.945	3.155	4.32	5.363	5.082	4.593	6.209	6.032	4.691	5.659	6.335	5.207	5.461	5.406	5.126	5.347	5.587	2.82	7.034	5.344	5.467	5.211	5.007	4.82	5.186	4.442	6.034	4.892	5.784	4.856	6.442	6.322	5.162	3.536	4.021	5.772	5.724	5.17	4.94	5.707	5.255	5.135	6.355	4.681
SSBP3	23648	1	54691103	54872068	1p32.3	2.05	0.783	1.013	1.819	2.387	1.125	2.692	3.95	1.894	3.768	2.899	3.521	1.993	2.601	1.771	1.561	2.255	1.602	4.639	2.568	3.627	4.185	2.484	2.084	3.484	1.589	2.719	2.051	1.489	1.096	2.505	2.91	2.3	1.286	1.065	3.584	2.912	1.861	1.384	2.824	1.826	1.855	3.848	2.299
C1orf191	619518	1	54702115	54704736	1p32.3	0.322	0.079	0.188	0.186	0.212	0	0.192	1.191	0.273	0.748	0.494	0.086	0.314	0.217	0.38	0.192	0.153	0.434	0.934	0.441	0.252	0.96	0.649	0.102	0.163	0.157	0.51	0.296	0.094	0.142	0.33	0.286	0.233	0.259	0.108	0.427	0.544	0.213	0.116	0.205	0.102	0.197	0.808	0.154
ACOT11	26027	1	55013806	55100417	1p32.3	0.164	0	0.152	0	0.11	0.094	0.364	0.666	0.132	0.402	0.805	1.973	2.21	1.7	1.476	1.967	0.871	0.129	0.138	0.872	0	0.22	0.373	0	0.679	1.301	0.106	0.588	0.601	0.668	0.329	0.072	0.53	0.151	0.531	1.503	0.495	0.081	0.138	1.372	0.885	0.42	1.262	0.063
FAM151A	338094	1	55074849	55089200	-	0	0	0	0	0	0	0.08	0.06	0.091	0.045	0.081	0.17	0.173	0.215	0.092	0.225	0	0	0	0.126	0	0.051	0.431	0	0	0.08	0.087	0.042	0	0.126	0	0	0	0	0	0	0	0	0	0	0	0.056	0.031	0
MROH7	374977	1	55107412	55175940	1p32.3	0	0	0.12	0	0	0	0.06	0.109	0.103	0.28	0.025	0	0.26	0.092	0.075	0.061	0.082	0.079	0	0.176	0	0.057	0.265	0	0	0	0.055	0.056	0	0.028	0	0	0	0.205	0.06	0	0.067	0	0.049	0	0.057	0.066	0	0
MROH7-TTC4	100527960	1	55107412	55208328	1p	0	0	0.039	0	0.116	0	0	0	0	0.062	0.033	0.045	0.124	0.053	0.037	0.062	0	0	0	0	0	0.057	0	0	0.029	0	0.049	0.014	0	0.048	0.047	0	0	0	0	0	0.022	0	0	0.051	0	0.02	0.051	0
TTC4	7268	1	55181494	55208328	1p32.3	1.906	2.653	2.021	2.709	2.295	1.863	3.86	2.327	1.914	2.534	3.409	1.697	2.635	3.314	1.951	2.072	2.123	2.734	4.24	2.603	2.905	2.721	2.638	1.778	2.698	1.94	2.497	2.081	2.279	1.453	3.135	3.23	2.179	1.461	1.832	3.174	2.872	2.347	3.209	3.11	2.147	1.906	3.478	2.351
PARS2	25973	1	55222570	55230226	1p32.2	1.37	0.947	0.855	1.623	1.271	0.329	1.509	0.811	1.611	1.368	1.484	1.288	1.827	2.058	1.689	1.516	1.703	0.581	1.895	1.78	1.635	1.352	1.694	0.916	0.674	1.16	1.131	1.079	1.365	1.12	1.886	1.491	1.355	0.967	0.795	1.732	1.751	1.444	1.026	1.854	0.929	0.692	1.557	0.978
TTC22	55001	1	55246751	55266941	1p32.3	0	0.073	0.195	0	0.152	0.122	0.097	0.122	0.212	0.083	0.082	1.107	1.626	0.209	0	1.233	0.169	0.284	0.05	0.211	0	0.672	0.616	0.519	0	0.061	0.177	0.036	0	0.146	0.06	0	0	0.285	0.124	0.746	0	0	0.289	0.321	1.133	0.848	0.094	0
LEXM	163747	1	55271735	55307937	1p32.3	0	0	0.112	0	0.089	0	0	0.079	0	0.064	0.072	0	0.094	0.097	0	0.072	0	0.102	0.092	0.12	0	0.118	0.351	0.156	0	0.072	0.043	0	0	0.053	0	0	0	0	0	0.106	0	0	0.039	0	0	0.065	0.038	0
DHCR24	1718	1	55315299	55352921	1p32.3	4.106	2.625	5.046	4.995	5.815	3.903	4.742	6.147	3.715	6.458	6.775	4.716	5.441	4.33	5.44	4.86	4.567	0.892	4.874	4.307	4.393	3.895	3.438	4.709	4.086	4.301	5.547	4.769	5.052	3.414	5.291	4.459	4.774	2.931	2.082	6.26	5.693	4.365	4.695	4.585	4.457	3.879	3.6	5.325
TMEM61	199964	1	55446336	55457966	1p32.3	0.19	0	0.244	0	1.512	0	0	0	0.282	0.058	0.249	0	0	1.482	0.167	0	0.133	0.278	0	0	0	0.205	1.571	2.415	0	0	0.156	0	0	0.106	0	0	0	0.173	0.105	0.413	0	0	0.129	0	0.106	0.072	0.048	0
BSND	7809	1	55464616	55474465	1p32.1	0	0	0.117	0	0.042	0	0	0	0.189	0.089	0	0	0	0.066	0	0	0	0	0	0	0	0.116	0.648	1.112	0	0	0.083	0	0	0.076	0	0	0	0.154	0	0	0	0	0.084	0	0	0.185	0	0
PCSK9	255738	1	55505148	55530526	1p32.3	0.284	0.308	0.159	3.171	0.067	0.061	0.276	0.188	0.169	0.247	0.254	3.581	3.542	2.682	1.237	0.19	5.296	0.593	0.062	0.154	2.015	0.364	0.651	0	0	0.734	0.15	0.045	0.702	0.123	2.105	0.392	0	0.237	0.9	3.336	1.654	0	0.257	0.078	0.051	0.96	0.065	0.198
USP24	23358	1	55532031	55681039	1p32.3	1.222	1.929	1.121	1.564	1.381	1.078	1.878	1.745	1.139	2.005	2.451	1.106	2.009	2.277	1.478	1.908	1.405	2.052	2.621	2.031	1.798	1.842	0.827	0.794	1.541	1.397	1.782	1.855	1.878	1.122	2.052	2.171	1.911	0.775	0.892	3.095	2.321	2.014	1.652	2.434	2.057	0.917	1.98	1.627
LOC100507634	100507634	1	55681080	55683128	1p32.3	0.238	0.553	0.222	0.133	0.629	0.178	0.326	0.218	0.252	0.395	0.245	0.057	0.298	0.362	0.209	0.194	0.246	0.558	0.42	0.279	0.385	0.54	0.301	0.112	0.137	0.25	0.188	0.586	0.376	0.179	0.523	0.642	0.41	0.241	0.085	0.676	0.305	0.32	0.44	0.448	0.611	0.413	1.497	0.156
PLPP3	8613	1	56960418	57045257	1p32.2	1.038	1.867	1.663	2.861	0.914	0.707	0.286	1.208	0.354	4.169	0.979	0.715	1.05	1.063	0.524	0.934	0.962	3.31	0	0.133	0.079	0.143	0.494	0.309	0	2.019	2.16	3.144	2.943	0.856	1.789	3.354	2.005	1.579	1.214	3.567	0.445	1.338	1.651	1.66	1.328	0.885	0.063	2.238
PRKAA2	5563	1	57110989	57181008	1p31	0.055	0.585	0.269	0.314	0.658	0.659	0.187	0.306	0.497	0.469	1.376	0.02	0	0.672	0	0.008	0	1.537	0.015	0.011	0	0.248	0.14	0	0	0.011	0.047	0.847	0.078	0.39	0	0.65	0	0.171	0.509	1.251	0.243	0.244	0.512	0.672	0.817	0.937	0.017	0.882
C1orf168	199920	1	57184476	57285369	1p32.2	0.124	0	0.088	0	0.738	0.036	0	0.021	0.047	0.058	0.039	0	0.111	0.02	0.075	0	0	0.032	0.084	0.032	0	0.034	0.233	0.236	0.231	0.03	0.042	0.051	0	0.035	0	0	0	0.082	0	0	0.041	0	0.036	0	0	0.026	0.012	0
C8A	731	1	57320442	57383894	1p32	0	0	0	0	0	0	0	0	0	0.13	0	0	0	0	0	0	0	0.184	0	0.047	0	0.035	0	0	0	0	0.061	0	0	0.031	0	0	0	0.114	0	0	0	0	0.039	0	0	0.123	0.02	0
C8B	732	1	57394882	57431813	1p32.2	0	0	0	0	0	0	0	0	0.078	0.071	0	0	0	0	0	0	0	0	0	0	0	0.109	0.244	0	0	0	0.064	0	0	0.051	0	0	0	0.159	0	0	0	0	0	0	0	0.195	0.031	0
DAB1	1600	1	57463578	58716211	1p32-p31	0	0	0.155	0	0.05	0	0	0	0.083	1.183	0.733	0.083	0	0.042	0	0.04	0	0.086	0.976	0.055	0	0.323	0.183	0	0	0	0.168	0.035	0	0.129	0	0.305	0	0.18	0	0.078	0	0	0.077	0	0	0.342	0.079	0.045
DAB1-AS1	101926890	1	58326214	58328786	-	0	0	0	0	0	0	0	0	0	0	0	0	0	0	0	0	0	0	0	0	0	0	0	0	0	0	0	0	0	0.06	0	0	0	0	0	0	0	0	0	0	0	0	0	0
OMA1	115209	1	58946390	59012471	1p32.2-p32.1	1.512	2.273	0.612	1.065	1.973	0.389	0.988	1.136	0.88	1.639	1.571	1.309	1.769	2.687	1.411	1.66	1.849	2.769	3.109	1.767	1.671	1.668	1.242	1.429	1.258	1.886	1.438	1.113	1.657	1.035	2.804	2.136	1.327	1.121	0.707	1.742	1.497	1.339	1.526	1.823	1.478	0.735	1.52	1.326
TACSTD2	4070	1	59041094	59043166	1p32	4.774	4.169	0.298	0.132	5.837	0.067	0.064	0.117	0.141	0.16	0.1	3.575	1.81	0.311	3.213	5.288	0.622	0.344	0.098	0.255	0	0.494	0.555	0	0	0.07	0.255	0.105	0.095	0.212	0.093	0.124	0.13	1.017	0.206	0.687	1.492	4.243	0.24	0.246	6.122	1.174	0.214	0
MYSM1	114803	1	59120410	59165747	1p32.1	1.11	1.279	0.674	0.934	1.111	0.751	0.93	1.474	0.825	1.456	1.738	0.517	1.298	2.031	1.418	1.321	1.488	1.788	2.392	1.589	1.394	1.542	0.509	0.562	1.096	1.49	1.734	1.163	1.471	0.948	1.916	1.671	1.625	0.798	0.582	1.337	1.076	1.017	1.623	1.363	0.046	0.922	1.234	1.526
JUN	3725	1	59246462	59249785	1p32-p31	0.76	3.817	3.376	4.391	1.469	3.971	3.191	4.231	4.583	3.921	4.07	1.974	2.487	0.732	1.81	1.936	3.08	3.087	1.302	0.592	2.004	0.807	1.09	1.654	3.644	0.52	1.629	2.49	1.004	0.911	0.633	1.206	1.512	1.467	1.589	2.069	2.963	3.022	4.744	1.872	1.938	2.205	2.428	1.845
LINC01135	100131060	1	59250822	59365384	1p32.1	0	0	0	0	0	0.337	0	0	0	0.073	0	0	0	0	0	0	0	0	0	0	0	0.115	0.523	0	0	0	0.079	0	0	0.137	0	0	0	0	0	0	0	0	0.184	0	0	0	0	0
LINC01358	101926925	1	59486147	59553919	-	0	0.793	0	0	0	0.393	0	0	0	0.202	0.219	0	0	0	0	0	0	0	0	0	0	0	0	0	0.534	0	0.114	0	0	0	0	0	0	0	0	0	0	0	1.712	0	0	0	0	0
HSD52	729467	1	59597607	59612479	1p32.1	0	0	0	0	0	0.181	0	0	0	0.083	0	0	0	0	0	0	0	0	0	0	0	0	0.324	0	0	0	0.08	0	0	0.08	0	0	0	0	0	0	0.233	0	0.471	0	0	0	0	0
FGGY	55277	1	59762624	60228402	1p32.1	0.619	0.703	0.426	0.423	1.143	0.761	1.648	1.333	0.611	1.591	1.118	1.237	0.554	1.106	0.627	0.835	0.989	4.359	3.262	0.893	1.069	1.11	0.423	0.24	1.027	1.029	1.057	1.512	0.985	0.838	1.489	1.449	0.502	0.513	0.259	0.787	1.51	1.147	1.023	1.557	1.268	0.557	0.571	0.403
LOC101926944	101926944	1	60238466	60254501	-	0	0	0	0	0	0	0	0	0	0	0	0	0	0	0	0	0	0.356	0	0	0	0	0	0	0	0	0	0	0	0	0	0	0	0	0	0	0	0	0	0	0	0	0	0
HOOK1	51361	1	60280532	60342050	1p32.1	1.448	0.022	0.066	0	1.73	0.049	0	0.019	0.039	0.015	0.014	1.545	2.068	2.29	2.359	1.654	2.012	2.927	0.013	0.026	0.049	0.068	1.311	1.072	0	0.014	0.088	0.6	0.168	0.044	0.018	0	0	0.096	0.276	0.075	0.469	0	0.096	0.394	1.788	0.069	0.032	2.325
CYP2J2	1573	1	60358979	60392423	1p31.3-p31.2	2.426	0.129	0.109	0	1.131	0	0	0.08	0.732	0.972	0.47	1.163	1.268	0.347	0.38	0.284	1.09	0.719	0	0.063	0	0.227	0.203	0.159	0	0	0.173	1.328	0.327	0.137	0.572	1.076	1.327	0.641	0	0	0	0	0.346	0.364	1.056	0	0	0.318
C1orf87	127795	1	60456065	60539442	1p32.1	0	0	0.133	0	0	0	0	0	0.076	0	0	0	0	0.03	0	0	0	0	0	0	0	0.044	0.32	0	0	0	0.02	0	0	0.03	0	0	0	0	0	0	0	0	0	0	0	0	0	0
LOC101926964	101926964	1	61125302	61291256	-	0	0	0.168	0	0	0	0	0	0.078	0	0	0	0	0.022	0	0	0	0	0	0	0	0.032	0.216	0	0	0	0.049	0.04	0	0.039	0.065	0.12	0	0.18	0	0	0	0	0.036	0	0	0	0	0
LOC100996570	100996570	1	61405915	61436448	-	0	0	0	0	0	0	0	0	0.216	0.176	0.174	0	0	0	0	0	0	0	0	0	0	0.115	0.286	0	0	0	0.168	0.069	0	0.104	0	0.322	0	0	0	0	0	0	0	0	0	0	0.05	0
NFIA	4774	1	61542945	61928460	1p31.3-p31.2	1.451	1.186	0.189	0.053	3.597	0.583	0.154	0.38	0.404	0.053	0.657	0.41	1.765	1.659	2.556	1.78	2.184	0.22	0.084	0.973	1.537	0.251	1.772	2.046	1.562	0.526	0.352	1.279	0.437	1.385	2.348	2.545	1.279	0.816	1.39	3.014	0.738	1.203	1.46	1.995	1.174	1.594	0.359	0.035
LOC645030	645030	1	61714616	61719190	1p31.3	0	0	0	0	0	0	0	0	0	0	0	0	0	0	0	0.251	0	0	0	0	0	0	0	0	0	0	0	0	0	0	0	0	0	0	0	0	0	0	0	0	0	0	0	0
MGC34796	414927	1	62119913	62121800	1p32	0	0	0.213	0	0	0.164	0.068	0	0.1	0.038	0	0	0	0.073	0	0	0.059	0.1	0	0.065	0	0.133	0.522	0	0	0	0.158	0	0	0.149	0	0.08	0	0.283	0.056	0	0	0	0.064	0	0	0.337	0.144	0
TM2D1	83941	1	62146718	62191095	1p31.3	0.963	3.31	1.171	1.715	3.139	1.621	1.795	2.34	2.206	2.525	2.433	1.906	1.34	2.132	0.681	2.044	2.784	4.263	3.068	2.521	1.843	1.566	1.468	1.343	1.768	1.851	1.277	1.067	1.905	0.751	2.866	2.524	1.427	1.781	1.075	2.534	1.138	2.205	3.798	1.453	1.939	2.432	1.678	1.7
INADL	10207	1	62208148	62629591	1p31.3	1.424	0.393	0.228	0.112	2.487	0.206	0.355	0.627	0.446	0.303	1.188	1.094	1.639	1.502	1.774	1.42	1.301	0.973	0.023	0.03	0.07	0.052	0.414	0.511	0	0.301	0.349	0.082	0.367	0.328	0.429	0.264	0.194	0.158	0.593	1.346	0.48	0.096	0.588	0.96	1.753	0.522	0.904	1.909
L1TD1	54596	1	62660473	62678001	1p31.3	0	0	0.104	0	0.022	0	0.024	0	0.123	0	0	0	0	0.033	0	0	0	0	0	0	0	0.033	0.283	0	0	0	0.061	0	0	0.051	0	0	0	0.167	0	0.238	0	0	0.022	0	0	0.067	0.029	0
KANK4	163782	1	62701836	62785083	1p31.3	0	0.03	0.151	0.087	0.036	0.042	0.391	0.04	0.422	0.36	0.104	0.036	0	0.031	0.041	0.039	0	0.035	0	0.059	0	0.112	0.454	0.034	0.028	0	0.085	0.014	0.021	0.071	0	0.026	0	0.139	0.024	0.206	0	0	0.169	0.045	0	0.197	0.048	0.162
USP1	7398	1	62901974	62917475	1p31.3	2.515	4.646	1.966	3.208	2.314	2.539	3.05	3.306	2.412	3.572	3.95	2.275	2.771	3.623	2.935	3.174	3.147	4.032	5.332	3.629	2.701	3.447	2.955	2.343	2.915	2.351	2.32	2.228	2.333	1.64	3.454	2.786	2.54	1.691	1.569	2.856	3.003	2.246	3.227	3.313	2.774	2.747	4.647	3.887
DOCK7	85440	1	62920396	63154039	1p31.3	1.047	2.519	1.399	1.114	1.121	1.38	1.531	2.158	2.366	2.509	2.413	0.602	1.227	2.383	1.586	1.028	1.376	1.917	1.901	0.742	0.636	0.782	0.248	0.394	1.522	2.069	2.13	1.824	2.328	1.243	2.83	2.133	2.102	1.079	0.676	1.96	1.507	1.793	1.833	1.695	1.444	1.168	2.071	1.683
ANGPTL3	27329	1	63063157	63071976	1p31.3	0	0.064	0	0	0.041	0	0.057	0.118	0	0.096	0.063	0	0.074	0.046	0.056	0.042	0.055	0.127	0	0	0	0.039	0.101	0	0	0.078	0.056	0.031	0	0.052	0.149	0.08	0	0.142	0.074	0.044	0.065	0.05	0.108	0	0	0.159	0.186	0.063
ATG4C	84938	1	63249776	63330941	1p31.3	0.861	1.883	0.512	0.997	0.61	0.462	0.84	0.871	1.028	1.424	1.248	0.646	1.004	1.659	0.776	0.474	1.127	1.976	2.753	1.343	0.807	1.029	1.269	0.509	0.932	1.018	0.38	0.652	0.593	0.284	1.483	1.212	0.485	0.554	0.436	1.01	0.788	0.725	0.724	1.131	0.802	0.707	1.251	0.666
LINC00466	199899	1	63624753	63782901	1p31.3	0	0	0	0	0	0	0	0	0	0.031	0	0	0	0.111	0	0	0	0	0	0	0	0.057	0	0	0	0	0.043	0.04	0	0.049	0	0	0	0.153	0	0	0	0	0.024	0	0.084	0	0	0
LOC100996301	100996301	1	63786554	63790112	-	0.587	1.18	0	1.631	1.301	0	0.34	0.697	1.447	1.258	0.863	0	0	0.494	0	0	0	0.371	0	0	0.671	0	0.958	0	0.352	1.319	1.277	1.65	1.585	0.064	2.878	1.576	1.562	1.748	0.776	1.334	0.399	0	0	0.513	0.908	0.609	0	0
FOXD3	27022	1	63788729	63790797	1p31.3	0.404	0.078	0.223	0.961	0.143	0.092	0.153	0.236	0.276	0.205	0.144	0.149	0	0.156	0	0.057	0.133	0.369	0.038	0.127	0.229	0.622	0.288	0	0.128	0.897	1.382	1.068	0.871	0.153	1.161	0.649	1.434	1.157	0.155	0.297	0.091	0	0.16	0.221	0.162	0.681	0.068	0
ALG6	29929	1	63833260	63904233	1p31.3	0.8	1.597	0.357	0.875	1.25	0.13	0.894	1.006	0.698	1.895	1.358	0.909	1.24	1.495	0.68	0.921	0.849	1.46	2.9	0.939	0.79	1.39	1.177	0.845	0.923	1.093	0.617	0.575	0.985	0.264	2.018	1.899	0.78	0.551	0.482	1.234	1.064	0.863	1.32	1.32	1.03	0.493	1.389	1.318
ITGB3BP	23421	1	63906440	63988944	1p31.3	2.418	4.375	1.276	1.664	2.152	2.23	3.231	2.536	1.315	3.069	3.145	2.096	1.972	4.124	1.779	2.69	3.728	6.361	4.713	3.844	2.845	3.285	2.756	2.605	2.124	1.872	1.691	1.592	1.916	0.668	3.08	2.72	1.537	1.437	2.122	2.208	2.712	2.065	3.107	1.932	1.742	2.251	2.758	2.154
EFCAB7	84455	1	63988971	64038364	1p31.3	0.46	1.153	0.284	0.614	0.721	0.427	1.046	0.761	0.584	1.406	0.982	0.502	0.439	1.303	0.444	0.462	0.843	2.313	2.218	0.41	0.28	0.867	0.421	0.357	0.536	0.654	0.675	0.569	0.851	0.336	1.394	1.04	0.5	0.42	0.278	0.664	0.478	0.403	0.486	0.63	0.514	0.376	0.646	0.373
DLEU2L	79469	1	64014650	64016307	1p31-p22	0	0.252	0.277	0.161	0.236	0.374	0.096	0.19	0.207	0.584	0.405	0.103	0.286	0.67	0.127	0.372	0.333	0.619	0.959	0.552	0	1.023	0.29	0.238	0.198	0.285	0.433	0.238	0.287	0.235	0.98	0.469	0.129	0.279	0.299	0	0.099	0.25	0.356	0.26	0.231	0.334	0.376	0.072
PGM1	5236	1	64058946	64125916	1p31	1.247	4.253	3.9	3.199	2.581	3.097	3.962	4.573	3.902	5.132	4.127	2.215	2.88	3.781	3.611	3.15	4.054	3.396	4.409	4.285	0	3.121	1.902	1.853	2.05	3.805	5.192	3.199	4.669	3.914	5.298	5.816	4.073	2.784	2.243	3.78	3.937	3.816	3.484	4.08	3.096	2.614	4.128	2.604
ROR1	4919	1	64239689	64647179	1p32-p31	0	3.922	2.787	0.993	0.053	1.601	1.273	2.295	0.842	2.211	1.142	0.078	0.238	0.801	0.479	3	0.747	1.414	0.044	0.055	0	0.156	1.39	1.079	0	1.259	1.366	1.389	1.479	0.639	1.499	2.611	1.225	0.587	1.262	1.663	2.869	2.826	2.74	0.81	1.199	0.262	0.236	0.928
ROR1-AS1	101927034	1	64560124	64579474	-	0	0.211	0.289	0	0	0.088	0.138	0.115	0.117	0.201	0.057	0	0	0.097	0	0.406	0	0	0	0	0	0	0.483	0	0	0.174	0.248	0.097	0.1	0.05	0.101	0.127	0	0.347	0	0	0.774	0.465	0.316	0	0	0	0.028	0
UBE2U	148581	1	64669489	64710027	1p31.3	0	0	0	0	0	0	0	0	0	0	0	0	0	0	0	0	0	0	0	0	0	0.039	0	0	0	0	0	0	0	0	0	0	0	0	0	0	0	0	0.062	0	0	0	0	0
CACHD1	57685	1	64936475	65158741	1p31.3	0.386	0.11	0.171	0.633	0.25	0.621	1.914	0.693	0.454	0.985	2.97	0.572	0.397	1.48	0.736	0.017	0.946	1.148	0.022	0.112	0	0.522	0.202	0.04	1.595	1.54	1.893	1.453	1.691	0.577	1.668	1.678	0.555	0.23	0.256	1.964	0.313	0	0.531	2.567	0.914	0.309	1.847	1.402
RAVER2	55225	1	65210777	65298914	1p31.3	1.141	1.363	0.272	1.116	1.661	0.864	1.41	1.439	1.295	0.608	1.922	0.574	1.539	3.269	2.147	0.429	1.852	1.466	2.443	2.249	0.539	1.863	0.638	1.011	1.308	1.489	1.587	1.215	1.707	0.9	2.005	1.659	1.705	0.872	0.847	1.888	1.466	0.326	1.214	1.623	1.549	0.866	3.013	1.655
JAK1	3716	1	65298905	65432187	1p32.3-p31.3	2.276	4.048	2.866	3.595	4.942	2.595	3.767	3.856	2.808	3.869	3.437	2.955	2.631	3.702	2.493	2.141	3.063	4.117	3.688	1.968	2.031	2.088	2.647	2.058	2.881	2.903	3.086	2.851	3.214	1.891	3.279	3.176	2.828	1.726	2.985	4.147	3.601	3.112	3.831	3.734	2.74	1.83	2.888	0.57
LINC01359	101927084	1	65445259	65468159	-	0	0	0	0	0.117	0	0	0	0	0	0	0	0	0	0	0	0	0	0	0.099	0	0	0	0	0	0	0.181	0	0	0.08	0	0	0	0.167	0	0	0	0	0.105	0	0	0	0	0
AK4	205	1	65613231	65697828	1p31.3	1.862	2.47	1.962	2.002	2.22	1.709	0.112	2.153	2.243	3.337	3.056	0.174	0.479	2.576	1.888	1.771	2.146	2.044	0.063	1.685	1.589	0.443	0.348	0.277	0.933	0.428	1.763	0.715	2.849	1.123	1.935	2.804	2.155	1.163	1.087	0.234	1.736	2.741	1.891	2.042	2.019	1.362	1.607	2.627
DNAJC6	9829	1	65730376	65881552	1p31.3	0.369	1.239	1.19	0.371	0.706	1.937	0.093	0.155	0.543	1.211	1.274	0.045	0.126	1.023	0.849	0.059	0.658	1.125	0.174	0.04	2.23	0.432	0.424	0.173	0.24	0.881	0.906	1.347	0.208	0.035	0.204	0.223	0.743	0.524	0.348	1.117	0.707	0.698	1.101	0.275	1.161	0.542	0.491	0.189
LEPROT	54741	1	65886130	65901690	1p31.3	1.935	4.514	3.141	2.296	3.098	2.577	2.989	3.243	2.621	3.139	2.879	1.817	1.692	2.294	1.725	2.456	1.95	2.883	2.576	1.947	2.3	1.217	1.952	1.441	2.422	2.737	2.485	2.603	2.521	1.672	3.27	3.304	2.198	1.718	2.282	3.434	2.44	3.371	3.542	2.38	3.043	2.374	2.95	2.314
LEPR	3953	1	65886334	66103176	1p31	0.34	0.584	0.446	0.449	0.735	0.239	0.237	1.008	0.808	0.421	1.555	0.442	0.21	1.148	0.132	0.146	0.541	0.839	0.921	0.12	2.533	0.181	0.242	0.052	0.438	0.135	0.375	0.151	0.051	0.05	0.122	0.336	0.147	0.193	0.236	1.745	1.53	0.606	0.785	0.208	0.353	0.514	0.238	0.242
PDE4B	5142	1	66258192	66840262	1p31	0.252	0.404	0.276	2.337	0.053	0	0.306	0.533	2.044	1.438	1.719	0	0	4.597	0.178	0	0.78	0.071	0.058	1.054	0	0.085	0.471	0.229	1.27	3.035	2.548	2.145	3.594	1.891	2.601	1.061	2.9	1.453	1.189	2.427	0.67	1.73	0.073	3.626	0	1.463	0.184	0.224
LOC101927139	101927139	1	66508182	66516401	1p31.3	0	0	0	0	0	0	0	0	0	0.319	0.241	0	0	0	0	0	0	0.315	0	0	0	0	0	0	0	0	0	0	0	0	0	0.322	0	0	0	0	0	0	0	0	0	0	0	0
SGIP1	84251	1	66999251	67216822	1p31.3	0	0.015	0.238	0.031	0.009	0.078	0.029	0	0.039	0.012	0.023	0.013	0	0.026	0	0	0.012	0.051	0.037	0.015	0	0.053	0.1	0.015	0	0.159	0.058	0.014	0	0.041	0	0.015	0	0.122	0	0.043	0.071	0	0.027	0.021	0.011	0.11	0.02	0.016
TCTEX1D1	200132	1	67218139	67244730	1p31.3	0	0	0	0	0.025	0	0	0	0	0	0	0	0	0	0	0	0	0	0	0	0	0.099	0	0.048	0	0.306	0.033	0	0	0.024	0	0	0	0.077	0	0	0	0	0.038	0	0	0.034	0.021	0
INSL5	10022	1	67263423	67266942	1p31.3	0	0	0	0	0	0	0	0	0	0	0	0	0	0	0	0	0	0	0	0	0	0	0	0	0	0	0.097	0	0	0.071	0	0	0	0.376	0	0	0	0	0	0	0	0	0	0
WDR78	79819	1	67278571	67390570	1p31.3	0.125	0.105	0.208	0.619	0.112	0.11	0.168	0.416	0.242	0.282	0.178	0.059	0.486	0.385	0.272	0.321	0.19	1.216	0.628	0.038	0.143	0.249	0.165	0.149	0.134	0	0.053	0.06	0.095	0.051	0	0.144	0	0.081	0	0.531	0.182	0.33	0.429	0.489	0.218	0.348	0.161	0
MIER1	57708	1	67390577	67454302	1p31.3	0.825	2.635	1.545	1.563	1.555	1.075	1.585	1.997	1.543	1.857	2.575	1.282	1.689	2.177	1.667	2.123	2.17	2.865	2.81	2.384	1.335	2.752	1.398	1.291	1.719	1.316	1.064	1.136	1.306	0.577	1.59	1.356	0.85	0.945	0.842	1.895	1.592	1.673	3.078	1.523	1.506	1.191	1.733	2.164
SLC35D1	23169	1	67465014	67520080	1p32-p31	0.264	1.071	0.951	0.379	0.804	0.66	1.665	1.701	0.961	1.566	1.312	0.575	1.258	1.034	0.751	0.381	1.204	1.204	1.74	0.564	0.804	1.152	0.577	0.427	0.798	1.028	0.922	0.684	0.872	0.427	0.861	1.106	0.737	0.313	0.472	1.244	0.627	0.905	1.236	1.038	0.576	0.403	1.398	0.62
C1orf141	400757	1	67557858	67600654	1p31.3	0	0	0	0	0	0	0	0	0	0	0	0	0	0	0	0	0	0	0	0	0	0	0	0	0	0	0.034	0	0	0.023	0	0	0	0.13	0	0	0	0	0	0	0	0	0.027	0
IL23R	149233	1	67632168	67725650	1p31.3	0	0	0.054	0	0	0	0	0	0.068	0	0	0	0	0	0	0	0.086	0	0	1.47	1.274	0	0.133	0	0	0	0.038	1.136	0	0.326	0	0	0	0.083	0	0	0	0	0	0	0	0.03	0	0
IL12RB2	3595	1	67773046	67862583	1p31.3-p31.2	0	0	0.129	0	0.037	0	0.068	0.118	0.13	0.092	0.126	0.052	0.178	0.078	0.152	0.047	0	0.078	0.042	0.297	0.17	0.111	0.119	0.09	0	1.19	2.355	0.656	1.642	0.672	0.063	0.104	0.922	0.156	0	0.111	0	0.51	0.043	0.066	0.074	0.077	0.041	0.142
SERBP1	26135	1	67873492	67896123	1p31	4.019	5.32	3.675	4.372	3.464	3.808	4.445	4.504	3.815	4.332	4.926	3.945	4.224	5.387	4.188	4.353	4.546	6.074	5.965	5.492	4.741	4.544	3.28	3.524	4.419	3.046	3.802	3.689	3.581	2.941	4.814	4.955	3.921	3.21	3.316	4.428	4.452	3.36	4.7	4.441	3.972	4.368	4.627	4.624
GADD45A	1647	1	68150859	68154021	1p31.2	0.497	5.19	4.92	4.307	0.841	4.458	4.209	4.919	3.889	2.412	3.59	1.861	1.943	3.795	1.535	3.015	4.552	6.657	1.82	1.14	3.807	1.78	3.203	3.078	3.572	2.157	2.01	1.761	3.551	1.395	3.691	3.709	1.088	1.367	1.487	2.247	3.995	2.405	7.243	2.608	2.974	2.478	0.653	3.471
GNG12	55970	1	68167148	68299155	1p31.3	1.66	4.571	5.102	4.006	2.632	3.818	4.52	4.606	3.533	4.589	4.516	2.821	3.253	4.068	2.147	3.374	3.445	1.957	0.119	0.172	0.709	0.399	0.423	0.154	4.462	4.289	5.09	4.436	4.5	3.555	5.37	5.655	5.172	3.639	2.903	4.887	3.726	3.851	5.189	3.741	2.808	2.936	0.251	2.526
GNG12-AS1	100289178	1	68297970	68668670	1p31.3	0	0.036	0.17	0.211	0.079	0.073	0.302	0.152	0.149	0.219	0.21	0.104	0.238	0.163	0.134	0.199	0.171	0.194	0.077	0.059	0.144	0.117	0.206	0.122	0.146	0.171	0.399	0.288	0.171	0.106	0.274	0.285	0.155	0.299	0.07	0.176	0.232	0.102	0.268	0.124	0.057	0.207	0.063	0.174
DIRAS3	9077	1	68511644	68516460	1p31	0	0.071	0.152	0	0.081	0.099	2.861	0.172	0.274	1.497	4.237	0.059	0	0.538	0	0.066	0.426	0.289	0	0.069	1.922	0.3	0.204	0	0	0.898	0.23	0.177	0	0.086	0.406	0.09	0.124	0.355	0.082	6.308	0	0.221	0.251	0	0	0.584	0.033	0
WLS	79971	1	68564141	68698284	1p31.3	0.133	1.615	1.008	2.64	0.1	1.48	4.722	3.09	1.889	3.348	4.047	2.347	2.942	3.015	2.434	3.16	3.089	2.052	0.113	0.066	0	0.167	0.211	0	3.264	1.914	3.266	3.377	2.558	2.045	3.623	4.224	3.071	1.746	0.715	1.743	2.814	3.365	2.112	1.725	2.077	2.153	0.528	2.031
RPE65	6121	1	68894506	68915642	1p31	0	0.035	0	0	0	0	0	0	0.045	0.042	0.11	0	0	0.835	0	0	0.095	0	0	0	0	0	0	0	0	0	0.047	0	0	0.043	0	0	0.067	0	0	0	0	0	0	0	0	0.306	0.019	0
DEPDC1	55635	1	68939834	68962904	1p31.2	1.459	3.534	1.572	1.735	1.522	1.718	2.954	2.684	0.545	2.88	3.767	1.145	1.605	3.671	1.794	1.655	2.125	2.487	3.238	1.432	1.243	0.187	0.804	0.586	2.305	1.755	1.341	1.518	1.788	0.992	2.673	2.89	1.579	1.173	1.25	2.515	2.247	2.727	2.369	2.526	2.303	2.455	2.352	2.588
DEPDC1-AS1	101927220	1	68962358	69004310	-	0	0.273	0.109	0	0.096	0.282	0.353	0.136	0	0.131	0.378	0.093	0	0.408	0	0	0.266	0.248	0.269	0.141	0	0.046	0	0	0.2	0	0.128	0.066	0	0.03	0	0.232	0.183	0.197	0.111	0.112	0	0	0.126	0.245	0.176	0.115	0	0
LRRC7	57554	1	70225857	70589171	1p31.1	0	0.014	0.105	0	0.011	0.054	0.033	0.031	0.098	0.302	0.148	0.021	0	0.046	0	0	0	0.015	0	0.023	0	0.065	0.053	0	0.193	0.013	0.048	0.06	0	0.041	0	0	0	0.113	0	0	0.427	0.028	0.05	0	0	0.137	0.017	0.021
PIN1P1	5301	1	70385004	70386000	1p31	0.237	0	0.337	0	0.073	0	0.264	0	0.28	0.219	0.122	0.2	0	0.067	0	0.154	0.231	0	0.382	0	0	0.224	0.296	0	0	0	0.67	0.157	0.109	0.366	0	0	0	0.261	0	0	0.144	0	0.136	0	0	0.644	0.091	0
LRRC40	55631	1	70610484	70671361	1p31.1	0.951	3.057	0.959	1.513	1.225	1.212	1.407	1.578	1.229	1.771	2.237	0.793	1.501	2.257	1.254	1.562	1.744	3.066	3.609	2.158	1.469	1.882	0.673	0.635	1.809	1.265	0.747	0.692	1.142	0.468	1.855	1.027	0.7	0.564	1.056	1.908	1.002	1.468	2.242	1.501	1.135	1.037	2.138	1.767
SRSF11	9295	1	70671364	70717701	1p31	3.057	5.84	2.75	3.068	3.897	3.033	3.903	4.235	3.265	4.709	4.845	2.922	4.086	4.978	4.207	4.062	4.28	5.582	5.896	4.85	4.137	5.102	2.934	2.71	3.604	3.61	3.631	3.129	3.459	2.361	4.639	3.875	3.44	2.517	2.771	4.105	3.46	3.591	4.869	3.855	3.766	3.313	4.506	4.647
ANKRD13C	81573	1	70724684	70820417	1p32.3-p31.3	0.799	2.957	0.942	1.145	1.116	0.891	1.413	1.739	1.069	1.77	1.768	0.561	1.13	1.637	1.06	0.89	0.934	1.357	1.892	0.645	0.827	0.86	0.317	0.451	1.123	1.176	1.18	0.95	1.002	0.528	1.279	0.962	0.763	0.488	0.566	1.653	0.847	1.524	1.447	1.335	1.254	0.863	1.033	1.235
HHLA3	11147	1	70820492	70833705	1p31.1	1.581	0.383	3.049	3.061	1.821	2.282	3.559	2.821	2.076	4.048	2.812	1.369	3.105	2.73	2.288	1.31	2.807	0.899	3.071	1.135	1.487	2.814	1.142	1.288	0.82	1.558	2.228	1.691	1.487	0.43	2.187	1.337	1.031	1.117	1.052	1.476	2.002	2.5	1.675	2.489	2.889	1.084	3.279	2.11
CTH	1491	1	70876900	70905534	1p31.1	0.323	3.692	0.955	0.454	0.755	0.875	0.607	0.688	0.886	0.702	1.548	0.113	1.057	1.908	0.769	0.555	1.504	1.302	0.503	0.929	1.909	0.643	2.166	0.33	0.339	1.021	0.953	0.952	1.129	0.672	1.366	0.739	0.441	0.39	0.377	0.244	0.609	0.786	0.8	2.197	0.478	0.539	0.765	1.888
LOC101927244	101927244	1	71172135	71252151	1p31.1	0	0	0.082	0	0	0	0.066	0.105	0.09	0	0	0	0	0	0	0	0	0	0	0	0	0.036	0	0	0	0	0.034	0	0	0.037	0	0	0	0.178	0	0	0	0	0	0	0	0	0	0
PTGER3	5733	1	71318035	71513491	1p31.2	0.228	0.286	0.571	0	4.177	0	0.185	0	0.09	0.061	0	0	0	0.034	0	0	0	0.158	0	0	1.49	0.092	0	0	0	0	0.117	0	0	0.106	0	0	0	0.189	0	0	0	0	0	0	0	0.174	0.053	0
ZRANB2-AS1	100132618	1	71512188	71532865	1p31.1	0.201	0.166	0.506	0.409	0.611	0.195	0.123	0.267	0.503	0.359	0.341	0	0.136	0.235	0.106	0.463	0.283	0.401	0.497	0.435	0.516	0.806	0.308	0.108	0.192	0.082	0.231	0.187	0.234	0.049	0.256	0.079	0	0.397	0.186	0.187	0.139	0.196	0.644	0.286	0.142	1.194	0	0.126
ZRANB2	9406	1	71528973	71546972	1p31	1.381	3.758	1.924	2.806	2.854	1.898	2.396	2.678	2.655	2.954	3.371	1.327	2.359	2.826	1.953	2.89	2.503	4.079	4.965	4.124	2.904	3.725	2.285	1.818	2.502	1.866	1.828	2.085	2.426	0.932	3.021	2.379	2.392	1.766	1.315	2.529	1.893	1.896	3.828	2.245	2.027	2.308	2.804	2.582
ZRANB2-AS2	100852410	1	71547006	71703406	1p31.1	0	0.285	0	0	0.119	0	0	0	0.165	0.14	0	0	0	0.198	0	0	0	0.585	0.276	0	0	0.097	0.382	0.211	0.208	0.17	0.158	0	0.17	0.05	0.219	0	0	0.28	0	0.163	0	0.209	0	0	0	0.132	0	0.179
NEGR1	257194	1	71868624	72748277	1p31.1	0	1.246	0.91	0.442	0.031	1.723	0.054	0.262	0.121	0.426	1.1	0.068	0.039	0.031	0.044	0.015	0.035	0.043	0.365	0.051	0.051	0.137	0.09	0.066	0.364	0.059	0.067	0.793	0.038	0.067	0.027	0.253	0.033	0.122	0.033	0.118	0.877	0.419	0.458	0.083	0.26	0.068	0.064	0.036
LINC01360	101927295	1	73771852	73804560	-	0	0	0	0	0	0	0	0	0	0	0	0	0	0	0	0	0	0.097	0	0	0	0	0	0	0	0	0	0.139	0	0	0	0	0	0	0	0	0	0	0	0	0	0.192	0	0
LRRIQ3	127255	1	74491701	74663871	1p31.1	0	0.356	0.066	0.122	0.116	0	0.06	0.15	0.065	0.03	0.213	0.157	0.07	0.117	0	0.034	0	0.647	0.496	0.087	0	0.197	0.237	0.059	0.06	0.053	0.073	0.134	0.212	0.154	0.36	0.098	0	0.129	0.053	0.098	0.096	0	0	0.17	0.272	0.218	0.19	0.052
FPGT	8790	1	74663895	74674386	1p31.1	0.282	1.655	0.494	0.691	1.156	0.202	0.808	0.605	0.811	1.092	1.132	0.429	0.811	0.962	0.581	0.627	0.74	1.19	1.169	0.952	0.542	0.462	0.285	0.175	0.693	0.737	0.491	0.468	0.836	0.388	1.133	0.808	0.519	0.403	0.414	1.426	0.19	0.626	1.186	0.875	0.746	0.54	0.973	0.75
FPGT-TNNI3K	100526835	1	74663895	75010116	1p31.1	0	0.039	0	0.107	0	0	0.038	0	0	0.108	0.146	0.103	0	0.117	0	0	0.078	0	0.096	0	0	0	0	0	0	0	0.02	0.083	0	0	0	0.123	0	0	0	0	0.055	0	0	0	0	0.084	0	0.123
TNNI3K	51086	1	74701070	75010116	1p31.1	0	0	0	0	0	0	0	0	0.083	0	0	0.124	0	0	0	0	0	0.08	0	0	0	0.062	0.125	0.061	0	0	0.05	0.08	0	0.036	0	0	0	0.057	0	0	0	0	0.019	0	0	0	0.022	0
ERICH3	127254	1	75033794	75139422	1p31.1	0	0.012	0.107	0	0.038	0.021	0.016	0.016	0.098	0.047	0.039	0.018	0	0.018	0	0.016	0	0.045	0.009	0.029	0	0.069	0.122	0.107	0	0	0.064	0.008	0	0.045	0	0.017	0	0.134	0.015	0	0	0	0.034	0	0	0.156	0.017	0
ERICH3-AS1	101927320	1	75043113	75091782	1p31.1	0	0	0.085	0	0	0	0	0	0.066	0	0	0	0	0	0	0	0	0	0	0	0	0.019	0.15	0	0	0	0.042	0.02	0	0.022	0	0	0	0.109	0	0	0	0	0.012	0	0	0.019	0.026	0
CRYZ	1429	1	75171171	75199092	1p31.1	1.871	3.819	1.387	1.638	2.783	1.809	1.602	1.915	1.948	2.901	3.478	1.593	2.762	3.078	2.102	3.346	2.805	3.504	4.025	1.607	2.224	1.747	1.243	0.745	2.249	1.402	1.324	1.57	1.665	0.853	2.4	1.113	1.471	0.985	2.843	4.458	1.379	2.269	1.406	3.201	1.758	2.201	3.112	2.833
TYW3	127253	1	75198835	75232360	1p31.1	1.802	5.113	1.589	1.898	1.818	1.531	2.836	2.353	1.126	2.546	2.568	0.95	2.171	3.901	2.404	2.02	1.739	4.262	3.614	3.444	2.558	2.366	1.432	1.261	1.945	1.765	2.911	2.204	2.151	1.763	1.923	2.159	1.94	1.244	1.214	2.535	1.873	2.2	1.96	2.776	1.82	1.432	3.227	2.234
LHX8	431707	1	75594118	75627218	1p31.1	0	0	0.099	0	0.038	0.059	0.508	0.496	0	2.539	0.046	0	0	0.034	0	0	0	0	0	0	0	0.118	0.12	0.062	0	0	0.203	0.029	2.017	0.049	0	0.07	0	0.136	0.925	0.407	0	0	0.03	0	0	0.447	0.024	0
SLC44A5	204962	1	75667815	76076799	1p31.1	0	0.023	0.068	0	0.115	0.11	0.051	0.22	0.365	0.085	0.247	0.247	0	0.513	0.065	1.058	0.172	0.826	0.577	0.032	0.233	0.379	0.169	0.087	0.056	0	0.079	0.027	0.047	0.082	0	0.077	0	0.076	0.037	0.408	0.167	0.536	0.053	0.71	1.118	0.395	0.051	0.436
ACADM	34	1	76190031	76229363	1p31	1.157	4.34	1.237	2.211	1.848	1.362	1.941	2.177	2.085	2.202	2.934	1.474	2.047	3.132	1.865	1.635	3.16	4.134	5.033	3.094	2.543	3.124	1.289	0.986	2.119	2.546	1.534	1.635	2.275	1.092	3.285	1.783	1.916	1.818	1.015	2.557	1.293	1.806	2.71	1.927	1.226	2.161	2.453	1.651
DLSTP1	1744	1	76207686	76210698	1p31	1.758	0.495	0.663	1.186	1.197	0.76	0.54	0.749	0.738	1.033	0.969	1.015	1.201	1.101	1.246	0.923	1.327	0.396	1.11	1.322	0.545	1.468	0.422	0.458	0.776	0.943	1.355	1.111	1.092	0.884	0.775	0.521	0.989	0.827	1.074	0.79	0.9	0.911	1.469	1.12	0.584	1.066	1.362	0.626
RABGGTB	5876	1	76251878	76260775	1p31	2.736	7.187	2.734	2.842	2.843	2.646	4.665	3.59	2.939	3.419	4.416	2.223	3.669	5.653	3.214	3.346	4.412	6.589	5.364	3.664	3.741	3.604	1.555	1.793	3.709	3.057	3.267	3.327	3.348	2.819	3.996	3.355	3.169	2.49	2.754	3.825	2.857	3.42	5.377	3.094	2.719	3.333	4.702	2.695
MSH4	4438	1	76262555	76378923	1p31	0	0.106	0	0	0	0	0	0	0	0.043	0.03	0.045	0	0.298	0.131	0.043	0.177	0.044	0.048	0	0	0.078	0	0	0	0	0.047	0.022	0.037	0.154	0	0	0	0.063	0	0.048	0	0	0.024	0	0	0.1	0.966	0.215
ASB17	127247	1	76384557	76398116	1p31.1	0	0	0	0	0	0	0	0	0	0	0	0	0	0	0	0	0	0	0	0	0	0	0	0	0	0	0.066	0	0	0	0	0	0	0	0	0	0	0	0	0	0	0	0	0
LOC101927342	101927342	1	76477008	76485041	1p31.1	0	0	0	0	0	0	0	0	0	0	0	0	0	0	0	0	0	0	0	0	0	0.42	0	0	0	0	0	0	0	0	0	0	0	0	0	0	0	0	0	0	0	0.915	0	0
ST6GALNAC3	256435	1	76540388	77096669	1p31.1	0	0	0.267	0.455	0	0	0.391	0.302	0.241	0.975	0.701	0	0	0.47	0	0.104	0	0	0.882	0.077	0	0.074	0	0	0.166	1.466	2.905	0.629	1.155	1.609	3.254	1.855	2.518	1.311	0.061	0.167	0	0	0.044	0	0	0.149	0.081	0.246
ST6GALNAC5	81849	1	77333185	77529737	1p31.1	0.806	0.3	3.406	0.809	0.061	1.418	0.371	0.259	0.12	0.3	0.435	0.125	0	0.904	0	0.059	0	0.473	0	0.071	0	0.199	0.163	0.13	0	0	0.124	0.494	0	0.173	0	0.118	0	0.175	0	0.288	0	0.981	0.273	0	0.531	0.157	0.069	0
PIGK	10026	1	77554666	77685132	1p31.1	0.731	3.543	1.401	1.257	1.462	0.873	2.21	1.982	1.462	2.317	2.276	0.596	1.011	1.769	0.753	0.871	1.664	1.747	2.568	1.804	1.089	0.756	0.688	0.569	1.596	1.593	1.029	1.209	1.624	0.489	1.988	1.31	1.062	0.852	0.668	1.978	0.945	1.559	1.656	1.424	1.231	1.087	1.227	1.266
AK5	26289	1	77747661	78025654	1p31	0.068	0.373	1.148	0.246	0.042	0.492	0.845	0.44	0.436	2.389	0.9	0.054	0.089	0.088	0.091	0.049	0.05	0.222	0.047	0.201	0.094	0.164	0.234	0.052	3.216	0.048	3.202	0.706	1.214	0.096	0.519	0.313	0.643	0.395	0.242	0.171	0.538	0.064	0.804	0	0.047	0.384	0.603	0.09
ZZZ3	26009	1	78028100	78149112	1p31.1	2.017	4.291	1.404	1.725	1.189	1.258	2.4	2.315	1.764	2.247	2.799	0.968	2.048	2.86	1.964	1.867	1.815	2.284	2.93	1.946	1.38	1.687	0.865	0.685	1.718	1.766	1.98	1.981	2.119	1.192	2.759	1.443	1.935	0.949	0.752	1.982	1.748	2.141	2.195	2.053	1.679	1.037	2.137	1.617
USP33	23032	1	78161673	78225564	1p31.1	1.208	3.807	1.535	1.861	1.684	1.537	2.423	2.409	2.276	2.563	3.075	1.006	2.244	2.691	1.963	1.837	2.567	2.02	3.509	2.039	1.684	1.849	0.945	0.661	2.018	2.132	1.69	1.98	1.78	1.23	2.469	1.845	1.766	1.173	1.204	2.524	1.713	2.009	2.167	2.451	1.561	1.171	2.211	1.971
FAM73A	374986	1	78245308	78345225	1p31.1	0.425	1.924	0.749	0.943	0.711	0.671	1.481	1.064	0.963	1.131	1.078	0.256	1.248	0.95	0.805	0.558	0.939	0.591	0.959	0.664	0.284	0.601	0.287	0.135	0.945	1.082	0.676	1.132	1.126	0.521	1.325	1.129	0.925	0.581	0.469	1.368	0.727	1.049	1.739	1.323	1.07	0.508	1.369	0.916
NEXN-AS1	374987	1	78347032	78355224	1p31.1	0	0.582	0.933	0.117	0.041	1.157	0.709	0.615	0.22	0.411	0.39	0.061	0	0.099	0.067	0	0	0.171	0.03	0.17	0	0.173	0.311	0	0	0.035	0.088	0.046	0	0.121	0.045	0	0	0.226	0	0.397	0.403	0.439	0.55	0	0	0.536	1.126	0.254
NEXN	91624	1	78354199	78409578	1p31.1	0.113	4.212	3.264	0.149	0.191	2.367	2.475	2.7	0.348	1.897	1.887	0.031	0.21	0.415	0.329	0.188	0.147	0.497	1.734	0.466	0.199	2.387	0.114	0	0.105	0.352	0.561	0.144	0.226	0.166	0.227	0.092	0.42	0.431	0.296	1.54	1.306	1.661	1.995	0.278	0.181	0.593	2.092	0.295
FUBP1	8880	1	78412166	78444889	1p31.1	3.286	3.787	2.184	2.913	3.645	3.058	3.876	4.101	2.289	3.677	4.887	3.366	4.408	3.85	3.625	3.913	3.078	3.945	5.094	2.783	3.999	3.837	1.716	2.863	4.033	3.022	3.037	3.647	3.142	2.537	3.912	3.763	3.082	1.265	3.226	4.135	3.916	3.305	3.141	4.246	3.81	2.758	4.682	3.337
DNAJB4	11080	1	78470635	78482995	1p31.1	0.082	2.598	2.128	2.444	0.435	1.939	2.066	1.913	1.484	2.648	2.684	0.43	2.116	1.518	0.665	1.056	1.198	0.797	1.269	0.379	0.902	0.558	0.594	0.542	2.009	0.922	0.548	0.626	0.763	0.349	1.55	0.747	0.524	0.517	1.157	1.704	1.039	2.023	3.825	1.343	1.374	1.423	0.476	0.655
GIPC2	54810	1	78510645	78604133	1p31.1	0	0.023	0.038	0	0	0	0.043	0.046	0.048	0.038	0.038	0.928	1.047	0.025	0	0.968	1.653	0.141	0	0	0	0.056	0	0	0	0	0.058	0	0	0.123	0	0	0	0.174	0	0.035	0	0	0.057	0	0	0.048	0.029	0
MGC27382	149047	1	78695282	78835147	1p31.1	0	0	0	0.276	0	0	0	0	0	0.478	0	0	0	0	0	0	0	0	0	0	0	0	0	0	0	0	0.072	0	0	0.037	0	0	0	0	0	0	0	0	0.043	0	0	0	0	0
PTGFR	5737	1	78956727	79006386	1p31.1	0	0.111	0.583	1.428	0	0.307	2.033	0.592	0.104	2.763	0.776	0	0	0	0	0.226	0	0.031	0	0.031	0	0.081	0.07	0	0.184	0	0.038	0.05	0	0.036	0	0	0	0.152	0	0	0.018	0	1.025	0	0	0.208	0.015	0
IFI44L	10964	1	79086066	79111830	1p31.1	0.123	0.081	0.078	4.25	0.015	0	1.234	1.099	0.212	0.967	2.087	0.107	0.985	0.013	0	4.095	0	0	0.033	0.023	0	0.194	0.277	2.043	1.169	0	0.277	0.016	0	0.103	0.018	0.078	0	0.139	0.03	0	0.042	0.267	1.669	0.075	0.284	1.024	0.075	0
IFI44	10561	1	79115476	79129763	1p31.1	0	3.605	0.18	4.63	0.109	0.552	3.625	3.165	0.68	2.945	3.883	0	1.321	0.139	0	6.127	0.195	0	3.412	0.159	0	2.386	0.316	2.414	4.494	0.332	1.687	1.238	1.306	0.052	0.128	1.596	1.346	0.827	0	0	0.064	3.647	4.254	0	1.072	1.632	0	0
ADGRL4	64123	1	79355448	79472495	1p33-p32	0	0	0.077	0	0	0	0.513	0	0.054	0.018	0	0.068	0	0	0	0	0	0.035	0.023	0.029	0	0.053	0.116	0.034	0.457	0	0.074	0.384	0	0.041	0	0	0	0.057	0	0	0.028	0	0.024	0.074	0	0.328	0.028	0
LOC101927412	101927412	1	81001439	81112473	1p31.1	0	0	0	0	0	0	0	0	0	0	0	0	0	0	0	0	0	0	0	0	0	0	0	0.554	0	0	0.082	0	0	0	0	0	0	0	0	0	0	0	0	0	0	0	0	2.49
LOC101927434	101927434	1	81979564	82023387	1p31.1	0	0	0	0	0	0	0	0	0	0	0	0	0	0	0	0	0	0.461	0	0	0	0	0	0	0	0	0	0	0	0	0	0	0	0	0	0	0	0	0	0	0	0	0	0
ADGRL2	23266	1	82165454	82458422	1p31.1	0.55	1.585	1.746	2.53	0.075	0.816	0.035	1.916	1.486	0.684	1.631	0.027	0.07	0.025	0	0	0	0.375	0.087	0.063	0.116	0.054	0.124	0.129	2.591	0	1.239	0.018	0.098	0.087	0.2	1.992	0	0.114	1.197	0.066	1.228	0.111	2.64	0.875	2.581	0.43	0.325	4.16
LINC01361	101927498	1	83439565	83451891	-	0	0	0.096	0	0.051	0	0	0	0	0.069	0	0	0	0	0	0	0	0	0	0	0	0	0.262	0.209	0	0	0.06	0	0	0.03	0	0	0	0.192	0	0	0	0	0.044	0	0	0	0	0
LOC101927587	101927587	1	84041470	84326679	-	0	0	0.124	0	0.063	0.09	0.061	0.025	0.048	0.059	0.029	0.119	0	0.052	0	0	0	0.085	0.054	0.084	0	0.05	0.181	0	0	0.132	0.298	0.029	0.05	0.215	0.13	0.129	0	0.193	0.048	0	0	0	0.064	0	0.038	0.322	0.054	0
LOC101927560	101927560	1	84267198	84326229	-	0	0.04	0.09	0	0.064	0	0	0	0.128	0.204	0	0	0	0.033	0	0	0	0	0	0	0	0.027	0.254	0	0	0.329	0.098	0.049	0.073	0.043	0.194	0.2	0	0.203	0	0	0	0	0	0	0	0.265	0.025	0
TTLL7	79739	1	84335056	84464833	1p31.1	0.059	2.323	0.662	0.761	1.033	0.86	0.885	1.474	0.604	1.576	2.832	0	0.075	1.511	0.381	0	0.144	1.331	0.032	0.085	0	0.143	0.078	0.041	0.151	0.062	0.669	0.452	0.475	0.763	1.08	0.348	0.464	0.293	0.249	1.098	0.408	1.305	0.64	0.899	0.446	0.629	0.474	0.316
PRKACB	5567	1	84543657	84704181	1p31.1	0.896	3.773	2.009	1.042	1.261	2.022	2.478	2.3	2.345	2.526	3.195	0	0.693	4.353	1.06	0.205	0.075	2.614	4.012	2.087	0.266	2.828	1.767	1.418	2.493	1.462	1.86	2.221	2.005	1.369	2.716	2.691	2.363	2.178	0.893	2.627	1.477	0.576	3.091	1.833	1.754	1.484	1.905	0.916
SAMD13	148418	1	84764048	84816481	1p31.1	0.163	0.702	0	0	0.218	0	0	0.112	0.349	0.083	0.488	0.311	0.403	1.823	0	0.321	0.347	0.453	1.164	0.428	0	0.416	0	0	0.292	0.344	0.935	0.233	0.255	0.147	0.563	0.288	0.367	0.516	0.133	0.72	0.204	0.19	0.085	0.184	0.383	0.374	0.039	0
UOX	391051	1	84830640	84863576	1p22	0	0.127	0.127	0	0	0.173	0.097	0	0	0.093	0.055	0	0	0.412	0	0	0	0.13	0	0	0	0.06	0	0	0	0	0.248	0.047	0	0.033	0.073	0	0	0	0	0	0	0.098	0	0	0	0.761	0.038	0
DNASE2B	58511	1	84864214	84880691	1p22.3	0	0	0.166	0	0	0	0	0	0	0	0	0	0	0.252	0	0	0	0	0	0	0	0.084	0	0	0	1.458	0.11	0.123	0.139	0	1.864	0.235	0	0	0	0	0	0	0	0	0	0	0	0
RPF1	80135	1	84944919	84964033	1p22.3	1.774	6.129	1.793	2.699	2.792	2.258	3.233	3.027	2.315	2.548	3.845	1.819	1.513	4.833	1.74	2.754	2.764	4.945	4.685	3.189	2.924	2.941	1.904	1.259	2.917	2.184	2.398	2.111	2.521	1.258	3.338	2.655	2.077	1.903	1.796	2.762	1.963	2.41	3.29	2.863	2.545	2.42	3.179	2.666
GNG5	2787	1	84964005	84972262	1p22	3.601	9.521	4.322	5.804	5.529	5.985	5.825	5.769	4.865	5.517	5.872	4.975	4.797	6.297	3.562	5.769	5.826	8.394	7.239	6.735	6.248	5.557	3.967	4.377	6.029	4.642	4.318	4.162	4.852	2.955	6.383	5.193	4.562	4.446	4.994	5.339	4.133	5.657	6.244	4.884	5.381	5.121	6.298	5.565
SPATA1	100505741	1	84971983	85022178	1p22.3	0	0.529	0	0	0.037	0	0.039	0.201	0	0.19	0.162	0	0	0.195	0.071	0.09	0.099	0.134	0	0.074	0	0.043	0	0.091	0	0.109	0.1	0.092	0.157	0.076	0.055	0	0	0.127	0.077	0.085	0.098	0.195	0.046	0	0.117	0.087	0.032	0
CTBS	1486	1	85018803	85040163	1p22	0.606	4.651	1.221	1.518	1.868	0.838	2.178	1.891	1.706	1.87	2.154	0.456	1.161	2.43	0.884	1.552	1.667	1.654	1.859	1.68	1.006	0.899	1.15	0.903	1.075	1.558	1.216	1.214	1.762	0.719	2.207	1.827	0.805	1.095	0.839	2.001	1.403	2.081	1.524	1.619	2.124	1.129	0.804	0.749
LINC01461	103695366	1	85063646	85086714	1p22.3	0	0.215	0	0	0	0	0.217	0.228	0.289	0.162	0.182	0	0	0.19	0	0	0	0	0	0	0	0.369	0	0	0	0	0	0	0.358	0	0.236	0	0	0	0	0	0	0.38	0	0	0	0.347	0	0
LINC01555	439927	1	85093912	85100703	1p22.3	0	0	0.114	0	0.024	0	0	0	0.097	0.018	0.038	0	0	0.031	0	0	0	0.042	0	0.077	0	0.051	0.114	0	0	0	0.12	0	0	0.067	0	0	0	0.195	0	0	0	0	0.026	0	0	0.33	0.029	0
SSX2IP	117178	1	85109389	85156240	1p22.3	0.946	3.698	0.557	1.493	1.008	1.008	1.973	1.088	1.572	1.549	3.054	0.413	1.115	2.952	1.332	1.096	1.853	2.198	1.993	1.282	1.995	1.214	0.539	0.509	0.764	1.159	1.352	1.1	1.117	0.619	1.34	0.896	0.847	0.526	0.775	1.618	0.753	1.285	1.303	1.764	1.121	1.277	1.922	1.102
LPAR3	23566	1	85279085	85358896	1p22.3	0	0	0.172	0.61	0.047	0.093	0.403	0.191	0.168	0.037	0	0.085	0	1.869	0	0.043	0.076	0.129	0	0.111	0	0.291	0.299	0	0.499	0	1.678	0.167	2.225	0.743	0.211	0	0	0.197	0.104	0	0.659	0	0.066	1.236	0	0.841	0.036	0.316
MCOLN2	255231	1	85391265	85462805	1p22	0.083	1.256	0.195	0.319	0.678	0.199	1.411	0.095	0.867	0.242	1.926	0	0.172	1.007	1.21	0.027	1.351	0	0.023	0.111	0	0.531	0.13	0	0.641	0.844	0.968	1.327	1.778	0.927	1.387	1.507	1.222	0.736	0.414	0.086	0.036	1.068	0.558	0.613	0.073	1.14	0.243	0.176
MCOLN3	55283	1	85483764	85514223	1p22.3	0.133	2.144	0.181	0.344	0.998	0.443	0.552	1.145	0	0.314	0.053	0.04	0.15	2.511	0.897	0	0.779	0.071	0	0	0	0.045	0	0.048	0	0.525	4.4	1.305	2.763	0.221	1.051	1.186	1.923	1.124	0.322	0.055	0.207	0.346	0.582	0.474	0.929	0.044	0.371	0.11
WDR63	126820	1	85527980	85598821	1p22.3	0	0	0.052	0	0	0.133	0.327	0.073	0.048	0.044	0.171	0.308	0	0.37	0	0.028	0.073	0	0	0	0	0.074	0	0	0.163	0.28	1.308	0.097	0.257	0.181	0.13	1.007	0.201	0.122	0.047	0	0	0.105	0.118	0	0	0.388	0.034	0.057
SYDE2	84144	1	85623355	85666728	1p22.3	1.442	1.857	0.476	0.443	0.785	0.846	0.774	1.337	0.361	0.324	0.58	0.831	0.355	0.566	0.922	0.392	0.811	0.071	0.111	0.244	0.455	0.436	0.099	0.081	0.512	0.481	0.774	0.969	0.221	0.43	0.375	0.476	0.333	0.276	0.341	1.083	0.542	0.531	0.906	0.665	0.924	0.789	1.512	0.408
C1orf52	148423	1	85715636	85725355	1p22.3	1.205	3.892	1.351	1.763	1.139	1.112	1.83	2.078	1.799	1.631	2.108	0.921	1.072	2.302	0.945	1.559	1.747	2.634	2.62	2.258	1.436	1.957	0.636	0.554	1.289	0.962	1.197	1.296	1.149	0.684	1.584	1.279	1.05	0.936	0.843	1.393	0.969	1.308	3.069	1.259	1.233	1.252	2.789	1.447
BCL10	8915	1	85731459	85742587	1p22	1.2	4.564	1.564	2.78	1.386	1.5	2.214	2.54	1.847	1.868	2.738	1.247	1.766	2.464	1.061	1.969	2.924	2.396	2.297	1.535	1.436	1.591	1.019	0.529	2.219	1.204	1.446	1.003	1.121	0.713	1.31	1.197	0.983	1.082	0.804	1.461	1.263	2.148	2.974	1.539	1.795	1.041	3.326	1.912
LOC646626	646626	1	85742040	85743771	1p22.3	0	1.06	0.194	0	0.158	0	0.28	0.115	0.231	0.374	0.161	0	0	0.337	0	0.228	0.64	0.396	0.17	0.176	0.444	0.252	0	0	0.431	0	0.179	0.086	0	0.044	0.178	0.214	0	0	0	0	0	0.417	0.63	0	0.343	0	0	0
DDAH1	23576	1	85784167	86044046	1p22	1.796	6.913	4.174	3.58	2.78	4.514	1.803	4.199	2.296	3	3.491	3.686	4.28	2.673	3.614	3.714	4.017	1.643	0.115	1.506	0.162	0.871	0.453	1.301	2.625	0.049	0.305	2.067	0.127	0.822	0.843	0.9	1.373	0.824	0.737	3.248	2.545	3.394	4.978	2.079	2.241	1.564	4.772	3.587
CYR61	3491	1	86046443	86049648	1p22.3	1.27	8.931	7.704	6.731	2.87	6.586	4.629	7.872	4.517	3.937	4.975	0.146	0.527	2.102	1.784	0.577	1.139	0.777	1.246	1.01	0.621	0.819	0.249	0.372	4.994	0.764	0.666	5.783	0.742	0.339	0.684	1.251	1.73	0.951	2.782	4.663	5.543	5.251	7.549	4.363	3.612	3.302	6.857	5.121
ZNHIT6	54680	1	86115105	86174116	1p22.3	0.794	4.157	1.059	1.682	1.245	1.423	1.493	1.612	1.064	1.314	1.942	0.575	1.682	1.774	1.228	0.967	0.975	2.586	2.719	2.171	1.483	1.758	0.822	0.808	1.671	1.047	1.484	1.414	1.384	0.552	1.682	1.43	1.105	0.923	0.993	1.425	1.004	1.758	1.979	1.639	1.426	0.847	2.76	1.578
COL24A1	255631	1	86194915	86622121	1p22.3	0	0.083	0.043	0.071	0.017	0.03	0.017	0.522	0.066	0.027	0.238	0.03	0	0.024	0	0.012	0	0.036	0	0.055	0	0.028	0.157	0.025	0	0	0.078	0.319	0	0.076	0.031	0.113	0	0.1	0	0.059	0	0.284	0.023	0.348	0.021	0.154	0.021	0.034
ODF2L	57489	1	86812506	86862025	1p22.3	0.425	3.832	0.708	1.443	0.622	0.474	0.596	1.574	0.455	1.27	1.618	0.349	0.771	1.495	0.616	1.182	0.573	2.475	1.513	0.667	0.089	1.375	0.292	0.105	1.263	0.642	1.115	0.441	1.108	0.675	1.054	0.747	0.604	0.443	0.444	1.28	0.94	1.468	0.462	1.133	1.258	0.353	1.755	0.678
CLCA2	9635	1	86889768	86922240	1p22.3	0	0.025	0.102	0.162	0.039	0	0	0.022	0.034	2.256	0	0	0	0	0	0	0.034	0.04	0	0	0	0.015	0.115	0	0	0	0.05	0	0	0.076	0	0.042	0	0.128	0	0	0	0	0.297	0.039	0.051	0.116	0.019	0
CLCA1	1179	1	86934525	86965974	1p22.3	0	0.025	0.073	0	0	0	0	0	0.059	0	0	0	0	0.017	0	0.032	0	0	0.052	0	0	0.057	0	0	0	0	0.033	0	0	0.027	0	0	0	0.113	0	0	0	0	0.028	0	0	0.027	0.026	0
CLCA4	22802	1	87012758	87046432	1p31-p22	0	0.033	0.087	0	0	0	0	0	0.052	0	0	0	0	0	0	0.029	0	0.126	0	0	0	0.057	0.106	0	0	0	0.05	0	0	0.035	0	0	0	0.098	0	0	0	0	0.033	0	0	0.027	0.026	0
CLCA3P	9629	1	87099958	87121059	1p31-p22	0	0.236	0.082	0	0	0	0	0	0	0	0	0	0	0.045	0	0	0	0.048	0	0	0	0.021	0	0	0.151	0	0.081	0.032	0	0.044	0	0	0	0.123	0	0	0	0.043	0.022	0	0	0.017	0.016	0
SH3GLB1	51100	1	87170252	87213867	1p22	1.231	5.08	2.085	2.222	1.65	1.703	2.919	3.109	2.493	2.942	2.998	0.962	1.83	2.557	1.335	2.098	1.775	2.43	3.237	1.906	1.316	1.823	1.124	0.736	2.086	1.708	2.457	1.675	1.95	0.732	2.161	1.785	1.686	1.183	1.092	2.691	1.574	2.621	3.268	2.392	1.747	1.296	2.666	1.672
SEP15	9403	1	87328127	87380107	1p31	3.562	7.848	3.763	3.751	3.94	3.492	4.997	4.683	4.462	4.914	5.215	3.821	4.473	5.576	3.28	4.874	5.227	6.219	6.384	4.998	3.663	4.482	4.244	3.286	4.501	3.935	3.475	3.401	4.14	2.241	4.655	4.206	3.293	3.008	3.121	4.708	3.687	4.613	5.392	4.413	4.01	3.698	4.317	4.064
HS2ST1	9653	1	87380334	87575681	1p22.3	1.27	2.921	1.068	1.867	1.61	1.423	2.225	2.006	2.23	2.514	2.329	0.918	1.956	2.035	1.695	2.463	2.016	2.293	3.167	1.642	1.86	1.83	0.788	0.554	1.829	1.546	1.574	1.454	1.941	1.241	2.251	1.785	1.55	1.357	1.095	2.833	1.453	1.966	1.765	2.706	1.688	1.242	2.48	2.021
LINC01140	339524	1	87595447	87634886	1p22.3	0	1.415	0.194	0.23	0.085	0	0.052	0.095	0.565	0.217	0.542	0	0	0.254	0	0.065	0	0.291	0.332	0.132	0	0.14	0.551	0	0.098	0.186	0.154	0.36	0	0.093	0.097	0.284	0	0.284	0.129	0.788	0.08	0.114	0.237	0.192	0	0.54	0.066	0.608
LOC101927844	101927844	1	87678351	87717014	-	0	0.073	0	0	0	0	0	0	0.148	0	0.077	0	0	0	0	0	0	0	0	0	0	0.057	0.413	0	0	0	0.058	0	0	0.045	0	0	0	0.223	0	0	0	0	0.052	0	0	0.054	0.046	0
LMO4	8543	1	87794150	87814607	1p22.3	0.694	3.335	2.662	4.212	3.79	1.616	2.797	2.497	5.173	2.924	3.479	0.562	1.081	1.719	1.403	3.22	2.412	2.273	2.172	2.616	1.256	0.973	1.826	0.977	1.759	1.325	2.245	1.882	1.691	0.682	1.339	2.007	1.408	1.344	1.662	3.585	1.371	2.313	3.279	0.91	1.327	1.829	1.732	3.296
LINC01364	100505768	1	87819209	87837338	-	0	0.1	0	0	0.072	0	0	0.152	0	0	0.227	0	0	0.061	0	0	0	0	0	0	0	0	0	0	0	0	0	0	0	0.043	0	0	0	0	0	0.14	0	0	0	0	0	0	0	0
PKN2-AS1	101927891	1	89003195	89150887	-	0.074	0.1	0.124	0	0	0.041	0.028	0.021	0.071	0.02	0.049	0.043	0	0.102	0	0.042	0	0.067	0.02	0.041	0	0.045	0.156	0	0.039	0	0.067	0	0	0.054	0	0	0	0.064	0.041	0.13	0	0.065	0.076	0	0.101	0.133	0.039	0
PKN2	5586	1	89149921	89301938	1p22.2	0.858	3.223	1.163	1.525	1.582	1.4	1.436	1.837	1.712	1.851	2.325	0.726	1.668	2.111	1.818	2.159	2.212	1.527	1.862	1.064	1.088	1.415	0.404	0.496	1.878	1.514	1.228	1.392	1.483	0.712	2.215	1.457	1.238	0.957	1.132	2.321	1.293	1.596	2.302	2.169	2.212	0.998	1.854	2.458
GTF2B	2959	1	89318320	89357301	1p22-p21	1.761	5.502	1.398	2.243	2.583	1.778	3.138	2.676	2.084	2.439	3.414	1.919	2.642	4.156	1.749	2.663	2.861	5.107	4.857	3.697	2.629	3.256	2.213	1.387	2.69	2.078	2.257	2.095	2.471	1.003	3.329	2.499	1.873	1.351	1.43	2.534	1.624	2.273	3.497	2.242	2.253	1.577	3.471	2.213
CCBL2	56267	1	89401455	89458643	1p22.2	1.491	5.364	0.698	1.319	2.29	1.813	2.343	1.882	2.252	2.305	2.311	0.695	2.546	2.509	2.32	2.034	2.492	3.198	3.943	2.66	1.93	2.151	1.107	0.508	1.35	2.017	1.582	0.652	1.591	0.462	2.202	0.95	1.231	0.894	0.628	1.866	1.321	2.738	2.001	1.987	1.841	1.172	1.828	1.989
RBMXL1	494115	1	89445138	89458643	1p22.2	1.931	3.628	1.18	2.055	1.621	1.035	1.578	1.172	1.618	1.627	1.908	1.037	1.692	1.924	1.662	1.758	1.529	1.662	2.169	2.186	1.538	1.98	1.086	0.781	1.535	1.232	1.534	2.005	1.53	1.357	1.529	1.663	1.642	1.53	0.986	1.048	1.337	1.138	1.709	1.32	1.297	1.016	2.234	1.557
GBP3	2635	1	89472359	89488549	1p22.2	0	5.106	1.48	1.172	0.098	1.065	2.617	2.707	0.598	2.712	1.703	0.98	1.668	0.387	1.114	2.124	1.648	0.117	1.544	0.504	0	1.358	0.31	0.401	1.285	1.559	1.839	0.168	0.847	0.036	0.65	0.142	0.992	0.546	0.204	1.261	1.351	2.36	4.51	0.087	1.625	0.286	0.019	0.245
GBP1	2633	1	89517986	89531043	1p22.2	0	4.678	1.949	4.274	0.219	0.89	3.607	4.758	0.423	3.842	1.81	0.229	0.61	0.038	0	1.218	0.102	0.051	1.597	0.045	0	2.271	0.101	0.406	0.859	0.408	1.665	0.632	0.656	0.181	0.116	1.964	1.489	0.934	0.05	0.192	0.909	0.685	2.974	0.152	0.054	0.494	0.026	0.113
GBP2	2634	1	89571815	89591842	1p22.2	0.069	2.432	0.369	2.021	0.108	0.044	2.281	2.032	0.719	2.618	1.724	0.972	0.228	0.069	0	1.038	0.068	0.146	0.103	0.154	0	0.141	0.145	0.052	0.174	0.189	1.402	0.29	0.291	0.038	0.31	0.887	1.104	0.891	0.044	2.151	0.373	1.254	0.423	0	0.278	0.129	0.015	0.061
GBP7	388646	1	89597433	89641723	1p22.2	0	0.063	0.114	0.518	0	0	0.101	0.242	0.081	0.078	0	0.056	0	0	0	0.09	0	0.056	0	0	0	0.133	0	0	0	0	0.046	0	0	0.044	0	0.058	0	0.196	0	0.097	0	0	0.026	0	0	0.23	0.026	0
GBP4	115361	1	89646830	89664633	1p22.2	0	0.409	0.083	2.136	0.033	0.834	1.481	0.139	0.088	0.091	0.056	0.051	0.103	0.007	0	1.437	0	0	0.609	0	0	1.129	0.251	0.129	0.115	0.023	0.239	0.104	0.156	0.032	0	0.078	0.083	0.125	0	0	0.035	0.144	0.322	0	0	0.082	0.121	0
GBP5	115362	1	89724633	89738544	1p22.2	0	0.184	0.128	2.165	0.029	0.063	0.394	1.318	1.011	0.436	2.756	0.03	0	0.06	0.055	0.115	0	0.095	1.198	0.037	0	0.208	0.313	0	0.431	0	0.126	0.134	0.076	0.044	0	0	0	0.268	0	0.091	0	0.096	0.284	0.076	0.117	0.33	0.082	0
LOC729930	729930	1	89754940	89756045	1p22.2	0	0.077	0	0	0	0	0	0	0.196	0.083	0	0.091	0	0.068	0	0	0	0	0	0	0	0.065	0.224	0	0	0	0.057	0	0	0	0	0	0	0	0.098	0	0	0	0	0	0	0	0	0
GBP6	163351	1	89829435	89853719	1p22.2	0	0	0.115	0	0	0	0.046	0.054	0.065	0.036	0	0	0.048	0.013	0	0	0	0.028	0.033	0.025	0	0.052	0.137	0	0	0	0.03	0.057	0	0.028	0	0.022	0	0.264	0	0	0	0	0.014	0	0.078	0.237	0.023	0.03
GBP1P1	400759	1	89873237	89890493	1p22.2	0	0.094	0.38	1.405	0	0	0.498	0.488	0	0.597	0	0	0	0	0	0.145	0	0.188	0.413	0	0	0.448	0	0	0	0	0.123	0.065	0	0.046	0	0	0	0.177	0	0	0	0	0.265	0	0	0	0	0
LRRC8B	23507	1	89990396	90063420	1p22.2	1.5	0.819	0.306	1.02	1.511	0.267	0.516	0.404	0.29	1.354	1.519	0.657	2.228	1.8	1.42	1.677	1.706	1.768	1.473	1.487	1.523	1.191	0.561	0.422	0.852	1.49	0.445	0.419	0.566	0.615	1.35	0.631	0.063	0.141	0.681	1.236	0.429	0.379	0.637	1.479	1.553	0.495	2.724	1.487
FLJ27354	400761	1	90090407	90098453	1p22.2	0	0	0	0	0	0.655	0.4	0	0.209	0.322	0.161	0	0	0.132	0	0.269	0	0	0.592	0.306	0	0.309	0	0	0.504	0.614	0.103	0.084	0.422	0.341	1.188	0.382	0	0	0	0.333	0	0	0.133	0.463	0	0.106	1.113	0
LRRC8C	84230	1	90098643	90185094	1p22.2	0.08	2.319	0.523	0.776	0.064	0.826	1.626	0.99	0.184	0.627	1.257	0.052	0.155	1.513	0.898	0.335	0.098	0.639	1.843	1.715	0.812	0.765	0.403	0.382	1.492	1.498	0.708	0.378	0.903	0.178	1.086	0.696	0	0.161	0.526	0.509	0.868	0.42	1.234	1.073	0.412	0.312	1.297	2.081
LRRC8D	55144	1	90286572	90401989	1p22.2	1.244	3.58	1.436	2.795	1.26	1.628	2.536	1.794	3.952	1.938	3.391	1.602	2.272	1.228	1.458	1.362	1.664	1.392	2.71	2.446	1.445	1.848	1.813	1.246	1.603	2.086	1.881	1.61	1.901	1.507	2.325	1.806	2.229	1.589	1.772	2.205	1.409	0.935	3.538	1.533	2.204	1.813	3.488	2.809
GEMIN8P4	492303	1	90458823	90460525	1p22	0.431	0.399	0.578	0.488	0.463	0.103	0.622	0.37	0.672	0.509	1.095	0.373	0.524	0.719	0.311	0.563	0.658	0.336	1.457	0.598	0.798	0.721	0.552	0.284	0.275	0.314	0.818	0.48	0.894	0.653	1.453	0.704	0.826	0.56	0.763	0.528	0.225	0.566	0.407	0.651	0.753	0.596	2.816	0.83
ZNF326	284695	1	90460677	90494094	1p22.2	1.334	2.96	1.261	1.018	1.593	2.196	1.748	2.044	1.149	2.173	2.529	1.627	2.307	2.143	1.986	2.009	2.072	2.523	3.036	2.084	1.745	2.385	0.521	0.873	2.136	1.554	1.507	1.771	1.783	0.94	2.524	1.874	1.88	0.859	1.642	2.001	1.331	1.78	2.357	2.462	2.015	1.915	2.522	2.93
BARHL2	343472	1	91177578	91182794	1p22.2	0	0.133	0.269	0	0.044	0	0	0.062	0.249	0.107	0.104	0.113	0	0.066	0	0.068	0	0.086	0	0.11	0	0.296	0.309	0	0	0	0.314	0.072	0.183	0.582	0.131	0	0	0.309	0	0	0	0	0.126	0	0	0.449	0.042	0
ZNF644	84146	1	91380856	91487812	1p22.2	1.588	4.165	1.352	1.909	1.861	1.389	2.19	2.972	2.196	2.532	3.031	1.1	1.933	2.949	2.219	2.261	2.498	3.301	3.392	2.657	1.601	2.458	0.96	1.08	2.117	1.828	1.844	2.062	2.055	1.482	2.607	1.792	1.911	1.213	1.091	2.343	1.486	1.881	2.663	2.45	2.159	1.296	3.02	2.029
HFM1	164045	1	91726322	91870426	1p22.2	0	0.083	0.031	0	0.014	0.059	0	0.047	0	0.035	0.034	0.087	0	0.057	0	0.019	0.034	0.346	0.014	0.028	0.182	0.035	0	0	0.022	0.037	0.068	0.061	0.089	0.049	0.058	0.062	0.091	0.072	0.048	0	0.041	0.035	0.039	0	0	0.227	0.073	0.129
CDC7	8317	1	91966403	91991321	1p22	1.619	3.484	0.357	1.224	1.059	1.091	1.376	1.41	0.34	1.66	1.514	0.897	1.787	2.525	1.784	1.598	1.541	3.197	3.113	1.691	2.072	1.653	0.527	0.438	1.233	1.318	0.938	1.053	1.124	0.78	1.926	1.46	1.622	0.884	0.954	1.607	1.07	1.61	1.213	2.023	1.739	1.198	2.339	2.314
TGFBR3	7049	1	92145899	92371559	1p33-p32	0.205	0.619	0.285	1.031	0.199	0.203	0.388	0.204	0.239	1.159	0.245	1.921	0.331	0.728	1.78	1.228	1.434	0.715	0.056	0.072	1.647	0.081	0.508	0.5	0.49	1.79	1.805	1.384	2.141	0.845	1.986	1.123	1.831	0.877	0.525	0.946	0.331	0.977	0.593	2.058	0.852	0.368	0.416	2.623
BRDT	676	1	92414927	92479985	1p22.1	0	0	0	0	0	0	0	0	0	0.033	0	0	0	0.029	0	0	0	0.094	0	0	0	0.078	0	0	0	0	0.057	0	0	0.051	0	0	0	0.113	0	0	0	0	0.023	0	0	0.046	0.032	0
EPHX4	253152	1	92495532	92529093	1p22.1	0.161	3.887	0.093	0	0	0.285	1.406	0.429	1.937	0.038	1.529	0.993	0.636	1.414	0.801	0.305	1.122	3.908	0.617	0.127	0	0.579	0	0	0.1	0	0.054	0	0	0.124	0.212	0	0	0	0.102	0	0.569	1.061	0.037	0.38	1.344	0.442	0.04	0.576
SETP18	646817	1	92539992	92541029	1p22.1	1.631	0.663	1.256	2.284	0.94	0.894	0.969	0.857	1.73	1.172	1.171	1.359	2.12	1.966	2.449	1.517	1.897	0.379	1.215	1.411	0.745	1.672	1.38	1.54	1.42	0.682	0.699	1.331	0.841	0.419	0.923	0.991	0.87	1.803	1.159	0.482	1.481	0.633	1.367	0.851	0.866	1.483	1.209	1.124
BTBD8	284697	1	92545861	92613401	1p22.1	0	0.318	0	0	0.078	0	0.059	0.131	0	0.15	0.204	0.132	0.25	0.183	0.329	0.185	0.205	0	0	0.092	0	0.18	0.169	0	0.121	0.061	0.224	0.131	0	0.044	0.254	0	0	0	0.09	0	0.09	0.165	0.035	0	0.135	0.349	0.033	0
KIAA1107	23285	1	92632608	92650280	1p22.1	0.247	1.018	0.154	0	0.339	0	0.178	0.231	0.311	0.146	0.241	0.185	0.493	0.45	0.486	0.271	0.591	0.692	0.112	0.06	0.067	0.165	0.222	0.062	0.243	0.074	0.039	0.192	0.089	0.067	0.231	0.075	0	0.137	0.138	0.121	0.218	0.258	0.102	0.224	0.312	0.383	0.138	0.13
C1orf146	388649	1	92683572	92711367	1p22.1	0	0	0	0	0	0	0	0	0	0.157	0.151	0	0	0	0.26	0.112	0	0	0	0.132	0	0.13	0	0	0	0	0.134	0	0	0	0.231	0	0	0	0	0	0	0	0.335	0	0	0.761	0	0
GLMN	11146	1	92711954	92764566	1p22.1	0.594	3.273	0.376	0.703	0.669	0.595	0.804	1.191	0.441	1.284	1.699	0.347	1.094	2.211	0.654	0.988	1.37	2.052	2.958	1.424	1.205	0.913	0.349	0.242	1.068	0.885	0.561	0.605	0.743	0.236	1.502	0.941	0.746	0.262	0.301	1.414	0.518	1.062	1.181	1.672	1.155	0.644	1.768	1.392
RPAP2	79871	1	92764521	92853732	1p22.1	0.717	2.731	0.892	0.946	0.933	0.767	1.514	1.16	1.104	1.425	1.83	0.534	1.19	2.052	1.365	0.906	1.379	1.624	2.368	1.408	1.266	1.292	0.857	0.48	1.064	1.197	1.213	0.738	1.178	0.312	1.89	0.95	0.671	0.618	0.627	1.388	0.797	1.329	1.358	1.556	1.117	0.86	1.858	1.523
GFI1	2672	1	92940317	92952433	1p22	0.228	0.062	0.101	0.12	0	0	0.463	0.989	0.201	0.059	0.149	0.098	0.115	0.936	1.083	0.072	0.113	0.235	3.866	4.075	0.085	2.846	0.881	0.699	0.214	0	0.089	0.051	0.102	0.103	0.054	0.05	0	0.198	0.05	0.07	0.125	0.069	0.173	0.272	0.071	0.178	0.32	0
EVI5	7813	1	92974252	93257961	1p22.1	0.574	2.611	0.969	0.455	0.678	1.018	1.165	1.571	1.256	1.673	1.686	0.395	0.962	1.268	1.047	0.53	0.905	1.21	0.267	0.912	0.858	0.538	0.368	0.374	1.236	1.672	1.372	1.629	1.162	0.824	1.371	1.197	1.031	0.73	0.667	1.474	1.074	1.876	1.787	1.245	0.696	0.56	1.699	1.153
RPL5	6125	1	93297593	93307481	1p22.1	8.429	11.051	6.797	6.751	8.347	7.362	9.299	8.384	7.291	8.215	9.108	7.482	7.758	10.144	7.856	8.023	9.097	10.739	10.581	10.208	8.493	8.786	7.688	7.473	8.676	6.885	8.429	7.668	7.499	7.746	7.803	8.142	7.84	6.025	7.044	7.95	7.873	8.512	8.875	8.331	7.72	7.153	9.696	8.814
FAM69A	388650	1	93298285	93427079	1p22.1	0.979	4.497	2.156	0.475	0.693	0.575	1.94	2.819	3.028	3.237	2.388	0.992	3.205	2.044	0.695	0.615	1.103	2.565	2.513	0.284	0.351	1.208	0.89	0.833	1.1	1.718	0.809	1.345	1.384	1.104	1.945	1.141	1.35	1.238	1.025	1.125	0.884	1.456	1.187	1.052	0.712	1.762	2.515	0.957
SNORA66	26782	1	93306275	93306408	1p22.1	0	3.317	0	0	2.128	0	0	0	0	2.576	2.715	0	0	2.747	0	0	0	0	3.625	0	0	2.485	0	0	0	0	1.423	2.013	0	1.357	0	0	0	0	0	0	0	0	0	0	0	0	0	0
MTF2	22823	1	93544791	93604638	1p22.1	1.309	4.422	1.099	1.471	1.664	1.007	1.91	2.404	1.368	1.675	2.65	1.075	2.175	3.253	1.634	2.008	2.188	3.313	4.725	2.822	2.434	3.49	0.979	0.859	1.881	1.42	1.531	1.793	1.227	0.969	2.339	1.643	1.21	0.678	0.86	1.796	1.573	1.767	2.327	2.442	1.53	0.966	3.112	2.696
TMED5	50999	1	93615298	93646246	1pter-q31.3	1.344	4.488	1.539	2.664	1.914	1.679	2.47	2.333	2.167	3.167	3.003	1.685	2.64	2.771	1.702	2.409	2.545	2.602	3.244	2.417	2.153	1.874	1.798	1.458	2.729	2.014	1.706	1.725	1.801	0.83	2.587	1.916	1.595	1.192	1.201	2.543	1.707	2.696	2.897	2.227	1.889	1.463	2.977	2.526
CCDC18	343099	1	93646272	93744287	1p22.1	0.449	3.036	0.296	0.771	0.467	0.342	0.795	0.976	0.245	1.332	1.501	0.3	0.688	1.634	0.766	0.827	0.962	2.724	2.454	0.683	0.851	0.788	0.446	0.324	0.745	0.693	0.431	0.43	0.688	0.071	1.09	0.623	0.466	0.221	0.53	0.941	0.568	1.076	0.539	1.175	0.625	0.557	0.586	0.573
CCDC18-AS1	100131564	1	93775665	93811368	1p22.1	0.97	1.642	0.326	0.21	1.185	0.123	0.379	0.544	0.539	0.815	0.604	0.077	0.665	1.275	0.561	0.481	0.409	1.129	0.87	0.436	0.815	0.652	1.136	0.8	0.178	0.661	0.54	0.395	0.43	0.276	1.118	0.497	0.367	0.283	0.458	0.854	0.61	1.505	0.574	0.629	0.751	0.343	1.033	0.46
DR1	1810	1	93811477	93828148	1p22.1	1.53	4.775	2.623	2.991	2.421	2.341	2.81	2.735	2.69	2.833	3.339	1.241	2.377	2.972	2.175	2.382	2.673	2.913	4.149	2.476	2.2	2.708	1.975	1.928	2.709	1.992	1.631	2.256	1.782	0.807	2.609	2.056	2.126	1.725	1.308	2.676	2.168	2.41	3.312	2.574	1.945	2.248	2.628	2.341
FNBP1L	54874	1	93913687	94020218	1p22.1	1.76	3.725	1.695	1.364	2.198	1.492	0.924	2.356	2.049	1.034	2.946	1.65	2.504	2.653	2.397	2.092	3.006	4.634	1.537	0.105	0.383	1.188	0.451	0.308	1.58	1.359	1.24	1.851	2.105	1.861	2.751	1.599	2.024	1.057	1.218	2.838	1.058	1.75	1.598	2.051	2.015	0.902	3.432	2.7
BCAR3	8412	1	94027297	94312706	1p22.1	1.042	5.001	2.991	3.622	2.734	2.508	3.016	3.917	3.028	2.696	2.954	1.057	1.093	2.266	1.035	2.398	1.212	1.884	0.316	0.134	0.492	0.323	0.256	0.067	3.105	2.016	2.266	2.469	2.506	0.907	2.682	1.585	2.147	1.369	1.489	2.686	3.015	3.045	3.981	1.852	2.295	2.356	1.175	1.648
LOC100129046	100129046	1	94057524	94065587	1p22.1	0.191	0.348	0.399	0.525	0.392	0.294	0.354	0.824	0.278	0.365	0.424	1.134	1.471	0.235	0.831	0.863	0.677	0.959	0	0	0	0.082	0.97	0.506	0.221	0.206	0.438	0.204	0.368	0.233	0	0.133	0.324	0.292	0.135	0.195	0.473	0.653	0.428	0.129	0.206	0.165	0.062	0.319
DNTTIP2	30836	1	94335013	94344762	1p22.1	2.554	6.921	2.035	3.291	2.933	1.945	3.286	3.323	2.709	2.964	3.831	1.791	3.648	4.092	2.895	3.171	1.995	5.09	4.483	2.902	3.198	3.099	2.089	1.949	3.203	2.772	2.381	2.904	2.465	1.657	3.257	2.68	2.911	2.312	2.283	3.283	2.634	3.03	3.399	3.652	3.098	2.532	3.175	2.371
GCLM	2730	1	94350755	94375154	1p22.1	1.021	4.236	1.624	2.029	0.885	1.182	3.27	2.488	2.182	3.205	3.518	0.932	3.117	2.341	0.988	1.644	1.353	2.014	2.999	1.576	1.958	1.972	0.94	0.527	1.186	1.023	1.472	1.281	1.07	1.051	2.161	1.256	1.33	0.741	2.696	2.608	1.81	1.918	4.305	2.332	2.62	3.265	1.78	2.556
ABCA4	24	1	94458393	94586705	1p22	0.05	0.036	0.18	0.057	0.1	0.1	0.047	0.046	0.065	0.068	0.043	0.038	0	0.041	0	0.032	0.019	0.04	0.118	0.041	0	0.254	0.139	0.02	0.015	0	0.064	0.042	0.043	0.054	0.106	0.017	0.017	0.107	0.032	0	0.11	0.023	0.188	0	0.115	1.122	0.038	0.486
ARHGAP29	9411	1	94634462	94703307	1p22.1	0.338	5.473	2.044	1.381	1.348	1.6	1.726	0.669	1.186	1.54	3.117	0.016	0.053	3.77	0.793	2.486	0.927	0.462	1.591	0.072	0.065	0.599	0.117	0	0.027	0.036	0.113	1.059	0.587	0.186	1.362	0.37	0.258	0.2	1.084	1.398	2.69	2.223	3.728	0.438	1.417	1.113	0.045	2.524
ABCD3	5825	1	94883932	94984219	1p21.3	1.737	3.886	1.77	1.436	1.961	2.233	3.154	2.385	2.817	2.948	3.566	2.496	2.27	3.238	2.204	2.667	2.427	3.04	4.618	2.539	1.829	2.716	0.94	0.665	1.824	1.976	2.17	1.974	2.019	1.138	2.78	1.737	1.943	1.177	1.952	3.313	1.863	2.32	2.402	2.368	2.059	2.006	2.963	2.732
F3	2152	1	94994731	95007413	1p22-p21	0	7.629	3.475	0.191	0.401	3.8	4.95	1.835	1.208	2.139	3.533	1.545	1.619	2.359	1.498	0.455	5.269	0.969	0.265	0.459	0.212	0.428	0.175	0	0.562	0.088	0.251	0.463	0.414	0.114	0.317	0.277	0.196	0.256	0.346	2.215	3.975	3.938	5.719	0.413	4.918	1.742	0.229	4.057
LINC01057	101928079	1	95123088	95285837	1p21.3	0	0.11	0.274	0	0.238	0.116	0.125	0.459	0.285	0.171	0.243	0.363	0.533	0.531	0.365	0.199	1.608	0	0	0	0	0.139	0.235	0	0	0.325	0.222	0.537	0.788	0.287	0.65	0.087	0	0.302	0.101	1.169	0.348	0.292	0.409	0.18	0.598	0.079	0.551	0.927
SLC44A3	126969	1	95285897	95360803	1p21.3	0.226	0.206	0.157	0	1.03	0.085	0.186	0.703	0.159	0.438	0.314	1.678	1.836	1.36	1.293	1.125	2.797	3.041	0	0.06	0	0.08	0.363	0.077	0	0.815	0.256	0.408	0.872	0.556	0.631	0.128	0	0.196	0.267	2.069	0.205	0.23	0.397	0.531	1.58	0.114	0.36	2.215
CNN3	1266	1	95362504	95392779	1p22-p21	0.121	8.874	5.324	5.254	5.299	6.144	6.096	6.58	5.972	6.293	7.207	1.15	0.972	5.742	5.246	0.336	4.249	6.362	3.86	0.389	0.292	1.621	1.078	1.379	4.579	4.706	5.581	4.839	4.564	1.315	5.09	4.606	4.504	2.99	2.969	5.266	6.022	5.836	6.388	2.699	4.127	4.647	5.724	5.093
LOC729970	729970	1	95393583	95428826	1p21.3	0	1.937	0.565	1.29	0.354	0.916	2.032	1.8	1.801	0.813	2.119	2.446	0	0.101	0.694	0.107	0	2.839	0.285	0.634	0	0.229	0.263	0.361	0.294	0.373	1.064	0.398	0.29	2.248	0.796	0.843	0.159	0.227	0.402	1.062	1.153	0.803	1.396	0.222	0.697	1.508	0.757	0.407
ALG14	199857	1	95448278	95538507	1p21.3	1.803	5.066	1.6	1.329	2.504	1.279	3.248	2.576	1.905	2.434	3.065	2.312	1.996	2.655	1.502	1.727	1.53	5.034	3.752	2.2	1.893	2.257	1.22	1.404	1.381	2.206	2.319	1.648	1.847	1.972	2.604	2.037	1.559	1.051	1.458	2.056	1.289	1.926	3.209	1.002	1.838	1.977	2.59	1.314
TMEM56	148534	1	95558072	95663161	1p21.3	0.375	2.108	0.253	1.383	1.154	0.337	0.358	1.403	0.539	0.611	1.493	0.066	0.315	1.357	0.967	0.343	1.102	1.445	0.018	0.032	1.196	0.192	0.349	0.1	0.024	0.667	0.205	0.721	0.385	0.607	0.694	0.279	0.852	0.685	0.905	1.625	0.315	0.531	0.866	0.25	0.621	0.416	0.644	0.43
TMEM56-RWDD3	100527978	1	95583478	95710509	1p	0.23	0.952	0	0.265	0.3	0	0.24	0.603	0.234	0.232	0.702	0	0.344	0.461	0.407	0.101	0.307	0.471	0.172	0	0.604	0.199	0	0	0.12	0.304	0.25	0.242	0.21	0.057	0.309	0	0	0.249	0.37	0.714	0.157	0.418	0.219	0.332	0.322	0.056	0	0
LOC101928118	101928118	1	95628774	95699538	1p21.3	0	0.129	0.125	0.153	0.187	0.049	0.041	0.247	0.104	0.274	0.198	0	0	0.13	0.144	0.044	0.064	0.045	0	0	0	0.053	0.198	0	0	0.121	0.091	0.104	0.05	0.186	0.254	0.045	0.288	0.279	0.081	0.183	0	0	0.028	0	0.139	0.079	0.019	0.052
RWDD3	25950	1	95699710	95712781	1p21.3	1.049	4.285	0.981	1.668	1.599	1.103	1.352	1.572	1.403	1.785	2.469	0.584	0.955	2.245	0.875	1.392	1.604	3.917	3.274	0.9	1.424	2.033	0.579	0.439	1.444	1.125	1.189	0.746	1.078	0.621	2.018	1.284	1.321	1.201	0.945	1.78	0.635	1.693	2.528	1.056	1.096	1.795	1.87	1.336
FLJ31662	440594	1	95940292	95944912	1p21.3	0	0	0.061	0	0	0	0	0	0.067	0.02	0	0	0	0	0	0	0	0	0	0	0	0.028	0.258	0	0	0	0.038	0.024	0	0.036	0	0	0	0.197	0	0	0	0	0	0	0	0.13	0	0
LOC100996635	100996635	1	95975671	95981020	-	0	0	0	0	0	0	0	0	0	0	0	0	0	0.029	0	0	0	0	0	0	0	0	0	0	0	0	0.042	0	0	0.021	0	0	0	0.197	0	0	0	0	0	0	0	0	0	0
LOC102723661	102723661	1	96457623	96488436	1p21.3	0	0	0	0	0	0	0	0	0	0	0	0	0	0	0	0	0	0.145	0	0	0	0.067	0	0	0	0	0	0	0	0	0	0	0	0	0	0	0	0	0	0	0	0	0	0
LOC101928241	101928241	1	96719624	96839681	-	0	0.063	0	0	0	0	0	0	0	0.043	0	0	0	0.04	0	0	0	0	0	0.067	0	0.046	0.271	0	0	0	0.052	0	0	0.052	0	0	0	0.217	0	0	0	0	0.038	0	0	0.047	0.073	0
PTBP2	58155	1	97187160	97280605	1p21.3	0.871	2.483	0.733	0.71	0.583	0.713	0.424	1.244	0.693	1.558	1.687	0.363	0.764	1.962	1.184	1.174	0.991	2.758	2.821	0.86	0.9	1.517	0.253	0.205	1.012	0.917	0.578	0.842	0.807	0.332	1.381	0.841	0.733	0.332	0.716	0.92	0.802	1.31	1.196	1.077	0.77	0.774	1.693	1.254
DPYD	1806	1	97543299	98386615	1p22	0	4.881	1.175	0.771	0.031	2.044	2.03	1.821	2.219	3.124	2.408	0	0	0.33	0.086	0.557	0.23	0.159	3.115	0.495	0	1.758	0.907	0.656	1.963	0.049	1.004	1.114	0.078	0.093	0	1.113	1.724	0.954	0.163	1.689	1.029	1.597	1.712	0.133	1.42	0.649	3.172	2.72
DPYD-AS1	100873932	1	97561478	97788511	-	0	0	0.31	0	0	0	0	0.184	0.4	0.438	0	0	0	0	0	0	0	0	0.178	0	0	0.144	0	0	0	0	0	0	0	0	0	0	0	0	0	0	0	0	0.254	0	0	0	0	0
DPYD-AS2	100873933	1	98262476	98263607	-	0	1.039	0.173	0	0	0	0	0	0	0.475	0.13	0	0	0.067	0	0	0	0	0	0	0	0.32	0	0	0	0	0.507	0	0	0	0	0	0.228	0	0	0	0	0	0.171	0	0	0	0	0
MIR137HG	400765	1	98453555	98515249	1p21.3	0	0.583	0.139	0	0	0.535	0	0.154	0.16	0.079	0	0	0	0.017	0	0	0	0.155	0	0	0	0.045	0	0	0.131	0	0.045	0	0	0.045	0	0	0	0.124	0	0.109	0.055	0	0.12	0	0.196	0.063	0.92	0.053
MIR2682	100616452	1	98510798	98510907	-	0	0	0	0	0	0	0	0	0	0	0	0	0	0	0	0	0	0	0	0	0	0	0	0	0	0	0	0	0	0	0	0	0	0	0	0	0	0	0	0	0	0	5.443	0
LOC729987	729987	1	98676266	98738214	1p21.3	0	0.354	0.103	0	0	0.202	0.046	0.148	0.296	0.06	0.156	0	0	0	0	0	0	0	0	0	0	0.026	0.106	0	0.169	0.073	0.026	0.28	0	0.024	0	0.068	0	0.128	0.046	0.199	0.132	0.664	0.171	0	0	0	0.735	0.072
SNX7	51375	1	99127235	99226056	1p21.3	0.418	6.477	2.586	3.003	0	1.786	3.405	3.388	3.192	3.074	4.577	1.41	2.126	3.432	1.696	2.445	2.426	4.342	0.645	0	0	0.417	0	0.074	2.436	1.759	2.723	1.511	1.711	1.171	2.191	1.692	2.288	1.697	1.307	3.094	1.697	3.276	2.693	1.83	2.112	2.611	3.023	3.05
PLPPR5	163404	1	99355800	99470449	1p21.3	0	0	0.092	0	0	0	0	0.031	0.265	0.042	0.105	0.092	0	0.015	0	0.025	0.029	0.05	0	0.03	0	0.086	0.099	0	0	0.034	0.05	0.019	0	0.048	0	0.059	0	0.144	0	0	0	0	0.022	0	0	0.103	0.062	0
LOC100129620	100129620	1	99469831	99614408	1p21.3	0	0	0.081	0	0	0	0	0	0	0	0	0	0	0	0	0	0	0.075	0	0	0	0.064	0.102	0	0	0	0.054	0	0	0.053	0	0	0	0.202	0	0	0	0	0.053	0	0	0.313	0.191	0
PLPPR4	9890	1	99729847	99775138	1p21.2	0	0	0.603	0	0.02	0.528	0.374	0.076	1.609	0.068	1.899	0	0	0.207	0	0	0	0.028	0.022	0	0	0.04	0.194	0	0	0	0.661	0	0	0.057	0	0	0	0.141	0.042	0	0	0	0.029	0.302	0	0.254	0.028	0
PALMD	54873	1	100111430	100160097	1p22-p21	0	0	0.147	0.126	0.407	0	0.197	0.033	0.285	3.206	0.285	0	0	0.051	0	0	0	0	0	0.059	0.207	0.067	0	0	0	0.039	0.045	0	0	0.039	0	0	0	0.204	0.201	1.896	0	0	0.035	2.634	0.351	0.319	0.025	0
FRRS1	391059	1	100174258	100231349	1p21.2	0.215	0.268	0.489	0	0.461	0.157	0.186	1.015	0.069	0.123	0.877	0.552	1.418	0.496	0.51	0.454	0.46	0.291	0.166	0.147	1.182	0.129	0	0.237	0.39	0.39	0.601	0.137	0.59	0.136	0.43	0.502	0.87	0.172	0.075	0.489	0.395	0.265	0.037	0.686	0.612	0.052	0.027	0.477
AGL	178	1	100315639	100389579	1p21	0.91	1.306	0.462	0.228	1.458	0.549	0.804	1.245	0.643	0.968	1.642	0.816	1.568	2.254	1	1.168	1.655	1.961	1.843	1.106	1.535	1.576	0.114	0.19	0.685	0.922	0.846	0.89	0.75	0.339	1.13	0.606	0.859	0.486	0.47	1.658	0.565	0.879	1.041	1.3	1.103	0.516	1.097	1.139
SLC35A3	23443	1	100435344	100492534	1p21	0.719	1.896	0.936	0.945	1.194	0.524	0.821	0.813	0.882	1.08	1.25	0.562	1.938	1.426	1.192	1.418	2.37	1.096	1.967	0.666	0.797	1.013	0.5	0.336	0.316	0.747	0.297	0.708	0.625	0.427	1.086	0.532	0.538	0.394	0.38	1.179	0.387	1.177	1.856	1.111	1.52	0.675	1.021	0.71
MFSD14A	64645	1	100503788	100548929	1p21.2	2.073	3.67	2.013	2.852	2.322	1.928	2.402	3.028	2.563	2.854	3.43	1.605	2.856	2.711	2.57	3.246	2.726	2.533	4.369	2.885	2.147	2.838	1.58	1.703	2.627	2.42	2.336	2.234	2.012	1.275	2.787	2.131	2.1	1.449	1.566	3.373	2.087	2.725	3.388	2.667	2.567	1.656	2.474	2.162
SASS6	163786	1	100549100	100598651	1p21.2	0.652	2.963	0.395	0.631	1.168	0.66	0.684	0.763	0.334	0.971	1.576	0.481	0.98	1.963	0.874	1.356	1.288	2.527	2.524	1.368	1.513	1.49	0.377	0.493	0.89	0.692	0.494	0.705	0.556	0.388	1.073	0.655	0.849	0.577	0.494	1.353	0.393	0.895	1.225	1.023	1.038	0.697	1.226	1.264
TRMT13	54482	1	100598705	100616054	1p21.2	0.536	2.331	0.618	0.816	1.042	0.402	1.063	0.887	0.721	1.262	0.955	0.432	0.768	1.417	0.733	1.051	1.111	2.767	2.474	1.067	1.152	1.384	0.632	0.508	1.289	0.855	0.712	0.841	0.438	0.095	1.065	0.717	0.83	0.611	0.442	1.007	0.703	1.283	1.082	0.878	0.653	0.716	1.086	0.787
LRRC39	127495	1	100614003	100643829	1p21.2	0	0.255	0	0	0.155	0	0.073	0.17	0.109	0.251	0.426	0	0.105	0.465	0.136	0.131	0.161	0.687	1.422	0.206	0	0.353	0	0	0.133	0.183	0.049	0.064	0	0.125	0.42	0.1	0	0.131	0	0.231	0	0.258	0.213	0.159	0	0.722	0	0
DBT	1629	1	100652477	100715409	1p31	0.847	1.266	0.626	0.858	1.306	0.422	1.16	0.982	1.072	1.333	1.226	0.651	1.006	1.481	0.934	0.737	0.989	1.108	1.274	1.107	0.75	0.876	0.736	0.322	0.754	0.912	0.787	0.652	0.435	0.253	1.016	0.686	0.634	0.655	0.415	0.833	0.507	1.038	1.259	1.041	0.716	0.453	1.362	0.841
LOC100506007	100506007	1	100730297	100731730	-	0	0	0.344	0	0.249	0.642	0.15	0	0	0.359	0.134	0.182	0.29	0.346	0.213	0	0	0.362	0.316	0.159	0	0.194	0.362	0.42	0.378	0.148	0.125	0.105	0.178	0.085	0.346	0.221	0.272	0	0	0.424	0	0	0.203	0	0	0.638	0.903	0
RTCA	8634	1	100731713	100758325	1p21.2	1.252	5.048	1.822	2.698	1.458	1.631	3.406	2.805	1.799	2.887	3.528	1.391	2.385	3.18	2.006	2.216	2.568	4.897	4.086	2.592	2.34	2.431	1.539	1.386	2.766	2.654	2.318	2.028	2.343	1.252	3.293	2.47	2.205	1.545	1.478	2.856	1.885	3.17	3.766	2.584	1.983	1.587	2.935	1.673
CDC14A	8556	1	100818022	100985833	1p21	0.218	1.506	0.348	0.554	0.608	0.726	0.509	0.614	0.342	0.617	0.541	0.282	0.619	0.88	0.588	0.375	1.363	1.446	1.46	0.846	1.883	0.754	0.393	0.159	0.689	0.463	0.523	0.664	0.336	0.331	0.635	0.692	0.597	0.407	0.337	1.159	0.54	0.977	0.453	1.104	0.504	0.321	1.532	0.835
GPR88	54112	1	101003727	101007583	1p21.3	0	0.058	0.169	0.123	0.054	0.125	0	0.045	0.112	0.302	0.033	0.078	0	0.056	0	0.037	0.089	0.283	0.072	0.058	0	0.376	0.229	0.052	0.053	0.034	0.091	0.044	0	0.118	0	0	0	0.175	0.049	0.078	0.038	0	0.101	0	0.029	0.691	0.04	0
VCAM1	7412	1	101185195	101204601	1p32-p31	0	0	0.072	0.141	0	0	0.409	0.956	0.513	4.346	0.156	0	0	0.017	0	0	0	0.051	0	0.048	0	0.077	0	0	0	0	0.022	0	0	0.033	0	0	0	0.227	0	0.052	2.953	4.176	0.042	0	0	0.057	0.038	0
EXTL2	2135	1	101337927	101360735	1p21	0.538	3.009	1.354	1.619	1.091	0.554	1.893	2.458	1.889	2.39	2.331	0.645	1.492	2.29	1.358	1.364	1.428	2.172	2.876	1.21	1.29	1.403	1.062	0.821	2.147	1.891	1.802	1.701	1.528	0.485	1.898	1.369	1.692	1.502	0.716	2.173	0.848	1.699	1.093	1.654	0.956	1.058	2.695	0.771
SLC30A7	148867	1	101361631	101447311	1p21.2	0.787	2.763	1.053	1.325	1.429	1.087	2.039	2.151	1.529	1.999	2.195	0.927	1.56	1.868	1.487	1.793	1.537	1.604	2.327	1.379	0.722	1.405	0.877	0.661	1.797	1.703	1.287	1.881	1.431	0.675	1.824	1.379	1.582	1.126	0.679	1.901	1.349	1.631	2.307	1.692	1.053	0.873	1.772	1.405
DPH5	51611	1	101455179	101491362	1p21.2	2.106	3.777	1.538	2.233	2.221	1.461	3.118	1.577	1.867	2.178	2.74	1.116	2.414	3.376	1.36	1.903	2.765	2.796	4.22	3.04	2.372	3.383	1.793	1.382	2.588	1.889	2.009	1.87	1.9	2.015	2.943	2.237	1.444	1.08	1.838	2.268	1.884	2.384	3.155	2.068	1.666	1.699	3.656	1.668
LOC102606465	102606465	1	101491401	101552935	1p21.2	1.158	2.091	1.064	1.705	1.107	1.194	1.628	1.194	0.942	1.75	1.569	0.412	1.525	1.756	0.376	0.935	0.659	3.159	3.707	0.818	0.649	1.942	0.78	0.798	0.536	0.951	0.565	0.365	0.278	0.251	1.387	0.745	0.242	0.185	0.499	1.852	0.903	1.513	0.941	1.136	0.854	0.921	0.979	0.709
LOC101928370	101928370	1	101700428	101702084	-	0	0.316	0	0	0	0.824	0	0	0.121	0.074	0.589	0	0	0.144	0	0	0	0.346	0.418	0	0	0.336	0	0	0.22	0	0.118	0	0	0.128	0	0	0	0	0	0.162	0	0	0.398	0	0	0.291	2.096	0
S1PR1	1901	1	101702304	101707076	1p21	0	1.378	0.124	0.799	0.027	1.866	0.324	1.185	0.239	1.755	2.835	0.059	0	0.079	0	0.04	0	0.074	2.855	0.116	0	2.559	0.138	0.357	0.873	0	0.114	0	0	0.091	0	0	0	0.149	0.049	0.587	0.114	0	2.021	0	0.208	0.515	3.251	0
LINC01307	104355286	1	101789392	101842869	1p21.2	0	0	0	0	0	0	0	0	0	0	0	0	0	0	0	0	0	0	0	0	0	0.363	0	0	0	0	0	0	0	0	0	0	0	0	0	0	0	0	0	0	0	0	0	0
OLFM3	118427	1	102268122	102462790	1p22	0	0	0.12	0	0	0	0	0	0.06	0.02	0	0	0	0.023	0	0	0	0	0.239	0.055	0	0.059	0.091	0	0	0	0.087	0.087	0	0.082	0.079	0	0	0.185	0	0	0	0	0.022	0	0	0.201	0.026	0
DNAJA1P5	94236	1	102337567	102360299	1p22	0	0	0.099	0	0	0	0	0	0	0.05	0	0	0	0	0	0	0	0	0	0	0	0.032	0	0	0	0	0.126	0	0	0.066	0	0	0	0	0	0	0	0	0.047	0	0	0.034	0.087	0
COL11A1	1301	1	103342022	103574052	1p21	0	0.017	0.06	0	0.01	0.043	0.212	0.048	1.856	5.066	4.817	0	0	0.011	0	0	0	0.093	0	0.022	0	0.193	0	0.1	0	3.286	0.131	0.373	1.512	0.105	1.877	0.324	0	0.077	0	0	0.022	0	0.022	0	0	0.726	4.858	0
LOC101928436	101928436	1	103960700	104068105	-	0	0	0	0	0	0	0	0.16	0	0	0	0	0	0	0	0	0	0	0	0	0	0	0	0.441	0	0	0.084	0	0	0.199	0	0	0	0	0	0	0	0	0	0	0	0	0.142	0
RNPC3	55599	1	104068577	104097859	1p21	0.788	2.559	0.326	0.662	1.469	0.782	1.223	0.873	0.813	1.536	1.625	0.764	0.844	1.534	0.927	1.469	1.356	2.838	2.086	2.142	1.004	2.219	0.73	0.559	0.912	0.792	0.991	1.01	0.992	0.341	1.288	0.967	0.86	0.542	0.65	1.296	0.614	1.213	1.976	1.008	1.032	0.841	2.183	1.07
AMY2B	280	1	104097265	104122156	1p21	0.113	0.501	0.129	0.324	0.302	0	0.112	0.104	0.593	0.265	0.419	0.218	0.129	0.424	0.144	0.326	0.616	0.537	2.161	0.866	0	0.617	0.318	0.195	0.214	0.226	0.047	0.156	0.084	0.034	0.345	0.238	0	0.135	0.048	0.232	0.063	0.347	0.773	0	0.335	0.321	0.689	0.454
ACTG1P4	648740	1	104112025	104114008	1p21.1	2.023	0.374	2.519	1.68	1.565	0.768	3.227	1.728	1.789	1.978	2.264	1.231	2.01	1.338	1.261	1.394	2.078	0.128	2.234	1.626	0.388	2.527	0.876	0.597	1.428	1.497	3.458	1.535	2.293	3.606	0.869	0.883	1.032	1.134	1.402	1.341	2.221	1.036	2.009	1.523	0.855	1.265	3.97	0.8
AMY2A	279	1	104159953	104168402	1p21	0	0	0.144	0	0	0	0	0	0.106	0	0	0	0	0.038	0	0	0.078	0	0.334	0	0	0.069	0	0	0	0	0	0.036	0	0	0	0	0	0.172	0	0	0	0	0.08	0	0	0.374	0.243	0.085
AMY1C	278	1	104198302	104207172	1p21	0	0	0	0	0	0	0	0	0	0	0	0	0	0	0	0	0	0	0.174	0.086	0	0	0	0	0	0	0	0	0	0	0	0	0	0	0	0	0	0	0	0	0	0	0	0
AMY1B	277	1	104230040	104238889	1p21	0	0.143	0	0	0	0	0.049	0	0	0	0	0	0	0.051	0	0	0	0	0	0.11	0	0	0	0	0	0	0	0	0	0	0	0	0	0	0	0	0	0	0.148	0	0	0.04	0	0
AMY1A	276	1	104292278	104301311	1p21	0	0.138	0.207	0	0.071	0	0.619	0.131	0.218	0.093	0.154	0.14	0.277	0.054	0	0.059	0.199	0	0.396	0.124	0	0.358	0	0.109	0.094	0.183	0.339	0.125	0.211	0.675	0	0	0	0.201	0.189	0	0.355	0.093	0.196	0	0.079	0.071	0.78	0
LOC100129138	100129138	1	104615644	104619693	1p21.1	0	0.069	0.453	0.23	0.141	0	0.267	0	0.402	0.282	0.192	0	0	0.056	0	0	0.184	0	0.18	0.115	0	0.105	0.464	0	0	0	0.284	1.808	0.089	0.083	0	0	0	0.167	0	0	0.079	0	0	0	0	0.179	0.293	0
PRMT6	55170	1	107599266	107601916	1p13.3	4.47	1.268	0.932	2.098	2.135	1.023	2.087	1.878	2.192	2.501	2.832	1.289	2.586	1.716	2.016	1.978	1.345	2.278	3.435	2.466	2.411	1.98	0.837	1.121	2.106	0.955	1.851	2.863	1.933	0.81	2.176	2.627	1.871	1.038	0.049	2.529	1.457	0	1.747	2.065	2.224	2.003	2.197	2.375
NTNG1	22854	1	107682628	108024475	1p13.3	0	2.305	0.096	0	0.036	0.055	0.114	0.237	0.105	3.348	1.575	0.047	0.058	0.031	0	0.029	0	0.143	0	0.046	0	0.136	0.286	0	1.946	0	0.084	0.371	0	0.09	0	0	0	0.196	0	0.076	0.427	0	2.922	0	0.592	0.465	0.042	0
VAV3	10451	1	108113781	108507545	1p13.3	0.79	0.025	0.149	0.137	3.954	0	0.792	0.04	0.276	1.369	0.411	0.041	0	0.022	0	0	0.056	0	4.522	1.347	0.136	2.254	0.232	0.051	0	0.214	0.313	0.035	2.819	0.062	2.484	1.186	1.988	1.506	1.24	0.207	0	0.057	0.04	0.382	0.308	0.608	0.113	3.517
VAV3-AS1	100873946	1	108507064	108537229	-	0	0	0	0	0	0	0	0	0	0	0	0	0	0	0	0	0	0	0.46	0	0	0.172	0	0	0	0	0	0	0	0.092	0	0	0	0	0	0	0	0	0	0	0	0	0	0
SLC25A24	29957	1	108677343	108742980	1p13.3	2.317	5.631	1.706	2.569	2.566	1.792	1.832	2.515	1.522	2.246	2.639	1.099	2.556	2.627	2.499	2.856	3.301	2.943	2.133	1.234	1.517	1.289	1.138	0.844	2.929	1.891	2.186	2.174	1.842	0.86	2.264	2.226	1.655	1.068	1.574	2.953	2.305	3.1	3.402	1.971	2.037	1.621	2.859	2.572
NBPF4	148545	1	108765962	108786703	1p13.3	0.211	0	0.074	0	0.051	0	0	0	0.116	0	0	0	0	0	0	0	0.1	0.107	0	0.077	0.586	0.03	0.171	0.066	0.124	0.047	0.091	0.19	0	0.044	0.201	0.198	0	0	0.048	0.07	0	0	0	0	0	0.042	0.032	0
NBPF6	653149	1	108992903	109013260	1p13.3	0.349	0	0.084	0	0.084	0	0	0	0.081	0	0	0	0	0	0	0	0.182	0.083	0	0	0.827	0.026	0.287	0.066	0.103	0.089	0.028	0.292	0	0.029	0.142	0.34	0	0.118	0	0.073	0	0	0.025	0	0	0.04	0	0
FAM102B	284611	1	109102970	109181949	1p13.3	3.053	3.893	0.678	1.003	0.964	0.675	1.805	0.98	0.874	0.851	1.607	1.172	1.173	1.751	0.753	0.643	2.263	1.168	1.653	0.889	1.278	0.891	0.385	0.165	0.773	1.874	0.848	2.666	3.256	0.749	1.529	1.099	0.592	0.425	0.782	2.55	0.926	1.219	1.109	1.501	0.855	0.801	1.826	0.477
HENMT1	113802	1	109190909	109204148	1p13.3	2.876	1.902	0.737	2.13	0	0	0.121	0.05	0.138	0.09	0	1.906	2.002	0.028	2.231	2.164	0	1.169	5.133	2.092	0	4.079	0.789	0.103	1.334	0	0.165	0.61	1.921	0.085	0	0	0	0.172	0.411	2.316	0.985	0	0.1	3.115	2.063	0.303	3.275	2.555
PRPF38B	55119	1	109234931	109244422	1p13.3	3.024	4.83	2.003	2.578	1.95	1.823	2.464	2.642	2.163	2.695	2.717	1.892	2.373	3.43	2.693	2.557	2.635	4.437	4.384	2.974	2.79	3.361	1.951	1.652	2.301	2.217	2.265	3.057	2.816	1.334	2.875	2.74	2.448	1.947	1.814	2.31	1.888	2.052	2.482	2.663	2.291	1.926	2.697	2.888
FNDC7	163479	1	109255555	109285367	1p13.3	0.071	0.088	0.136	0	0.046	0.1	0.059	0.098	0.157	0.064	0.071	0.044	0.091	0.049	0	0.06	0	0	0.033	0	0	0.116	0.315	0	0	0	0.077	0.091	0.074	0.046	0	0.035	0	0.271	0	0	0	0	0.058	0	0.047	0	0.026	0
STXBP3	6814	1	109289284	109352148	1p13.3	2.036	4.402	0.972	1.234	1.764	0.926	1.538	1.614	1.694	1.984	2.423	1.04	1.952	2.476	1.253	1.728	2.175	3.762	3.4	1.705	1.583	1.365	0.797	0.647	1.417	1.873	0.963	1.918	1.913	0.57	2.219	2.121	1.333	0.85	0.784	1.958	0.917	1.882	2.347	1.908	1.228	1.121	1.964	1.589
AKNAD1	254268	1	109358519	109400864	1p13.3	0	0.158	0.062	0	0.034	0	0	0.035	0.119	0.06	0.162	0	0	0.067	0	0.028	0	0.243	0	0	0	0.063	0.11	0	0	0	0.128	0.056	0	0.055	0.038	0.057	0.047	0.147	0	0.044	0	0	0.026	0	0.065	0.23	0.036	0
SPATA42	642864	1	109399838	109401146	1p13.3	0	0	0	0	0	0	0	0	0	0	0	0	0	0	0	0	0	0	0	0	0	0	0	0	0	0	0	0	0	0.093	0	0	0	0	0	0	0	0	0	0	0	0	0	0
GPSM2	29899	1	109419602	109473044	1p13.3	2.864	4.206	1.557	1.839	2.069	1.398	1.885	2.12	1.504	2.874	2.836	1.189	2.236	2.927	2.621	2.329	2.408	2.683	2.65	2.064	1.195	1.524	0.632	0.48	1.333	1.521	1.909	2.203	1.825	0.595	1.966	1.615	1.93	0.982	1.25	1.973	1.328	2.43	1.55	2.224	2.238	1.21	1.89	1.715
CLCC1	23155	1	109472129	109506121	1p13.3	2.502	3.936	1.752	2.174	1.79	1.505	2.668	2.072	2.349	2.831	3.054	0.672	1.948	1.959	2.346	1.695	1.736	2.172	1.264	2.44	2.395	1.382	1.714	1.328	1.49	1.618	2.504	2.403	2.041	1.466	2.245	2.507	1.882	1.292	1.533	2.683	1.54	2.267	2.589	2.475	1.808	1.081	2.616	2.062
WDR47	22911	1	109512837	109584850	1p13.3	1.098	2.546	0.903	1.301	0.597	0.79	1.484	1.294	1.374	1.612	1.899	0.19	0.939	1.33	0.878	0.397	0.673	0.831	1.712	0.669	0.286	0.871	0.52	0.122	0.78	1.246	1.579	1.125	1.554	0.308	1.262	1.405	1.054	0.541	0.392	1.007	0.717	1.27	0.993	1.17	0.566	0.37	1.933	1.407
TAF13	6884	1	109606997	109618624	1p13.3	0.67	3.049	0.583	0	0.753	0.978	0.807	1.497	0	0.883	1.376	0.397	0.588	0.629	0	0.33	0	0.803	0.242	0	1.912	0.218	0	0.302	1.367	0.401	0.295	1.645	0.86	0.184	0.527	0.68	0.538	0	0	1.342	0.349	0.679	1.178	0.878	0.966	0.141	0	2.444
TMEM167B	56900	1	109633402	109639554	1p13.3	2.176	4.089	2.399	2.226	2.334	1.735	3.278	2.51	2.963	2.393	2.627	1.346	1.932	2.316	0.917	1.851	1.98	2.295	3.207	2.266	1.951	2.12	1.832	0.952	1.944	1.487	1.925	2.097	2.178	0.631	2.048	2.128	1.364	1.298	0.925	1.613	1.357	2.032	2.533	1.597	1.403	1.261	2.675	1.704
SCARNA2	677766	1	109642814	109643234	1q13.1	4.071	0.564	3.21	2.562	2.036	6.596	1.109	3.398	1.989	2.414	2.878	3.14	2.872	2.216	3.397	3.361	3.218	0	0.952	2.182	5.268	2.809	1.631	3.959	3.128	2.41	2.138	4.919	4.374	0.21	2.832	2.972	2.31	1.343	2.941	2.692	2.851	3.484	2.046	3.967	3.285	2.393	2.091	4.606
C1orf194	127003	1	109648572	109656479	1p13.3	0	0	0	0	0.704	0	0	0	0	0	0	0	0	0.08	0	0	0	0	0	0.215	0	0.093	0	0	0	0	0.108	0	0	0.085	0	0	0	0	0	0	0	0	0	0	0	0	0	0
KIAA1324	57535	1	109656584	109749403	1p13.3	2.314	0.366	0.212	0	3.113	0.292	0.455	0.402	0.19	0.324	0.637	0.264	0.052	0.114	0.046	0.035	0.935	0.073	0.099	0.047	0.067	0.109	0.312	0	0.074	0.059	0.152	0.348	0.057	0.094	0.036	0.061	0.023	0.225	0.107	0.384	0.102	0.055	1.93	0.097	0.07	0.205	0.059	0
SARS	6301	1	109756514	109780804	1p13.3	5.109	6.755	5.56	6.306	4.024	4.041	5.492	5.3	6.237	5.285	5.591	3.877	4.668	5.588	4.53	4.653	5.643	4.735	6.087	4.684	5.16	4.869	4.546	2.816	4.359	3.834	5.326	5.09	4.992	4.305	4.888	5.483	4.056	3.2	3.426	4.441	4.522	5.015	6.102	4.678	3.809	3.784	5.932	4.129
CELSR2	1952	1	109792640	109818378	1p21	3.295	0.5	0.643	0.655	1.974	0.737	0.738	0.369	2.886	3.16	2.986	0.3	1.535	1.438	2.321	0.737	0.702	0.273	0.74	0.062	1.937	0.786	0.438	0.377	0.025	2.409	2.505	2.697	1.554	1.068	2.483	1.105	1.05	0.483	0.798	2.687	0.636	0.47	0.533	1.263	1.64	1.132	1.526	1.31
PSRC1	84722	1	109822175	109825790	1p13.3	4.398	4.386	2.626	3.052	2.207	3.338	3.292	2.776	2.64	3.982	4.885	1.681	2.62	3.935	3.283	3.16	3.422	1.522	4.787	2.156	2.753	3.386	0.808	0.92	2.757	2.263	3.098	3.808	3.306	2.134	3.714	3.885	3.366	2.215	2.292	2.462	3.046	4.034	2.679	3.9	2.196	3.516	3.369	3.054
MYBPHL	343263	1	109834986	109849663	1p13.3	0	0	0	0	0.078	0.116	0	0	0.165	0.089	0.081	0.25	0	0.069	0	0.077	0	0.144	0	0	0	0.372	0	0	0	0	0.11	0.307	0	0.077	0	0	0	0	0	0	0	0	0.157	0	0	0	0.064	0
SORT1	6272	1	109852187	109940563	1p13.3|1p21.3-p13.1	3.038	3.263	2.222	0.454	3.277	2.801	1.63	2.279	3.637	2.919	3.92	1.592	2.614	2.306	2.864	2.496	2.441	1.068	3.529	0.1	2.982	2.367	0.844	1.359	0.022	3.999	3.367	4.649	4.989	2.755	4.264	2.84	2.8	1.476	0.887	3.327	2.348	2.525	1.633	1.376	3.173	0.962	2.51	1.608
PSMA5	5686	1	109941652	109969108	1p13	3.959	6.105	1.871	2.505	3.422	2.616	4.917	3.891	2.066	3.322	4.703	2.827	3.63	4.846	2.776	4.001	3.908	4.331	5.414	4.026	4.134	3.736	1.808	2.643	3.561	2.526	3.102	3.88	3.418	1.936	3.795	4.219	3.108	1.382	2.679	3.597	3.087	3.706	4.364	3.925	3.344	2.404	4.202	3.114
SYPL2	284612	1	110009099	110024764	1p13.3	0.09	0.027	0.113	0.069	0.137	0.251	0.06	0.051	0.435	0.083	0.086	0.027	0	0.318	0.153	0.036	0.053	0.068	0.028	0.062	0	0.088	0.152	0.074	0	0.148	0.147	0.039	0.037	0.095	0.052	0.203	0	0.192	0.132	0.084	0.102	0.08	0.061	0.33	0	0.146	2.351	0.038
ATXN7L2	127002	1	110026560	110035420	1p13.3	1.464	0.3	0.455	1.299	0.639	0.61	1.29	1.486	1.087	1.356	1.477	0.507	1.253	1.148	1.385	1.172	1.034	0.086	2.741	0.722	1.617	2.174	0.583	0.731	1.003	0.776	1.118	1.259	1.058	0.786	1.135	1.489	1.372	0.487	0.374	0.93	0.605	1.225	0.739	1.797	0.88	1.321	2.451	0.952
CYB561D1	284613	1	110036657	110043063	1p13.3	1.619	0.756	0.98	0.747	1.086	0.485	1.592	1.901	1.558	1.907	1.466	0.821	1.192	0.918	1.121	1.291	0.621	0.28	2.002	0.982	0.67	0.78	0.86	0.419	0.885	1.365	1.758	1.961	1.431	0.861	1.245	1.265	1.106	0.708	0.549	1.053	0.757	1.524	0.983	1.085	0.889	0.777	1.158	0.673
AMIGO1	57463	1	110049445	110052336	1p13.3	0.825	0.788	0.447	0.289	0.821	0.044	0.109	0.095	0.97	0.335	0.723	0.149	0.691	0.074	1.177	0.17	0.134	0.154	0.126	0.26	0.203	0.321	0.481	0.135	0.137	0.151	0.654	0.814	0.635	0.432	0.062	0.222	0.682	0.41	0.267	0.867	0.214	0.983	0.117	1.241	0.211	0.289	0.557	0.259
GPR61	83873	1	110082493	110088455	1p13.3	0.271	0.057	0.301	0	0.24	0.066	0.395	0.161	0.178	0.37	0.334	0.207	0.258	0.174	0.237	0.326	0.266	0.107	0.235	0.331	0	0.635	0.367	0.052	0.143	0.117	0.453	0.44	0.318	0.215	0.124	0.136	0.125	0.131	0.074	0.142	0.232	0.124	0.526	0.299	0.086	0.308	0.465	0.094
GNAI3	2773	1	110091185	110138454	1p13	3.369	5.849	2.877	3.024	2.766	2.359	3.796	3.609	2.928	3.377	4.066	1.989	3.056	4.22	2.409	2.906	3.018	4.193	4.256	2.884	2.785	2.51	1.708	1.34	3.166	2.292	2.776	3.714	3.185	2.165	3.286	2.939	2.572	1.962	1.987	2.848	2.678	3.101	3.272	3.418	2.244	2.153	4.009	2.641
GNAT2	2780	1	110145888	110155705	1p13.1	0.212	0.148	0.265	0	0.231	0	0.229	0.358	0.173	0.144	0.338	0	0.271	0.18	0.296	0.145	0	0	0.086	0.137	0	0.176	0	0	0	0.151	0.167	0.454	0.369	0.061	0.283	0.256	0.158	0	0.268	0.328	0.109	0.313	0.213	0.244	0.189	0.51	0.063	0.477
AMPD2	271	1	110162434	110174677	1p13.3	2.71	1.682	3.085	3.298	2.207	2.008	4.646	4.476	2.942	3.809	4.149	1.886	3.106	2.762	3.096	2.323	2.292	0.177	4.741	2.37	2.735	3.233	1.651	1.908	3.483	2.601	3.707	4.787	3.994	2.742	3.354	4.411	3.627	2.052	1.921	3.211	3.317	3.581	3.011	4.43	2.282	3.07	3.811	2.89
GSTM4	2948	1	110198697	110208123	1p13.3	4.008	3.45	2.689	0.977	3.921	1.623	3.701	0.941	2.492	2.162	5.308	3.506	3.268	2.867	3.57	0.473	0.189	0.508	3.384	4.56	2.716	2.909	1.715	1.918	1.45	4.283	4.604	4.471	4.298	4.992	4.237	4.26	4.391	2.837	1.761	4.181	2.938	3.927	0.709	2.922	0.763	3.752	3.761	3.052
GSTM2	2946	1	110210643	110226619	1p13.3	0.453	1.717	2.131	0.607	3.992	1.889	2.368	0.278	1.61	0.947	3.169	0.249	0.415	0.694	0.99	0	0	0	2.272	1.033	0.726	3.837	0.389	0.64	0	3.241	1.344	2.045	2.95	1.124	2.144	2.857	0.502	0.41	0.637	3.05	1.472	3.383	0.128	3.129	0	3.222	0.804	1.242
GSTM1	2944	1	110230417	110236367	1p13.3	0.553	1.941	2.618	0.571	3.179	2.097	2.223	0.282	1.34	0.682	2.773	0.41	0.395	0.471	0.811	0	0	0	1.601	1.022	0.294	4.052	0.32	1.218	0	3.791	1.457	1.533	2.413	1.165	1.493	2.053	0.587	0.421	0.46	3.371	1.116	2.448	0.119	3.596	0	3.683	0.834	0.684
GSTM5	2949	1	110254863	110260890	1p13.3	0.188	0.058	0.166	0	0.171	0	0.169	0.08	0.147	0.103	0.346	0.114	0	0.063	0.129	0	0	0	0.165	0	0.17	0.168	0.226	0	0.091	0.249	0.17	0.166	0.254	0.257	0.18	0.169	0.174	0.206	0.077	0.215	0.186	0.224	0.082	0	0	0.15	0.143	0.185
GSTM3	2947	1	110276553	110283660	1p13.3	2.821	4.506	1.087	1.043	5.725	2.134	3.391	0.427	1.743	2.468	3.017	0.098	0.094	0.03	2.764	0.057	0	0.057	0.205	0.656	0.311	1.41	0.17	0	0	0.908	0.839	1.231	0.747	0.21	1.75	1.431	1.151	0.83	0.469	1.39	0.69	0.046	2.927	1.212	0.435	2.275	1.721	2.384
EPS8L3	79574	1	110292701	110306644	1p13.3	0	0	0.107	0	0.082	0	0	0	0.08	0	0	3.925	4.099	0.322	1.034	3.498	1.286	2.452	0	0	0	0.042	0.159	0	0	0	0.056	0	0	0.057	0	0	0	0	0.677	0	0.087	0	0.041	0	0	0.661	0.046	0
CSF1	1435	1	110453232	110473616	1p13.3	0.231	3.797	3.062	3.993	0.433	1.239	4.444	5.553	2.787	5.274	2.39	0.088	1.125	0.792	1.498	0.669	0	0	1.988	0.146	0.756	0.353	0.52	0.325	0.894	1.126	0.701	1.564	0.085	1.586	1.03	1.494	0.63	0.78	1.471	1.857	3.676	4.159	4.144	0.777	0.378	2.179	0.595	2.208
AHCYL1	10768	1	110527386	110566364	1p13.2	3.942	5.243	3.706	3.355	4.193	2.727	5.397	4.504	4.15	4.554	5.199	3.114	4.445	4.966	4.317	3.721	4.298	3.761	5	4.006	3.449	3.763	2.78	2.156	3.356	3.436	4.18	4.8	4.511	4.654	5.071	4.437	3.403	2.607	3.156	4.056	4.036	4.045	5.089	4.224	3.897	3.138	4.926	3.938
STRIP1	85369	1	110574198	110597263	1p13.3	1.79	1.294	1.57	2.14	1.628	1.576	2.283	2.167	2.141	2.373	2.448	1.055	2.26	1.67	2.353	1.944	1.507	0.272	3.251	1.452	2.147	1.835	0.786	1.02	1.697	1.853	2.185	3.325	2.488	1.742	2.443	2.42	2.001	0.851	1.119	2.316	1.818	2.032	1.743	2.654	1.606	1.492	2.437	1.957
ALX3	257	1	110602996	110613322	1p13.3	0.263	0	0.32	0.486	0.142	0.294	0.31	0.253	0.455	0.435	0.58	0.22	0.573	0.246	0.911	0.19	0.267	0.126	0.419	0	0.274	0.227	0	0.14	0.178	0.398	0.371	1.102	0.46	0.166	0.504	0.29	0.467	0.198	0.108	0.415	0.331	0.522	0.163	0.798	0.323	0.403	0.66	0.552
LINC01397	104355139	1	110625309	110652341	1p13.3	0	0	0	0	0	0	0	0	0	0	0	0	0	0	0	0	0	0	0	0	0	0	0	0	0	0	0.112	0	0	0.081	0.276	0	0	0	0	0	0	0	0.087	0	0	0	0	0
UBL4B	164153	1	110655061	110656569	1p13.3	0	0	0.089	0	0.132	0	0	0	0.126	0	0	0	0	0.108	0	0	0	0	0	0.11	0	0.115	0.387	0	0	0	0.057	0	0	0.311	0.133	0	0	0.225	0	0	0	0	0.111	0	0	0.082	0.035	0
SLC6A17	388662	1	110693131	110744823	1p13.3	0	0.027	0.169	0	0.607	0.073	0.055	0.069	0.163	0.051	0.046	0.062	0	1.49	0	0.05	0.052	0.083	0.026	0.087	0	0.156	0.246	0.029	1.481	0.497	1.087	1.035	1.327	0.926	3.152	0.845	0	0.221	0.378	0.911	0	0	0.255	2.388	0	0.13	1.435	0.091
KCNC4-AS1	100873974	1	110751072	110752609	-	0	0	0.178	0	0.108	0	0	0	0	0	0	0	0.382	0.099	0	0	0	0.153	0.253	0.127	0	0.276	0.259	0	0	0	0.207	0.131	0	0.119	0.275	0	0	0	0	0	0	0	0.422	0	0	0.181	0.789	0.379
KCNC4	3749	1	110753335	110776674	1p21	0.621	0.482	0.864	0.294	0.766	0.622	0.838	0.529	0.453	1.261	0.434	0.661	1.88	1.19	1.483	0.423	1.024	0.336	2.065	1.163	0.382	1.296	0.566	0.502	1.065	1.236	2.556	2.227	1.696	2.035	1.513	2.021	1.103	0.603	0.643	1.791	0.798	0.71	2.423	1.658	0.347	1.173	2.096	2.205
LOC440600	440600	1	110828998	110881793	1p13.3	0	0.126	0.159	0	0.041	0.11	0.187	0.116	0.15	0.103	0.056	0	0.11	0.149	0.107	0.092	0	0.146	0.184	0	0.106	0.238	0.324	0.065	0	0.039	0.168	0.063	0.091	0.057	0.083	0.083	0.09	0.34	0	0.083	0.048	0.074	0.164	0.108	0	0.053	0.018	0.071
RBM15	64783	1	110881944	110889303	1p13	2.769	2.431	1.606	2.178	1.862	1.95	2.088	2.918	1.193	2.57	2.888	1.81	2.457	2.917	2.829	2.343	2.259	3.34	2.214	2.303	3.15	2.317	1.274	1.66	1.791	1.828	2.058	2.921	2.732	1.695	2.255	2.139	2.217	0.847	1.523	2.359	2.316	2.309	1.575	3.055	2.316	1.543	2.219	2.6
SLC16A4	9122	1	110905472	110933704	1p13.3	0.53	0.817	0.553	0	0.483	0.249	2.714	0.355	0.941	1.122	2.475	0.774	0.59	0.436	0.637	0.652	0.421	0.457	0.517	0.294	0.411	0.542	0.221	0.158	0.16	2.387	1.08	2.298	1.528	1.092	1.156	2.48	1.313	1.048	1.414	0.295	0.581	1.449	0.203	0.455	0.261	1.859	0.217	0.815
LAMTOR5	10542	1	110943876	110950546	1p13.3	4.976	8.25	4.035	3.868	5.296	4.898	6.329	4.554	4.006	4.971	5.553	4.29	4.722	5.702	3.926	4.783	5.414	7.576	6.582	6.496	4.636	6.108	3.385	4.014	4.723	4.952	5	5.515	5.442	4.319	6.046	5.629	4.272	3.473	4.68	4.896	3.968	5.44	6.759	4.427	4.411	4.207	5.916	4.452
LAMTOR5-AS1	101410535	1	110950430	110958896	1p13.3	0.376	0.942	0	0	0.714	0.382	0.678	0	0	0.265	0.163	0.719	0.513	1.008	0	0.241	0.573	0.93	0.724	0.679	0	0.516	0	0	0	0.274	0.249	0.211	0.553	0.152	0	0.562	0	0	0.527	0	0.204	0	0.639	0	0.426	0.209	0	0
PROK1	84432	1	110993787	110999976	1p21	0	0	0.098	0	0	0	0	0	0.148	0	0	0	0	0	0	0	0	0	0	0	0	0.072	0	0	0	0	0.062	0	0	0.047	0	0	0	0	0	0	0	0	0	0	0	0	0.042	0
CYMP	643160	1	111023387	111033891	1p13.3	0	0	0	0	0	0	0	0	0	0	0	0.134	0	0.069	0	0	0.222	0	0.492	0	0	0.528	0	0	0	0	0.06	0	0	0.043	0	0	0	0.151	0	0	0	0	0.061	0	0	0	0	0
LOC440602	440602	1	111030301	111032880	1p13.3	0	0	0.156	0	0	0	0	0	0.099	0.039	0	0	0	0	0	0	0.09	0	0.048	0	0	0.076	0.329	0	0	0	0.102	0.026	0	0.058	0	0	0	0.133	0	0	0	0	0	0	0	0.039	0.049	0
KCNA10	3744	1	111059838	111061797	1p13.1	0	0.048	0.223	0	0	0	0	0	0.107	0.036	0	0.237	0	0	0	0	0	0	0	0	0	0.08	0.169	0	0	0	0.073	0	0	0.061	0	0	0	0.221	0	0	0	0	0.123	0	0	0.543	0.035	0
KCNA2	3737	1	111136201	111174096	1p13	0.116	0.094	0.266	0.21	0.172	0.241	0.192	0.169	0.255	0.744	0.079	0.109	0.408	0.049	0.388	0.102	0.121	0.088	0.239	0.126	0.201	0.178	0.473	0.438	0.26	0.351	0.173	0.268	0.067	0.176	0.558	1.185	0.393	0.186	0.101	0.225	0.233	0.162	0.09	0.191	0.241	0.218	0.083	0.182
KCNA3	3738	1	111196185	111217655	1p13.3	0	0.107	0.242	0	0.076	0.2	0.124	0.084	0.231	0.104	0.054	0.102	0	0.091	0	0.069	0.071	0.434	2.178	0.157	0	2.217	1.955	1.827	0.054	0.046	0.286	0.036	0	0.315	0	0.17	0.042	0.248	0.091	0.046	0.293	0	0.149	0	0.049	0.982	0.097	0
CD53	963	1	111413820	111442558	1p13	0	0	0.118	0	0	0	0.148	0	0	0.202	0	0	0	0.029	0	0	0	0	6.057	3.86	2.804	4.305	3.794	2.746	0	0	0.057	0.223	0	0.026	0	0	0	0	0	0.129	0	0.152	0.049	0	0	0.289	0	0
LRIF1	55791	1	111489811	111506566	1p13.3	1.717	3.539	1.274	2.071	2.256	1.768	1.79	2.265	1.606	2.226	2.001	1.566	2.004	2.687	0.823	1.841	2.33	3.208	3.544	2.875	3.385	0.213	2.076	0.91	2.346	1.93	1.042	1.735	1.108	0.654	2.346	2.371	0.841	0.89	1.888	2.192	0.523	2.388	3.01	2.245	2.185	1.271	2.104	1.666
DRAM2	128338	1	111659953	111682838	1p13.3	1.666	4.115	1.469	2.312	2.385	0.644	2.417	2.221	2.037	2.452	2.414	1.632	2.476	2.811	1.937	2.302	2.967	3.483	3.555	2.343	2.009	1.498	1.406	0.577	1.395	2.147	2.105	1.584	2.243	1.079	2.431	2.051	1.223	1.302	1.038	2.142	1.169	2.097	2.576	1.586	1.756	1.365	2.849	1.79
CEPT1	10390	1	111682248	111727724	1p13.3	1.881	2.626	1.22	2.11	2.402	1.088	1.93	1.788	1.815	2.202	2.116	1.433	2.645	3.188	1.988	1.941	1.909	1.727	4.622	1.347	1.967	2.448	1.517	1.06	1.495	1.54	1.574	2.064	1.855	0.687	2.311	2.151	1.335	1.299	0.75	1.955	1.6	1.65	1.768	1.99	1.482	1.137	1.214	1.881
DENND2D	79961	1	111728590	111747160	1p13.3	2.279	1.064	0.214	0.131	2.298	0	0.317	0.186	0.138	0.189	0.292	1.338	1.641	2.11	1.268	2.987	1.523	1.315	4.356	0.448	0	4.892	1.78	1.837	0	0.17	0.116	0.472	0.121	0.251	1.295	0.222	0.06	0.177	0.17	0.265	0.374	0.55	1.317	0.688	0.238	0.47	0.026	0.058
CHI3L2	1117	1	111770280	111786062	1p13.3	0	0	0	2.001	0	0	0.655	0	0.212	1.738	0.962	0.104	0	0.043	0	0	0	0	7.008	0.079	0	5.548	0.256	0.151	0	0	0.17	0.384	0	0.077	0	0.291	0	0	0	0	0	0.193	1.777	0	0	0	0	0
CHIAP2	149620	1	111823145	111828730	1p13.2	0	0.036	0.096	0	0	0	0	0	0.074	0	0	0.624	0	0.021	0	0	0	0.052	0	0.061	0	0.043	0.207	0	0	0	0.038	0.034	0	0.045	0	0	0	0.168	0	0	0	0	0.02	0	0	0.025	0.024	0
CHIA	27159	1	111833473	111863188	1p13.2	0	0	0.157	0	0	0	0	0	0	0	0	0.798	0	0	0	0	0	0	0	0	0	0.177	0	0	0	0	0.058	0.121	0	0.054	0	0	0	0.225	0	0	0	0	0.049	0	0	0.463	0.062	0
PIFO	128344	1	111889181	111895639	1p13.2	0	0.08	0.123	0.253	1.238	0.065	0.066	0	0.161	0.055	0.065	0.533	0	0.543	0	0.064	0	0.184	0.16	0.06	0	0.253	0.197	0	0	0.06	0.109	0.07	0	0.053	0.086	0	0	0.309	0	0	0	0.126	0.126	0.129	0	0.231	1.143	0
PGCP1	441897	1	111927140	111932473	1p13.2	0	0	0	0	0	0	0	0	0	0	0	0.299	0	0	0	0	0	0	0	0	0	0	0	0	0	0	0	0	0	0	0	0	0	0	0	0	0	0	0	0	0	0	0	0
OVGP1	5016	1	111956936	111970399	1p13	0.218	0	0.229	0.278	0.301	0.116	0.138	0.306	0.612	0.16	0.657	0.696	0.278	0.837	0.154	0.352	0.496	0.348	1.451	0.158	0	0.259	0.454	0.096	0.063	0	0.162	0.152	0.072	0.178	0.069	0.27	0.078	0.158	0.056	0.429	0.072	0.298	0.598	0.326	0.083	0.115	0	0.46
WDR77	79084	1	111982511	111991830	1p13.2	3.837	4.012	2.656	3.209	3.34	2.874	4.618	3.48	2.451	3.218	4.432	2.786	3.73	4.302	3.651	3.752	3.221	1.976	5.727	3.551	3.985	4.177	2.126	2.969	3.894	2.94	3.737	4.439	4.071	3.469	4.335	4.626	3.439	1.796	2.872	3.901	4.021	4.279	3.759	4.744	3.207	2.827	4.895	3.302
ATP5F1	515	1	111991742	112004525	1p13.2	6.165	8.208	3.794	4.237	5.476	3.982	6.232	5.005	4.141	5.029	5.925	4.685	5.136	6.76	4.612	4.917	5.548	8.287	6.913	6.515	5.652	5.507	3.719	3.835	5.139	4.231	5.253	5.063	5.521	4.536	5.88	6.073	4.741	3.588	3.69	5.264	4.125	5.195	5.79	5.127	4.503	3.989	6.055	4.689
C1orf162	128346	1	112016490	112021134	1p13.2	0.277	0.267	0	0	0.154	0	0.379	0	0.404	0.266	0.317	0	0	0.288	0	0.241	0.221	0	0.709	4.475	0	0.376	0	0.164	0	0	0.136	0	0	0.094	0.249	0	0	0	0	0	0.189	0.218	0.663	0	0	0.108	0	0
TMIGD3	57413	1	112025969	112106625	1p13.2	0	0.113	0	0	0	0	0	0	0	0	0	0	0	0	0	0	0	0	0	0.789	0	0	0	0	0	0.109	0.06	0.089	0	0.064	0.251	0	0	0.37	0	0	0	0	0.073	0	0	0	0.628	0
ADORA3	140	1	112042050	112046743	1p13.2	0	0	0.164	0	0	0	0	0	0.145	0	0.047	0	0	0	0	0	0	0	0	0.387	0	0.037	0.201	0	0	0	0.045	0	0	0.051	0	0	0	0.264	0	0	0	0	0.038	0	0	0.075	0	0
LINC01160	100129269	1	112141628	112150940	1p13.2	0	0.13	0.158	0	0	0	0.066	0.142	0.078	0.104	0.06	0	0	0	0	0	0	0	0	0	0	0.055	0.318	0.072	0	0.09	0.241	0.085	0	0.031	0	0	0	0.191	0	0	0	0.098	0	0	0	0	0	0
RAP1A	5906	1	112162404	112259317	1p13.3	2.162	4.816	1.45	1.34	1.699	1.306	2.21	2.292	1.757	2.49	2.693	1.011	1.597	2.602	1.193	1.691	1.932	3.507	3.121	2.27	1.524	1.287	1.26	0.807	1.496	1.677	1.092	2.093	1.753	0.344	2.133	2.426	1.351	1.07	0.638	1.933	1.091	2.084	2.385	1.759	1.514	0.846	2.181	1.371
FAM212B	55924	1	112264685	112298419	1p13.2	0.739	0.212	0.897	0.082	0.648	0.233	0.601	1.263	0.727	1.912	0.992	0.318	0.328	0.478	0.439	0.223	0.352	0.333	0.137	0.137	0.036	0.386	0.398	0.257	0.071	0.485	0.785	1.087	0.443	0.186	0.465	2.348	1.282	0.738	0.222	0.13	0.063	0.376	0.708	0.57	0.208	0.342	0.311	0.297
FAM212B-AS1	100506343	1	112282462	112290420	-	0	0.276	0.236	0	0.133	0.314	0.06	0	0.145	0.108	0.504	0	0	0.109	0	0	0.117	0.237	0	0	0	0.075	0	0	0	0	0.102	0	0	0.058	0	0.354	0.096	0.296	0.086	0.088	0.056	0	0.158	0.253	0	0.043	0.559	0
LOC101928718	101928718	1	112287938	112298131	1p13.2	0.248	0.053	0.088	0	0.092	0	0.066	0.05	0.14	0.149	0.113	0	0	0	0	0	0	0	0	0.046	0	0.223	0.25	0	0	0.068	0.116	0.157	0.072	0.026	0.058	0	0.077	0.119	0	0	0	0.066	0.057	0	0	0	0.055	0
DDX20	11218	1	112298189	112310199	1p21.1-p13.2	2.577	4.261	1.172	1.704	1.855	1.231	2.006	1.76	1.437	1.65	2.281	1.021	1.914	2.755	1.724	1.621	1.552	3.063	3.326	2.123	1.964	1.907	0.928	0.76	1.741	1.663	1.553	2.555	1.954	0.784	2.174	2.386	1.557	0.991	0.845	2.001	1.244	1.416	2.233	2.103	1.319	1.156	2.683	1.815
KCND3	3752	1	112318453	112531777	1p13.3	0.191	0.067	0.274	0	0.079	0.046	0.097	0.063	0.102	0.873	0.041	0.121	0	0.144	0	0.051	0.062	0.142	0	0.056	0	0.331	0.256	0	0	0	0.142	0.759	0	0.435	0.077	0.13	0	0.182	0	0	0	0	0.664	0.07	0	0.475	0.146	0.068
KCND3-IT1	100874295	1	112396383	112399527	-	0	0	0	0	0	0	0	0	0	0	0	0	0	0	0	0	0	0	0	0	0	0	0	0	0	0	0.112	0	0	0	0	0	0	0	0	0	0	0	0	0	0	0	0	0
KCND3-AS1	100873995	1	112452278	112453552	-	0	0	0	0	0	0	0	0	0	0	0	0	0	0	0	0	0	0	0	0	0	0.15	0	0	0	0	0.105	0	0	0	0	0	0	0	0	0	0	0	0	0	0	0	0	0
LOC643355	643355	1	112533189	112541463	1p13.2	0.304	0	0.117	0	0	0	0	0.026	0.091	0.098	0.026	0.039	0	0.019	0	0	0	0	0	0.055	0	0.091	0.291	0	0	0	0.039	0.046	0	0.043	0	0	0	0.143	0	0	0	0	0.456	0	0	0.115	0.035	0
CTTNBP2NL	55917	1	112938799	113003786	1p13.2	1.27	2.08	1.601	1.892	0.693	1.143	1.87	2.648	1.617	1.87	2.595	1.059	1.853	1.599	1.347	2.017	1.901	0.88	0.594	0.259	0.169	0.645	0.134	0	1.795	1.545	1.609	2.614	1.694	0.652	1.324	1.687	1.417	0.772	0.786	1.672	1.269	1.838	2.2	1.673	1.628	0.675	2.488	2.247
WNT2B	7482	1	113009162	113063910	1p13	1.324	0.283	0.315	1.55	0.125	0.111	0.278	0.516	0.342	0.294	0.322	0.109	0.197	0.625	0.246	0.236	0.172	0.249	0.065	0.092	0	0.329	0.256	0.06	0.079	0.233	0.568	0.237	0.198	0.223	0.141	0.361	0.149	0.249	0.13	0.433	0.112	0.488	0.318	0.621	0.269	0.821	0.992	0.497
ST7L	54879	1	113066140	113162040	1p13.2	0.994	2.152	0.576	1.224	0.974	0.77	1.216	1.036	0.856	1.043	1.06	0.359	0.844	1.185	0.886	0.93	1.136	1.756	1.233	0.586	0.661	0.991	0.397	0.302	0.711	0.523	0.91	0.96	0.828	0.787	1.139	1.549	0.805	0.672	0.591	0.916	0.795	1.135	1.262	1.203	0.765	0.801	1.574	0.598
CAPZA1	829	1	113162074	113214241	1p13.2	4.06	7.475	3.686	4.524	3.836	3.841	4.995	4.845	3.607	4.806	5.629	3.779	4.684	5.581	3.984	4.508	4.636	6.236	6.02	5.447	5.063	4.083	3.635	2.992	4.893	4.16	3.875	4.773	4.615	2.551	4.723	4.915	3.635	2.628	3.144	4.445	3.902	4.88	4.994	4.82	4.243	3.52	4.974	4.615
MOV10	4343	1	113216933	113243368	1p13.2	3.117	0.859	2.009	3.417	2.53	1.981	3.267	3.988	1.833	3.578	3.504	1.271	3.054	3.863	3.746	4.06	2.745	0.146	4.133	0.373	3.324	3.359	0.498	1.196	2.339	2.542	2.49	3.858	3.743	1.941	2.717	3.325	3.021	1.374	1.734	2.989	2.588	3.02	3.592	3.424	3.098	2.279	3.69	2.821
RHOC	389	1	113243748	113250025	1p13.1	4.455	2.991	6.895	7.33	6.697	5.336	7.619	6.542	6.085	7.301	7.015	4.428	5.612	5.483	4.226	5.898	5.614	0	5.335	0.778	5.506	3.304	1.604	1.433	6.505	5.167	6.754	7.081	6.489	4.512	5.491	7.363	5.574	4.587	5.137	6.258	5.263	7.051	6.747	5.762	6.284	5.634	6.412	5.498
PPM1J	333926	1	113252615	113257950	1p13.2	0.91	0.114	0.687	1.383	2.157	0.306	0.429	0.214	0.325	0.441	0.225	0	0.305	1.525	0.489	0.623	0.686	0.143	0.098	0.067	0.748	0.24	0	0	0.542	0.399	0.322	1.432	0.837	0.313	0.247	1.166	0.379	0.189	0.158	0.539	0.139	0.428	0.473	0.918	0.712	0.463	1.475	0.494
FAM19A3	284467	1	113263188	113269856	1p13.2	0	0.185	0.2	0.772	0	0.164	0.828	0.132	0	0.319	0	0	0	0.66	0	0	0	0	0.295	0	0	0.228	0.353	0	0	1.308	0.095	2.157	1.214	0.062	0.471	1.176	0	0	0.141	0.166	0.142	0	0.335	0	0.179	0.404	0.051	0
LOC100996702	100996702	1	113362790	113393265	1p13.2	0	1.397	0.46	0.628	0.332	0.27	0.293	0.083	0.499	0.419	0.243	0.083	1.164	0.14	0.429	0.4	0.85	0.21	0.172	0.088	0	0.341	0.511	0.296	0.198	0.317	0.349	0.589	1.021	0.227	0.826	0.195	0.237	0.267	0.057	0.129	0.465	0.478	0.547	0.376	1.013	0.623	1.076	0
SLC16A1	6566	1	113454469	113498975	1p12	1.322	0.454	3.272	3.633	0.177	2.991	2.838	2.953	5.306	3.885	4.691	0.614	3.752	4.211	3.458	2.634	4.157	3.482	4.387	3.732	3.744	3.152	2.022	2.5	3.143	2.139	1.918	3.468	3.826	1.328	3.243	4.084	2.62	1.924	1.889	3.017	2.704	3.184	4.073	3.334	1.967	2.673	3.446	3.658
AKR7A2P1	246182	1	113465971	113467295	1p12	0.317	0.157	0.524	0.285	0.384	0.468	0.608	0.39	0.367	0.746	0.848	0.376	0.471	0.414	0.53	0.584	0.473	0.136	0.308	0.206	0.221	0.459	0.668	0.405	0.18	0.31	1.254	0.845	1.234	0.635	0.441	0.646	0.19	0.54	0.348	0.265	0.451	0.521	0.227	0.393	0.101	1.046	1.326	0.346
LOC100506392	100506392	1	113499036	113506690	1p13-p12	0	0.39	1.142	1.25	0.124	1.475	0.939	1.159	0.539	1.113	1.01	0	1.101	1.131	0.876	0.722	0.961	0.979	1.751	0.241	1.58	1.233	0.497	0.544	0.812	0.72	0.881	1.612	1.431	0.432	1.201	0.921	1.037	0.468	0.432	0.737	0.571	0.975	0.878	0.557	0.223	0.642	1.31	0.354
LOC100996251	100996251	1	113554308	113615724	-	0	0.042	0.146	0.135	0.041	0.073	0.107	0.307	0.119	0.579	0.249	0.106	0.253	0.282	0.154	0.06	0.073	0.152	0.348	0.149	0.218	0.31	0.165	0	0.065	0.188	0.446	0.293	0.239	0.097	0.322	0.106	0.144	0.31	0.136	0.082	0.168	0.545	0.278	0.08	0.054	0.136	0.031	0
LRIG2	9860	1	113615791	113667824	1p13.1	1.213	1.397	0.692	0.922	0.81	0.731	1.113	1.354	0.96	1.195	1.329	0.331	1.009	0.962	1.235	0.985	0.936	0.368	1.306	0.633	1.207	0.94	0.444	0.369	0.59	0.783	0.819	1.591	1.232	0.67	1.203	1.163	0.652	0.351	0.444	1.09	0.742	1.382	0.755	1.46	0.85	0.566	1.391	1.064
LOC643441	643441	1	113739403	113748875	1p13.2	0	0	0.072	0	0.045	0	0	0	0.086	0	0	0	0	0	0	0	0	0	0	0	0	0.089	0.233	0	0	0	0.07	0	0	0.06	0	0	0	0.228	0	0	0	0	0	0	0	0.043	0.021	0
MAGI3	260425	1	113933474	114228545	1p12-p11.2	1.027	2.084	0.591	0.871	1.347	0.524	1.244	1.091	0.679	1.354	2.298	0.701	1.643	1.295	1.449	1.374	1.234	1.451	1.075	0.443	0.399	0.571	0.284	0.15	0.503	0.363	0.502	1.603	0.856	0.605	0.459	0.453	0.442	0.279	0.714	1.771	0.776	1.286	0.565	0.688	1.222	0.985	0.992	0.916
PHTF1	10745	1	114239823	114301777	1p13	1.642	3.992	0.806	1.237	0.803	0.771	1.814	1.871	1.152	1.931	2.881	0.658	0.886	1.693	0.853	1.181	0.67	2.903	1.161	0.949	0.892	0.147	0.778	0.462	0.683	1.526	1.593	1.78	1.805	1.302	1.797	1.863	1.056	0.681	0.526	1.834	1.325	1.393	1.853	1.155	0.575	0.91	2.234	0.759
RSBN1	54665	1	114304453	114355098	1p13.2	1.769	2.018	0.977	1.361	0.671	0.599	0.969	0.858	1.305	1.084	1.244	0.542	0.868	1.472	0.861	0.836	1.285	1.081	2.145	1.489	1.277	1.72	0.534	0.473	0.799	0.536	0.797	0.926	0.872	0.385	0.875	0.833	0.503	0.613	0.373	0.903	0.447	1.052	1.595	1.142	0.713	0.445	1.308	0.992
AP4B1-AS1	100287722	1	114355233	114443859	1p13.2	1.543	0.117	0.34	0.53	0.368	0.252	0.269	0.327	0.32	0.341	0.416	0	0.467	0.223	0.243	0.312	0.125	0	0.306	0.154	0.374	0.418	0.147	0.212	0.262	0.168	0.423	0.468	0.357	0.224	0.202	0.388	0.214	0.372	0.291	0.278	0.249	0.392	0.142	0.383	0.131	0.086	0.235	0.256
PTPN22	26191	1	114356432	114414381	1p13.2	0.3	0.907	0.107	0	0.036	0	0.204	0.299	0	0.072	0.026	0.22	0	0.031	0	0.058	0.052	1.414	2.894	1.807	0.128	1.644	0.371	0	1.965	0	0.1	0.143	0.122	0.081	0	0	0	0.088	0	0	0.042	0.93	0.044	0	0	0	0.016	0
BCL2L15	440603	1	114419435	114430169	1p13.2	0.362	0.086	0.122	0	0.053	0	0.085	0.05	0.099	0.053	0.072	1.636	1.386	0.141	0.254	0.741	0.518	1.307	0.149	0.113	0.056	0.152	0.19	0	0	0.017	0.156	0.025	0	0.092	0	0.043	0	0.149	0.179	0.536	0	0	0.052	0	0	0.02	0.022	0.512
AP4B1	10717	1	114436816	114447746	1p13.2	3.307	2.87	1.283	1.729	1.046	1.032	2.399	1.524	0.994	1.881	2.164	0.71	1.61	2.02	1.336	1.426	1.125	2.255	3.61	2.308	1.479	2.084	1.52	1.059	1.27	1.026	2.548	2.001	1.725	0.866	1.649	2.045	1.609	0.915	0.686	1.549	0.992	1.738	1.332	1.704	0.829	1.046	2.614	1.513
DCLRE1B	64858	1	114447914	114456708	1p13.2	3.758	3.083	1.415	2.004	1.554	1.894	2.243	2.032	1.18	2.25	2.443	1.115	1.941	1.997	1.58	1.565	1.854	1.497	2.94	1.78	2.29	2.422	0.866	1.195	1.901	1.426	1.784	2.147	1.906	1.253	1.826	1.934	1.861	1.053	1.07	1.963	1.509	2.181	1.872	2.34	1.272	1.354	2.593	1.885
HIPK1-AS1	101928846	1	114466622	114472147	-	0.352	0.252	0.184	0	0.222	0	0	0	0.168	0.119	0.109	0	0	0.119	0	0.113	0	1.225	0.1	0.117	0	0.126	0.713	0	0	0	0.165	0	0	0.14	0	0	0	0.186	0	0	0	0	0.072	0	0	0.188	0	0
HIPK1	204851	1	114471995	114520491	1p13.2	5.203	2.501	2.229	2.025	2.879	2.073	3.567	4.023	2.12	3.477	3.913	2.042	3.229	2.536	3.537	2.218	3.393	1.294	3.328	3.049	2.849	3.308	1.071	1.399	2.667	2.462	3.149	4.43	3.842	2.177	2.957	3.162	2.591	0.824	1.898	3.68	3.332	3.356	2.427	3.981	2.522	1.398	3.277	2.584
OLFML3	56944	1	114522012	114524876	1p13.2	0.256	0	4.147	0	5.501	1.081	0	5.788	0.244	0.67	0.643	1.652	0.121	0.12	0	0	0	0	0.085	0	0	0.144	0.321	0	0.323	1.801	0.252	2.948	0.103	0.066	0.516	3.943	0	0.15	2.872	0.109	0.063	0.36	1.687	2.13	0.125	0.499	0.827	0.176
SYT6	148281	1	114631913	114696472	1p13.2	0	0.045	0.174	0	0.026	0	0.044	0.023	0.112	0.034	0.037	0.032	0	0.05	0	0.063	0	0.066	0.024	0.043	0.044	0.127	0.221	0	0.036	0.042	0.204	0.21	0.027	0.077	0.133	0.281	0	0.222	0.66	0	0	0	0.073	0.28	0	0.208	0.064	0
TRIM33	51592	1	114935398	115053781	1p13.1	4.014	3.926	1.124	1.511	1.823	1.196	1.831	2.041	1.544	1.987	2.607	1.262	2.23	2.792	2.345	2.449	2.24	2.924	3.33	2.441	2.096	2.78	0.651	0.767	1.544	2.09	1.816	3.19	2.609	1.357	2.475	2.457	1.906	0.983	1.132	2.054	1.506	2.235	2.484	2.498	1.817	1.167	2.453	1.956
BCAS2	10286	1	115110180	115124265	1p13.2	5.398	6.511	2.425	2.648	3.422	3.182	3.653	3.321	4.037	3.477	4.289	2.247	2.637	4.272	1.9	3.156	3.432	6.316	4.896	3.903	3.391	3.672	2.102	1.874	3.186	2.266	2.949	2.999	3.43	1.346	3.56	3.611	2.302	1.819	2.172	3.121	2.305	2.8	4.395	2.968	2.68	3.195	4.316	3.096
DENND2C	163259	1	115127195	115212732	1p13.2	0.642	0.222	0.17	0	0.19	0.15	0.188	0.501	0.226	0.38	0.211	0.061	0.09	0.473	0.255	0.132	0.174	0	0.094	0.098	0.058	0.305	0.159	0.035	0.088	0.092	0.157	0.303	0.371	0.087	0.115	0.384	0	0.082	0.111	0.067	0.078	0.233	0.276	0.376	0.263	0.2	0.485	0.129
AMPD1	270	1	115215719	115238239	1p13	0.217	0	0.092	0	0.027	0	0	0.03	1.704	0	0	0	0	0.051	0	0	0	0	0	0.042	0	0.178	0.185	0	0	0	0.521	0	0	0.079	0	0	0	0.128	0.117	0	0	0	0.025	0	0.069	0.778	0.032	0.088
NRAS	4893	1	115247084	115259515	1p13.2	3.736	4.253	2.458	3.3	1.932	1.996	2.256	3.421	3.517	2.749	3.869	1.507	2.694	3.176	2.54	2.404	2.311	2.512	3.877	2.104	2.821	2.384	1.743	1.393	3.01	2.369	1.833	3.327	2.872	1.478	3.317	3.111	2.009	1.195	1.455	3.137	2.217	2.979	2.72	2.822	2.113	2.113	3.452	2.736
CSDE1	7812	1	115259533	115300671	1p22	7.446	6.414	4.947	3.431	4.846	4.57	5.712	5.617	6.078	5.813	6.13	3.499	4.912	6.264	4.971	4.752	5.156	4.38	6.633	5.394	4.867	5.566	3.717	3.388	4.785	4.395	4.647	5.939	5.559	3.817	5.475	5.764	4.201	3.125	3.578	5.587	4.822	5.254	5.686	6.018	4.964	4.305	6.296	4.944
SIKE1	80143	1	115312104	115323308	1p13.2	3.695	3.827	1.351	2.006	1.889	1.631	1.96	2.434	2.549	2.342	2.805	0.994	2.217	2.786	1.909	1.923	2.33	2.449	3.462	2.705	2.31	2.65	1.061	1.05	1.943	1.385	1.533	2.13	1.709	0.634	2.229	1.992	1.661	1.022	0.784	2.155	1.133	1.815	2.614	2.091	1.709	1.451	2.589	1.92
SYCP1	6847	1	115397423	115537990	1p13-p12	0.091	0.095	0.087	0	0.104	0.068	0.078	0.084	0.087	0.049	0.067	0.078	0.187	0.028	0.166	0.065	0.044	0.16	0.144	0.044	0.158	0.068	0	0.079	0.152	0.135	0.065	0.112	0.044	0.077	0.089	0.057	0.083	0.081	0.09	0.115	0.108	0	0.035	0.088	0.058	0.115	0.053	0.117
TSPAN2	10100	1	115590632	115632121	1p13.2	0	1.343	0.85	0	0.03	0.485	0.324	0.374	0.759	0.199	1.656	0	0.095	0.174	0	0.037	0	0.162	1.483	0.38	0	0.766	0	0	0	0	0.029	0.064	0	0.074	0	0	0	0.118	0.052	0	0.282	0.206	0.261	0.078	0.611	0.518	0.027	0.234
NGF	4803	1	115828536	115880857	1p13.1	0	1.394	4.339	4.011	0	4.777	0.838	0.423	0.853	1.092	0.403	0	0	0.047	0	0.086	0	0.559	0.206	0.185	0	0.467	0.237	0	0	0	0.104	0.607	0	0.099	0	0	0	0	0.131	0	0.092	0.206	4.243	0.371	0.448	0.529	0.06	0
VANGL1	81839	1	116184573	116240845	1p13.1	2.578	2.15	1.479	1.677	1.418	0.592	1.806	2.444	1.767	2.2	3.013	1.802	2.031	2.508	2.114	1.972	1.145	0.727	2.883	1.155	1.105	2.597	0.693	0.941	1.514	1.655	2.328	2.736	2.404	1.05	1.989	1.811	2.019	1.026	1.35	2.161	1.466	2.168	1.992	2.176	2.487	1.763	1.813	1.956
CASQ2	845	1	116242625	116311426	1p13.1	0	0.046	0.055	0	0.112	0	0	0	0.19	0.025	0.236	0	0	0.021	0	0	0	0	0	0	0	0.064	0.172	0	0	0.175	0.043	0.062	0.165	0.05	0.255	0.084	0	0.257	0	0	0	0	0	0	0.301	0	0.027	0
NHLH2	4808	1	116378998	116383747	1p12-p11	0	0.055	0.08	0	0.065	0.08	0.037	0.042	0.149	0.024	0.053	0.066	0.054	0.071	0	0.068	0.057	0.161	0	0	0	0.356	0.132	0	0	0	0.119	0.029	0	0.097	0	0	0	0.198	0	0	0	0	0.186	0	0	0.191	0.031	0
LOC101928995	101928995	1	116461996	116468529	1p13.1	0	0	0	0	0	0	0	0	0	0	0	0	0	0	0	0	0	0	0	0	0	0	0.256	0	0	0	0.027	0	0	0	0	0	0	0	0	0	0	0	0	0	0	0	0	0
LOC101928977	101928977	1	116465193	116519897	1p13.1	0	0	0	0	0	0	0	0	0	0	0	0	0	0.119	0	0	0	0	0	0	0	0	0	0	0	0	0.272	0.118	0	0	0	0	0	0	0	0	0	0	0.259	0	0	0	0	0
SLC22A15	55356	1	116519118	116612675	1p13.1	0.061	0.349	0.128	0	0.111	0.445	0.02	0.357	0.457	0.329	0.328	0.052	0.338	0.442	0.321	0.019	0	0.348	0.031	0.636	0	0.064	0.154	0	0	0.565	0.562	0.227	0.874	0.163	0.556	0.296	0.296	0.38	0.068	0.112	0.056	0	0.465	0.046	0.206	0.375	0.019	0.121
MAB21L3	126868	1	116654375	116677861	1p13.1	0	0	0.136	0	0.022	0	0	0.029	0.156	0.043	0.054	0.25	0	0.062	0	0	0	0.106	0	0	0	0.045	0.157	0	0	0	0.077	0.068	0.075	0.034	0.04	0.08	0	0.192	0	0	0	0	0.033	0	0.053	0.169	0.022	0.352
ATP1A1	476	1	116915794	116947396	1p21	4.989	4.515	3.785	4.409	4.275	3.683	5.536	5.131	8.431	6.301	6.58	5.186	5.555	4.874	5.256	4.488	6.29	2.628	4.91	4.492	5.25	4.021	3.549	4.054	4.77	6.234	7.243	6.162	7.236	7.172	7.27	6.738	6.677	5.05	3.18	4.695	5.745	5.577	4.404	4.796	5.047	4.517	4.254	4.513
ATP1A1-AS1	84852	1	116935486	116961244	1p13.1	4.041	2.274	3.041	4.353	2.358	1.9	3.695	2.401	8.094	4.239	4.18	3.195	3.191	2.981	3.478	3.097	4.401	1.647	2.453	3.392	2.109	2.763	3.338	2.646	2.073	3.771	6.469	4.059	5.923	5.968	4.462	3.799	3.981	4.832	1.989	2.11	3.53	3.101	3.183	2.694	2.443	3.333	3.256	1.574
LOC101929023	101929023	1	116966345	117021448	1p13.1	1.02	0.328	0	0	1.004	0	0.475	0	1.197	0.688	0.783	0.304	0.438	0.486	0	0.825	0.436	0	0	0	0	0.212	0	0	0	0.891	0.566	1.552	1.876	0.475	0.38	0	0	0	0.676	0.476	0	0	0.956	0	0	0	0.474	0
CD58	965	1	117057155	117113715	1p13	1.841	5.267	1.594	1.619	1.835	2.062	3.133	3.265	2.987	3.653	3.831	2.073	2.156	3.193	1.547	2.443	2.616	5.04	3.731	1.525	2.238	2.31	0.924	0.825	2.001	2.89	2.867	2.651	2.746	1.702	3.224	3.43	2.198	1.567	1.229	3.078	1.569	2.854	3.005	1.849	2.318	2.294	2.858	1.209
IGSF3	3321	1	117117019	117210377	1p13	3.059	0.301	1.037	0.215	2.913	0.211	1.597	2.122	3.386	2.406	3.142	1.592	1.445	1.627	1.365	1.387	1.696	0.33	0.09	0.059	1.366	0.23	0.243	0	0.02	3.664	2.726	3.951	3.434	1.52	3.276	3.369	2.519	1.157	1.253	2.515	0.814	0.165	0.784	2.02	1.718	0.861	0.912	1.677
C1orf137	388667	1	117236733	117249225	1p13.1	0	0	0	0	0	0	0	0	0	0	0	0	0	0	0	0	0	0	0	0	0	0.199	0	0	0	0	0	0	0	0	0	0	0	0	0	0	0	0	0	0	0	0	0	0
CD2	914	1	117297085	117311851	1p13.1	0	0	0.129	0	0	0	0.291	0	0.109	0.151	0	0	0	0.039	0	0	0	0	2.588	0.081	0	5.424	0	0	0	0	0.065	0	0	0.036	0	0	0	0.253	0	0	0	0	0	0	0	0	0	0
PTGFRN	5738	1	117452544	117532980	1p13.1	2.517	0.045	3.992	0.197	3.381	1.842	3.02	4.242	2.961	4.739	4.033	1.811	2.808	3.239	3.118	1.853	2.231	1.671	0.019	1.008	1.785	0.359	0.23	0	0	3.177	3.605	0.216	3.741	1.916	2.836	4.42	3.135	1.591	1.34	3.52	0.929	0	1.635	1.222	2.313	2.246	1.206	2.64
CD101	9398	1	117544371	117579173	1p13	0.333	0.045	0.296	0	0.345	0.156	0.293	0.311	0.313	0.461	0.581	0.119	0.132	0.417	0.246	0.045	0.143	0.207	0.086	0.404	0.099	0.187	0.259	0	0	0.085	0.361	0.06	0.092	0.088	0.105	0.595	0.296	0.27	0	0.586	0	0	0.133	0.078	0.221	0.289	0.145	0.096
LOC101929099	101929099	1	117568103	117602112	-	0.985	0.061	0.202	0	0.359	0	0.15	0.095	0.195	0.144	0.287	0.29	0.329	0.475	0.173	0.157	0.283	0.178	0.804	0	0	0.261	0.348	0.096	0	0.063	0.167	0.052	0.108	0.288	0.097	0.139	0.189	0.224	0.128	0.265	0	0	0.09	0.247	0.381	0.086	0.024	0
TTF2	8458	1	117602948	117645491	1p22	3.161	2.89	1.25	1.471	1.684	1.713	2.354	1.743	1.113	2.189	2.92	1.116	2.26	2.699	2.59	2.202	2.004	2.784	4.087	2.997	2.191	2.766	1.163	1.286	1.38	1.507	2.52	3.072	2.641	2.741	2.552	2.591	2.513	1.126	1.117	2.283	1.733	1.862	1.975	1.148	1.607	1.728	2.459	1.935
TRIM45	80263	1	117653676	117664411	1p13.1	1.927	0.955	0.511	1.054	1.206	0.752	0.812	0.825	1.449	1.455	1.823	0.189	0.876	0.89	0.741	0.472	0.291	0.393	0.309	0.494	0.687	0.491	0.409	0.102	0.45	0.808	0.941	1.057	0.992	1.544	1.012	0.874	0.633	0.359	0.418	1.352	0.477	0.633	0.676	1.038	0.835	0.784	1.835	1.222
VTCN1	79679	1	117686208	117753582	1p13.1	0.213	0	0.176	0	2.644	0	0	0	0.199	0.038	0.185	0.405	0	0.066	0	0	0	0	0	0	0	0.041	0.179	0	0	0	0.134	0.034	0	0.211	0	0	0	0.257	0	0.532	0	0	0.035	0	2.109	0.228	0	0.509
MAN1A2	10905	1	117910084	118068320	1p13	2.499	3.074	1.557	1.504	2.054	1.809	2.374	2.843	2.835	2.588	2.868	1.329	2.115	2.762	2.091	1.679	1.889	3.179	1.656	1.139	1.943	1.54	1.175	1.249	1.675	1.948	1.389	2.844	2.225	1.269	2.284	2.549	1.811	1.067	1.193	2.682	1.517	1.844	1.742	2.339	2.411	1.344	2.322	2.258
FAM46C	54855	1	118148603	118171011	1p12	0.529	1.599	0.323	0.285	0.335	0	0.763	0.091	0.328	1.342	0.737	0.289	0.048	0.315	0	0.031	0.248	0.12	2.794	1.969	0.976	0.251	3.35	3.253	0	0.036	0.233	1.079	0.373	0.306	0.423	1.063	0.172	0.448	0.027	0.07	0.141	0.19	0.121	0.062	0.079	0.377	0.033	0.042
GDAP2	54834	1	118406106	118472302	1p12	1.154	2.245	0.857	0.712	1.124	1.045	1.404	1.731	1.264	1.512	2.159	0.429	1.429	1.601	1.121	1.21	1.054	1.359	1.628	0.91	1.052	1.08	0.561	0.408	1.089	1.219	1.177	2.543	1.956	0.815	1.899	1.367	1.549	0.877	0.73	1.72	1.008	1.086	1.363	1.52	1.164	0.877	1.571	0.886
WDR3	10885	1	118472371	118503049	1p12	2.318	3.55	1.514	1.941	1.487	1.605	2.245	1.691	2.212	1.831	3.007	1.127	1.873	3.297	2.016	1.855	1.797	2.704	3.73	2.811	2.912	1.987	1.514	1.59	2.343	1.926	1.828	4.004	3.022	1.499	2.676	3.394	2.796	1.972	1.57	2.458	2.042	1.627	2.37	3.096	1.638	1.439	2.362	2.73
SPAG17	200162	1	118496287	118727848	1p12	0.044	0.019	0.071	0	0.044	0	0.071	0.022	0.093	0.469	1.336	0.024	0	0.027	0	0.017	0.031	0.048	0.025	0.065	0.049	0.082	0.076	0.016	0.024	0.015	0.062	0.055	0.025	0.126	0.024	0	0.032	0.095	0.024	0.013	0.013	0.043	0.021	0.022	0.015	0.189	0.025	0.034
TBX15	6913	1	119425665	119532179	1p11.1	0.062	0.061	0.911	1.452	0	0.38	1.864	2.363	0.752	2.429	1.05	0.162	0	0.055	0	0	0.086	0.079	0.038	0.085	0.529	0.081	0.204	0.03	0	0	0.089	0.13	0	0.066	0.259	0.088	0	0.165	0	0.038	0	0.606	0.05	0	0	0.273	0.032	0
WARS2	10352	1	119573838	119683295	1p12	1.681	2.648	1.116	1.319	1.197	1.006	1.164	1.453	3.163	1.434	2.086	0.944	1.613	1.424	1.366	1.581	1.456	3.323	2.098	1.532	1.573	1.183	0.777	0.692	1.15	1.108	1.599	1.826	1.849	1.189	1.988	1.757	1.335	0.868	0.841	1.172	0.785	0.945	1.428	1.373	1.109	1.774	1.929	1.232
WARS2-IT1	104472716	1	119590027	119605910	1p12	0	0	0	0	0	0	0	0	0.708	0.168	0	0	0	0	0	0	0	0	0	0	0	0	0	0	0	0	0	0	0	0.508	0	0	0	0.336	0	0	0	0	0	0	0	0	0	0
LOC101929147	101929147	1	119683018	119818596	1p12	0.619	1.878	0.567	0.979	0.787	0.44	1.025	1.236	3.488	1.449	2.177	0.425	1.604	1.173	1.347	1.692	0.707	2.606	1.656	1.016	1.156	1.168	0.682	0.493	1.102	0.861	1.108	1.891	1.436	0.765	1.176	1.604	0.22	0.502	0.627	0.633	1.107	1.057	1.1	1.148	1.48	1.686	2.111	0.525
HAO2	51179	1	119911398	119936753	1p13.3-p13.1	0	0	0.105	0	0	0	0	0	0.463	0.041	0	0	0	0	0	0	0	0.086	0	0	0	0.082	0	0	0	0	0.025	0	0	0.079	0	0	0	0.197	0	0	0	0	0.029	0	0	0.256	0.039	0
HSD3B2	3284	1	119957553	119965662	1p13.1	0	0	0.201	0	0	0	0	0	0.554	0	0	0	0	0	0	0	0	0.085	0	0	0	0.068	0.233	0	0	0	0.066	0.051	0.124	0.044	0.281	0.073	0	0.203	0	0	0	0	0.054	0	0	0.515	0.029	0
HSD3B1	3283	1	120049825	120057681	1p13.1	0	0.076	0.147	0	0	0	0	0	0.577	0	0	0.151	0	0.041	0.18	0.108	0	0	0	0	0	0.101	0.3	0	0	0	0.147	0.067	0.12	0.028	0	0	0	0.215	0	0.376	0.098	0	0.419	0	0	0.803	0.028	0
HSD3BP4	128102	1	120106502	120115199	1p13.1	0	0.011	0.152	0	0.009	0.012	0.03	0.033	0.535	0.032	0.018	0.019	0	0.018	0	0	0	0.061	0.011	0	0	0.044	0.189	0.014	0	0.097	0.441	0.407	0.499	0.135	0.182	0.193	0.223	0.257	0.018	0.023	0.018	0.428	0.04	0	0.057	0.315	0.026	0.015
LINC00622	644242	1	120140324	120141914	1p12	0	0.382	0.31	0	0	0	1.362	0.461	0.549	0.346	0.348	0.176	0	0.207	0	0	0	1.063	0	0	0	0	0.441	0	0.076	0.829	2.379	1.713	2.377	1.151	1.98	1.86	1.667	0.781	0	0.167	0.059	0.873	0.146	0	0.109	0.676	0	0
ZNF697	90874	1	120161999	120190390	1p12	0.316	1.704	0.717	0.361	0.202	0.409	1.301	1.977	2.012	0.701	1.631	0.461	0.37	0.663	0.243	0.248	0.597	1.924	0.146	0.373	0.831	0.266	0.457	0.078	1.323	2.356	2.023	3.479	3.502	1.918	2.658	2.942	2.064	1.146	0.207	0.369	1.17	1.148	0.83	0.713	0.442	0.756	1.498	0.431
PHGDH	26227	1	120254418	120286849	1p12	4.429	0.476	5.633	5.525	3.916	4.032	4.914	5.606	8.741	4.977	5.81	3.608	3.195	5.291	4.594	2.858	6.053	3.59	7.199	4.921	3.247	5.493	4.301	1.439	0	3.249	5.689	4.56	5.799	4.365	5.927	5.285	5.178	4.038	3.409	0.077	3.943	3.746	5.356	0.596	3.757	5.48	5.07	3.361
HMGCS2	3158	1	120290618	120311555	1p13-p12	0	0	0.121	0	0.79	0	0	0	0.472	0	0	5.528	0	0.029	0	0.23	3.023	0	0	0.043	0	0.028	0.351	0	0	0	0.059	0.033	0	0.051	0	0	0	0.128	0	0	0	0	0.044	0	0	0.193	0.026	0
REG4	83998	1	120336640	120354203	1p13.1-p12	0	0	0.18	0	0.109	0	0.126	0.163	0.715	0.245	0	0.197	1.051	0.048	0	0.203	7.816	0	1.662	0	0	0.656	0.649	0	0	0.19	0.104	0.398	0	0.128	0	0	0	0.306	0	0	0	0	0.053	0	0	0.074	0.079	0
NBPF7	343505	1	120377387	120387503	1p12	0	0	0.129	0	0	0	0	0	0.426	0.061	0	0	0	0.029	0	0	0	0	0	0	0	0.054	0.214	0	0	0	0.031	0.052	0	0.043	0	0	0	0.156	0	0	0	0	0.032	0	0	0.223	0.037	0
ADAM30	11085	1	120436155	120439147	1p12	0.068	0.025	0.157	0	0.019	0	0.067	0.049	0.451	0.207	0.07	0.06	0.055	0.031	0	0.041	0.23	0.082	0.128	0	0.064	0.078	0.261	0	0	0	0.126	0.085	0	0.1	0.051	0	0	0.264	0.058	0	0.047	0	0.042	0	0	0.345	0.048	0.059
NOTCH2	4853	1	120454175	120612317	1p13-p11	3.755	2.601	3.614	2.6	3.038	3.014	3.814	4.343	4.007	4.243	3.646	1.43	2.532	2.987	3.699	1.943	2.442	0.115	1.341	2.173	0.248	2.308	1.926	3.259	3.725	3.935	3.816	5.473	5.193	3.004	3.112	3.65	3.278	1.55	1.838	3.133	4.067	4.031	3.599	4.375	2.701	2.558	3.714	3.069
FAM72B	653820	1	120839004	120855681	1p11.2	1.566	2.636	0.892	1.431	1.238	1.151	1.911	1.638	0.843	1.716	2.246	0.699	1.138	2.079	0.491	0.847	1.616	1.822	3.652	1.903	2.203	2.025	1.891	1.427	1.599	1.078	1.057	1.588	1.11	0.921	1.616	1.918	0.83	0.937	1.134	1.601	2.371	0.937	1.511	1.87	1.707	2.217	1.79	1.098
HIST2H2BA	337875	1	120906033	120914842	1p12-p11.2	5.572	3.417	2.61	1.706	3.094	4.793	3.296	2.706	1.767	3.096	2.74	3.971	1.444	4.047	2.829	3.717	4.415	1.398	1.817	3.399	2.503	5.389	1.214	3.269	2.664	1.45	3.73	2.507	2.845	1.078	2.979	1.803	2.363	1.174	4.924	3.188	2.405	2.064	2.628	2.841	3.137	5.09	2.794	2.719
FCGR1B	2210	1	120926127	120935944	1p11.2	0.407	0	0.184	0	0.316	0	0	0	0.704	0.062	0.1	0	0	0	0	0	0	0	0	1.772	0	0	0.898	0	0	0	0.041	0	0	0.028	0	0	0	0.344	0	0.124	0	0	0.086	0	0	0.488	0.227	0
SRGAP2-AS1	100873165	1	121102016	121139765	1q32.1	0.32	0.161	0.236	0.109	0.206	0.146	0.271	0.295	0.367	0.429	0.239	0	0.141	0.176	0.132	0.1	0.164	0	0	0.204	0.159	0.162	0.566	0.095	0	0.383	0.541	0.525	0.554	0.289	0.418	0.338	0.227	0.361	0.157	0.108	0.474	0.165	0.251	0.094	0.136	0.643	0.111	0.083
SRGAP2B	647135	1	121107151	121134685	1q21.1	1.982	2.929	1.585	1.663	1.454	1.749	2.018	3.067	3.225	3.036	2.467	0.887	0.742	1.782	0.513	0.736	1.332	0.943	1.217	1.353	0.791	0.831	1.244	0.844	1.936	2.953	2.278	2.864	1.984	1.368	2.451	2.204	2.142	1.63	1.188	2.086	3.025	1.674	2.972	2.271	1.057	1.832	2.137	1.683
EMBP1	647121	1	121260909	121313686	1p11.2	0.336	0.071	0.245	0.154	0.027	0	0.172	0.117	0.184	0	0	0	0	0.319	0	0	0.074	0.363	1.8	0.881	0	1.116	0.903	0.623	0.193	0.09	0.034	0.29	0.464	0.086	0.113	0.126	0	0.106	0.069	0.423	0.257	0	0.294	0.223	0.392	0.321	0.702	0
ANKRD20A12P	100874392	1	142697420	142713605	-	0.218	0	0.224	0	0.38	0	0.105	0.055	0.153	0.136	0.239	0	0	0.049	0.081	0	0	0.313	0	0	0.349	0.078	0.216	0.083	0.844	0.484	0.19	0.137	0.239	0.065	0.389	0.668	0.176	0.325	0.15	0	0.119	0.554	0.333	0	0.093	0.083	0.027	0
LOC102723769	102723769	1	143134602	143202239	22p11	0.537	0.059	0.632	0	0.894	0	0.18	0.084	0.414	0.318	0.578	0	0.239	0.127	0.288	0.217	0	0	0	0	0.98	0.254	1.077	0.502	1.058	1.06	0.236	0.753	0.559	0.839	0.484	1.078	1.001	0.685	0.2	0.282	0.607	0.804	0.835	0	0.539	0.443	0	0
LOC100132057	100132057	1	143687126	143717173	1q21.2	0	0	0.128	0	0.055	0	0.074	0.206	0.092	0.134	0.08	0.197	0	0.117	0	0.129	0	0.29	0.331	0.145	0	0.245	0	0	0	0.066	0.11	0.068	0	0.094	0	0.116	0.2	0.118	0	0.144	0.131	0.14	0.046	0.11	0.097	0	0	0
LINC01138	388685	1	143717587	143744519	1q21.1	0	1.178	0.795	0	1.298	0.398	1.951	1.638	0.89	1.121	1.151	0.926	0.625	1.333	0.675	1.88	0.608	1.798	1.681	2.084	0.318	0.722	1.254	0.811	1.279	0.546	1.266	0.699	1.248	1.097	0.823	2.08	1.79	1.275	0.226	1.567	1.175	1.166	0.921	0.696	1.139	0.687	0.832	0.821
PPIAL4G	644591	1	143767143	143767881	1q21.1	3.071	1.608	2.551	2.892	2.945	2.026	3.614	2.241	2.575	2.287	2.411	1.86	2.343	2.863	1.694	2.83	2.49	0.659	3.219	3.412	0.553	3.613	3.55	2.284	1.997	1.138	2.542	1.748	1.87	2.543	2.022	2.445	1.602	1.581	1.929	1.37	1.681	2.039	3.254	1.902	1.551	2.697	3.131	0.92
FAM72D	728833	1	143896451	143913143	1q21.1	0	2.496	0.588	1.316	0.77	0.535	0.313	0.749	0	1.207	1.093	0	0	1.105	0.198	0.436	1.069	1.91	2.755	1.765	1.736	1.622	1.325	0.728	1.232	0.831	0.305	0	0	0	1.406	0.901	0.388	0.93	0.174	0.179	0.715	0	1.524	0.9	0	1.837	0.286	0.734
NBPF20	100288142	1	144146810	146467744	1q21.2	0.112	0.02	0.056	0	0.056	0.025	0.038	0.108	0.015	0.059	0.049	0.03	0.037	0.055	0.04	0.019	0.018	0	0.016	0.009	0	0.027	0.024	0.031	0.055	0.047	0.085	0.09	0.073	0.033	0.053	0.035	0.055	0.027	0.028	0.054	0.128	0.079	0.049	0.085	0.03	0.026	0.162	0.031
LINC00869	57234	1	144300467	144341077	1q21.1	0.975	0.14	0.488	0.432	0.314	0.261	0.347	0.224	0.559	0.217	0.319	0.274	0.312	0.376	0.445	0.633	0.472	0.123	0.305	0.219	0.089	0.315	0.566	0.364	0.399	0.245	0.117	0.359	0.405	0.361	0.255	0.241	0.235	0.518	0.141	0.337	0.498	0.189	0.275	0.34	0.248	0.477	0.351	0.168
PFN1P2	767846	1	144610814	144612719	1q21	0.794	0.569	0.577	0.623	0.608	0.676	0.77	1.103	0.608	1.26	0.846	0.403	0.721	0.643	0.527	0.551	0.512	0.245	0.745	1.188	0.223	0.601	0.424	0.256	0.695	1.019	1.204	1.956	1.13	0.75	0.7	0.601	0.649	0.357	1.033	0.963	1.469	1.001	1.065	0.528	0.297	0.773	1.344	0.542
NBPF9	400818	1	144614958	145370304	1q21.1	1.98	1.703	0.97	1.208	2.26	1.017	1.896	1.787	1.019	1.856	1.983	0.505	1.269	1.198	1.081	0.964	0.84	1.032	2.253	0.324	0.481	0.712	1.175	1.236	1.626	1.796	1.562	1.41	1.311	1.607	1.779	1.77	1.739	0.642	0.624	2.049	2.084	2.393	1.21	1.81	1.252	0.936	3.235	1.445
LOC653513	653513	1	144676436	144680025	1q21.1	0	0.381	0.719	2.242	1.414	0.812	1.105	1.285	1.116	3.2	1.972	0.171	0	0	0	0.298	0	0	0	0	3.739	0.197	0.439	0	0.322	2.151	0.59	1.055	0.527	0.215	0.74	0.955	0.18	0.551	0	0.358	1.21	0	0.328	0	0.217	1.185	0	0
PDE4DIP	9659	1	144851423	145076186	1q12	2.503	2.521	1.969	2.764	2.641	2.481	2.341	2.626	2.549	4.22	3.337	1.106	1.629	1.195	1.696	1.061	1.13	0.586	1.428	0.224	5.394	1.289	1.862	0.454	3.082	3.345	1.378	2.172	2.802	1.301	3.567	1.905	1.268	1.515	0.495	2.123	4.131	2.568	2.903	1.544	1.807	2.852	0.985	1.36
SEC22B	9554	1	145096406	145116997	1q21.1	2.843	4.388	3.116	2.723	2.577	3.743	3.426	3.818	5.623	3.924	4.674	2.555	2.919	3.835	2.795	2.447	3.052	3.84	4.262	2.174	2.39	2.657	2.785	2.597	3.479	3.485	1.776	4.379	4.335	1.992	3.893	3.697	2.615	2.51	1.913	3.425	4.309	2.913	4.31	3.024	2.785	4.255	2.577	2.845
NOTCH2NL	388677	1	145209112	145286270	1q21.2	3.23	3.316	1.871	0.906	3.289	2.188	3.236	2.884	1.298	2.79	3.165	1.001	1.434	2.472	2.207	1.686	1.547	0.473	1.678	1.738	1.061	1.661	2.017	2.231	2.626	2.663	2.401	3.087	2.688	2.699	2.262	2.707	2.295	1.319	1.559	2.584	3.059	2.649	2.991	2.457	2.058	1.542	2.713	1.489
NBPF10	100132406	1	145293370	146466121	1q21.1	0.439	0.211	0.117	0.039	0.322	0.259	0.173	0.52	0.065	0.345	0.387	0.083	0.146	0.297	0.289	0.115	0.063	0	0.075	0.06	0.109	0.091	0.075	0.221	0.352	0.39	0.088	0.394	0.249	0.081	0.179	0.232	0.247	0.029	0.097	0.41	0.621	0.577	0.248	0.475	0.329	0.087	0.139	0.191
LOC101928979	101928979	1	145376205	145382404	1q21.1	0.825	0.29	0.22	0	0.876	0	0.234	0.203	0.288	0.196	0.476	0.505	0.353	0.446	0	0.298	0.627	0.182	0	0	0	0.422	0	0	0.344	0.288	0.051	0.506	0	0.078	0.264	0.301	0	0.354	0.123	0.57	0.906	0.657	0.09	0.612	0.458	0.101	0.848	0
HFE2	148738	1	145413190	145417545	1q21.1	0	0	0.169	0	0.078	0	0	0.087	0.093	0.232	0.182	0.122	0	0.091	0	0.241	0.16	0	0	0	0.594	0.242	0.382	0.109	0	0	0.263	0	0.117	0.163	0	0	0	0.266	0.328	0	0	0	0.202	0	0	0.077	0.06	0.087
TXNIP	10628	1	145438437	145442628	1q21.1	5.435	5.927	1.954	3.47	3.269	3.273	4.082	1.049	0.861	5.69	4.537	3.311	3.043	0.056	3.974	2.823	5.446	5.203	3.577	4.551	4.494	4.231	4.96	4.707	2.904	3.649	3.82	1.965	2.905	2.489	3.055	2.872	2.99	2.787	0.284	1.371	1.913	5.546	5.869	0.865	2.535	2.831	0.04	3.641
POLR3GL	84265	1	145456235	145470387	1q21.1	3.843	4.803	1.917	1.578	3.6	2.366	4.138	3.093	2.125	3.18	3.089	2.49	2.714	4.158	2.045	1.853	2.866	4.595	4.642	3.226	3.202	2.679	3.314	3.277	2.983	3.175	2.619	1.845	2.337	1.991	3.012	2.849	2.72	2.139	2.106	2.822	2.589	3.504	2.767	2.215	2.388	1.784	3.779	2.047
ANKRD34A	284615	1	145470507	145475647	1q21.1	2.267	0.303	0.762	0.638	2.42	0.629	0.783	0.885	0.406	1.2	0.924	0.189	0.436	0.46	0.434	0.365	0.26	0.114	0.254	0.255	0.491	0.396	1.603	2.049	1.713	1.124	1.157	0.604	0.738	0.372	0.892	0.781	1.41	1.422	0.185	1.045	0.416	0.918	0.589	0.121	0.622	0.661	1.722	0.148
LIX1L	128077	1	145477066	145501669	1q21.1	0.406	3.491	2.35	2.824	1.285	2.165	3.309	3.137	2.761	3.825	3.539	0.084	0.163	2.759	0.55	0.879	0.319	2.776	4.214	2.885	1.912	3.39	2.636	2.467	3.164	3.151	2.643	2.101	2.13	2.52	2.894	2.833	3.427	2.699	1.834	3.617	2.608	3.619	3.008	3.085	0.288	2.534	2.855	2.183
RBM8A	9939	1	145507556	145513535	1q21.1	4.684	5.225	2.185	2.671	4.102	2.999	4.171	3.478	3.098	3.234	4.23	3.369	2.974	4.183	2.796	3.005	3.831	5.515	5.311	4.055	3.056	4.416	2.859	3.079	3.332	2.966	2.502	2.529	2.385	2.701	3.343	3.488	3.24	2.052	2.981	3.905	3.236	3.133	4.069	3.949	3.375	3.056	4.235	3.141
GNRHR2	114814	1	145509751	145516076	1q12	0.777	0.246	0.262	0	1.093	0.122	0.479	0.161	0.573	0.324	0.419	0.426	0.494	0.256	0.438	0.296	0.171	0.507	0.824	0.224	0.289	0.622	0.807	0.707	0.409	0.275	0.371	0.377	0.316	0.414	0.279	0.254	0.746	0.552	0.312	0.893	0.34	0	0.526	0.574	0.575	0.296	0.202	0.281
PEX11B	8799	1	145516164	145523732	1q21.1	3.917	3.168	1.314	2.559	3.966	1.316	3.508	1.856	2.751	2.762	2.809	2.176	2.155	3.106	2.487	2.414	2.322	3.33	4.326	3.693	1.809	2.956	3.401	2.225	2.066	2.598	2.28	1.434	1.846	2.33	2.449	2.503	2.358	2.281	1.651	3.104	2.227	2.825	2.632	1.998	2.297	2.126	2.666	1.302
ITGA10	8515	1	145524890	145543868	1q21	0.056	0.459	0.253	1.41	0.615	0.027	0.125	0.777	0.115	1.916	0.099	0.099	0	0.121	0.102	0.035	0.074	0.113	0.341	0.044	0	0.18	0.262	0.661	0.054	0.54	0.406	0.195	0.56	0.333	0.256	1.719	0.277	0.398	0.061	0.182	0.088	0.553	0.098	0.058	0.103	0.118	0.031	0
ANKRD35	148741	1	145549208	145568526	1q21.1	0.116	0	0.239	0	0.111	0.182	0	0.054	0.146	0.155	0.045	0.091	0	0.035	0.056	0.086	0.044	0.059	0.165	0.137	0	0.111	0.909	0	0	0.067	0.066	0.038	0	0.096	0	0.069	0	0.368	0	0	0	0	0.106	0	0	0.233	0.054	0
PIAS3	10401	1	145575987	145586546	1q21	5.045	2.453	2.846	3.044	4.54	2.372	3.549	4.049	2.554	3.941	3.229	2.142	1.472	3.543	2.929	3.425	2.838	0.848	3.113	1.605	2.004	2.185	1.603	1.451	2.765	2.561	2.611	2.708	2.452	3.28	2.829	3.537	3.225	2.139	2.377	3.856	3.187	3.822	2.868	4.387	3.37	2.519	3.927	2.944
NUDT17	200035	1	145586492	145589435	1q21.1	1.266	0.279	0.523	0.533	1.414	0	0.396	0.604	0.465	0.418	0.463	0.137	0.159	0.453	0.849	0.36	0.484	0.147	1.296	0.139	0.865	0.389	0.495	0.336	0.391	0.87	0.253	0.589	0.304	0.928	0.893	1.216	0.609	0.345	0.489	2.258	0.958	0.956	0.362	0.567	0.775	1.06	0.998	0.293
POLR3C	10623	1	145590666	145611044	1q21.1	3.419	3.433	1.245	2.061	2.209	1.578	2.735	2.684	1.327	2.231	2.693	1.67	2.269	2.735	1.786	1.605	1.825	2.261	3.154	2.863	2.029	2.252	1.48	1.958	1.851	2.162	1.951	2.424	1.912	2.374	2.807	2.711	2.714	1.381	1.424	2.81	3.021	2.434	2.145	2.482	2.102	1.227	2.964	1.817
RNF115	27246	1	145610989	145689005	1q21.1	3.864	4.073	2.248	2.036	3.266	2.348	3.62	3.182	1.711	2.583	3.478	2.175	2.056	2.962	2.017	2.052	2.056	2.748	3.575	2.286	2.118	2.48	1.475	1.936	1.837	2.324	2.056	2.02	1.783	2.545	3.204	2.925	2.6	1.44	2.142	3.196	2.859	2.679	2.351	2.767	2.896	1.651	3.332	2.255
CD160	11126	1	145695797	145715639	1q21.1	0.271	0.657	0.225	0	0.162	0	0.266	0.301	0.177	0.276	0.387	0	0	0.348	0.284	0.177	0	0.744	0.731	0.37	0.222	0.758	0.5	0.225	0	0.184	0.04	0.122	0.137	0.292	0.183	0.158	0.155	0.237	0.372	0.369	0.248	0.171	0.278	0	0.258	0.111	0.568	0.216
PDZK1	5174	1	145727665	145764206	1q21	0.539	0.305	0.082	0	2.202	0	0.171	0.202	0.156	0.193	0.292	1.544	0	0.334	0.179	0.285	0.08	1.294	0.212	0.43	0	0.525	0.218	0.158	0	0.254	0.106	0.145	0.087	0.065	0.252	0	0	0.236	0.442	0.31	0.2	0.305	0.252	0	0.151	0.271	0.305	0.101
GPR89A	653519	1	145764594	145827103	1q21.1	3.501	4.241	0.995	1.36	3.147	1.625	3.049	1.847	1.241	2.082	1.92	2.088	1.706	2.317	1.34	1.658	1.44	3.237	3.171	2.914	1.955	2.636	1.994	2.11	1.213	1.71	1.673	1.322	1.435	1.488	2.282	1.985	1.868	0.844	1.21	2.485	2.355	2.18	1.783	1.919	1.976	1.104	2.717	1.671
NBPF11	200030	1	146032541	146082633	1q21.1	0.853	0.259	0.179	0.275	0.595	0.373	0.509	0.416	0.269	0.522	0.539	0.137	0.399	0.362	0.462	0.271	0.234	0.15	0.797	0.1	0.294	0.448	0.276	0.24	0.258	0.511	0.433	0.554	0.416	0.594	0.539	0.508	0.613	0.25	0.311	0.692	0.594	0.604	0.336	0.628	0.374	0.271	0.637	0.485
NBPF12	149013	1	146373856	146467639	1q21	0.826	0.172	0.247	0.405	0.841	0.284	0.687	0.599	0.438	0.658	0.736	0.15	0.538	0.514	0.58	0.333	0.275	0.052	1.366	0.065	0.265	0.495	0.355	0.234	0.236	0.432	0.698	0.46	0.493	0.752	0.513	0.616	0.665	0.239	0.261	0.73	0.686	0.642	0.206	0.768	0.54	0.358	1.389	0.6
LOC728989	728989	1	146490894	146514599	1q21.1	0	0.196	0	0	0.158	0.237	0.288	0.241	0.567	0.863	0.345	0	0	0.129	0.175	0	0	0	0.13	0	0.526	0.116	0.66	0	0	0.364	0.109	0.475	2.457	0.052	2.246	0.457	0.146	0	0	0	1.182	0.443	0.357	0	0	0.25	0.6	0
RNVU1-8	101447996	1	146556162	146556303	1q21.1	0	0	0	0	0	0	0	0	0	0	0	0	0	0	0	0	0	0	0	0	0	1.364	0	0	0	0	0	0	0	0	0	0	0	0	0	0	0	0	0	0	0	0	0	0
NBPF13P	644861	1	146571065	146585928	1q21.1	0	0	0	0	0.721	0	0.211	0	0	0.092	0	0	0	0	0	0	0	0	0	0	0	0	0	0	0	0	0.084	0.085	0	0.05	0	0	0	0.175	0	0	0	0	0	0	0	0.067	0.137	0
PRKAB2	5565	1	146626684	146644168	1q21.1	2.153	1.009	1.28	1.046	1.701	0.77	1.498	1.792	1.804	1.869	2.284	0.831	1.251	1.736	1.321	0.73	1.294	1.536	1.741	0.936	0.853	1.163	0.91	0.504	1.242	1.947	1.076	1.322	0.836	1.001	1.291	1.725	1.193	0.892	0.762	1.795	1.311	1.34	1.532	1.466	1.619	1.247	1.861	1.494
PDIA3P1	171423	1	146649429	146651528	1q21.1	1.656	0.968	2.859	3.157	2.551	2.159	1.682	3.015	4.135	2.789	3.797	3.135	2.811	1.997	2.818	3.093	2.737	0.396	1.74	2.188	1.384	1.589	2.088	1.677	2.254	2.949	2.204	2.504	3.065	1.668	2.129	2.379	1.715	1.494	1.538	2.367	2.546	1.95	2.086	2.318	1.997	2.745	2.623	2.153
FMO5	2330	1	146655883	146697230	1q21.1	0.446	0.054	0.154	0	0.816	0.113	0.231	0.175	0.147	0.226	0.17	1.304	0.359	0.082	0.199	0.088	0.481	0.146	0	0.099	0	0.089	0.241	0.058	0.078	0.186	0.128	0.064	0.062	0.114	0.108	0	0	0.242	0.104	0	0.078	0.313	0.036	0	0.09	0.101	0.13	0
CHD1L	9557	1	146714290	146767447	1q12	2.683	2.803	1.792	1.718	2.47	1.812	2.392	2.405	1.825	2.631	2.996	2.005	2.051	2.898	2.416	2.226	2.8	2.28	4.539	3.77	2.465	3.357	1.497	1.83	2.207	3.261	2.243	2.058	2.452	2.804	3.227	3.122	2.489	1.244	2.278	2.897	2.69	2.687	2.933	3.099	2.827	2.292	3.992	2.403
LINC00624	100289211	1	146853913	146989699	1q21.1	0.054	0	0.142	0	0.031	0	0	0	0.067	0.09	0.082	0.108	0	0.111	0	0.056	0	0.159	0.033	0	0.21	0.108	0.214	0	0	0	0.047	0.031	0.062	0.032	0.038	0.064	0	0.298	0	0.054	0.034	0	0.039	0.079	0.15	0.027	0.027	0.049
BCL9	607	1	147013270	147098020	1q21	2.42	0.715	0.717	1.054	2.014	1.247	2.235	1.736	1.871	2.456	2.959	1.86	1.881	2.442	2.351	1.918	1.717	0.749	2.135	0.117	0.841	2.09	0.89	1.702	1.928	2.686	2.374	2.441	2.25	1.854	1.848	2.796	3.087	1.364	1.309	2.605	2.045	2.272	0.839	3.448	2.129	1.699	2.422	2.982
ACP6	51205	1	147119167	147142634	1q21	2.138	2.41	0.23	0.208	2.088	0.96	2.232	0.914	1.716	3.36	3.297	2.773	2.099	2.345	1.427	2.968	2.924	3.018	2.292	0.9	0.114	1.979	1.899	2.254	1.456	1.759	1.937	1.496	1.431	1.785	2.205	2.645	2.224	1.469	1.216	1.862	2.469	1.864	0.706	1.349	3.106	2.283	1.363	1.148
GJA5	2702	1	147228331	147245466	1q21.1	0	0	0.195	0	0.123	0.268	0	0.029	0.129	0.38	0	0.046	0	0.023	0	0.056	0	0	0	0	0	0.042	0.46	0	0	0	0.067	1.449	0.194	0.053	0	0	0	0.547	0	0	0	0	0.638	0	0.069	5.134	0.043	0
GJA8	2703	1	147374945	147381395	1q21.1	0	0	0.136	0	0	0	0.071	0	0.165	0.048	0.07	0.143	0	0.076	0	0.064	0	0.191	0	0.085	0	0.205	0.482	0	0	0	0.142	0	0	0.107	0	0	0	0.283	0	0	0	0	0	0	0	0.568	0.072	0
GPR89B	51463	1	147400505	147465753	1q21.1	3.009	3.159	0.779	1.019	2.547	1.174	2.388	1.422	0.949	1.687	1.486	1.641	1.282	1.726	1.129	1.344	1.076	2.441	2.735	2.139	1.396	2.076	1.851	1.64	0.853	1.374	1.459	1.051	1.111	1.279	1.869	1.552	1.642	0.926	0.904	2.027	1.938	1.7	1.227	1.49	1.51	1.118	2.168	1.183
PDZK1P2	100034743	1	147466093	147487188	1q21.2	0.269	0.18	0.1	0	0.929	0	0.096	0.071	0.068	0.079	0.14	0.622	0.078	0.24	0.121	0.153	0.081	0.397	0.088	0.244	0	0.319	0.138	0	0	0.101	0.116	0.096	0	0.093	0.162	0.064	0	0.141	0.243	0.074	0.101	0.158	0.128	0	0.093	0.302	0.363	0
LOC101927468	101927468	1	147680369	147719342	1q21.2	0	0	0.116	0	0	0.171	0	0	0.143	0.059	0	0	0	0.044	0	0	0	0	0	0	0	0.118	0.386	0	0	0	0.061	0	0	0.041	0	0.083	0	0.171	0	0	0	0	0.047	0	0.216	0	0	0
RNU1-13P	26860	1	147860641	147860803	1q21.1	0	0	0	0	0	0	0	0	0	0	0	0	0	0	0	0	0	0	0	0	0	1.029	0	0	0	0	0	0	0	0	0	0	0	0	0	0	0	0	0	0	0	0	0	0
NBPF14	25832	1	148250248	148346756	1q21.1	0.059	0.041	0	0	0.017	0	0.014	0.033	0	0.021	0.027	0	0	0.027	0.029	0	0	0	0.013	0	0	0	0	0	0.02	0.018	0.012	0.055	0.014	0.01	0	0.021	0.021	0	0.014	0.037	0.057	0.047	0.009	0.051	0	0	0.008	0.016
NBPF15	284565	1	148558187	148596267	1q21.2	3.089	2.612	1.956	2.591	2.578	1.798	2.797	2.383	2.381	2.738	2.211	0.841	1.916	1.782	1.792	1.594	1.539	1.303	2.724	1.016	0.623	1.494	1.91	1.327	1.941	2.361	2.948	2.368	2.616	2.944	2.502	2.279	2.726	2.009	1.421	2.358	2.919	2.08	2.913	2.539	1.428	2.162	3.868	1.533
DRD5P2	1818	1	148901844	148904054	1q21.1	0	0.19	0.642	0.174	0.082	0.163	0.054	0.059	0.565	0.039	0.051	0	0	0.041	0	0.056	0.08	0.281	0.058	0.123	0	0.345	1.67	0.093	0	0	0.193	0.026	0	0.132	0	0.059	0	1.053	0	0	0	0	0.139	0.082	0	0.719	0.061	0
LOC645166	645166	1	148928312	148953054	1q21.1	3.246	3.163	3.317	0	1.476	3.313	3.549	3.164	0.764	3.197	3.667	2.226	1.546	2.804	2.33	1.885	0	3.618	1.961	0.22	1.768	2.654	1.937	2.073	6.142	2.008	2.955	1.016	3.831	3.566	3.728	5.089	3.561	2.311	3.613	2.802	5.224	3.658	4.476	4.511	2.891	2.378	4.304	0.927
LOC388692	388692	1	149287129	149291743	1q21.2	0	0	0.738	0.129	0.265	0.18	0.492	1.478	0.751	0.525	0.254	0.322	0.46	0.384	0.433	0.828	0.29	0	0	0.205	0	0.056	1.493	0.239	0.554	0.087	0.1	0.633	0.639	0.197	0.241	1.101	0.862	0.819	0	0.962	0.541	0	0.244	0.942	0.886	0.15	0.749	0.69
LOC644634	644634	1	149287450	149291743	1q21.2	0.324	0.927	0.582	0	1.515	0	1.187	1.373	0.315	0.8	0.601	0.833	0.362	1.177	0.434	1.612	0.542	1.877	0.068	1.791	0.217	0.387	0.544	0.832	0.842	0	1.032	0.181	0.427	1.236	0.696	1.409	1.093	1.319	0.089	0.346	0.48	0	1.553	0.436	0.775	0.848	1.265	0.409
FCGR1C	100132417	1	149369293	149378303	1q21.2	0	0	0.098	0	0.058	0	0	0	0.174	0	0	0	0	0.045	0	0	0	0	0	1.039	0	0	0.367	0	0	0	0.035	0	0	0	0	0	0	0	0	0.204	0	0	0.039	0	0	0.28	0	0
PPIAL4A	653505	1	149553002	149553787	1q21.1	1.149	0.616	1.297	1.364	1.333	0.792	1.698	1.031	1.281	1.057	1.137	1.02	1.444	1.717	0.715	1.467	1.374	0	1.461	1.482	0.423	1.75	2.081	1.053	1.015	0.407	0.978	0.715	0.953	0.904	0.762	1.612	0.747	0.94	1.186	0.5	0.833	0.846	1.373	0.496	0.676	1.399	1.768	0.48
LOC103091866	103091866	1	149576261	149672983	1q21.1	2.305	0.263	0.54	0	0.361	0.308	0.587	1.133	0.681	0.853	0.29	0.412	0.209	0.419	0.175	0.691	0.275	0	0.087	0.366	0.289	0.313	0.946	0.35	0.563	0	0.388	0.57	0.471	0.208	0.268	0.764	0.666	0.676	0	0.822	0.369	0	0.443	0.463	0.675	0.343	0.901	0.522
RNVU1-20	101954268	1	149605916	149606079	1q21.2	0	0	0	0	0	0	0	0	0	0	0	0	0	0	0	0	0	0	0	0	0	1.003	0	0	0	0	0	0	0	0	0	0	0	0	0	0	0	0	0	0	0	2.45	0	0
HIST2H2BF	440689	1	149754244	149783928	1q21.2	8.984	6.438	6.008	4.9	5.909	7.565	6.487	5.906	3.168	6.338	5.453	7.423	4.996	7.492	6.369	6.881	7.671	4.31	4.992	6.579	6.27	8.692	2.789	6.985	6.043	4.162	6.785	4.975	5.272	4.401	6.289	4.772	5.272	3.906	8.14	5.93	5.198	5.237	5.508	6.111	6.376	7.041	6.129	6.284
FCGR1A	2209	1	149754249	149764074	1q21.2-q21.3	0.429	0.036	0.124	0	0.299	0	0.086	0	0.169	0.049	0.035	0.107	0	0.036	0	0.035	0	0.169	0.054	2.079	0	0.021	0.46	0	0	0	0.041	0	0	0.037	0	0.046	0	0.193	0	0.094	0	0	0.074	0	0.098	0.227	0.187	0
HIST2H3D	653604	1	149784779	149785236	1q21.2	4.612	1.271	2.52	1.436	2.13	4.483	2.312	2.174	0.811	2.141	2.056	3.279	1.239	3.037	2.338	3.352	3.79	1.444	1.821	2.694	3.627	4.393	1.149	3.311	2.565	1.186	2.505	1.705	1.999	1.494	2.915	1.663	1.884	0.932	3.983	2.999	1.866	1.788	1.854	2.371	2.974	4.066	1.586	3.065
HIST2H4A	8370	1	149804220	149804616	1q21.2	7.976	5.722	5.332	3.386	4.309	7.379	5.177	4.319	1.99	4.527	4.832	7.228	4.046	6.324	5.31	6.055	6.116	1.946	3.758	4.782	6.392	6.236	2.521	6.588	5.361	3.288	4.569	4.297	4.435	3.476	4.73	3.753	3.877	2.673	6.581	5.289	4.538	4.27	3.638	5.557	5.02	6.131	4.017	6.399
HIST2H3A	333932	1	149812258	149812765	1q21.2	6.336	2.494	3.969	2.738	3.519	6.209	4.148	3.762	1.073	3.538	2.639	4.912	2.466	4.745	3.754	4.698	5.141	0.927	3.067	3.811	5.42	5.589	2.13	5.046	4.044	1.493	3.045	2.856	2.544	2.637	3.998	2.516	2.798	1.902	5.523	4.425	3.105	2.734	2.942	3.766	4.318	5.09	3.018	4.106
HIST2H2AA4	723790	1	149813784	149814318	1q21.2	8.6	4.875	5.183	6.589	6.328	7.652	6.907	6.529	3.819	7.502	6.154	7.4	5.88	7.751	6.801	7.972	8.137	2.026	5.8	5.95	7.053	7.084	5.123	7.7	7.09	4.702	6.503	5.536	5.848	6.122	7.212	6.073	6.097	5.55	7.358	7.106	6.918	6.112	6.01	6.622	7.4	7.597	5.799	6.213
HIST2H2BC	337873	1	149821758	149822340	1q21.2	4.215	0.875	1.392	1.466	2.704	2.141	2.232	1.151	0.713	2.422	1.508	2.825	1.723	2.646	1.75	2.828	2.942	0	2.47	2.365	2.313	4.102	1.623	2.408	1.651	1.281	1.718	1.586	1.499	1.699	2.195	2.023	1.694	1.004	2.978	2.333	1.588	1.199	2.054	1.973	2.23	2.555	2.252	1.696
HIST2H2AA3	8337	1	149822627	149823161	1q21.2	8.759	4.8	5.401	6.63	6.465	7.692	6.967	6.584	3.89	7.621	6.251	7.468	5.905	7.793	6.948	8.157	8.35	1.985	5.938	5.948	7.07	7.233	4.758	7.812	7.169	4.792	6.641	5.618	5.984	6.274	7.335	6.223	6.159	5.447	7.455	7.233	6.981	6.181	5.897	6.719	7.455	7.666	5.934	6.269
HIST2H3C	126961	1	149824180	149824687	1q21.2	6.752	2.548	4.299	3.193	3.905	6.593	4.376	3.977	1.51	3.733	2.972	5.397	2.693	4.904	4.158	5.164	5.606	0.935	3.42	3.946	5.678	5.825	2.672	5.517	4.432	1.698	3.864	3.068	2.785	3.333	4.245	2.835	3.158	2.664	5.865	4.736	3.405	2.904	3.065	4.053	4.676	5.633	3.285	4.486
HIST2H4B	554313	1	149832329	149832725	1q21	7.904	5.688	5.31	3.282	4.186	7.223	5.071	4.334	1.946	4.385	4.748	6.952	4.038	6.272	5.2	5.723	5.873	1.907	3.687	4.624	6.227	6.066	2.478	6.272	4.938	3.23	4.586	4.289	4.333	3.593	4.622	3.488	3.773	2.623	6.487	5.208	4.493	4.291	3.474	5.487	4.853	5.928	4.109	6.294
HIST2H2BE	8349	1	149856009	149858232	1q21.2	5.901	3.724	3.135	2.898	3.952	5.103	3.844	2.97	1.693	4.077	2.794	4.688	2.693	3.991	3.578	4.326	4.915	2.807	2.244	3.894	4.246	5.677	2.184	4.549	3.556	2.137	3.817	2.558	2.707	2.616	3.485	2.593	2.717	2.494	5.092	3.424	2.984	2.514	3.606	3.56	3.846	4.372	3.185	3.69
HIST2H2AC	8338	1	149858524	149858961	1q21.2	7.283	3.785	4.33	5.048	5.073	6.346	5.034	4.879	3.466	5.707	4.336	6.013	3.844	5.792	4.93	6.463	6.542	2.843	4.652	4.286	5.692	6.386	3.236	5.969	5.096	3.05	4.532	3.748	3.852	4.018	5.585	4.44	4.196	3.694	5.979	5.3	5.049	4.284	4.7	4.89	5.484	6.369	4.335	5.307
HIST2H2AB	317772	1	149859018	149859466	1q21	7.69	6.46	3.513	2.777	4.548	4.861	4.483	3.38	1.53	4.412	3.661	5.594	3.476	6.848	3.527	5.018	5.493	5.077	3.632	4.847	4.387	7.468	1.824	4.855	4.224	1.657	4.085	2.397	2.568	3.186	4.087	3.471	3.093	2.419	6.355	4.499	3.002	3.375	3.712	3.023	4.482	5.041	4.452	4.499
BOLA1	51027	1	149871154	149872348	1q21	4.966	1.5	1.001	3.337	3.923	1.81	1.773	1.874	0.951	2.735	1.186	2.527	1.923	3.853	1.181	2.246	3.067	2.197	4.959	3.117	0	3.81	2.311	1.032	1.706	2.024	2.931	1.54	2.195	2.453	1.843	2.956	2.743	2.532	2.751	3.313	1.942	1.895	0.91	2.645	2.632	3.304	0.813	2.702
SV2A	9900	1	149874871	149889434	1q21.2	0.173	0	2.97	0.556	0.127	1.816	5.648	4.587	4.35	1.341	4.165	0.073	0.072	0.155	0.085	0.431	0.068	0.308	4.05	0.349	0	3.68	0.559	0.158	0	3.279	3.069	2.022	0.088	3.808	1.804	0.585	3.059	1.642	0.09	0.622	4.252	3.873	0.13	2.203	0.062	1.713	5.081	0.103
SF3B4	10262	1	149895208	149900144	1q21.2	6.059	3.3	3.809	4.924	6.325	4.592	5.87	5.653	4.17	5.277	5.854	4.151	4.724	5.455	4.786	4.913	4.66	1.826	6.221	4.306	4.699	5.529	3.796	5.004	5.614	5.021	4.789	5.331	4.855	5.176	5.612	6.205	5.931	4.078	5.15	5.845	5.807	5.361	4.895	6.154	5.759	5.218	5.758	4.802
MTMR11	10903	1	149900542	149908791	1q12-q21	1.63	1.454	0.757	1.978	1.359	0.526	0.859	1.026	0.926	1.044	1.283	2.527	2.175	1.307	0.666	1.726	1.355	1.349	0.191	0.203	0.083	0.178	0.549	0.134	0.779	0.991	0.426	0.323	0.287	0.097	0.458	0.45	0.53	0.361	1.02	1.674	0.831	1.758	0.572	1.506	1.131	0.712	2.011	0.493
OTUD7B	56957	1	149912228	149982686	1q21.2	2.001	1.282	0.903	1.237	1.342	1.112	1.63	1.727	0.866	2.197	2.133	0.901	1.43	1.611	1.144	1.231	1.174	0.672	1.177	0.458	1.202	0.176	0.628	0.618	1.161	2.776	1.708	2.243	2.116	1.98	2.327	1.646	2.195	0.954	0.814	1.554	1.467	1.517	1.235	2.053	1.795	0.93	1.945	1.739
VPS45	11311	1	150039349	150117505	1q21.2	3.815	3.578	1.599	2.388	3.932	1.261	3.487	2.86	2.46	3.004	3.404	2.044	1.846	3.594	2.159	1.781	2.395	3.041	4.444	2.012	2.003	2.764	2.178	1.334	1.73	2.581	2.077	1.938	2.188	1.722	2.645	2.942	2.744	1.682	1.641	2.988	2.453	2.441	3.053	2.935	2.344	1.795	3.796	1.944
PLEKHO1	51177	1	150121623	150132260	1q21.2	2.67	1.066	3.53	3.422	1.021	1.927	2.658	3.985	2.551	2.798	3.208	0.114	0.25	1.679	0.997	0.169	0.955	0.415	6.04	1.788	1.149	4.928	3.438	2.132	1.462	2.956	2.446	0.995	2.228	1.521	2.54	2.579	2.614	1.888	1.044	1.463	2.725	2.422	2.672	1.345	0.206	1.957	3.958	1.602
ANP32E	81611	1	150190716	150208504	1q21.2	2.753	3.525	2.325	2.684	2.332	2.75	2.373	2.836	1.537	2.552	3.988	2.128	2.971	3.047	2.917	2.679	3.211	2.984	5.047	3.239	2.69	3.146	2.702	2.667	2.652	2.482	1.599	1.729	1.965	1.592	2.81	2.677	2.455	1.812	2.112	3.232	2.759	2.28	2.078	3.897	3.118	2.825	2.548	2.77
CA14	23632	1	150230137	150237480	1q21	0.284	0	0.101	0.213	0.17	0.258	0.211	0.123	0.237	0.169	0.221	0.061	0.227	0.228	0.166	0.127	0.099	0.159	0.223	0	0	0.138	0.44	0.119	0	1	0.546	1.845	0.167	2.674	4.457	1.462	3.132	1.955	0	0.074	0.119	0.122	0.113	0.213	0.123	0.168	0.426	0
APH1A	51107	1	150237798	150241609	1p36.13-q31.3	5.096	0.842	3.17	4.868	4.036	3.974	4.103	4.302	4.498	4.2	4.548	3.867	4.434	3.832	4.032	3.973	3.764	0.162	5.259	1.924	3.376	3.054	4.225	3.891	3.866	4.195	3.447	3.676	3.72	4.321	4.288	4.104	4.808	3.692	3.256	3.937	3.975	4.642	3.068	4.704	4.124	4.5	3.689	3.616
C1orf54	79630	1	150244686	150253335	1q21.2	0.648	0	0	0	0.283	0	1.405	2.464	0	1.063	0.383	0	0.471	0.812	0	0.32	0.391	0	0.983	0.861	0	0.353	0	0	0	0.46	0.851	0	0.421	0.931	1.336	0	0.483	0	0	0	0	0	0.507	0	0	0	0	0
CIART	148523	1	150254942	150259504	1q21.2	3.529	0.386	1.621	2.6	2.406	1.82	1.939	1.696	2.581	2.74	1.134	0	0.568	0.204	0	0.131	0.183	0	0.593	0.124	0	0.513	0.404	0	0	0.638	1.551	0.16	1.677	0.191	0.316	0.255	2.31	1.299	0	0.221	0.495	1.359	2.081	1.259	0	1.099	0	0
MRPS21	54460	1	150266261	150281414	1q21	5.78	5.176	3.934	5.375	5.337	4.783	4.512	4.237	4.353	5.06	5.033	4.338	2.97	5.74	2.169	4.906	4.088	5.904	6.15	6.686	4.603	5.331	5.239	5.396	4.512	4.299	4.372	3.617	4.12	3.659	4.66	4.747	4.891	4.766	4.856	4.858	2.386	3.953	5.996	4.397	3.399	5.647	5.607	4.76
PRPF3	9129	1	150293927	150325704	1q21.1	3.77	2.998	1.687	2.797	3.202	2.071	3.141	3.051	1.935	3.111	3.616	2.382	2.369	3.197	2.557	2.445	1.963	1.557	4.139	3.182	2.567	3.805	2.077	2.397	2.547	2.652	2.518	2.665	2.181	2.054	2.722	3.034	2.928	1.509	2.718	3.132	3.457	2.379	2.819	3.703	2.565	2.361	3.677	2.413
RPRD2	23248	1	150336586	150449041	1q21.3	3.678	2.023	1.722	2.321	2.638	1.451	2.548	2.587	2.007	2.852	3.094	2.176	2.659	2.957	2.566	2.508	2.429	1.846	2.934	2.264	2.126	2.706	2.03	2.639	2.264	2.768	2.053	2.011	2.282	2.159	2.605	2.603	2.573	1.351	1.874	3.149	2.339	2.603	2.259	3.569	2.888	1.874	2.659	3.051
TARS2	80222	1	150459839	150480085	1q21.3	3.405	1.723	1.463	2.76	2.869	1.45	2.305	1.942	1.895	2.206	2.492	2.482	2.293	1.607	2.582	2.25	3.078	1.148	3.071	2.019	2.81	1.962	2.723	2.408	1.81	2.991	1.889	2.093	2.206	2.264	2.58	3.07	2.877	1.878	1.804	2.508	2.52	2.411	1.801	3.454	1.99	2.098	2.601	2.098
ECM1	1893	1	150480486	150486265	1q21	0.512	2.761	4.698	0.471	0.229	2.48	4.588	5.853	1.78	4.026	3.61	4.54	1.06	1.006	0.487	0.686	3.162	0.181	1.22	0.33	2.945	0.502	0.474	0.083	4.865	6.535	6.202	4.039	5.349	6.03	7.047	6.761	6.556	4.957	0.241	1.134	1.94	3.45	2.447	0.661	0.325	2.196	0.852	0.324
FALEC	100874054	1	150488232	150490508	-	0	0.307	0	0	0.353	0.381	0.456	0.283	0	0.192	0.267	0	0	0.264	0	0	0	0	0	0	0	0	0	0.368	0	0.319	0.295	0	0	0.091	0.626	0	0	0	0.323	0.532	0	0	0.129	0.334	0	0.16	0.848	0.27
ADAMTSL4	54507	1	150521844	150533412	1q21.3	0.349	0.667	1.898	1.434	1.45	0.081	0.289	0.722	0.208	0.439	0.36	0.038	0.145	0.493	0.313	0.106	0.452	0	0.18	0.261	4.125	0.105	0.623	0	0.347	0.537	0.472	0.495	0.204	0.629	0.157	0.534	0.243	0.22	0.334	1.654	1.122	0.8	1.367	1.759	0.622	1.479	1.976	1.779
C1orf138	574406	1	150533370	150547028	1q21.2	0	0.254	0.311	0	0.26	0	0.18	0.435	0	0.173	0.118	0	0	0.178	0.169	0.115	0.201	0	0	0.135	0.421	0.093	0.436	0.143	0	0.164	0.456	0.303	0.154	0.056	0	0.188	0.176	0.273	0	0.228	0.304	0.263	0.169	0.291	0.215	0.829	0.408	0.37
MCL1	4170	1	150547026	150552214	1q21	3.669	4.375	3.448	4.756	3.68	2.969	3.768	5.39	3.675	3.912	4.179	2.869	3.283	3.42	3.451	4.011	4.997	3.272	4.376	3.052	3.81	3.12	3.501	2.944	4.629	3.844	3.217	2.978	2.839	1.9	3.093	3.674	3.323	2.745	2.78	4.317	4.284	3.95	4.609	5.073	3.704	3.348	4.233	3.94
ENSA	2029	1	150594598	150602098	1q21.3	5.667	5.544	3.844	5.303	6.636	4.654	4.766	4.632	4.802	4.784	5.326	4.443	4.298	4.519	4.37	5.174	5.59	5.015	6.335	4.865	4.726	5.632	5.117	4.622	4.537	4.32	3.773	3.271	3.734	3.618	4.63	4.649	4.486	3.917	4.19	4.847	4.411	4.986	5.116	5.001	5.418	5.12	4.98	4.78
GOLPH3L	55204	1	150618700	150669672	1q21.3	3.371	1.385	0.529	2.192	1.899	1.038	2.107	2.216	1.957	2.061	2.48	2.349	2.508	2.92	1.977	2.107	3.057	1.527	3.05	2.715	1.501	1.749	2.704	1.707	1.702	1.958	1.39	1.153	1.587	0.81	1.633	1.678	1.468	1.322	1.325	1.939	2.174	2.231	2.803	2.04	2.293	1.166	2.32	1.485
HORMAD1	84072	1	150670534	150693364	1q21.3	0	0	0	0.278	0	0	0	0	0	0	0.06	0	0	0	0	0	0	0	0	0	0	0	0	0	0	0	0.028	0	0	0.206	0	0	0.081	0.137	0.496	1.969	0	0	0	0	0.602	0.206	0	0
CTSS	1520	1	150702671	150738433	1q21	0	1.767	0.13	0.12	0.089	0	2.87	0.377	0.213	0.064	0.24	1.532	0.626	0.026	0	0.637	0.144	0.057	0.483	2.65	0.393	0.105	3.115	2.127	0.087	0.192	0.277	0.064	0.261	0.022	0.383	0.224	0.091	0.295	0.321	0.199	0.471	1.684	0.102	0.523	0.138	0.132	0.02	0
CTSK	1513	1	150768683	150780917	1q21	1.565	1.011	0.316	1.212	1.085	0.251	2.055	0.747	0.739	1.132	1.099	0.222	0.378	1.251	0.853	0.546	0.542	0.722	1.654	0.635	0	0.652	0.503	0	0.346	4.222	3.994	0.461	4.615	0.314	5.501	3.853	0.422	0.668	0.387	1.497	0.667	1.011	1.313	0.919	0.71	0.977	0.688	1.463
ARNT	405	1	150782180	150849244	1q21	2.696	0.978	1.24	1.739	2.195	1.453	1.904	2.398	1.348	2.456	2.127	1.04	1.637	1.917	2.109	1.178	2.057	0.24	2.013	1.435	1.967	1.265	1.16	1.351	1.619	2.318	1.29	1.671	1.397	1.456	1.813	1.828	1.808	0.892	1.35	3.158	2.174	2.076	1.175	3.345	1.873	1.049	2.372	2.154
SETDB1	9869	1	150898814	150937220	1q21	3.743	1.392	1.174	1.578	2.432	1.309	2.169	2.197	1.516	2.164	2.246	1.641	2.204	2.54	2.539	1.963	1.759	1.229	3.131	2.394	2.233	2.516	1.891	1.724	1.452	2.219	1.836	1.921	1.738	1.688	2.084	1.964	2.146	1.156	1.646	2.235	2.259	2.193	1.609	2.988	2.195	1.267	2.604	2.112
CERS2	29956	1	150937648	150947479	1q21.3	5.385	4.173	3.848	4.86	6.08	3.951	5.392	4.781	4.985	4.744	5.116	3.87	4.709	5.107	4.128	4.761	4.175	1.756	5.397	3.671	4.502	4.037	3.757	4.096	4.277	4.829	4.239	4.367	3.973	4.18	4.968	5.366	5.019	3.574	4.095	6.013	5.353	5.099	4.017	5.29	4.58	4.544	5.258	4.277
ANXA9	8416	1	150954498	150968114	1q21	3.07	0	0.087	0	4.331	0.072	0.134	0.1	0.214	0.11	0.444	1.45	1.903	0.824	1.474	2.706	0.209	0.159	0.122	0.162	0	0.096	0.366	0.395	0.101	0.616	0.196	0.132	0.057	0.235	0.284	0.424	0.092	0.142	0.474	0.399	0.162	0.133	0.607	0.434	3.033	0.249	0.402	0.318
FAM63A	55793	1	150969300	150980854	1q21.3	2.442	0.155	0.949	1.102	2.831	0.438	1.67	1.108	1.412	1.188	1.685	2.242	1.745	0.344	1.395	1.485	0.614	0.159	0.88	0.658	1.035	0.186	2.555	2.746	1.085	1.488	1.486	0.955	1.428	2.355	1.98	1.306	1.537	1.053	0.483	1.922	1.159	1.295	0.164	0.745	1.931	1.295	1.718	0.775
PRUNE	58497	1	150980866	151008189	1q21	3.949	1.879	1.418	2	3.083	1.064	2.289	2.204	2.041	2.098	2.311	2.634	2.134	2.689	2.195	1.835	2.272	1.693	3.812	2.253	2.242	2.802	1.983	1.514	1.411	2.218	1.397	1.613	1.527	1.483	1.918	2.197	2.272	1.524	1.357	2.328	2.294	1.76	1.462	2.95	2.087	1.676	2.743	2.163
BNIPL	149428	1	151009028	151020076	1q21.3	0.631	0.091	0	0	4.096	0.111	0	0.039	0.193	0.15	0.067	0.177	0.083	0.126	0.169	0.064	0.096	0.1	0.289	0.138	0.116	0.17	0.638	0	0	0.055	0.121	0	0.058	0.043	0	0.106	0.128	0.312	0.08	0.171	0.078	0.126	0.182	0.127	0.36	0.13	0.033	0.169
C1orf56	54964	1	151020258	151023871	1q21.3	2.535	1.914	1.071	1.62	2.416	1.341	2.121	1.674	1.637	1.851	1.744	1.088	1.742	0.498	0.996	1.205	0.948	1.364	1.525	1.643	0.712	0.892	1.687	1.033	0.834	1.619	1.143	1.331	1.198	2.651	2.229	0.753	1.693	1.818	1.957	2.142	1.35	1.612	1.742	2.527	1.883	2.7	2.833	0.881
CDC42SE1	56882	1	151023446	151032125	1q21.3	4.276	1.757	2.204	2.84	4.589	2.705	3.796	4.529	2.491	3.63	4.136	3.101	3.551	3.257	3.097	2.838	2.879	0.905	3.999	2.771	3.908	2.822	2.162	2.755	3.743	4.382	3.127	3.126	2.772	2.676	3.324	3.905	3.741	2.237	2.461	4.233	3.145	3.306	3.116	3.583	3.996	2.219	2.899	2.765
MLLT11	10962	1	151032150	151040973	1q21	0.821	0.675	2.384	1.797	1.86	2.403	4.622	3.85	3.358	1.889	5.715	0.393	2.659	0.32	0.596	0.766	0.068	2.843	5.525	0.16	2.794	4.211	0.535	0.307	0.135	1.975	3.266	0.288	1.028	0.744	1.978	0.803	1.054	1.141	2.096	2.722	2.37	0.341	0.882	1.353	0.555	4.678	5.557	0.292
GABPB2	126626	1	151043079	151091007	1q21.3	2.138	1.136	0.789	0.736	1.899	0.474	1.097	1.311	0.399	1.422	1.199	0.903	1.396	1.177	1.533	0.818	0.547	0.451	1.478	1.22	0.548	1.446	0.829	0.646	0.816	0.848	0.746	0.798	0.603	0.638	0.546	0.903	0.788	0.35	0.426	1.403	1.019	0.652	0.741	1.706	1.329	0.933	0.941	0.871
SEMA6C	10500	1	151104162	151119140	1q21.2	0.467	0.112	0.312	0.516	0.577	0.48	0.404	0.607	0.674	0.959	0.655	0.248	0.216	0.6	0.652	0.142	0.168	0.159	0.549	0.098	0.416	0.578	0.42	0.128	0.373	0.435	0.464	0.49	0.391	0.393	0.184	0.601	0.541	0.625	0.476	0.517	0.375	0.758	0.334	1.016	0.139	0.528	1.083	1.29
TNFAIP8L2	79626	1	151129104	151132225	1q21.3	0.481	0	0.284	0.237	0.381	0	0.197	0.282	0.293	0.685	0.503	0	0.147	0.145	0.731	0.092	0.091	0.212	1.418	3.132	0.24	0.3	1.156	0.61	0	0.722	0.148	0.2	0.109	0.393	0.393	0.256	0.273	0.341	0.275	0.176	0.446	0.601	0.122	0.429	0	0.398	0.38	0
TNFAIP8L2-SCNM1	100534012	1	151129104	151142773	1q21.3	0	0	0.15	0	0	0	0.645	0	0	0	0	1.072	0	0.307	0	0	0.867	1.135	0.375	3.26	0	2.511	1.959	1.089	0.176	0.277	0.209	0.572	0.873	0.757	0.628	0	1.548	0.702	0.522	0	0.983	0.853	2.815	0.556	0	0.354	3.056	0
LYSMD1	388695	1	151132223	151138424	1q21.3	1.57	0.35	0.981	1.47	1.175	0.795	0.733	1.249	0.553	1.242	1.216	0.494	1.016	0.989	1.157	0.425	1.121	0.392	2.077	0.743	0.733	1.005	0.818	0.507	0.773	1.248	0.614	0.906	0.875	0.86	1.394	1.53	1.181	0.84	0.619	1.185	0.922	1.226	0.871	0.985	0.265	0.897	1.497	0.78
SCNM1	79005	1	151138497	151142773	1q21.3	2.551	2.005	1.584	2.394	2.903	2.097	2.949	2.532	1.764	2.562	2.832	1.189	1.846	2.016	1.313	2.064	2.046	0	3.629	0.788	1.977	1.898	1.735	1.766	1.82	1.786	1.772	1.204	0.973	1.374	2.474	2.881	1.792	1.037	1.479	2.31	1.545	1.702	0.808	2.074	2.419	1.729	1.69	1.838
TMOD4	29765	1	151142462	151148547	1q12	0.647	0.235	0.327	0	0.494	0.285	0.661	0.081	0.128	0.324	0.248	0.21	0.286	0.672	0.567	0.119	0.114	0.305	0.649	0.433	0	0.759	0.27	0.185	0.093	0.809	0.455	0.475	0.123	0.36	0.325	0.181	0.416	0.173	0.128	0.681	0.307	0.417	0.171	0.454	0.242	0.195	0.259	0.367
VPS72	6944	1	151148775	151162689	1q21	3.867	1.944	2.82	4.359	3.571	2.976	4.083	3.005	3.673	3.375	3.737	2.768	3.114	2.974	3.115	2.976	2.848	1.131	4.349	2.595	3.431	3.137	3.729	3.391	3.188	2.914	3.123	3.017	2.539	4.119	3.522	3.834	3.371	2.581	2.639	3.546	3.556	3.494	3.03	3.897	3.317	3.724	5.198	3.089
PIP5K1A	8394	1	151171020	151222007	1q21.3	3.843	2.281	1.783	2.027	3.263	2.762	3.348	4.048	1.579	3.27	4.278	1.686	2.867	3.693	2.881	2.493	2.935	0.599	3.956	1.627	1.662	2.5	1.042	2.125	3.298	3.411	2.059	2.67	2.503	2.278	2.578	3.484	2.944	1.071	2.045	3.824	4.013	3.197	3.135	4.145	3.366	1.944	4.601	3.65
PSMD4	5710	1	151227196	151239954	1q21.3	6.572	6.241	4.049	4.838	5.532	4.268	6.379	5.218	4.083	5.176	6.129	4.832	5.082	6.266	4.568	4.746	4.786	5.554	6.724	5.405	5.04	5.26	4.486	4.955	4.767	5.045	5.255	5.029	4.999	5.27	5.719	6.058	5.625	3.46	4.701	5.654	5.915	5.516	5.411	6.545	5.433	4.888	6.772	4.993
ZNF687	57592	1	151254030	151264381	1q21.3	3.612	0.163	1.264	2.447	3.007	1.384	2.349	2.898	2.233	2.87	3.015	2.298	2.876	2.146	3.237	2.443	2.423	0.128	2.369	0.873	2.159	1.839	1.312	2.168	1.72	2.692	2.187	3.085	2.461	3.303	2.541	2.734	3.184	1.417	1.793	3.014	3.159	2.772	1.137	3.866	2.974	2.357	2.582	2.346
PI4KB	5298	1	151264272	151300191	1q21	4.32	1.495	2.284	3.453	3.266	2.124	4.042	3.816	3.534	3.886	3.892	2.508	3.008	2.963	3.075	2.763	2.52	0.618	4.036	2.301	2.888	2.901	2.774	2.867	3.092	3.44	3.39	3.228	2.937	4.004	3.389	3.765	3.591	2.324	1.941	3.422	3.727	3.497	3.26	3.905	2.882	3.124	3.901	2.666
RFX5	5993	1	151313115	151319769	1q21	3.691	2.851	1.62	3.051	2.853	1.069	2.415	2.597	1.909	2.06	2.492	1.889	2.59	3.211	2.554	2.29	2.239	2.694	4.592	3.077	1.611	3.346	2.969	2.707	2.201	2.459	3.275	2.881	2.446	3.307	2.529	2.588	3.43	2.538	1.676	2.995	2.358	2.745	2.653	3.495	1.214	1.927	3.086	2.797
GBAT2	101927886	1	151319485	151320367	-	0.822	2.342	0.597	1.164	0.962	0.664	1.19	0.389	0	0.365	0.686	0	0	1.146	0	0	0.785	2.452	4.591	2.748	0.685	3.789	0.863	1.158	0.584	0.695	0.416	0.747	0.451	0.42	1.341	0.803	0.679	0	1.04	0.809	0.564	0.497	1.31	0.614	0	0.254	3.284	1.056
SELENBP1	8991	1	151336777	151345210	1q21.3	6.061	0.933	0.23	0.732	4.451	0	0.288	0.94	0.549	3.097	3.279	2.944	2.833	0.075	2.882	2.064	1.3	0.487	0.141	0	2.768	0.167	0.569	0.078	0	4.236	0.209	0.112	0	0.101	0.635	1.501	0.109	0.473	1.564	2.915	2.193	1.698	0.145	0.232	0.15	4.096	0.206	0.123
PSMB4	5692	1	151372040	151374412	1q21	7.879	8.193	5.256	6.058	7.59	5.894	8.311	7.222	5.575	6.966	7.864	6.352	6.36	8.078	6.143	6.532	6.056	7.152	8.501	7.245	6.528	6.737	6.305	6.663	6.462	7.301	7.504	7.382	7.213	6.494	7.899	8.006	7.674	5.425	5.857	7.195	6.994	6.913	7.027	8.129	6.873	6.578	7.769	6.72
POGZ	23126	1	151375199	151431941	1q21.3	4.457	2.821	1.775	2.395	3.097	1.989	2.765	3.225	2.338	3.119	3.265	1.803	2.421	3.328	3.382	2.669	2.548	1.935	3.754	2.846	2.16	3.566	2.19	2.078	2.162	3.298	2.676	3.048	2.346	3.046	2.897	2.622	2.939	1.617	2.189	3.435	3.418	3.018	2.393	3.815	3.025	2.272	3.557	2.608
CGN	57530	1	151483861	151511167	1q21	2.662	0.102	0.247	0.214	2.837	0.119	0.221	0.083	0.346	0.383	0.925	2.193	2.996	1.454	2.248	2.136	1.278	0.203	0.6	0.113	0.042	0.791	0.396	0.256	0.074	1.117	0.178	0.757	0.339	1.056	0.112	0.124	0.217	0.301	0.565	1.225	0.587	0.079	0.307	2.191	3.21	0.294	1.563	0.513
TUFT1	7286	1	151512780	151556059	1q21	2.042	2.206	1.873	3.008	2.887	2.104	1.325	3.585	1.421	1.231	3.314	1.883	1.445	1.528	1.126	1.811	1.494	1.384	0.111	0.407	0.242	0.524	1.269	0.858	0	1.214	0.573	0.97	0.88	0.529	1.256	0.808	1.399	0.791	1.195	3.199	1.8	1.915	2.973	1.76	2.351	0.683	3.072	1.858
SNX27	81609	1	151584661	151671559	1q21.3	3.166	0.97	1.584	1.709	2.481	1.383	2.793	2.635	2.201	2.345	2.554	1.878	2.508	2.426	2.56	1.978	2.171	0.718	2.694	1.722	1.43	1.832	1.139	1.515	1.993	2.592	2.026	2.458	2.434	2.77	2.682	2.628	2.729	1.546	1.795	2.821	2.431	2.783	1.636	3.393	2.316	1.754	2.805	2.253
CELF3	11189	1	151672533	151689296	1q21	0.426	0.028	0.125	0	0.069	0	0.059	0.074	0.086	0.044	0.079	0.059	0.041	0.069	0.108	0.067	0.035	0.038	0.083	0.07	0	0.107	0.465	0	0	0.058	0.072	0.034	0.032	0.179	0.058	0.031	0.058	0.193	0.036	0.039	0.08	0.089	0.062	0.091	0.04	0.114	0.09	0.046
RIIAD1	284485	1	151694012	151702082	1q21.3	0	0	0	0	0	0	0	0	0	0	0	0	0	0	0	0	0	0	0	0	0	0	0	0	0	0	0.117	0	0	0	0	0	0	0	0	0	0	0	0	0	0	0	0	0
MRPL9	65005	1	151732118	151736392	1q21	4.998	5.933	2.634	3.885	4.799	3.112	4.105	4.149	3.133	3.798	4.421	3.742	3.678	4.76	3.214	3.816	4.025	6.724	5.82	5.371	3.635	4.779	3.424	3.339	3.939	3.251	3.098	2.902	3.058	2.829	3.822	4.06	3.9	2.629	3.135	4.056	4.055	3.745	4.498	4.205	4.034	3.784	4.783	3.701
OAZ3	51686	1	151735444	151743806	1q21.3	1.422	0	0.43	0.942	2.179	0.735	0.797	0.808	0.854	0.967	0.868	0.354	0.393	0.385	0.368	0.633	0.724	0	0.37	0.137	0	0.39	0.778	0.29	0.311	0.771	1.005	0.439	1.165	0.366	0.814	0.798	0.365	0.332	0.315	0.516	0.465	0.279	0.586	0.595	0.614	1.311	1.632	0
TDRKH	11022	1	151744040	151763010	1q21	1.842	0.653	0.165	1.813	1.993	0.913	1.003	0.643	0.646	0.989	0.943	0.927	1.014	0.532	1.215	1.148	0.752	0.376	2.737	0.501	0.695	1.376	1.309	1.035	0.597	1.424	0.442	0.543	0.952	0.303	0.734	0.303	1.221	0.811	0.843	1.47	1.489	0.92	0.187	2.53	0.885	0.565	1.296	0.664
LINGO4	339398	1	151772739	151777918	1q21.3	0.082	0.05	0.191	0	0.204	0.063	0	0	0.144	0.05	0.035	0	0	0.041	0	0.036	0	0.069	0.23	0.048	0	0.112	0.597	0	0	0	0.058	0.034	0	0.056	0	0	0	0.287	0	0	0	0	0.039	0	0	0.248	0.042	0
RORC	6097	1	151778546	151804348	1q21	0.443	0	0.123	0	1.461	0	0	0.11	0.251	0.02	0	0.351	0.166	0.172	0	0.089	0	0	2.512	0	0	0.599	0.565	0.074	0	0.247	0.122	0.05	0	0.066	0	0.055	0	0.148	0	0.075	0	0.462	0.192	0.141	0	0.454	0.098	0
C2CD4D	100191040	1	151810338	151813033	1q21.3	0.668	0.075	0.219	0	0.31	0.094	0.069	0.113	0.314	0.156	0.204	0.593	0.165	0.112	0.152	0.256	0.338	0.22	0.051	0.136	0	0.356	0.569	0	0.084	0.383	0.421	0.345	0.235	0.749	0.645	0.445	0.776	0.806	0.085	0	0.161	0.393	0.164	0.142	0	0.901	0.088	0.091
LOC100132111	100132111	1	151810944	151816641	1q21.3	0.262	0.251	0	0	0.362	0	0	0	0	0	0	0.51	0	0	0	0	0	0	0	0	0	0	0	0	0	0.194	0	0.134	0	0	0	0	0	0	0	0.223	0.186	1.304	0	0.558	0	0	0	0
THEM5	284486	1	151819576	151826173	1q21.3	0	0	0	0	0.17	0	0	0	0.159	0	0	0.271	0	0	0	0	0	0.241	0	0	0	0	0.38	0	0	0	0.068	0	0	0.077	0	0	0	0.307	0.107	0	0	0.322	0	0	0	0.12	0.054	0
THEM4	117145	1	151843342	151882361	1q21	1.631	1.365	1.001	0.693	1.673	0.192	1.057	0.796	1.373	1.056	1.163	2.026	0.599	1.82	0.756	1.439	1.452	1.109	0.031	1.843	1.512	0.06	1.986	0.59	1.181	3.148	1.974	1.599	2.203	1.973	1.581	2.556	2.79	2.292	1.319	1.424	1.297	0.906	0.598	2.211	0.804	1.266	1.043	0.333
S100A10	6281	1	151955385	151966714	1q21	6.377	8.541	5.957	5.796	8.289	6.893	7.187	5.831	5.289	7.474	7.555	8.093	6.251	6.782	6.478	7.826	8.3	7.986	4.313	2.148	0.742	3.964	3.183	1.095	4.958	6.77	6.188	4.783	6.015	4.49	5.353	5.978	6.094	5.715	7.761	7.034	6.046	6.517	9.14	7.028	7.95	6.888	6.003	6.099
NBPF18P	441908	1	151990753	151994985	1q21.3	0	0	0	0	0.104	0	0	0	0	0.086	0	0	0	0	0	0	0	0.111	0	0	0	0	0	0	0	0	0	0.062	0	0.062	0	0	0	0	0	0	0	0	0	0	0	0	0	0
S100A11	6282	1	152004981	152009511	1q21	8.609	9.111	8.729	9.667	10.331	9.11	9.332	8.952	7.612	8.82	8.48	10.711	7.919	7.611	6.496	9.868	10.324	5.694	6.693	7.661	6.637	4.853	8.563	9.375	9.491	8.655	8.71	6.977	8.185	7.71	8.44	8.859	8.484	7.605	9.118	9.613	8.086	9.326	10.228	9.952	9.778	8.64	0.459	8.34
LOC100131107	100131107	1	152051888	152053400	1q21.3	0	0.071	0.181	0	0	0	0	0	0.221	0.036	0	0	0	0	0	0	0	0.123	0	0	0	0.047	0.583	0	0	0	0.124	0	0	0.069	0	0	0	0.293	0	0	0	0	0	0	0	0.141	0.043	0
TCHHL1	126637	1	152056619	152061540	1q21.3	0	0	0.12	0	0.038	0	0	0	0.113	0	0	0.048	0	0.015	0	0	0	0	0	0	0	0.036	0.367	0	0	0	0.068	0	0	0.03	0	0	0	0.368	0	0	0	0	0.012	0	0.118	0.229	0.027	0
TCHH	7062	1	152078792	152087930	1q21.3	0.227	0.063	0.159	0.169	0.121	0.078	0.053	0.054	0.177	0.046	0.072	0.127	0.238	0.06	0.204	0.068	0.08	0.164	0.028	0.101	0.039	0.416	0.687	0.047	0.037	0.027	0.134	0.036	0.031	0.133	0.028	0.035	0	0.364	0.087	0.451	0.029	0	0.148	0.593	0.172	0.411	0.067	0.082
RPTN	126638	1	152126070	152131704	1q21.3	0	0	0.159	0.076	0	0	0	0.022	0.099	0	0	0	0	0.014	0	0	0	0	0	0	0	0.043	0.487	0	0	0	0.106	0	0	0.029	0	0	0	0.291	0	0	0	0	0.018	0	0	0.111	0.025	0
HRNR	388697	1	152184551	152196672	1q21.3	0	0.218	0.161	0.062	0.02	0	0.036	0.012	0.133	0.036	0.263	0.023	0.072	0.037	0.041	0.012	0	0.036	0	0.042	0	0.086	0.715	0.028	0.786	1.331	0.066	1.342	0.457	0.167	0.779	1.144	0	0.292	0.053	0.428	0.016	0.681	0.795	1.289	0.294	0.241	0.33	0.396
FLG	2312	1	152274650	152297679	1q21.3	0	3.203	0.111	0.108	0.01	0.02	0.032	0.692	0.202	0.034	1.817	0.023	0.027	0.019	0.018	0	0	0.058	0.019	0.027	0.05	0.104	0.429	0	1.59	1.034	0.052	2.449	0.159	0.103	0.903	0.748	0	0.277	0.038	0.477	0.018	2.394	0.27	1.802	0.229	0.137	0.273	2.68
FLG-AS1	339400	1	152285934	152339168	1q21.3	0	0.396	0.116	0.184	0	0	0.07	0	0.305	0.02	0.583	0.041	0	0.025	0	0	0	0.038	0	0.037	0	0.094	0.178	0	1.989	1.132	0.051	1.066	0.066	0.324	1.739	0.748	0	0.269	0.038	0.422	0	0.154	0.552	0.975	0.094	0.231	1.082	0.155
FLG2	388698	1	152321212	152332482	1q21.3	0	0.078	0.184	0	0.009	0	0	0.009	0.096	0.01	0.069	0.016	0	0.018	0	0.008	0.027	0.091	0	0.025	0	0.066	0.54	0	0.086	0.156	0.039	0.287	0.019	0.039	0.159	0.057	0	0.271	0	0.045	0	0.022	0.11	0.053	0.024	0.214	0.021	0.033
CRNN	49860	1	152381718	152386750	1q21	0	0	0.148	0	0	0	0	0	0.145	0	0	0	0	0	0	0	0	0	0	0	0	0.068	0.664	0	0	0	0.061	0	0	0.046	0	0	0	0.282	0	0	0	0	0.1	0	0	0.111	0.106	0
LCE5A	254910	1	152483319	152484653	1q21.3	0	0	0	0	0	0	0	0	0	0	0	0	0	0.128	0	0	0	0	0	0	0	0	0.516	0	0	0	0.066	0	0	0.061	0	0.152	0	0.307	0	0	0	0	0	0	0	0.651	0	0
CRCT1	54544	1	152486977	152488481	1q21	0	0	0	0	0	0.266	0	0	0.189	0	0	0	0	0.089	0	0	0	0.257	0	0	0	0.293	0.371	0	0	0	0.133	0	0	0.118	0	0	0	0	0.2	0	0	0	0.145	0	0.179	0	0.113	0
LCE3E	353145	1	152538174	152539229	1q21.3	0	0	0	0	0	0	0	0	0	0	0	0	0	0	0	0	0	0	0	0	0	0	0	0	0	0	0.194	0	0	0.18	0	0	0	0	0	0	0	0	0.119	0	0	0.183	0	0
LCE3D	84648	1	152551859	152552980	1q21	0	0	0	0	0	0	0	0	0	0	0	0	0	0	0	0	0	0	0	0	0	0	0	0	0	0	0	0	0	0.07	0	0	0	0	0.239	0	0	0	0.135	0	0	0.181	0	0
LCE3C	353144	1	152573137	152573562	1q21.3	0	0	0	0	0	0	0	0	0	0	0	0	0	0	0	0	0	0	0	0	0	0	0	0	0	0	0.098	0	0	0	0	0	0	0	0	0	0	0	0	0	0	0	0	0
LCE3B	353143	1	152586286	152586574	1q21.3	0	0	0	0	0	0	0	0	0	0	0	0	0	0	0	0	0	0	0	0	0	0	0	0	0	0	0	0	0	0	0	0	0	0	0	0	0	0	0	0	0	0	0	0
LCE3A	353142	1	152595309	152595579	1q21.3	0	0	0.704	0	0	0	0	0	0	0	0	0	0	0	0	0	0	0	0	0	0	0.307	0	0	0	0	0.28	0	0	0.381	0	0	0	0	0	0	0	0	0	0	0	0	0	0
LCE2D	353141	1	152635886	152637135	1q21.3	0	0	0	0	0	0	0	0	0	0	0	0	0	0	0	0	0	0	0	0	0	0	0	0	0	0	0.108	0	0	0.071	0	0	0	0.436	0	0	0	0	0	0	0	0.169	0	0
LCE2C	353140	1	152647790	152649049	1q21.3	0	0	0	0	0	0	0	0	0	0	0	0	0	0	0	0	0	0	0	0	0	0	0	0	0	0	0.129	0	0	0.087	0	0	0	0	0	0	0	0	0	0	0	0.241	0	0
LCE2B	26239	1	152658598	152659876	1q21	0	0	0	0	0	0	0	0	0	0	0	0	0	0	0	0	0	0	0	0	0	0.162	0	0	0	0	0.158	0	0	0.099	0	0	0	0	0	0	0	0	0	0	0	0.149	0	0
LCE2A	353139	1	152670839	152671918	1q21.3	0	0	0	0	0	2.01	0.239	0	0	0	0	0	0	0	0	0	0	0	0	0	0	0.183	0.589	0	0	0.654	0.413	0.27	1.349	0.558	2.306	1.066	1.015	1.08	0	0	0	0	0	0	0	0	0	0
LCE4A	199834	1	152681522	152681910	1q21.3	0	0	0	0	0	0	0	0	0	0	0	0	0	0	0	0	0	0	0	0	0	0	0	0	0	0	0	0	0	0	0	0	0	0.541	0	0	0	0	0	0	0	0.721	0	0
C1orf68	100129271	1	152691997	152692905	1q21.3	0	0	0	0	0	0	0	0	0	0	0	0	0	0	0	0	0	0	0	0	0	0	0.551	0	0	0	0.158	0	0	0.12	0	0	0	0	0	0	0	0	0	0	0	0.752	0	0
KPRP	448834	1	152730505	152734529	1q21.3	0	0	0.164	0	0.066	0.101	0	0	0.119	0.035	0.033	0.067	0	0.019	0	0	0	0	0	0.057	0	0.12	0.479	0	0	0	0.187	0.09	0	0.097	0	0	0	0.294	0	0	0	0	0.021	0	0	0.265	0.043	0
LCE1F	353137	1	152748847	152749445	1q21.3	0	0	0.315	0	0	0	0	0	0.277	0	0	0	0	0	0	0	0	0	0	0	0	0	0.616	0	0	0	0.131	0	0	0.098	0	0	0	0.397	0	0	0	0	0.871	0	0	1.241	0	0
LCE1E	353135	1	152758752	152760901	1q21.3	0	0	0	0	0	0	0	0	0	0	0	0	0	0	0	0	0	0	0	0.111	0	0.083	0.491	0	0	0	0.084	0.067	0	0.075	0	0	0	0.191	0	0	0	0	0.469	0	0	0	0	0
LCE1D	353134	1	152769226	152770657	1q21.3	0	0	0	0	0	0	0	0	0	0	0	0	0	0	0	0	0	0	0	0	0	0	0	0	0	0	0.279	0	0	0.153	0	0	0	0	0	0	0	0	0	0	0	0	0	0
LCE1C	353133	1	152777310	152779107	1q21.3	0	0	0	0	0	0	0	0	0.224	0	0	0	0	0	0	0	0	0	0	0	0	0	0	0	0	0	0.081	0	0	0.057	0	0	0	0	0	0	0	0	0.765	0	0	0	0	0
LCE1B	353132	1	152784446	152785585	1q21.3	0	0	0	0	0.074	0	0	0	0.129	0	0	0.247	0	0	0	0	0	0	0	0	0	0.163	0.406	0	0	0	0.056	0	0	0.055	0	0	0	0.324	0	0	0	0	0.064	0	0.119	0.054	0.049	0
LCE1A	353131	1	152799948	152800573	1q21.3	0	0	0	0	0	0	0	0	0.214	0	0	0	0	0	0	0	0	0	0	0	0	0.11	0.555	0	0	0	0.06	0	0	0	0.409	0	0	0.489	0	0	0	0	0	0	0	0.131	0	0
LCE6A	448835	1	152815329	152816459	1q21.3	0	0	0	0	0	0	0	0	0.207	0	0	0	0	0	0	0	0	0	0	0.217	0	0.136	0	0	0	0	0	0	0	0	0	0	0	0.4	0	0	0	0	0	0	0	0.649	0	0
SMCP	4184	1	152850797	152857523	1q21.3	0	0	0.22	0	0	0	0	0	0	0	0	0	0	0	0	0	0	0	0	0	0	0	0.498	0	0	0	0	0	0	0.467	0	0	0	0.41	0	0	0	0	0.108	0	0	0.108	0	0
IVL	3713	1	152881038	152884362	1q21	0	0.057	0.232	0	2.542	0	0	0	0.14	0.033	0	0	0	0	0	0.394	0.053	0.249	0.037	0	0	0.033	0.441	0	0.503	0	0.036	0	0	0.029	0	0	0	0.232	0	0	0	0	1.091	0	2.059	0.562	0	0
SPRR4	163778	1	152943128	152945049	1q21.3	0	0	0.192	0	0	0	0	0	0	0	0	0	0	0	0	0	0	0	0	0	0	0	0.645	0	0	0	0	0	0	0	0	0	0	0.296	0	0	0	0	0.065	0	0	0	0	0
SPRR1A	6698	1	152956563	152958290	1q21-q22	0	0	0	0	0.126	0	0	0	0	0	0	5.403	0	0	0	0.362	0	0	0	0	0	0	0	0.334	0	0	0	0	0	0	0	0	0	0.35	0	0.247	0	0	0	0	1.274	0	0	0
SPRR3	6707	1	152974222	152976332	1q21-q22	0	0	0	0	0.084	0	0	0	0.167	0	0	2.914	0	0	0	0.125	0	0	0	0	0	0	0.423	0	0	0	0.155	0	0.168	0	0.283	0	0	0.414	0	0.163	0	0	0	0	5.029	0	0	0
SPRR1B	6699	1	153003678	153005376	1q21-q22	0	0	0.238	0	0	0	0	0	0.269	0	0	2.002	0	0	0	0.415	0	0	0	0	0	0	0.527	0	0	0	0.086	0	0	0	0	0	0	0	0	0	0	0	0	0	3.482	0	0	0
SPRR2D	6703	1	153012200	153013594	1q21-q22	0	0	0	0	0	0	0	0	0	0	0	0.848	0	0	0	0	0	0	0	0	1.051	0	0.933	0	0	0.701	3.676	0	3.746	1.553	2.655	0.779	0.395	0.883	0	0	0	0.579	1.285	0	0.305	0	0	0
SPRR2A	6700	1	153028595	153029988	1q21-q22	0	0	0	0	0	0	0	0	0	0	0	0.16	0	0	0	0	0	0	0	0	0	0	0.505	0	0	0	0.613	0	0.542	0.224	0.243	0	0	0.467	0	0	0	0	0	0	0.565	0	0	0
SPRR2B	6701	1	153042703	153044084	1q21-q22	0	0	0	0	0	0	0	0	0	0	0	0	0	0	0	0	0	0	0	0	0	0	0	0	0	0	0.968	0	0.602	0.284	0.262	0	0	0	0	0	0	0	0	0	0	0	0	0
SPRR2E	6704	1	153065610	153067004	1q21-q22	0	0	0	0	0	0	0	0	0	0	0	0	0	0	0	0	0	0	0	0	0	0	0	0	0	0	0.926	0	0.654	0.314	0.293	0	0	0	0	0	0	0	0.089	0	0	0	0	0
SPRR2F	6705	1	153084599	153085991	1q21-q22	0	0	0	0	0	0	0	0	0	0	0	0.627	0	0	0	0	0	0	0	0	0	0	0.515	0	0	0	0.881	0	0.668	0.176	0.305	0	0	0.413	0	0	0	0	0	0	0.273	0.255	0	0
SPRR2C	6702	1	153112593	153113969	1q21-q22	0	0	0.263	0	0	0.444	0	0	0	0	0	0	0	0	0	0	0	0	0	0	0	0.092	0	0	0	0	0.106	0	0.225	0	0	0	0	0.314	0	0	0	0	0	0	0	0	0	0
SPRR2G	6706	1	153122057	153123427	1q21-q22	0	0	0	0	0	0.61	0	0	0	0	0	0	0	0	0	0	0	0	0	0	0	0	0	0.328	0.914	0	0.165	0	0.275	0.464	0.3	0	0	0	0	0	0	0	0	0	0	0	0	0
LOC101928009	101928009	1	153146993	153164152	-	0	0	0	0	0	0	0	0	0.093	0	0	0	0	0	0	0	0	0.097	0	0	0	0	0.307	0	0	0	0.057	0	0	0.216	0	0	0	0.233	0	0	0	0	0	0	0	0.251	0.022	0
LELP1	149018	1	153175905	153177601	1q21.3	0	0	0.28	0	0	0	0	0	0	0	0	0	0	0	0	0	0	0.404	0	0.194	0	0	0.858	0	0	0	0	0	0	0	0	0	0	0.362	0	0	0	0	0	0	0	0	0	0
PRR9	574414	1	153190059	153191793	1q21.3	0	0	0.153	0	0	0.311	0	0	0.1	0	0	3.418	0	0	0	0	0	0	0	0	0	0.037	0.472	0	0	0	0.054	0	0	0.036	0.146	0	0	0.422	0	0	0	0	0.635	0	0	0	0	0
LOR	4014	1	153232178	153234600	1q21	0	0.095	0	0	0.057	0.155	0	0.102	0	0.069	0	0.082	0	0.059	0	0.144	0	0.341	0.104	0.157	0	0.472	0.237	0	0	0	0.128	0.095	0	0.119	0	0	0	0.173	0	0	0	0	0.13	0	0	0.3	0.086	0
PGLYRP3	114771	1	153270337	153283194	1q21	0	0	0	0	0.06	0.101	0	0	0	0	0	0	0	0	0	0	0	0	0	0	0	0	0.445	0	0	0	0.065	0	0	0.054	0	0	0	0.224	0	0	0	0	0	0	0	0	0	0
PGLYRP4	57115	1	153302596	153321317	1q21	0	0	0.15	0	0.047	0	0	0	0	0	0	0.058	0	0	0	0	0	0.061	0.055	0	0	0.053	0.468	0.129	0	0	0.049	0	0	0.045	0	0	0	0.189	0	0	0	0	0.027	0	0	0.373	0.019	0
S100A9	6280	1	153330329	153333503	1q21	0.516	0.79	1.025	1.171	3.085	0	0	0	1.891	0.135	0	0	0	0	0	0.588	0.464	0.592	0	3.993	0	0.154	2.451	0.414	0	0	0.518	0	0	0.107	0	0	0	1.182	0	5.104	0	0	0.237	3.415	8.019	2.302	0	0.581
S100A12	6283	1	153346183	153348075	1q21	0	0	0	0	0	0	0	0	0	0	0	0	0	0	0	0	0	0	0	1.589	0	0	0	0	0	0	0	0	0	0	0	0	0	0	0	0.321	0	0	0	0	0	0	0	0
S100A8	6279	1	153362507	153363664	1q21	0	0.374	0.343	0	1.808	0	0	0	0.329	0.718	0	0.219	0	0.151	0	0.556	0.777	0	0	5.005	0	0	0	0	0	0	0.194	0	0	0	0	0	0	0	0	0.75	0	0	0.329	1.191	0.736	0	0	0
S100A7A	338324	1	153388999	153395701	1q21.3	0	0	0.102	0	0.034	0	0	0.022	0.165	0	0.03	0.029	0	0.022	0	0.081	0.063	0	0	0.027	0	0.05	0.532	0	0	0	0.05	0	0	0.039	0	0	0	0.294	0	0	0	0	0.039	0	0	0.172	0.028	0
S100A7	6278	1	153430219	153433137	1q21	0	0	0	0	0	0	0	0	0	0	0	0	0	0.342	0	0	0	0	0	0	0	0	0	0	0	0	0	0	0	0	0	0	0	0	0	0	0	0	0.214	0.614	0	0.332	0	0
S100A6	6277	1	153507075	153508717	1q21	6.183	12.07	8.531	8.57	9.49	9.038	10.292	8.153	9.614	9.74	9.595	10.619	8.249	9.991	6.308	11	12.236	9.536	5.574	6.757	3.329	5.378	6.143	7.53	7.47	8.632	8.12	6.884	4.861	1.86	7.803	8.815	7.855	8.185	9.637	9.809	6.959	9.22	10.6	8.963	0.25	9.858	0.747	7.642
S100A5	6276	1	153509622	153514241	1q21	0	1.17	0.259	0	0	0	0.196	0	0	0.218	0.136	2.992	0.809	1.892	0.358	2.283	0.231	0	0.566	0	0	0.082	0.702	0	0	0.191	0.309	0.75	0	0	0	0	0	0.336	0	0	0.395	0.99	0.114	0.792	0	0.722	1.02	0.313
S100A4	6275	1	153516094	153518282	1q21	2.531	6.883	5.015	2.702	5.658	0.781	2.152	5.886	2.675	1.913	2.639	8.204	4.532	7.52	0.977	9.115	4.059	4.841	7.445	6.768	2.364	0.313	6.266	7.88	0.508	7.127	2.251	1.487	0	0.12	1.172	2.937	1.23	2.37	7.217	5.796	1.579	8.45	0.917	4.343	1.882	7.771	0.118	8.155
LOC101928034	101928034	1	153518217	153524245	1q21.3	0	0.101	0.503	0	0.165	0.108	0.343	0.123	0.129	0.104	0.186	0.851	0.221	0.466	0	1.853	0	0.234	0.508	0.177	0.162	0.097	1.02	1.239	0.176	0.42	0.684	0.047	0	0.13	0	0.211	0	0.548	0.568	0.316	0.183	1.389	0.106	0.271	0	0.984	0.061	0.628
S100A3	6274	1	153519808	153521734	1q21	0	0.726	2.416	0.581	0.123	1.022	3.792	1.425	0.637	1.564	1.765	1.25	0	1.945	0	1.699	0.605	0.163	0	0.14	0	0.177	0.7	0	1.823	1.727	2.689	0.362	0	0.153	0.565	1.954	2.616	2.841	3.429	3.254	1.202	2.228	1.417	0.526	0.167	1.944	0.086	0
S100A2	6273	1	153533584	153538306	1q21	0.303	3.512	1.27	3.028	1.078	3.895	2.851	4.296	3.232	2.087	6.904	1.709	1.189	2.342	1.213	5.837	3.809	0.751	0.608	0.12	0	1.443	0.635	0.167	1.992	0.487	0.82	1.3	0.178	0.21	0.614	0.844	1.276	1.104	1.383	2.717	4.464	3.472	3.47	2.449	2.16	3.302	0.057	2.227
S100A16	140576	1	153579366	153585514	1q21	7.122	5.23	6.451	0	8.195	5.276	6.898	4.253	6.353	5.755	7.653	6.285	6.94	6.599	5.444	7.286	8.299	4.437	0.774	0.65	0.931	2.068	0.673	0	7.108	5.351	1.024	4.971	1.124	2.968	4.194	4.297	3.772	3.053	5.539	5.449	6.911	6.365	8.083	0.614	7.889	5.331	0.503	5.768
S100A14	57402	1	153586731	153588808	1q21.3	6.092	0	0	0	0.698	0	0.134	0.083	0.375	0.137	0.291	3.257	7.92	5.569	5.22	5.184	7.011	0.638	0	0.09	0	0.09	0.436	0	0	0	0.206	0.074	0	0.065	0	0.152	0	0.279	0	0.178	0.091	0	0.273	0	5.366	0.763	0	0.439
S100A13	6284	1	153591275	153606568	1q21	6.82	4.794	5.039	5.234	7.371	5.66	7.233	5.956	5.487	6.842	6.387	4.604	4.769	5.618	4.408	6.053	3.231	2.963	2.119	1.44	3.672	2.131	1.67	0.866	5.164	6.869	6.616	5.151	5.589	5.674	6.723	6.755	6.023	5.877	5.125	4.981	4.664	5.412	7.591	4.16	6.083	5.606	3.445	6.152
S100A1	6271	1	153600872	153604513	1q21	1.656	0.288	0.25	0.725	5.424	0.288	0.615	0.223	1.657	3.422	0.909	0.979	0.957	0.71	1.139	1.096	0.519	0	0.756	0.602	2.34	0.283	1.366	0.675	0.539	8.59	7.382	6.397	7.582	6.343	7.844	7.531	7.119	7.334	0.379	0.437	0.42	0.531	0.393	0.46	0.478	0.791	0.923	3.185
CHTOP	26097	1	153606457	153618782	1q21.3	4.274	5.024	2.911	3.712	4.133	3.067	4.718	3.611	3.691	3.754	4.192	3.386	3.709	5.115	4.047	3.923	3.993	5.204	5.535	4.944	3.533	4.847	3.553	3.33	3.203	3.252	4.089	2.793	3.454	3.8	3.855	4	3.746	2.691	3.29	3.491	3.944	3.238	4.361	4.514	3.955	3.789	4.45	3.538
SNAPIN	23557	1	153631129	153634328	1q21.3	4.651	5.189	2.876	3.331	5.197	3.622	4.408	3.57	4.251	3.87	4.564	3.345	3.026	4.907	2.899	3.712	3.757	5.194	5.172	3.881	2.312	3.777	3.876	3.567	3.325	3.817	3.276	2.831	3.053	3.452	4.04	3.744	3.654	3.082	3.406	3.962	3.069	3.493	4.311	4.394	3.777	3.626	5.131	3.756
ILF2	3608	1	153634263	153643504	1q21.3	6.403	6.555	3.997	3.637	6.098	4.256	6.534	5.722	4.018	5.292	6.281	4.855	5.32	7.38	5.379	4.859	5.474	6.119	8.058	6.42	5.538	6.49	4.402	4.869	5.175	5.32	4.432	4.585	4.503	5.125	5.732	5.951	5.068	3.329	4.667	5.617	5.908	5.325	5.735	6.793	5.603	4.511	6.89	5.459
NPR1	4881	1	153651163	153666468	1q21-q22	0.147	0.119	0.195	0.164	0.161	0.09	0.177	0.088	0.156	0.107	0.091	0.106	0.164	0.143	0.817	0.154	0.214	0.263	0.094	0.126	0.191	0.28	0.381	0.113	0.075	3.56	0.458	0.071	0.086	0.265	0.183	0.061	0.06	0.269	0.18	0.875	0.535	0.057	0.181	1.27	0.174	0.977	0.14	0.258
INTS3	65123	1	153700566	153746555	1q21.3	3.615	1.392	1.655	2.459	2.903	1.937	2.706	3.05	2.412	3.133	3.245	2.409	2.968	2.87	3.518	2.548	2.574	0.565	3.661	2.049	2.106	2.53	1.792	2.24	2.4	3.466	2.827	3.184	3.989	3.118	3.67	3.338	3.663	1.956	2.003	4.088	3.442	2.639	2.43	4.475	3.115	2.704	3.778	3.227
SLC27A3	11000	1	153747767	153752633	1q21.3	3.195	0.043	0.511	0.557	2.045	0.173	0.67	1.117	1.523	1.167	0.937	1.244	1.871	1.091	2.292	1.419	1.022	0.334	0.788	0.712	0.161	0.417	0.499	0.172	0.542	6.087	3.075	2.75	4.643	1.247	5.404	2.576	1.347	0.362	0.356	0.861	0.878	0.564	0.487	1.131	0.556	0.636	1.611	1.015
LOC343052	343052	1	153766422	153768778	1q21.3	0	0	0.221	0	0.157	0.232	0	0.12	0	0.133	0	0	0	0.14	0	0	0	0	0	0	0	0	0.739	0	0	0	0.627	0	0	0.264	0	0	0	0	0.175	0	0	0	0.102	0	0	0.126	0.13	0
GATAD2B	57459	1	153777202	153895451	1q21.3	3.139	1.699	1.832	2.447	3.38	1.746	2.675	3.11	1.974	2.772	2.92	1.866	2.012	3.072	2.187	2.655	2.537	0.913	3.13	2.729	2.247	3.321	1.973	2.474	2.609	2.784	2.811	2.454	2.493	2.642	2.689	3.156	3.117	1.733	1.766	2.96	2.465	2.485	2.37	3.574	2.351	1.799	2.46	1.818
DENND4B	9909	1	153901976	153919154	1q21	3.099	0.513	1.552	2.066	2.524	1.419	2.281	2.74	1.9	2.702	2.86	1.636	2.817	2.338	3.1	2.436	2.219	0.192	3.76	1.837	3.018	2.947	1.718	2.082	2.138	2.763	2.491	3.222	2.352	3.076	3.153	3.082	3.552	1.409	1.818	3.483	3.607	2.626	1.746	3.489	2.705	2.47	2.715	1.898
CRTC2	200186	1	153920147	153931132	1q21.3	3.255	1.102	1.937	3.093	3.544	2.418	3.638	3.677	2.453	3.559	3.655	2.309	3.155	2.994	2.954	3.09	2.805	0.254	3.98	2.196	2.511	2.761	2.231	2.777	3.165	3.236	3.678	3.552	3.12	3.456	3.334	3.691	4.454	2.243	2.323	3.555	3.832	4.128	2.348	4.73	3.147	2.815	3.9	2.759
SLC39A1	27173	1	153931574	153940660	1q21	5.077	2.916	3.784	4.775	5.714	3.824	5.005	5.096	4.396	5.002	5.054	4.35	5.639	4.246	4.758	4.449	4.519	1.339	4.528	2.656	3.359	2.818	2.96	3.089	4.711	4.564	4.978	4.378	4.366	5.577	5.208	5.053	5.584	3.917	4.1	6.044	5.435	4.995	3.583	5.88	4.925	5.348	5.691	4.528
CREB3L4	148327	1	153940314	153946840	1q21.3	5.065	0.951	0.417	1.087	5.891	0.453	1.443	1.281	1.213	1.556	1.654	2.357	1.976	2.299	1.988	2.222	1.749	1.172	3.155	2.381	1.145	2.273	2.436	1.746	1.677	1.772	2.046	1.632	1.339	1.958	1.922	1.969	2.387	1.547	1.018	1.844	1.89	0.911	0.82	2.368	2.212	1.643	3.126	0.939
JTB	10899	1	153946744	153950451	1q21	5.802	5.684	4.147	5.599	6.005	4.179	5.752	5.307	5.47	5.106	5.328	5.063	4.659	5.497	3.992	4.897	5.229	4.305	6.739	6.797	4.849	5.575	6.116	5.633	4.018	4.254	3.816	3.356	3.754	4.273	4.626	4.86	4.033	3.606	4.381	5.77	4.615	4.752	5.884	4.742	5.044	5.872	5.105	4.218
RAB13	5872	1	153954092	153958853	1q21.2	5.121	4.03	4.001	3.98	5.823	3.727	5.66	5.374	3.553	5.623	5.023	3.924	3.487	4.698	4.067	3.526	4.407	3.225	1.639	0.097	2.897	0.696	0.362	0	5.124	5.436	4.233	4.394	4.443	3.846	5.405	5.89	4.966	4.136	4.149	5.283	5.113	5.211	4.129	5.072	1.956	4.399	5.284	3.682
RPS27	6232	1	153963238	153964631	1q21	9.403	11.9	6.548	5.944	10.033	9.597	9.621	8.837	6.39	8.848	9.045	9.461	7.998	10.15	7.359	8.903	9.894	12.008	11.402	11.8	9.726	9.97	7.281	9.846	9.745	8.641	7.699	7.297	7.614	8.357	9.257	9.179	8.444	5.416	9.397	9.687	8.226	8.76	10.33	9.009	9.183	8.444	9.451	9.692
NUP210L	91181	1	153965167	154127592	1q21.3	1.383	0.025	0.058	0	0.125	0.076	0.137	0.044	0.071	0.136	0.109	0.112	0.067	0.141	0.249	0.124	0.133	0.083	0.064	0.135	0.067	0.264	0.228	0.081	0.039	0.067	0.286	0.068	0.099	0.305	0.056	0.074	0.065	0.155	0.115	0.061	0.054	0.037	0.204	0.109	0.049	0.092	0.13	0.039
TPM3	7170	1	154127779	154164611	1q21.2	5.314	6.405	4.493	5.403	5.993	4.702	6.107	5.693	4.351	5.451	6.424	5.433	5.407	5.873	4.892	5.794	4.7	5.27	6.927	5.872	5.01	5.682	4.942	4.65	5.862	5.503	5.226	5.075	4.896	5.324	5.489	5.717	5.837	4.723	4.779	6.244	5.845	5.556	6.026	6.516	5.301	5.355	6.56	5.227
C1orf189	388701	1	154171561	154178841	1q21.3	0	0	0	0	0.407	0	0.132	0	0	0	0.218	0	0	0	0	0	0	0	0	0	0	0.135	0.365	0	0	0	0.15	0	0	0.057	0	0	0	0	0	0	0	0	0.179	0	0	0.12	0	0
C1orf43	25912	1	154179176	154193273	1q21.2	5.882	5.323	4.242	5.333	6.061	3.651	6.062	5.062	5.757	5.114	5.532	5.025	5.306	5.932	4.142	4.877	5.508	5.453	6.521	5.33	4.183	4.771	5.64	4.665	4.676	5.184	4.793	4.53	4.684	5.769	5.992	5.821	5.129	4.504	4.06	6.389	5.268	5.368	5.262	5.671	5.168	5.035	6.126	4.305
UBAP2L	9898	1	154192647	154243986	1q21.3	5.059	4.45	3.288	4.38	5.304	3.781	5.375	5.331	3.671	5.035	5.437	3.628	5.001	5.094	5.201	4.576	4.158	3.091	5.001	4.92	4.561	4.856	3.231	4.416	4.877	5.456	4.756	5.077	4.822	5.42	5.343	5.486	5.618	3.233	3.779	5.561	5.09	5.244	4.694	6.135	4.753	3.855	5.712	5.175
HAX1	10456	1	154245038	154248355	1q21.3	5.236	3.003	4.206	4.954	5.701	4.333	5.767	5.098	4.367	4.778	5.49	4.687	4.48	5.394	4.183	4.469	5.241	2.262	6.75	5.587	5.096	5.032	5.741	5.283	4.83	5.168	4.044	4.029	4.093	4.54	5.178	6.013	5.072	3.838	4.164	5.732	4.929	4.811	5.375	5.718	5.317	4.935	5.739	4.129
AQP10	89872	1	154293591	154297801	1q21.3	0	0	0.106	0	0	0	0.077	0	0.067	0.053	0.063	0	0	0.05	0	0	0.101	0	0	0.199	0.66	0.086	0.488	0	0	0	0.227	0	0.059	0.132	0	0	0	0.237	0	0	0	0	0.059	0	0	0.083	0.053	0
ATP8B2	57198	1	154298035	154323780	1q21.3	1.622	0.089	2	2.204	1.424	1.156	2.072	3.325	1.354	2.944	1.432	0.059	0	1.666	0.128	0.091	0.065	0	2.208	0.167	1.917	2.063	1.943	2.545	2.475	3.093	2.736	3.005	1.911	2.663	2.277	3.502	3.731	1.824	1.026	2.7	2.425	2.258	0.387	3.119	0.071	1.116	2.057	1.957
IL6R	3570	1	154377668	154441926	1q21	0.138	0.037	0.204	0.394	0.391	0.173	0.848	0.879	0.402	0.554	1.139	0.7	0.29	0.879	0.074	0.164	0.436	0.194	0.08	2.843	0.062	0.126	2.579	1.59	1.102	3.074	2.926	1.298	0.66	4.454	3.332	2.06	3.102	2.082	0.532	1.267	0.44	0.234	0.645	1.998	0.771	1.139	0.122	0.402
[truncated: 22,303 more rows]
[truncated: 16 more columns]

## Sheet: footnotes
CellMiner Address:	https://discover.nci.nih.gov/cellminer/
Download Genomic Data:	RNA: RNA-seq/composite expression a
CellMiner Database Version:	2.2
Human Genome Version:	HG-19
[truncated: 29 more rows]
