# Supplementary material for: USP20 is a predictor of poor prognosis in colorectal cancer and associated with lymph node metastasis, immune infiltration and chemotherapy resistance
Source: Front Oncol. 2023 Feb 16;13:1023292. doi: 10.3389/fonc.2023.1023292 (PMC9978104; doi:10.3389/fonc.2023.1023292)
Supplement: Supplementary Figure 1 — The USP20 expression in CRC from GEO database (GSE32323); [file DataSheet_1.zip › Supplementary Material/Table S3.XLSX]

## Sheet: Sheet1
Table-S3 USP20 expression-related differentially expressed genes
gene_name	log2FoldChange	pvalue	padj
CIDEA	1.97097	1.21541e-06	5.05485e-06
TNMD	-0.294265	0.0503017	0.0864829
AC104809.1	1.96896	8.82029e-10	5.69816e-09
MIR8075	1.88435	7.65631e-06	2.81648e-05
AC126323.1	1.72815	4.14531e-08	2.15009e-07
FGR	0.0817261	0.387877	0.484158
CFH	-0.0171532	0.851757	0.890963
TRARG1	1.71745	1.36895e-09	8.64533e-09
PLIN4	1.70659	4.19873e-24	2.11213e-22
NFYA	0.00305528	0.927265	0.947699
STPG1	-0.0223779	0.590583	0.674703
KIF1A	1.66129	4.65309e-26	3.19843e-24
FAM230C	1.62928	0.0214043	0.0407583
SAGE1	1.61662	2.90751e-05	9.73668e-05
MAGEC1	1.59723	0.000282099	0.000800295
CFTR	-0.135467	0.143127	0.213176
NKX2-8	1.56613	1.84731e-05	6.40165e-05
CYP51A1	0.135786	0.0307376	0.0560017
SULT1C4	1.483	9.36942e-28	8.23826e-26
RAD52	0.0776933	0.100937	0.158178
MYH16	0.0178974	0.847152	0.887398
BAD	-0.0384723	0.458066	0.55249
LAP3	-0.0383498	0.435725	0.531067
CD99	-0.0296581	0.551746	0.64023
HS3ST1	0.0196242	0.762379	0.819951
AOC1	0.113282	0.163012	0.237747
WNT16	-0.102124	0.511808	0.603527
HECW1	0.0256703	0.81884	0.865732
AC247036.1	1.46502	0.00692505	0.0149103
CHRDL2	1.45418	1.42059e-18	3.1227e-17
DEFA8P	1.44052	0.00218188	0.00523306
TMEM176A	0.0568273	0.522914	0.613709
M6PR	0.02793	0.434429	0.529824
KLHL13	-0.144847	0.327013	0.422493
CYP26B1	0.151574	0.127975	0.193722
ICA1	-0.0173474	0.710283	0.778084
SOHLH1	1.43451	4.98956e-07	2.20947e-06
ALS2	-0.0536144	0.195276	0.276073
SLC18A3	1.40746	9.20922e-08	4.5539e-07
CFLAR	-0.0178948	0.644354	0.722751
IGDCC3	1.4012	5.21182e-13	5.33119e-12
BARX1	1.39219	7.28736e-14	8.35088e-13
MIR4737	1.3649	3.08732e-15	4.32173e-14
AC011840.1	1.36173	0.0168934	0.0330046
SLC7A2	-0.00474046	0.970955	0.979215
ARF5	0.0743608	0.177963	0.255892
NPTX1	1.35462	5.98597e-19	1.38356e-17
POLDIP2	-0.027922	0.484601	0.57823
ATP1A2	1.35028	3.14359e-17	5.73111e-16
DES	1.34118	1.36044e-13	1.50071e-12
CD38	-0.00590117	0.959485	0.971192
FKBP4	-0.101586	0.0619941	0.103762
KDM1A	-0.0862151	0.0271018	0.050146
LINC01413	1.33592	1.8384e-05	6.37285e-05
CAMKK1	0.109049	0.0336484	0.0606635
SLC6A19	1.3272	7.83207e-10	5.09954e-09
FABP4	1.30852	2.64512e-14	3.23305e-13
MIR1-1HG-AS1	1.27687	6.01014e-17	1.05956e-15
MYH11	1.27447	1.76375e-17	3.33807e-16
AMER3	1.27098	7.65899e-09	4.37638e-08
PDK4	0.00561976	0.951563	0.96534
SLC22A16	0.104478	0.461373	0.555667
CALY	1.26791	1.08404e-15	1.6059e-14
ABCB5	-0.24928	0.238044	0.325081
ARX	-0.005074	0.980041	0.985763
DLK1	1.26696	0.000438524	0.00120549
TMEM179	1.26563	1.04388e-12	1.02173e-11
CDH22	1.26519	9.25544e-09	5.23346e-08
SLC4A1	0.288249	0.151438	0.223549
SLC7A10	1.24431	2.05194e-10	1.45648e-09
LCN15	1.23179	2.92125e-07	1.3394e-06
NGB	1.22226	6.21004e-07	2.71095e-06
PRSS22	-0.00559062	0.948809	0.963465
UNC5A	1.22177	2.17786e-15	3.10424e-14
AC008878.3	1.2193	2.23237e-07	1.04119e-06
AC053503.3	1.21321	9.6795e-08	4.77172e-07
CHGB	1.21278	9.02722e-14	1.02116e-12
HOXA11	0.0996926	0.188884	0.268423
POLR2J	-0.0325457	0.565478	0.652397
DHX33	-0.036699	0.336696	0.432159
NMRK2	1.20578	3.89973e-05	0.000128124
THSD7A	-0.0202068	0.858799	0.896237
LIG3	0.0473	0.18802	0.267466
LEFTY2	1.19106	2.47971e-13	2.63418e-12
ACSM3	-0.110091	0.204059	0.286437
CDK5R2	1.17851	1.92731e-14	2.40444e-13
HAND1	1.17462	7.87979e-06	2.89289e-05
FTCD	1.1671	6.48345e-11	4.94281e-10
KCNH6	1.14716	9.15875e-14	1.0341e-12
COPZ2	0.112619	0.179513	0.257637
PRKAR2B	-0.162188	0.101317	0.158679
CCKBR	1.1404	1.26474e-05	4.4988e-05
GRIK5	1.13911	6.41587e-25	3.70426e-23
AL032819.2	1.1391	1.27614e-16	2.14837e-15
MPO	0.00739207	0.949607	0.963881
PON1	-0.215448	0.280819	0.373349
HRH3	1.13421	7.54766e-06	2.77954e-05
WDR54	0.0426423	0.52599	0.616599
THBS4	1.12955	2.57961e-11	2.0797e-10
HS3ST4	1.12813	4.0478e-06	1.55151e-05
KMT2E	0.0190456	0.690261	0.761414
CCL25	1.12673	1.96322e-06	7.91079e-06
SPEG	1.12254	1.82559e-20	5.29911e-19
AC113133.1	1.12219	0.000321541	0.00090465
CASQ2	1.11799	8.29868e-09	4.72183e-08
MYCBP2	-0.118029	0.0507715	0.0871658
TRIM71	1.11762	4.44376e-06	1.69344e-05
PLPPR3	1.11573	1.58863e-10	1.14475e-09
MASP1	1.11096	9.03476e-14	1.02174e-12
ITGA3	0.134244	0.0414958	0.0731153
FLJ16779	1.10287	9.00034e-12	7.73644e-11
FMN2	1.10183	2.01487e-09	1.24034e-08
HCN2	1.10093	3.48383e-19	8.30777e-18
TACR2	1.10001	2.81945e-17	5.19629e-16
LRRC14B	1.09895	3.06004e-08	1.61315e-07
ZNF683	1.09388	1.57542e-13	1.72166e-12
RBFOX3	1.09284	1.0816e-14	1.40329e-13
CPA1	1.0909	0.000133687	0.000401414
TMEM98	0.0355586	0.535824	0.625688
YBX2	0.078344	0.332059	0.427391
KRT33A	-0.272073	0.743911
MKRN9P	1.08943	6.75005e-09	3.89029e-08
CADM3	1.0875	5.45969e-12	4.84598e-11
CACNG3	-0.10784	0.798494	0.849113
MIR210	1.08455	7.10723e-13	7.14806e-12
AP2B1	-0.0587801	0.112737	0.174001
TAC1	-0.142038	0.453456	0.548042
ALDH1A2	1.08096	9.99669e-10	6.41006e-09
FEM1AP2	1.08079	0.000223446	0.000646438
PRSS56	1.0772	0.000174313	0.000512673
CACNA1G	0.243262	0.0352911	0.0633247
TNFRSF12A	-0.0446175	0.487081	0.580779
DLX6	0.296509	0.133537	0.200925
MAP3K9	0.0977818	0.0685977	0.113447
GDF5	1.06808	1.07076e-09	6.83994e-09
ACTG2	1.06472	2.40845e-14	2.96438e-13
SGCA	1.06151	8.84574e-16	1.33001e-14
ETV1	-0.202287	0.0290261	0.0532838
TCEAL2	1.05947	1.12439e-06	4.70457e-06
SYNM	1.05842	1.15532e-13	1.28859e-12
CARTPT	1.05816	5.71354e-06	2.14366e-05
HOMER2P1	1.05732	0.0211949	0.0404162
ADGRB1	1.05424	1.32982e-23	6.32752e-22
FARP2	0.00358145	0.917415	0.940548
USH1C	0.110721	0.0345112	0.0620787
STUM	1.05273	1.02214e-10	7.58028e-10
DUSP9	1.05181	8.0776e-11	6.078e-10
PRIMA1	1.04942	1.02247e-10	7.58137e-10
MARCHF11	1.04826	0.00108717	0.00276978
LGALS14	0.651573	0.0400789	0.0708762
MRGPRE	1.04584	1.20169e-06	5.00173e-06
COL2A1	1.045	1.26031e-11	1.0598e-10
MIR4537	1.04104	4.91261e-06	1.86219e-05
PLIN1	1.04017	9.42543e-15	1.23349e-13
ARHGAP44	-0.0201112	0.809869	0.858346
ELAC2	0.0577626	0.162558	0.237191
SCIN	-0.0954299	0.376829	0.473081
ARSD	0.0147883	0.813847	0.861769
CACNA1B	1.03863	7.25696e-08	3.63494e-07
NOS1	1.03664	6.07777e-09	3.524e-08
IGHD3-16	1.03602	0.000527019	0.00142811
AP005901.1	1.03505	0.004087	0.0092603
CNN1	1.03287	3.19368e-14	3.84672e-13
PRSS21	0.447769	0.0436541	0.0764332
PNCK	1.03167	3.45455e-13	3.60176e-12
PROM1	-0.010328	0.927567	0.947869
CRYBA2	1.02722	3.84781e-10	2.62311e-09
CEACAM21	-0.0135174	0.872697	0.9073
HSPB6	1.02499	3.14117e-13	3.30113e-12
NOS2	0.00411702	0.97598	0.982967
DNAH9	0.0975637	0.410955	0.507055
PNMA3	1.02489	2.76113e-14	3.36316e-13
SLC13A2	0.105604	0.549311	0.637948
ADIPOQ	1.02328	0.012015	0.0243725
TRAPPC6A	0.134914	0.0450712	0.0785916
MSMB	1.02311	0.00102684	0.00262701
RTP5	1.02151	4.25003e-08	2.20008e-07
AMH	1.01997	6.36055e-11	4.85262e-10
PRPH	1.01927	1.08798e-12	1.06121e-11
GNAO1	1.01892	1.01042e-19	2.62267e-18
TKTL1	0.441896	0.0465178	0.0807636
LINC02600	1.01703	9.2972e-12	7.97375e-11
AVPR2	1.01648	2.56884e-16	4.14283e-15
LCN10	1.01553	7.00466e-09	4.0258e-08
LUC7L	0.00401825	0.932588	0.95132
AC005180.1	1.01373	1.58596e-07	7.55473e-07
NSG2	1.01264	3.55041e-10	2.43018e-09
MORN5	1.01259	2.87197e-05	9.63065e-05
RIPPLY2	1.01023	0.00639937	0.0138819
KIF19	1.00949	4.33142e-10	2.92633e-09
AP003555.2	1.00913	6.97738e-12	6.10069e-11
SELE	0.260373	0.0410105	0.0723599
DNAJC11	0.0779236	0.0391642	0.0694682
FMO3	-0.0151825	0.865843	0.90196
DPP6	1.00811	2.9023e-10	2.01599e-09
NOX1	-0.0487391	0.645553	0.723865
E2F2	-0.0438417	0.47754	0.571344
ZFR2	1.00239	1.21011e-11	1.02165e-10
SYN1	0.104572	0.316619	0.411546
FCRL1	1.00088	4.01371e-08	2.08619e-07
CHRDL1	0.997848	5.18106e-10	3.4665e-09
CAMK1G	-0.037353	0.701704	0.770938
TCL1A	0.996828	7.3662e-07	3.17884e-06
PDZD4	0.995153	1.08397e-19	2.79296e-18
TFAP2B	-0.605055	0.0995732	0.156372
TFAP2D	-0.293593	0.838798
F7	0.989013	9.48917e-09	5.35487e-08
SMIM28	0.988717	0.000135748	0.000407021
BSN	0.988707	2.48223e-21	8.20379e-20
KLK3	0.988067	1.87009e-08	1.01267e-07
TCEAL5	0.983626	1.2638e-06	5.24318e-06
CXCR5	0.982778	1.44783e-08	7.96062e-08
LMOD1	0.982536	3.54903e-16	5.62052e-15
AASS	-0.0874708	0.347216	0.443097
PLEKHG6	0.128587	0.0344514	0.0619893
CHRM4	0.982493	1.00541e-13	1.13066e-12
AC126755.1	0.982121	7.00631e-35	1.83665e-32
CCL19	0.981761	1.11064e-10	8.18623e-10
FOXD3	0.981398	1.59935e-07	7.61255e-07
PGLYRP1	-0.175225	0.164318	0.239253
PYGM	0.975822	5.6147e-20	1.52231e-18
ST3GAL1	0.134472	0.135289	0.203198
MUC16	0.97426	1.83766e-06	7.43397e-06
IL32	-0.125474	0.0619536	0.103702
SNAP25	0.973342	1.37791e-10	1.00111e-09
AL645608.6	0.973293	2.01481e-06	8.10786e-06
NIBAN3	0.972928	8.18101e-13	8.1665e-12
PAX5	0.972908	3.94283e-09	2.33915e-08
HEATR5B	0.0138685	0.724254	0.789807
CRTAC1	0.97216	1.77156e-09	1.10003e-08
DUX4L27	0.970192	0.000119354	0.000361253
ADCYAP1R1	0.968336	1.5872e-08	8.67491e-08
WFIKKN2	0.967872	4.19646e-10	2.84197e-09
DBH-AS1	0.966019	4.67019e-19	1.09442e-17
TTC24	0.964953	8.68919e-10	5.6169e-09
PAX7	0.18095	0.630821	0.710688
MASP2	-0.173969	0.0609966	0.102287
IYD	-0.0513089	0.529517	0.619735
AC004080.1	0.959774	2.50838e-06	9.94048e-06
TRAF3IP3	0.173372	0.0533054	0.0909249
CYP21A2	0.959223	1.38394e-10	1.00532e-09
MS4A10	0.958884	6.7039e-06	2.49021e-05
FCER2	0.958546	5.78185e-09	3.36305e-08
IGF2	0.958187	1.51133e-05	5.30885e-05
SCN2B	0.955671	2.79273e-10	1.94404e-09
ETV7	0.0816674	0.299529	0.393581
AC138969.2	0.955403	7.92962e-09	4.52073e-08
CCDC154	0.955037	9.45724e-19	2.13445e-17
HSPB7	0.955	5.64661e-12	4.99613e-11
AC005329.1	0.953999	5.05304e-07	2.23594e-06
UQCRC1	0.0717413	0.259829	0.349773
CACNA1H	0.953304	3.70233e-28	3.5193e-26
MYOC	0.951471	0.000537676	0.00145419
HHATL	0.077854	0.751097	0.811096
LINGO3	0.950207	1.47638e-13	1.62098e-12
TMEM151A	0.948046	6.43887e-10	4.24083e-09
PSD	0.947435	6.06514e-21	1.89334e-19
PHF7	0.077319	0.138306	0.207059
CALML3	0.947133	4.37236e-09	2.57947e-08
ADRB3	0.946108	1.81874e-06	7.36163e-06
KCNK3	0.942604	1.1047e-10	8.1482e-10
AC136475.3	0.941433	2.23058e-11	1.81565e-10
SLC6A13	-0.00829952	0.957602	0.969826
IDS	-0.080807	0.163506	0.238286
PRSS3	-0.00558175	0.940799	0.957469
AC137894.1	0.937413	1.41744e-09	8.93283e-09
TNNT3	0.937267	2.91217e-07	1.33538e-06
LRRC23	0.0889874	0.0837803	0.1348
BTK	0.0872322	0.336416	0.431892
DCAF12L2	0.931152	2.58271e-05	8.72585e-05
CD177P1	0.931001	0.000360417	0.00100605
FYN	0.133037	0.0735705	0.120491
HIVEP2	0.0568581	0.286721	0.379843
CHAT	0.930865	0.000617372	0.00164767
ELOA	-0.0642908	0.0527731	0.0901262
JPH2	0.928773	2.03258e-15	2.90797e-14
TCEAL6	0.928661	0.000129239	0.000388914
HOXC-AS3	0.928499	0.00372352	0.00851307
NME1-NME2	0.100008	0.244158	0.331959
MIR4539	0.927639	3.45689e-05	0.000114304
AP005018.2	0.922987	2.97257e-05	9.93802e-05
CD22	0.921831	1.20659e-12	1.17148e-11
VWA5B2	0.921703	1.74433e-11	1.43816e-10
MKS1	0.0370276	0.301896	0.396154
DISP3	0.921462	4.15948e-15	5.7332e-14
ANOS1	-0.234442	0.038348	0.0682028
MSLNL	0.91932	4.35329e-06	1.66137e-05
OR5M11	0.918353	2.43578e-06	9.67093e-06
STPG3	0.915495	5.8364e-16	8.99982e-15
LINC01971	0.915324	1.14278e-05	4.09467e-05
ADGRD2	0.914602	3.2237e-08	1.69399e-07
AL162739.1	0.909319	0.00358094	0.00821244
DPF1	0.00834545	0.931611	0.950655
FGFRL1	0.9093	5.38997e-23	2.37457e-21
CYP2W1	0.908719	4.12998e-07	1.8496e-06
ADCY5	0.905988	1.01372e-16	1.73004e-15
PLAUR	-0.129369	0.0528935	0.0903135
BAIAP3	0.905976	7.38054e-20	1.96527e-18
TMEM59L	0.905669	6.31306e-13	6.38186e-12
GPIHBP1	0.904258	2.579e-12	2.39276e-11
DCN	-0.160646	0.115619	0.177656
QPCTL	-0.0125691	0.81441	0.862139
PPP5C	0.0546264	0.158752	0.232426
AL513217.1	0.904178	4.03053e-06	1.54504e-05
CBY3	0.903629	3.1438e-12	2.88256e-11
ZBTB32	0.129077	0.13755	0.206109
TYROBP	0.0828391	0.385594	0.481878
SYT4	0.901942	1.16625e-05	4.1738e-05
GABRA3	0.384803	0.15684	0.230128
GPM6A	0.900943	6.94968e-06	2.57494e-05
ERCC1	-0.0345852	0.369959	0.466289
VWFP1	0.900043	5.33921e-11	4.12336e-10
GRIN1	0.899949	3.42307e-12	3.12843e-11
USH1G	0.899898	1.84192e-05	6.3835e-05
AC009102.2	0.897659	5.83972e-06	2.18847e-05
CCDC92B	0.89709	0.000273679	0.000778238
EXTL3	0.104825	0.0362719	0.0649053
MIR203A	0.896032	0.000180003	0.000528453
DBH	0.896013	6.71056e-12	5.88324e-11
ALOX5	0.168174	0.0920368	0.146069
KDM5D	0.166364	0.491323	0.584598
KCNB1	0.895978	5.77279e-08	2.93084e-07
CR2	0.895119	1.7886e-07	8.45415e-07
MYH7B	0.892265	8.68454e-13	8.62426e-12
TMEM229A	0.892022	0.00152478	0.00377505
PSMC4	-0.00205694	0.962671	0.973536
PGM5	0.891108	1.10883e-12	1.08004e-11
SLC7A14	0.450979	0.0315199	0.0572541
AC009690.1	0.8909	8.28348e-13	8.25707e-12
SLC25A39	0.0694761	0.217161	0.301708
C4A	0.888885	2.36448e-17	4.40005e-16
NUB1	0.0378631	0.260236	0.350231
PHOX2B	0.887982	7.97e-05	0.000248613
WNT7A	0.887708	8.1553e-05	0.000253887
CLK1	-0.0854277	0.0737001	0.120675
KCNH3	0.886358	9.19939e-13	9.09914e-12
ANGEL1	0.0765181	0.0563461	0.0954097
LEP	0.886224	2.91522e-05	9.76018e-05
RGMA	0.884555	1.30951e-15	1.91769e-14
ATCAY	0.884438	2.23209e-09	1.36747e-08
HEBP1	0.00160932	0.971751	0.979807
SEZ6L	0.884422	5.83232e-09	3.39054e-08
CDH4	0.8835	1.41696e-14	1.80455e-13
KCTD8	0.883317	0.000596461	0.00159762
TACC3	0.0835878	0.110351	0.170824
MIR4538	0.883046	8.22284e-05	0.00025582
POLA2	0.0146369	0.739648	0.802098
NPY	0.882758	1.38089e-05	4.88152e-05
AC103564.1	0.882153	1.68572e-07	8.00112e-07
FZD9	0.881134	3.33539e-09	1.99759e-08
WFIKKN1	0.877978	7.39027e-17	1.28093e-15
LDB3	0.877897	1.52633e-11	1.26884e-10
MTMR11	0.00375364	0.959036	0.97093
SCN3B	0.877667	1.67185e-12	1.59207e-11
VSTM2L	0.876954	1.24662e-07	6.033e-07
AC005180.2	0.876328	7.6678e-07	3.29652e-06
ZMYND11	-0.0661508	0.0596146	0.100248
AC126407.1	0.875938	0.0174302	0.0339411
KRT8P17	0.875447	1.28552e-09	8.1538e-09
AC009133.2	0.87469	0.012375	0.0250329
B3GAT1	0.87388	1.80803e-15	2.60082e-14
NPC1L1	-0.286953	0.117871	0.180545
LRFN2	0.873674	1.27952e-05	4.54793e-05
RGPD5	0.0275369	0.87882	0.911698
HPN	0.872177	3.32677e-06	1.29252e-05
ATP1A3	0.87118	2.71205e-11	2.18064e-10
DIRAS1	0.869498	1.13137e-11	9.59207e-11
U62631.1	0.86895	0.000128447	0.000386698
IL20RA	-0.0595774	0.32583	0.421248
CLCA1	-0.383041	0.0809378	0.13086
LRRN2	0.868409	5.80693e-14	6.73857e-13
SHISA6	0.867758	1.04471e-05	3.76534e-05
CCER2	0.866938	4.75322e-14	5.58802e-13
IGF1	0.291779	0.0290553	0.053328
SLC38A5	0.114537	0.308696	0.403185
RALBP1	0.073219	0.0754555	0.12321
C4B	0.866705	1.08344e-16	1.8453e-15
PRAMENP	0.865064	3.85874e-05	0.000126856
SLC11A1	0.0228557	0.833585	0.877146
WWTR1	-0.0218332	0.80309	0.853033
PRLHR	0.864953	0.000630183	0.0016778
ZNF806	-0.222399	0.68527
EEF1A2	0.864585	6.51495e-09	3.76302e-08
GRM4	0.863953	1.26306e-06	5.2406e-06
AC125421.1	0.862769	0.0266764	0.0494673
ZNF582	0.0809703	0.394081	0.490105
VSIG2	-0.0064223	0.967782	0.977066
PTPRZ1	0.862613	9.34099e-07	3.95859e-06
AP000894.2	0.861235	3.30961e-07	1.5039e-06
CYP24A1	0.193778	0.258583	0.348307
CCDC166	0.860605	0.00010462	0.000320101
SYT13	-0.0240876	0.830038	0.874592
SLC38A3	0.859792	1.53487e-06	6.28924e-06
CD74	0.13046	0.155596	0.228606
HGF	-0.115849	0.221706	0.307054
AP001626.1	0.859776	6.4504e-06	2.40091e-05
PNPLA7	0.859706	8.99791e-26	5.91521e-24
KLF14	0.857921	1.05394e-06	4.43042e-06
CCT8L1P	-0.391557	0.197687	0.278969
AC012123.1	0.857442	0.0048354	0.0107835
AC021146.1	0.857056	0.0260963	0.0485517
SAMD4A	-0.0767781	0.315067	0.409983
BLK	0.856709	3.51215e-09	2.09691e-08
LINC00930	0.85549	8.74794e-06	3.18831e-05
SOAT2	0.854688	4.98261e-05	0.000160748
EPHB6	0.854146	1.28801e-14	1.65029e-13
WIF1	0.853294	0.0010494	0.00268034
CD300LG	0.852839	2.28063e-05	7.77874e-05
ADAMTS13	0.852608	3.04123e-27	2.4624e-25
NRXN3	0.105097	0.429708	0.525068
TUBB4A	0.851143	4.27907e-11	3.35373e-10
CNR1	0.850999	6.67062e-08	3.35919e-07
BARX1-DT	0.850895	0.00962464	0.0200011
C8B	-0.50271	0.186697	0.265967
SP8	0.850157	1.2351e-05	4.4023e-05
RTF2	0.0201176	0.659032	0.735096
GABRA1	-0.44475	0.309608	0.40415
NLRP2	0.185141	0.333637	0.428964
IGKV2-40	0.848355	0.0153305	0.0302899
AC105118.1	0.845902	6.38502e-05	0.000202479
AC092384.2	0.845093	1.69815e-07	8.05285e-07
ECRG4	0.8441	1.73855e-07	8.23147e-07
GRAMD1B	0.131583	0.255458	0.344835
SYNGR1	0.842162	1.60369e-14	2.02404e-13
AC244100.4	0.84086	1.7671e-06	7.16981e-06
MAPT	0.839606	2.88632e-11	2.31108e-10
HAND2	0.838491	1.38405e-08	7.63782e-08
SORCS1	0.838194	1.17892e-07	5.73362e-07
PLXNB3	0.838023	1.10855e-10	8.17231e-10
TCAM1P	0.836738	0.00043972	0.00120839
RBPMS2	0.835739	1.02804e-13	1.15426e-12
MUC15	0.835667	0.00932043	0.0194285
SCN5A	0.835606	2.27093e-10	1.60254e-09
SOX2	0.835588	0.000656629	0.00174151
ABCC2	-0.0238887	0.870157	0.905383
FDCSP	0.832916	2.48689e-05	8.42707e-05
AJM1	0.828516	1.66085e-27	1.42075e-25
LINC00689	0.827465	2.97421e-07	1.36235e-06
TCL6	0.82695	0.000101904	0.000312473
NOTCH1	0.826945	2.85296e-47	2.80022e-44
NXPH3	0.82692	7.40053e-11	5.59748e-10
NOL4	0.826807	4.49568e-05	0.000146213
DPYSL4	0.825498	4.10214e-12	3.70095e-11
RFX6	0.825433	0.000238416	0.000686334
PHF20	-0.00663491	0.870975	0.906009
AC027243.1	0.825367	6.73602e-05	0.000212811
NR1H3	0.0608389	0.282466	0.37516
AL355987.5	0.823984	6.63306e-18	1.33691e-16
NCAPH2	0.103726	0.0438554	0.0767442
TOMM34	0.0585647	0.287796	0.38104
SEC63	-0.0754849	0.0874265	0.139772
KIF5C	0.823385	1.54206e-14	1.95209e-13
AL079303.1	0.82329	0.0238224	0.0448229
PKD1P5	0.822256	3.55013e-08	1.8569e-07
DACT2	0.821896	1.20981e-07	5.87032e-07
RNASET2	-0.0848739	0.132694	0.199813
PROK1	0.821692	0.0036424	0.0083416
APLP1	0.820696	2.20859e-17	4.11902e-16
AGPAT4	-0.0721429	0.415487	0.511556
SLAMF7	-0.147338	0.178212	0.256189
BTN3A1	0.00690779	0.905517	0.931903
PKD1P6	0.820495	2.45973e-34	5.89846e-32
PRKCH	0.100573	0.0837149	0.134711
PIRT	0.819913	4.9933e-07	2.21089e-06
DUX4L50	0.819832	7.45857e-17	1.29118e-15
FOXC2-AS1	0.818928	0.0111035	0.0227234
SH2D2A	-0.0407558	0.508085	0.600177
EVX1-AS	0.818433	1.32734e-05	4.70562e-05
TMEM145	0.817737	7.18779e-12	6.27167e-11
TBC1D27P	0.817386	2.56377e-08	1.36518e-07
PI16	0.817241	1.71678e-06	6.97911e-06
NAT8L	0.816974	2.64871e-08	1.40686e-07
SNX1	-0.0162195	0.536282	0.626038
CRHR1	0.816971	0.0016923	0.00415037
VGF	0.816867	3.56735e-10	2.44059e-09
AC012653.2	0.815513	0.0153096	0.0302543
AC138932.1	0.815419	5.72406e-31	8.65893e-29
MIR8071-1	0.815038	0.000443471	0.00121806
SPTBN4	0.81311	6.76471e-12	5.92948e-11
AC110285.2	0.812635	1.13667e-11	9.6332e-11
WNK2	0.810939	9.42134e-31	1.36642e-28
HMCN2	0.810432	6.83666e-15	9.11662e-14
AC134879.2	0.810215	4.84185e-05	0.000156674
TNXB	0.810094	2.89301e-12	2.66477e-11
SLITRK6	0.808755	2.85567e-05	9.5798e-05
TRPM5	0.808511	1.85784e-11	1.52727e-10
KCNMB1	0.808303	4.94315e-12	4.41256e-11
AC010776.2	0.807372	0.00324829	0.00752107
ARHGAP31	0.0807878	0.264579	0.355351
AC005336.2	0.807143	0.000132865	0.000399116
SARS1	-0.0527949	0.184165	0.262848
MYBPC2	0.806711	8.34924e-11	6.26341e-10
ARID4A	-0.0495103	0.337368	0.432864
EIPR1	-0.00121728	0.9767	0.983453
LMNTD2-AS1	0.806037	5.22646e-16	8.11265e-15
AL606534.4	0.803814	2.67891e-06	1.05578e-05
ALG1	0.0505996	0.221538	0.30692
AC133561.1	0.801315	0.000484005	0.00132054
ABCF2	0.0308199	0.388715	0.484889
GRIP2	0.79985	6.51469e-11	4.96573e-10
RSPO1	0.799555	5.57524e-08	2.83463e-07
CALML6	0.798967	2.4309e-11	1.96695e-10
BAHCC1	0.796336	1.52786e-23	7.21288e-22
GRIN3B	0.795252	3.81269e-12	3.45904e-11
PTX4	0.795109	2.80828e-07	1.29139e-06
RADIL	0.793315	3.59442e-10	2.45712e-09
ASB2	0.789654	7.50562e-15	9.95207e-14
ANKRD24	0.789438	3.75318e-18	7.81465e-17
MAP2K3	0.0981087	0.0503482	0.0865453
EFCAB1	-0.0796528	0.520618	0.61178
SBK1	0.789382	1.04694e-11	8.91027e-11
ASTE1	-0.00372478	0.921529	0.943379
RNF19A	-0.0640434	0.153528	0.22615
CLPS	0.788415	0.0240546	0.0452035
LRRC4B	0.787679	2.51541e-19	6.19747e-18
SLC34A2	0.786677	6.03648e-05	0.000192192
VIPR2	0.785261	1.85168e-12	1.75067e-11
CGB7	0.784421	1.61091e-05	5.63753e-05
VCL	0.0653677	0.158733	0.232414
ODF3L2	0.783924	2.33666e-11	1.89688e-10
DAPK2	0.133465	0.0588212	0.0991073
AL512324.1	0.783322	0.000200031	0.000583275
AL022341.2	0.782084	1.83519e-09	1.13703e-08
STAP1	0.264572	0.0350778	0.0629849
SLC4A3	0.781752	2.55943e-11	2.06422e-10
RFC1	-0.049236	0.178981	0.257081
GPR20	0.781375	1.72458e-14	2.16753e-13
LCN12	0.781304	2.58483e-14	3.16303e-13
MYOM2	0.119561	0.175644	0.253231
AC009065.1	0.781127	4.01929e-08	2.08883e-07
AC108868.1	0.779995	0.0144904	0.0288162
PDE6B-AS1	0.779497	0.00394541	0.0089737
SLC18A1	0.29038	0.098082	0.154357
CTD-3080P12.3	0.778799	0.000277427	0.000788312
CASR	-0.206355	0.271291	0.362795
BOC	0.778486	3.08199e-13	3.24054e-12
ACKR1	0.778106	2.95112e-09	1.77855e-08
STMN4	0.777849	4.85978e-05	0.000157172
NSUN2	-0.0186659	0.527837	0.618283
FBXO42	0.0403823	0.145209	0.215809
CYP26A1	0.777649	6.12736e-06	2.28814e-05
PTH1R	0.777336	2.68946e-12	2.48922e-11
METTL1	-0.092267	0.0326	0.0589697
HOXC8	-0.0600036	0.775034	0.830189
ENTPD8	0.775519	4.6727e-09	2.74821e-08
LY6K	0.77477	1.44559e-06	5.94073e-06
BOD1L1	0.0124539	0.815368	0.862839
ATP6V1B1	0.774191	7.51198e-09	4.29889e-08
TLL1	0.200677	0.128154	0.193965
PGGHG	0.773707	8.20144e-13	8.18495e-12
GPAT2P1	0.772766	0.000703615	0.00185485
VCAN	-0.0736925	0.490647	0.584057
CR559946.2	0.772508	2.78437e-09	1.6843e-08
ABCA2	0.770989	9.20429e-33	1.89496e-30
CDH1	0.00233358	0.956386	0.968909
GAP43	0.770879	2.77757e-07	1.27782e-06
ELFN2	0.769702	9.41676e-07	3.9875e-06
CYP21A1P	0.768688	1.58656e-07	7.55596e-07
CACNA2D2	0.76859	2.74751e-10	1.91572e-09
MAFA-AS1	0.766722	0.00137122	0.00342318
RAI14	-0.0749871	0.272846	0.364483
C9orf135	0.766278	0.0131742	0.0264746
BECN2	0.7654	0.00010473	0.000320331
BEST2	0.201866	0.284282	0.377129
PHLPP2	-0.10314	0.0604891	0.101557
NPAS4	0.764967	2.91452e-08	1.54029e-07
CCDC78	0.764436	6.1064e-14	7.06859e-13
LINC01301	0.764378	3.16905e-10	2.18903e-09
ADAM33	0.763706	7.11594e-12	6.2154e-11
GALR3	0.763118	7.05812e-05	0.000222172
PHF23	-0.0216194	0.561803	0.649275
CDH10	-0.168854	0.538001	0.627565
MAMDC4	0.7625	1.38047e-16	2.31385e-15
TCF23	0.7585	0.000109425	0.000333667
PRELP	0.758446	9.15927e-08	4.53239e-07
MKRN3	0.758124	0.00361289	0.00828166
LSG1	0.0244674	0.336603	0.43208
LINC00165	0.757659	0.000244416	0.000702266
SHISA8	0.757535	1.03107e-05	3.71935e-05
THAP3	0.018404	0.662811	0.738449
RIPOR3	0.0127325	0.882626	0.914589
AC109583.1	0.757076	0.000108794	0.000331911
LMX1B	0.756277	0.000201079	0.000586088
C2orf83	-0.424909	0.177406	0.25529
AC009955.4	0.755289	0.000749987	0.00196628
CSDC2	0.755015	5.4717e-10	3.64593e-09
RETSAT	-0.00557801	0.900652	0.928322
CAPG	0.0185895	0.776232	0.831135
AP2S1	0.0107904	0.833834	0.877299
SSTR5	0.754598	2.20591e-05	7.54337e-05
ZPBP	-0.449627	0.089209	0.142137
AC091812.3	0.754534	0.000405054	0.00112056
ADAM28	-0.180611	0.0684737	0.113269
BARX2	-0.138514	0.291032	0.38451
TRBJ2-7	0.753787	9.9509e-07	4.19722e-06
TUBB8B	0.75374	5.39331e-07	2.3748e-06
ZIC2	0.307816	0.120741	0.1843
AC006967.3	0.753014	0.00365934	0.00837676
LTBP3	0.752793	1.33632e-22	5.481e-21
C9orf129	0.752083	6.08409e-05	0.000193576
GUCA2B	-0.472238	0.027196	0.0502934
CASKIN1	0.751923	5.89234e-08	2.98686e-07
CTNNA1	-0.0181113	0.569631	0.656346
ESPNP	0.751778	3.00122e-08	1.58353e-07
AC135068.8	0.751636	0.00745344	0.0159188
EPHA3	0.150738	0.14835	0.219827
HSPA5	-0.0141433	0.730309	0.794461
CSTP2	0.751172	0.000148774	0.000443307
RNF224	0.751148	1.07015e-10	7.91827e-10
OFD1	-0.0195988	0.717281	0.784068
PHOX2A	0.750746	0.000102035	0.000312829
MAGEC2	0.003614	0.994361	0.996011
PREX2	-0.156523	0.100275	0.15728
FAM43B	0.749544	1.21621e-07	5.89934e-07
VSTM2B	0.749327	0.0186281	0.0360294
SCN4A	0.749281	3.10789e-08	1.63654e-07
CNTNAP3B	0.749026	1.72595e-06	7.01228e-06
GFRA3	0.748767	7.82652e-09	4.46557e-08
AC109309.1	0.748712	0.00233354	0.00556394
PTPN5	0.748512	3.7365e-09	2.22237e-08
TPR	0.0613284	0.151424	0.223542
CP	-0.265174	0.0628523	0.105011
CCDC183-AS1	0.748054	6.51769e-27	5.01055e-25
DTNBP1	0.0642372	0.0569675	0.0963306
TBX1	0.747926	4.19478e-10	2.84174e-09
AC245060.2	0.747911	2.21655e-13	2.36895e-12
CBFA2T3	0.747671	1.52379e-08	8.34888e-08
AOC3	0.747626	1.07881e-12	1.05372e-11
PACSIN1	0.747217	6.19738e-13	6.27908e-12
ARHGAP6	0.151777	0.194847	0.27555
FAM184B	0.015476	0.896768	0.9255
CILP	0.746363	5.08962e-06	1.92531e-05
WNT1	0.746007	2.08979e-05	7.17946e-05
ROS1	-0.332535	0.0621694	0.104018
AC026774.1	0.745537	0.00536814	0.0118538
HDAC9	-0.10119	0.332304	0.42764
TSPAN17	0.05104	0.19282	0.273151
BGLAP	0.745503	6.0168e-18	1.22498e-16
RUFY4	0.744774	5.7942e-12	5.12241e-11
AC027601.1	0.744239	3.40107e-21	1.09826e-19
GREM2	0.744065	1.3113e-07	6.32858e-07
TNFRSF17	-0.312442	0.0308743	0.0562192
AC091891.1	0.74387	0.0149681	0.0296657
LMO3	0.165962	0.245698	0.333762
SLC38A8	0.743209	0.00192034	0.00465846
GUCA1A	0.0989067	0.523483	0.614257
RSF1	-0.0971864	0.0522625	0.0893976
VPS13D	-0.0786609	0.153479	0.226102
CELF2	-0.13507	0.0389313	0.0691131
RASGRP2	0.742881	5.15041e-20	1.40422e-18
R3HDM1	-0.0555825	0.132366	0.199419
COL9A2	0.240684	0.0273783	0.05058
AC008734.1	0.742077	1.68942e-09	1.05274e-08
HAPLN2	0.742006	3.147e-06	1.22753e-05
RYR1	0.741609	3.85642e-13	4e-12
SLITRK3	0.741553	0.00173205	0.00423873
UPK3B	0.740886	5.23036e-10	3.4956e-09
PER3	0.162293	0.0497546	0.0856574
UTS2	-0.216081	0.166686	0.242293
AP000892.4	0.740664	3.22302e-12	2.94943e-11
WNT9A	0.739914	2.42116e-13	2.57653e-12
NEUROG2	0.7392	0.00332124	0.00767397
RCN1	-0.0693839	0.1472	0.21836
OBSL1	0.739041	9.07363e-12	7.7915e-11
AL662899.1	0.738993	1.13933e-06	4.76188e-06
RNF112	0.738442	1.5164e-15	2.20271e-14
GOLGA6L17P	0.738384	0.00256561	0.00607096
NEDD4L	-0.0264978	0.570998	0.657472
PTPRN	0.737372	1.62187e-08	8.85182e-08
MC1R	0.737343	3.72656e-21	1.19423e-19
C20orf204	0.736278	5.56619e-09	3.24342e-08
ELAVL3	0.735605	1.44058e-05	5.08104e-05
NEXMIF	-0.0306814	0.856483	0.894373
NOG	0.734396	2.48552e-06	9.85682e-06
SVOP	0.734365	1.03706e-06	4.36294e-06
TH	0.733592	1.8991e-07	8.94448e-07
TNFRSF13B	0.733525	2.16385e-07	1.01124e-06
ZNF835	0.733243	1.21928e-12	1.18271e-11
TUBB2B	0.731793	2.67277e-08	1.41874e-07
LETMD1	-0.00228535	0.948563	0.963261
SLC4A8	0.135018	0.141816	0.211504
HSPG2	0.730684	3.42162e-21	1.1032e-19
PTGER3	0.100557	0.385762	0.482053
GRIK3	0.730547	4.05464e-11	3.18611e-10
ZDHHC22	0.730496	0.00093885	0.00241804
COL23A1	0.0856495	0.333498	0.428836
CST11	0.730259	0.00325405	0.00753235
CALCA	0.730171	0.000268839	0.000765997
NTN5	0.729715	3.21362e-11	2.55714e-10
DRD4	0.729398	6.36297e-14	7.34343e-13
ASB5	0.728966	0.0157891	0.031071
ARHGAP27P2	0.728257	7.13078e-05	0.000224208
CEND1	0.728095	1.00882e-12	9.89711e-12
CYBA	-0.0367327	0.658046	0.734439
THOC3	-0.0957032	0.0465405	0.0807964
LINC01219	0.728094	0.00529248	0.0117021
PNMA8C	0.726763	0.00658638	0.0142489
AL139349.1	0.726522	3.67325e-13	3.82128e-12
ISYNA1	0.726288	1.60208e-13	1.74899e-12
CARMIL2	0.726209	1.21745e-15	1.79284e-14
Z69706.1	0.725679	1.63046e-14	2.05598e-13
SHANK1	0.72466	1.35278e-10	9.83701e-10
AL031848.1	0.724023	1.16771e-05	4.1776e-05
TTC17	0.0152727	0.664804	0.740279
SLC29A4	0.723554	7.38396e-11	5.58695e-10
KRBA1	0.72354	1.12714e-14	1.45745e-13
FOXN3	0.0570344	0.306684	0.401091
ATP2B3	0.72335	0.000146818	0.000438037
AKR7A2	-0.112901	0.0325731	0.0589288
SH2D5	0.723041	4.58468e-08	2.36144e-07
KRT72	0.722786	0.00174244	0.00426195
USE1	0.027654	0.586877	0.671437
FRMPD1	0.722709	1.37197e-06	5.66188e-06
AC114730.3	0.721786	7.04885e-16	1.07516e-14
LAMA3	-0.152016	0.0827151	0.13333
LINC02593	0.721768	2.84612e-14	3.45869e-13
MS4A18	0.72122	0.0210552	0.0401852
SLIT3	0.721098	2.14126e-12	2.01094e-11
PKD1	0.721086	1.33097e-41	8.91642e-39
THRAP3	-0.00287188	0.923902	0.945223
PHPT1	0.136947	0.0460596	0.0800703
ASTN1	0.720881	0.000149192	0.00044442
ACTL6B	0.720041	0.000593191	0.00158977
ARID4B	-0.0849942	0.10097	0.158218
OPN3	0.0119844	0.833626	0.877168
ZAP70	0.720025	1.1354e-14	1.46678e-13
AC012354.2	0.71955	0.00237718	0.00565871
HHAT	0.0204889	0.742165	0.804105
KIF1B	-0.0651594	0.177608	0.25553
STPG3-AS1	0.718355	7.81869e-10	5.09162e-09
RHBDL3	0.718318	9.9518e-07	4.19722e-06
SYNE2	0.0386302	0.559473	0.647185
AL645608.2	0.7172	4.97591e-05	0.000160557
WSCD2	0.716135	1.94303e-05	6.70638e-05
SPO11	-0.828754	0.16922	0.245385
CBLN4	0.155071	0.464521	0.558598
WHRN	0.715994	6.64947e-20	1.78638e-18
PALM	0.715624	3.27377e-13	3.42774e-12
CHST8	0.715387	5.21619e-06	1.96896e-05
POPDC2	0.715054	2.68123e-14	3.2734e-13
NOP58	-0.0886274	0.0413609	0.0729141
SZRD1	0.0533436	0.122905	0.187053
PCDH10	0.714195	7.15854e-05	0.000224997
OPRL1	0.713921	8.66984e-15	1.14026e-13
TPRG1LP1	0.712459	0.000327975	0.000921276
AC068473.3	0.712429	5.16863e-08	2.64093e-07
TGFB2-AS1	0.712135	9.59223e-07	4.05652e-06
FLNC	0.711739	3.01631e-10	2.08934e-09
PCDHA11	0.71154	0.00247342	0.00587191
TNFRSF19	0.711131	9.6597e-07	4.083e-06
KMT2C	-0.117246	0.0616789	0.103288
MCOLN3	0.00607698	0.964509	0.974904
IGHEP1	0.710935	0.00605942	0.0132096
NPHS1	0.710276	2.7598e-07	1.27048e-06
MRPL43	-0.0642223	0.230498	0.316785
ITIH4	0.0107318	0.926016	0.946802
ITIH1	-0.0929305	0.586754	0.671347
AL596442.2	0.710194	4.16697e-08	2.16053e-07
PLA2G2D	0.709775	8.53878e-06	3.11855e-05
SSTR5-AS1	0.709474	0.000512623	0.00139214
NPFFR2	-0.144953	0.345175	0.441043
PHF21B	0.101403	0.610133	0.692296
ASIC3	0.709428	1.54967e-12	1.48207e-11
RC3H2	-0.0965909	0.0335702	0.0605328
IL17RB	-0.0426341	0.516224	0.607666
TRAF3IP2	-0.0135214	0.734325	0.797555
GYG2	0.0670446	0.464093	0.558238
NALT1	0.708812	1.84165e-13	1.99299e-12
CCDC183	0.708579	6.56862e-19	1.51243e-17
SOAT1	-0.150666	0.0300243	0.0548832
AL136084.2	0.708494	2.73751e-09	1.65787e-08
ZNF512B	0.708404	2.37893e-22	9.37468e-21
PRX	0.707933	1.3559e-26	1.0022e-24
AL096677.1	0.70785	0.000827071	0.00215034
KASH5	0.707828	0.00121995	0.00307832
GPAT2P2	0.707519	5.17785e-05	0.000166665
TMCC3	-0.125559	0.0684701	0.113267
AL161733.1	0.707254	0.000342471	0.000959123
MTA3	-0.0510084	0.0613687	0.10285
GNG13	0.705823	4.75269e-05	0.000154049
GATA3-AS1	0.705024	0.000590237	0.00158215
LAMC2	0.00456998	0.946792	0.962019
CDK14	-0.186379	0.0704185	0.115994
CD19	0.704432	1.21852e-09	7.74745e-09
IGHG4	0.704213	2.17023e-05	7.43644e-05
RASGRF1	0.109259	0.374003	0.470203
CNTNAP3P2	0.704064	7.87697e-05	0.000245875
NHLH2	0.703962	0.0205654	0.0393528
CX3CL1	0.703812	3.92646e-15	5.42442e-14
BRD9P2	0.701673	9.00714e-05	0.00027837
ZC3H11A	-0.0280665	0.545238	0.634107
CNGA4	0.701644	2.48129e-10	1.73958e-09
AL583722.2	0.701447	0.000159661	0.000472877
FXYD6	0.700454	6.23623e-13	6.31327e-12
DGKG	-0.122451	0.204459	0.286875
STX1B	0.700182	2.52986e-14	3.10206e-13
AL355607.1	0.699915	0.000254441	0.000728836
TBXAS1	0.0161341	0.844411	0.885535
PARP12	0.0294255	0.568766	0.655545
ALDH18A1	-0.00608805	0.85082	0.890285
TARBP1	-0.037114	0.4535	0.548062
NKAIN1	0.699854	1.98024e-07	9.31e-07
MIR3186	0.699089	0.000187497	0.000549306
P2RX6	0.698563	1.04764e-08	5.88128e-08
ISLR2	0.698495	3.71065e-11	2.93109e-10
ZAR1	0.698344	0.00085202	0.00221017
PCSK4	0.698193	1.3122e-13	1.45092e-12
HGFAC	0.695746	8.40678e-06	3.07246e-05
YBX3	-0.014892	0.715776	0.782828
MIR200A	0.695478	9.81822e-09	5.53168e-08
WNK1	0.0347444	0.491661	0.584901
TMEM121	0.6953	4.66287e-10	3.1392e-09
TMEFF1	0.694975	0.000706294	0.00186121
CD177	0.694217	0.000148859	0.000443467
GNA15	-0.097922	0.251153	0.339774
CREB3L3	0.113676	0.444159	0.53912
PIGV	-0.0499848	0.200523	0.282234
AC114730.2	0.694209	2.56177e-07	1.18539e-06
DLX2	0.693552	3.62534e-05	0.000119565
ADAM11	0.693315	3.60529e-10	2.46375e-09
COL11A1	0.174602	0.20036	0.282033
VPREB3	0.692917	1.35629e-07	6.53005e-07
AL138781.1	0.692741	1.01726e-08	5.72217e-08
GPR83	0.691399	1.9938e-07	9.36857e-07
IQSEC3	0.69137	7.074e-11	5.36685e-10
RAET1E-AS1	0.69095	1.95445e-05	6.74304e-05
CBS	0.690944	2.90639e-05	9.73448e-05
YJEFN3	0.689949	5.58159e-14	6.5003e-13
WNT8A	-0.405464	0.598763
SPAG4	-0.089168	0.229557	0.315822
PDZRN4	0.689681	1.45018e-05	5.10934e-05
AC012645.3	0.688704	2.39368e-11	1.93943e-10
GUCY1B1	0.0188186	0.813706	0.861664
KRBOX1	0.688172	0.000148087	0.00044148
AL353597.3	0.688156	0.00439082	0.00987765
SLC5A7	0.68707	0.00297347	0.00694072
CDH3	0.136678	0.0428038	0.0751313
ARSF	-0.40722	0.0391129	0.0693859
CMTM5	0.687016	0.000114069	0.000346576
DGAT2	0.0792745	0.235182	0.321903
ZNF112	0.0366731	0.533337	0.623341
CS	-0.0663094	0.0485117	0.0838014
LTK	0.269536	0.0408035	0.0720217
AC137630.3	0.685981	8.94023e-08	4.43127e-07
PLK5	0.685898	1.4456e-05	5.09748e-05
SLC6A17	0.68567	1.96556e-07	9.24308e-07
GPR45	0.685368	1.18638e-05	4.23905e-05
CHRM2	0.685267	0.00412501	0.0093364
AC110285.1	0.684586	8.14522e-07	3.48792e-06
FAM83C	0.684457	0.00111247	0.00283029
MAPK8IP2	0.683836	1.66565e-07	7.91029e-07
SLC6A16	-0.087991	0.424774	0.520485
LGI3	0.683384	0.00011743	0.000355941
AC005725.1	0.683253	0.00455096	0.0102026
RPL18	-0.0790846	0.201422	0.283367
AP000344.1	0.683242	7.89628e-05	0.00024646
ISOC2	0.0578871	0.324988	0.420353
ONECUT1	0.682509	0.00164544	0.00404602
PODN	0.682466	5.46709e-12	4.85152e-11
MEGF6	0.681893	2.82015e-12	2.60106e-11
AC106820.5	0.681875	9.3358e-13	9.22542e-12
GSC2	-0.0806968	0.918946
ZNF275	0.0820437	0.0705694	0.116198
MTMR1	0.0263486	0.454389	0.548963
NACAD	0.681626	1.05928e-15	1.57142e-14
KLK4	0.68128	4.43351e-05	0.000144358
SCX	0.681128	5.62931e-13	5.72357e-12
GALNT9	0.679635	9.21867e-05	0.000284556
SEMA3G	0.679046	2.16885e-14	2.68592e-13
LIMCH1	-0.0389786	0.654357	0.731469
MYH3	0.678867	1.07745e-12	1.05288e-11
SEPTIN5	0.678856	1.21255e-18	2.70343e-17
DLX3	0.392333	0.0511725	0.0877727
FOXI2	0.677212	3.82202e-05	0.000125727
RAB26	0.677193	4.28333e-07	1.91462e-06
MMP17	0.67718	1.2109e-08	6.73954e-08
DMRT3	-0.411782	0.0305481	0.0556998
AC009061.1	0.677166	8.70075e-07	3.70475e-06
NSMF	0.67686	4.80404e-23	2.13426e-21
KRTAP10-4	0.676631	0.00319956	0.00741718
CDON	0.154306	0.037709	0.0671976
PNMT	0.676113	7.40348e-07	3.19264e-06
HIPK2	0.0785964	0.218852	0.303708
TNPO3	0.0614491	0.0327107	0.0591498
SMYD1	0.676102	0.000503465	0.00136965
NGFR	0.676037	4.90975e-07	2.17527e-06
SLC27A6	0.675951	8.34469e-05	0.000259305
MAST1	0.674936	1.38153e-12	1.33122e-11
EXTL1	0.674923	1.45084e-07	6.95512e-07
AL158047.1	0.674885	0.00223363	0.0053466
AL360181.2	0.674646	9.93811e-19	2.23581e-17
MIR9-3HG	0.674344	2.49417e-08	1.33046e-07
EYA2	0.24486	0.0670987	0.111234
C9orf163	0.672762	1.69811e-15	2.45441e-14
C7	0.672245	8.70069e-06	3.17246e-05
SNCAIP	0.213612	0.0843196	0.135539
ST8SIA6-AS1	0.67214	0.00300884	0.00701669
FIBCD1	0.671344	6.21994e-05	0.000197556
AC006128.1	0.671133	1.10376e-16	1.87764e-15
BCAS1	0.0653254	0.545774	0.634556
ADAMTS8	0.670571	4.65019e-10	3.13116e-09
CHI3L2	-0.0478946	0.702189	0.771305
LRCOL1	0.670246	8.83296e-05	0.00027329
FAM210CP	0.670236	0.00109887	0.00279706
INSYN1	0.669474	3.32577e-11	2.6414e-10
CALCRL	-0.139361	0.102082	0.159723
ITGA7	0.669398	2.84682e-19	6.92907e-18
CNTNAP3	0.669183	9.65039e-07	4.07947e-06
NKAIN4	0.668937	1.39974e-07	6.72463e-07
ADAMTS10	0.668856	5.1467e-15	6.9912e-14
AL139020.1	0.668635	0.0227202	0.0429791
COL26A1	0.668477	1.27074e-06	5.26886e-06
UHRF1BP1	-0.0414567	0.32527	0.42064
TMEM130	0.668414	3.41894e-08	1.79094e-07
C14orf180	0.668208	0.021673	0.041205
CARD9	0.668122	1.96939e-10	1.40142e-09
FIGNL2	0.66781	4.06329e-08	2.10962e-07
SLX1A	0.667711	2.98883e-05	9.98842e-05
SCARA3	0.667589	1.67985e-12	1.59897e-11
C1QL1	0.667515	1.7518e-08	9.524e-08
CHGA	0.667329	0.000650369	0.00172667
SYP	0.666972	8.07266e-13	8.06597e-12
FLNA	0.666534	1.878e-14	2.3457e-13
DGKA	0.00882428	0.897518	0.925997
ADAMTSL2	0.666191	2.53464e-13	2.68915e-12
IL17REL	0.665659	7.61688e-05	0.000238356
GPSM1	0.665178	8.05544e-15	1.06377e-13
NOXA1	0.664772	1.26253e-17	2.44428e-16
ADAT1	-0.0149475	0.676877	0.750258
FCRLA	0.664716	4.42562e-06	1.68699e-05
TBC1D22B	0.00832479	0.753172	0.812754
ANKLE1	0.664682	2.55145e-09	1.55209e-08
JAG2	0.664166	1.6862e-17	3.20568e-16
AC103810.3	0.663916	3.62378e-08	1.89284e-07
CICP16	0.662893	1.47815e-07	7.07317e-07
TAGLN	0.662084	5.09765e-10	3.41231e-09
NRG2	0.661262	7.43031e-08	3.7178e-07
HSPB8	0.661135	6.97438e-09	4.013e-08
IGF2BP1	0.6611	0.00265739	0.00626985
LINC01786	0.660775	1.66605e-09	1.0391e-08
COL17A1	-0.0442831	0.682084	0.754484
C2CD4C	0.660431	1.06725e-07	5.22789e-07
ADAMTS7P1	0.660034	4.66956e-08	2.40164e-07
PRKCQ	-0.088107	0.345121	0.441001
SLC7A3	0.65992	0.000174562	0.000513334
BCAM	0.659812	2.09583e-14	2.60008e-13
TNS1	0.659763	1.48112e-10	1.07076e-09
SOX21	0.659608	0.020677	0.0395394
TBC1D1	0.0231378	0.599585	0.682927
CDK13	0.00105959	0.973357	0.980942
PKNOX2	0.658963	1.33574e-10	9.72313e-10
SLC9A7	-0.175448	0.0535933	0.091331
NDOR1	0.658632	2.72865e-42	1.95191e-39
AL513320.1	0.658574	2.1874e-13	2.33897e-12
AC084125.2	0.658503	1.23019e-15	1.81032e-14
DUSP8P5	0.658475	2.1175e-21	7.08156e-20
AP001189.3	0.658353	2.72938e-10	1.90434e-09
ELAVL1	-0.00342644	0.887871	0.918423
MIR7-3HG	0.65784	0.0112291	0.0229526
LINC00163	0.657765	0.00238598	0.00567869
KRTAP5-9	0.657468	1.47493e-08	8.09801e-08
KCNMA1	0.657397	6.09435e-08	3.0826e-07
VWF	0.657367	3.72713e-16	5.8827e-15
AC011530.1	0.657163	0.00223365	0.0053466
SLC9A3	0.292016	0.0415384	0.073175
BX664615.1	0.657074	1.02986e-06	4.33526e-06
GAL3ST2	0.657063	5.45801e-10	3.63795e-09
CD84	-0.23644	0.035188	0.0631693
ELOVL1	-0.00946373	0.832968	0.876664
LIMS2	0.656911	7.96346e-12	6.90707e-11
ZNRD1	-0.0367979	0.464045	0.5582
FLRT1	0.656694	9.17533e-10	5.91033e-09
NTRK2	0.656448	0.000114939	0.000349068
UCN3	0.656424	0.000152837	0.000454291
HEPACAM	0.655838	0.0109632	0.0224679
AC003006.1	0.655604	0.000321779	0.000905257
FGFR2	0.127955	0.232087	0.318544
CPXM2	0.655394	2.02828e-08	1.093e-07
SH2D6	0.655059	2.58771e-06	1.02251e-05
ROCR	0.654823	0.0252082	0.0471007
XKR7	0.654357	0.00379692	0.00867007
GABRD	0.654253	4.1784e-16	6.56795e-15
CLEC17A	0.654085	2.38632e-05	8.11038e-05
AC141557.2	0.654017	2.38155e-07	1.10649e-06
AC117498.2	0.653742	2.63251e-05	8.88272e-05
CCDC187	0.653092	3.09424e-06	1.20863e-05
SLIT1	0.652919	9.32874e-07	3.9538e-06
CLEC4GP1	0.652845	0.00494978	0.0110118
AC092384.1	0.652827	7.43022e-05	0.00023286
ITGB2-AS1	0.652713	1.37641e-11	1.15121e-10
IGHE	0.652223	0.000432467	0.00119016
NTRK1	0.652128	8.9542e-10	5.77759e-09
DDX3Y	-0.148881	0.541129	0.630319
PFKP	0.139173	0.0277644	0.0512282
GPR142	0.651853	4.41284e-05	0.000143709
AL807752.4	0.651582	2.02737e-06	8.15449e-06
GAS2L2	0.651266	0.000623438	0.00166154
PLPP1	0.0734413	0.13423	0.20183
KCNT1	0.651093	8.0122e-05	0.000249787
LRRC56	0.65085	1.8242e-20	5.29872e-19
PHKA1	-0.122036	0.077172	0.125604
TNFRSF1A	0.0502478	0.218709	0.303539
MAPK4	0.649583	0.000181881	0.000533705
CILP2	0.649572	2.15034e-06	8.60788e-06
STOML1	0.082329	0.088237	0.140851
PKM	-0.0661232	0.242622	0.3302
AL139246.4	0.649225	0.00122333	0.00308593
SIGLEC1	0.648888	1.41041e-09	8.89249e-09
METTL22	0.0905382	0.0324548	0.058743
FSCN2	0.648414	1.68894e-13	1.83763e-12
SSC5D	0.648347	2.18439e-08	1.17397e-07
PLAAT5	0.648326	0.000101582	0.000311596
ZSCAN18	0.647909	5.51582e-11	4.25119e-10
KIRREL2	0.647819	5.25095e-06	1.98119e-05
PMS2P4	-0.0125236	0.794064	0.845403
TAGLN3	0.646788	0.00012134	0.000366845
ZFY	-0.343437	0.185333	0.264319
AC011498.6	0.646502	7.92313e-12	6.87633e-11
SYT1	-0.0610795	0.624019	0.704397
NAV3	0.0646617	0.614744	0.696181
DMPK	0.646088	3.97963e-29	4.40841e-27
STMN2	0.64606	1.01843e-06	4.28926e-06
FLT4	0.64605	1.47741e-19	3.7495e-18
REEP2	0.645232	9.77875e-12	8.35811e-11
NTSR1	0.644999	0.000208327	0.000605708
MIR8071-2	0.644896	0.000612185	0.00163527
C19orf71	0.644732	4.73913e-26	3.25227e-24
ISM2	0.644567	0.000544627	0.00147054
MGAT5B	0.644236	8.70551e-08	4.32153e-07
PHF2P2	0.644222	0.0180671	0.0350665
AC010619.2	0.644181	5.69051e-07	2.49733e-06
IFI35	0.00287871	0.961958	0.973046
HEATR6	0.0104861	0.784166	0.83757
LINC01342	0.644036	3.76413e-12	3.4194e-11
TRBV20-1	0.64293	9.68024e-08	4.77172e-07
C3	0.642897	9.55289e-08	4.71555e-07
LINC01977	0.642779	7.79035e-10	5.07551e-09
SLC26A1	0.642526	8.04837e-24	3.92695e-22
PRKCG	0.642413	9.76966e-05	0.0003004
NEU4	0.642154	6.67858e-08	3.3624e-07
INPP5A	0.0524553	0.096274	0.15184
RASA4DP	0.642148	9.86934e-10	6.3361e-09
AL139246.2	0.642078	6.387e-09	3.69315e-08
FTSJ1	-0.0301623	0.470497	0.564524
RN7SL526P	0.642054	0.00137655	0.00343446
REEP1	-0.174477	0.197722	0.278999
STAB1	0.642001	1.51667e-15	2.20271e-14
TMPRSS11E	0.641549	0.0153695	0.0303514
OBP2A	0.641384	0.000707137	0.0018632
KCNH2	0.641295	7.33094e-11	5.54783e-10
NMUR1	0.641228	4.65799e-15	6.37039e-14
STON1-GTF2A1L	0.130308	0.521795	0.612772
AL121917.2	0.640715	0.00011848	0.000358789
AC008443.3	0.640624	0.00236928	0.00564198
THA1P	0.640125	5.34391e-07	2.35452e-06
CNTNAP1	0.639679	2.57128e-14	3.14918e-13
EBF4	0.639466	3.46528e-14	4.15725e-13
SIRT2	0.0661287	0.0772635	0.125729
ADRA2C	0.639442	2.95981e-06	1.15955e-05
AP000697.1	0.63915	8.32989e-07	3.56085e-06
AP001107.5	0.639003	2.90035e-07	1.33054e-06
PAGE1	0.444757	0.340504	0.436171
PITX1	0.105721	0.192024	0.272187
TRPC7	-0.103403	0.469465	0.563548
MAST4	0.0534086	0.361227	0.457249
ADGRF5	0.0972447	0.185467	0.264491
SALL2	0.638994	1.46024e-11	1.21701e-10
ADAM7	-0.565739	0.359948	0.456054
LCN1P1	0.638948	0.000113833	0.000345933
AC245884.1	0.638682	0.000106271	0.000324684
IGHV6-1	0.63861	0.000224019	0.000647806
ADM5	0.638462	4.95073e-12	4.41839e-11
AF186192.1	0.638375	0.000697259	0.00183935
TRIM73	0.638314	1.39414e-12	1.34261e-11
ABCC9	-0.100799	0.369516	0.465777
GAL	-0.0434574	0.768185	0.824843
SCGN	0.638215	5.96415e-05	0.000190032
PCDHGB7	0.638103	3.63545e-09	2.16715e-08
MAOB	-0.218575	0.0995829	0.156381
OR13A1	0.63787	0.000156416	0.000463885
CHRNA3	0.637655	5.60238e-07	2.46223e-06
TGFBR3	0.0936257	0.27165	0.363219
PLA2G10	-0.0573337	0.572494	0.658673
HES2	0.182412	0.0567807	0.0960663
AC087500.2	0.637631	6.62466e-08	3.33684e-07
MIR4292	0.636743	2.08758e-17	3.91584e-16
PHYHIP	0.636524	1.41154e-08	7.77525e-08
CECR7	0.636445	3.45003e-05	0.000114095
GNB5	0.0565677	0.352292	0.448238
IMPDH1P8	0.635968	1.50213e-11	1.24946e-10
HDHD5	-0.0409876	0.420891	0.516726
AC129492.6	0.635931	0.0116016	0.023619
CSPG4	0.635864	2.93879e-16	4.69284e-15
GUCY2C	-0.0776657	0.284492	0.377364
CD7	0.635696	7.13993e-09	4.09932e-08
SDK2	0.635668	1.45664e-07	6.97974e-07
FTH1P12	0.635283	1.90934e-06	7.70547e-06
SLC8A2	0.635147	1.81682e-05	6.30324e-05
DSCAML1	0.63482	1.45468e-05	5.1235e-05
GALR2	0.634001	1.81328e-07	8.56321e-07
NCAM1	0.633429	2.84284e-10	1.97664e-09
SLC9A3-AS1	0.633136	4.24921e-09	2.50998e-08
FGF10	0.0553998	0.666124	0.741368
EPO	0.632634	5.3052e-06	2.00095e-05
CPZ	0.632497	4.00285e-10	2.72353e-09
FOXD3-AS1	0.632148	0.000838765	0.00217766
RSPO4	0.631296	0.00405216	0.00919125
GDF3	0.631156	0.000116317	0.000352897
AC243919.2	0.631051	1.6784e-05	5.85379e-05
CSTL1	0.630391	1.45937e-05	5.13915e-05
MIR6750	0.629625	0.00161133	0.00396884
TGFBR3L	0.629342	9.92215e-06	3.58807e-05
MRGPRF	0.629112	4.02395e-10	2.73606e-09
SARDH	0.628976	2.5561e-15	3.60804e-14
JMJD6	0.0153563	0.658308	0.734635
AC078909.2	0.628153	0.00408889	0.0092636
ST6GALNAC1	-0.00476128	0.966816	0.976541
WIPI1	0.0275888	0.623906	0.704308
CLEC4M	0.628101	0.00985224	0.02041
MYL9	0.62792	1.07512e-10	7.95083e-10
SPPL2B	0.627827	4.86943e-28	4.48721e-26
AF001548.1	0.627704	0.000172182	0.000507007
AP3M2	-0.033775	0.465753	0.559792
CNGB1	-0.0641033	0.666649	0.741805
ST6GALNAC2	0.0230541	0.826987	0.8724
IDUA	0.627451	1.1741e-15	1.73261e-14
PABPC1	0.0407653	0.373549	0.469784
SEMA6C	0.627396	1.58422e-21	5.41833e-20
AC015660.3	0.627213	4.23664e-05	0.000138417
TMCC2	0.626732	9.88082e-18	1.95051e-16
CBARP	0.626453	9.92529e-09	5.59051e-08
AC092042.3	0.626205	0.000612532	0.00163609
CAMK2A	-0.0358343	0.752675	0.812343
ELN	0.625969	1.62449e-10	1.1694e-09
RASGEF1C	0.625778	0.000248672	0.000713572
QRFP	0.624985	1.22776e-14	1.5774e-13
EPHA8	0.141763	0.571928	0.658291
TNN	0.624901	1.52058e-08	8.33237e-08
AL391280.2	0.624514	4.57204e-11	3.5681e-10
AC004080.5	0.624366	9.48884e-05	0.000292255
DUX4L26	0.624091	7.34446e-06	2.70932e-05
AL645608.7	0.623879	1.33362e-09	8.43225e-09
MAP4K4	0.0980746	0.0393779	0.0698091
AL139246.1	0.623554	0.00163911	0.00403233
LINC00565	0.623362	2.90564e-06	1.13971e-05
PDE2A	0.623221	6.62393e-15	8.84412e-14
AC009133.3	0.623144	2.31124e-05	7.87677e-05
MS4A12	-0.216522	0.310097	0.404652
ARHGAP10	-0.0394885	0.649838	0.727541
AC019171.1	0.623092	2.0678e-05	7.1097e-05
ALPK3	0.623044	2.29985e-06	9.16401e-06
NPR1	0.622916	9.48177e-15	1.24009e-13
LMCD1	-0.0109709	0.877257	0.910681
BUD23	-0.075472	0.0523838	0.0895483
IRX6	0.622873	0.0242641	0.0455606
AC012313.2	0.622594	3.95909e-15	5.46771e-14
SRRM3	0.622408	4.61526e-09	2.71783e-08
AC006058.1	0.622054	7.55453e-05	0.000236527
TRIB2	0.0943532	0.28548	0.378485
MFAP4	0.622036	3.01392e-09	1.81329e-08
AL596244.1	0.621702	1.68814e-20	4.93408e-19
PRLH	-0.0604157	0.917486	0.940597
CLDN6	0.621667	0.000281216	0.000798111
HAS1	0.62111	9.75244e-05	0.000299914
AP004608.1	0.621021	5.88658e-08	2.98485e-07
GOLGA6L3	0.620401	0.00139973	0.00348816
MYO3B	-0.146718	0.240049	0.327154
CYBRD1	-0.0311991	0.734056	0.797324
CDH19	0.404979	0.0477709	0.0826808
WFDC2	0.620267	3.96959e-05	0.000130227
SLC6A15	0.0321485	0.88408	0.915534
MAPK8IP3	0.620128	9.77008e-23	4.10704e-21
GCGR	0.619925	2.01359e-05	6.93745e-05
TIMP3	0.619823	6.71192e-09	3.8699e-08
SPP2	-0.707003	0.129029	0.195137
RNF208	0.619761	1.61887e-13	1.7664e-12
NR5A1	0.619682	0.00402804	0.00914438
KCNC1	0.618783	1.10163e-06	4.61526e-06
GALNT16	0.618594	3.79772e-07	1.70968e-06
MIR429	0.618441	5.37779e-11	4.15011e-10
KIFC2	0.61844	1.94118e-13	2.09533e-12
ASIC4	0.213183	0.137489	0.206034
AC022113.1	0.61785	0.00118687	0.00300256
LNX1	0.0694577	0.210971	0.294582
KCNH4	0.617829	3.55357e-08	1.85796e-07
D2HGDH	0.61699	5.8102e-21	1.81779e-19
AC091812.2	0.616766	0.00131724	0.00330052
CRB2	0.61642	4.46721e-10	3.01372e-09
L1TD1	0.616406	0.00260456	0.00615622
AC127496.2	0.616359	1.13634e-05	4.07262e-05
C16orf54	0.615857	1.41038e-07	6.77269e-07
RHOBTB1	0.0192805	0.759632	0.817906
SMC1A	-0.0236832	0.587143	0.67169
HSD17B10	0.0378656	0.544677	0.633629
CAND2	0.615793	1.38506e-15	2.01992e-14
ADGRA2	0.61559	1.07035e-15	1.58674e-14
HOXA6	0.614918	1.93487e-08	1.04546e-07
B3GNT6	0.614858	0.00249534	0.00592061
P4HA2	0.0528893	0.247883	0.336158
FCGR2B	-0.215301	0.0671422	0.111293
NFATC3	-0.0730097	0.0908946	0.144468
AL391256.1	0.614813	0.0129152	0.0260047
ACADVL	0.0502634	0.324844	0.420192
AC245033.3	0.61478	0.000264292	0.000754697
AC012354.7	0.614562	0.00971724	0.020165
GJB7	0.613883	0.0149169	0.0295697
CLU	0.613539	2.11727e-08	1.13927e-07
FNDC1	0.613506	1.52817e-06	6.2636e-06
SLC45A1	0.613026	2.59674e-15	3.6605e-14
SIDT1	0.151272	0.0791412	0.128408
SHC2	0.612959	6.10329e-10	4.03492e-09
DIPK1B	0.612709	8.7272e-14	9.88545e-13
TMEM38A	0.0134112	0.867462	0.903312
MEF2B	0.612373	2.58075e-15	3.63918e-14
AL031600.1	0.61229	9.02448e-12	7.75403e-11
AP006621.5	0.61217	3.13561e-14	3.7811e-13
TMEM210	0.612006	0.00443917	0.00997313
GRK1	0.611535	0.000188066	0.000550936
AC138466.4	0.611166	0.0235448	0.0443481
MOV10L1	0.0148562	0.883725	0.915257
HIF3A	0.610915	4.57099e-07	2.03479e-06
AC004805.1	0.610863	1.14546e-05	4.10356e-05
TP63	-0.180748	0.185009	0.26391
ARHGEF17	0.610415	1.43641e-19	3.652e-18
CDK2AP2P2	0.610363	0.000626682	0.00166935
PHC1P1	0.610126	2.20894e-14	2.72996e-13
CLCN4	0.0822054	0.379005	0.475347
NLE1	0.0921872	0.0645639	0.107517
SDHA	0.0998344	0.0540985	0.0920619
MS4A1	0.609608	0.000293481	0.000830185
FNDC8	0.160254	0.160517	0.234611
NKD2	0.6092	6.47175e-08	3.26528e-07
KDM5A	-0.0836779	0.0731209	0.119859
VWA5B1	0.609152	0.0136988	0.0273983
AC024267.6	0.609022	0.000446989	0.001227
FERMT2	0.0820989	0.353196	0.449185
LONRF2	0.608778	0.00113633	0.00288491
CLCNKA	0.60872	6.13296e-05	0.000195014
AP003071.4	0.608523	2.29897e-07	1.07012e-06
KANK3	0.608394	3.09511e-14	3.73653e-13
IGF2BP2	0.0972791	0.07584	0.123718
MADCAM1	0.608379	5.45346e-08	2.77764e-07
SNCG	0.608074	3.46961e-08	1.81659e-07
DCHS1	0.607985	4.4114e-18	9.0821e-17
VDAC1P1	-0.13835	0.140725	0.210137
FRY	0.0634679	0.435997	0.531337
CROCC	0.607705	5.34625e-31	8.17531e-29
ZBTB12	0.607267	5.82723e-22	2.15169e-20
AL512625.2	0.607039	5.57362e-05	0.000178384
GPC2	0.606856	4.00466e-16	6.30689e-15
MRPS34	0.083738	0.224311	0.309944
AL031008.1	0.606722	0.0014021	0.00349387
ELFN1	0.606249	1.11205e-14	1.43969e-13
PPP2R2C	-0.0489103	0.763523	0.820876
ZFP41	0.606142	1.43483e-22	5.83964e-21
THEG	0.606062	0.00562825	0.0123745
AL137026.1	0.60594	0.00440544	0.00990525
SNCB	0.34466	0.0470079	0.0815206
RHBDF1P1	0.605535	0.00223496	0.00534882
NCBP3	-0.0788648	0.051528	0.088282
NOTCH3	0.605266	8.50377e-16	1.28042e-14
CA12	-0.0927753	0.318021	0.412949
NKPD1	0.605136	1.55208e-08	8.49507e-08
NTN4	0.0950139	0.168866	0.244997
TNRC18P2	0.605084	0.000127382	0.000383655
SH2D3C	0.60495	3.68291e-19	8.74225e-18
AC226118.1	0.604568	1.17023e-05	4.18592e-05
SERPIND1	0.604342	0.000702348	0.00185208
ANKRD11P2	0.60392	4.89759e-07	2.17079e-06
AC079140.4	0.602973	3.26113e-05	0.000108255
FBLL1	0.601943	0.0001863	0.000545988
PIEZO1	0.60187	2.14268e-28	2.10997e-26
IPCEF1	-0.0755695	0.410787	0.506863
NPIPA8	0.601309	0.0226942	0.0429395
AP006623.1	0.601147	5.88696e-08	2.98485e-07
SLC30A3	0.600769	2.22635e-05	7.60774e-05
STX1A	0.600751	9.56208e-16	1.42755e-14
SLC26A10	0.600677	1.1056e-07	5.40441e-07
OLFM1	0.599598	8.96475e-09	5.07862e-08
SYNGR3	0.599496	2.24221e-07	1.04531e-06
FGF17	0.599305	8.17939e-06	2.99533e-05
TXK	-0.0734086	0.388516	0.484725
TNFRSF25	0.598784	4.85113e-16	7.56621e-15
MATK	0.598783	2.21029e-08	1.18744e-07
AL359881.2	0.598736	3.33096e-05	0.000110404
TMEM151B	0.598629	1.76826e-08	9.60976e-08
RAB4B-EGLN2	0.5985	9.54394e-06	3.4602e-05
AC246785.2	0.598345	0.00262112	0.00619189
EIF4G3	0.025484	0.582391	0.667422
TCF15	0.597883	1.01089e-07	4.97143e-07
SEMA3A	-0.137073	0.177913	0.255855
GTSE1	0.000398473	0.993145	0.995433
SEMA3C	-0.0770521	0.276169	0.368095
TTC38	0.0580767	0.333516	0.428846
HSPA7	0.597765	6.13115e-08	3.10084e-07
FOXI1	0.597036	0.0127569	0.0257207
STAC2	0.596946	2.51471e-05	8.5145e-05
WNT8B	0.178237	0.142253	0.212081
ZNF638	-0.0960751	0.0722229	0.118537
FBN3	0.596889	0.00197915	0.00478788
RASA4B	0.596876	2.97736e-05	9.95243e-05
RHPN1	0.596664	1.60349e-12	1.53008e-11
FGF4	-0.18706	0.274348	0.366095
BHLHA9	0.596332	0.0156355	0.0308132
ADRB1	0.596112	7.18388e-06	2.65612e-05
ZNF37A	-0.11681	0.0397176	0.0703404
MARK3	-0.0520697	0.0882964	0.140924
FAM181B	0.596099	8.64482e-05	0.000267941
TNRC18P3	0.59588	7.98972e-07	3.42689e-06
FOSL2	0.0285797	0.554577	0.642826
CACNG5	-0.0960945	0.813408	0.861413
CACNG4	0.27892	0.149653	0.221385
HOXA7	0.595759	2.5559e-08	1.36133e-07
TMEM131	0.0172639	0.621871	0.702537
FSCN1	0.199997	0.0652534	0.108546
PENK	0.595724	0.00441198	0.00991838
PTGDS	0.595351	6.58941e-08	3.32027e-07
IGHG1	0.595162	0.000104554	0.000319923
ATP12A	0.141052	0.549836	0.638382
CTD-2297D10.2	0.594956	0.00718971	0.0154219
SNAPC4	0.59436	2.70291e-43	2.00134e-40
AC093627.7	0.594344	8.44004e-05	0.000262094
KCNIP3	0.593785	1.03969e-09	6.65453e-09
LINC01287	0.593686	0.000136913	0.000410252
PBX2P1	0.593486	1.21322e-06	5.0462e-06
QRICH2	0.593483	1.47832e-17	2.83473e-16
SAPCD2P3	0.593355	0.00025209	0.000722791
PAX2	-0.021587	0.914726	0.938588
EXOSC7	0.0668023	0.113893	0.175498
FBLN1	0.59303	1.39318e-08	7.68316e-08
ADGRB2	0.592399	2.50788e-10	1.75735e-09
FAM163B	0.592315	9.3725e-05	0.000289009
CYP2D7	0.592297	9.86825e-09	5.55912e-08
CNR2	0.592156	1.4424e-05	5.08705e-05
RBMS2	0.00683474	0.878581	0.911562
NEFM	0.591828	0.000119545	0.000361807
HIPK4	0.591482	5.26612e-07	2.32413e-06
MLH1	-0.0624568	0.270807	0.362298
ADAT3	0.591356	4.21981e-10	2.85549e-09
PHF24	0.590877	2.75162e-05	9.25799e-05
KLHL20	-0.0301971	0.394593	0.490583
GDPD5	0.590837	3.50891e-10	2.4049e-09
SLC46A1	0.0412265	0.526384	0.616958
LGI1	0.59076	0.0107469	0.0220739
SPAG5	-0.00596469	0.899914	0.927766
ANKRD13A	-0.0212407	0.539776	0.628952
WDR90	0.590702	8.34162e-19	1.89686e-17
MDGA1	0.590588	2.78745e-09	1.68569e-08
PRL	0.589933	0.00433341	0.00976359
SEMA4C	0.58989	3.00441e-24	1.55014e-22
GPATCH1	0.0609079	0.0634607	0.105893
ICAM3	0.209117	0.0430823	0.07557
LINC01239	0.589283	0.0254622	0.0475102
DAB2IP	0.589274	4.95744e-38	2.11342e-35
GPC4	0.01418	0.821845	0.868409
TAS1R3	0.588965	3.53115e-06	1.36576e-05
ACTA2	0.588336	9.00954e-11	6.73005e-10
LINC02846	0.588051	3.6633e-10	2.50097e-09
MIR6730	0.587668	0.000281902	0.000799845
AC005829.2	0.587406	0.0128103	0.0258134
IGFALS	0.586945	0.00152453	0.00377465
MAGEL2	0.586685	1.28933e-06	5.34032e-06
AP001029.1	0.586576	1.48609e-05	5.22756e-05
AC133065.2	0.586436	0.00752384	0.0160505
CTTNBP2	0.0682186	0.536231	0.626013
CPT1B	0.586351	6.97411e-12	6.09963e-11
AL390719.2	0.58618	1.42149e-11	1.18706e-10
TOP2B	-0.0449881	0.328704	0.424132
C1QTNF4	0.585989	2.52392e-06	9.99361e-06
UBL4B	0.585973	0.00126686	0.00318412
AP002840.1	0.585906	0.014804	0.0293749
KLHDC7B	0.585609	2.13939e-08	1.15023e-07
PTCH2	0.585213	7.51614e-14	8.58973e-13
GJC2	0.584982	2.59537e-05	8.76512e-05
C17orf99	0.584863	6.21808e-05	0.000197512
LCNL1	0.584261	4.53477e-05	0.000147348
PAK3	0.0699554	0.574924	0.660712
CAPN6	-0.190214	0.281305	0.373866
DCX	-0.318218	0.0676803	0.112097
SNRPA	0.0470102	0.276844	0.36889
SPAG6	0.166876	0.423542	0.519352
EXOSC5	0.0421912	0.497253	0.590473
DYNC1I2	-0.0400631	0.185679	0.264758
NEURL1	0.584176	1.19303e-05	4.26098e-05
LINC02473	0.583887	4.34478e-05	0.000141687
SHANK3	0.583873	6.6852e-21	2.07158e-19
CICP14	0.583737	2.50013e-16	4.03974e-15
TYR	0.409678	0.239846	0.326981
AC103563.1	0.583591	0.0123034	0.0249
AC010536.3	0.583544	0.00536896	0.011855
CAPZB	-0.0435952	0.226264	0.312075
PGM5-AS1	0.583034	0.00818817	0.0173137
AL355803.1	0.582572	3.31872e-06	1.28963e-05
JADE1	-0.0852117	0.0785085	0.12748
SLC25A43	-0.0929611	0.0307344	0.0559983
PRRC2B	0.582501	7.09463e-48	7.12926e-45
LRP5	0.582461	1.84487e-25	1.15011e-23
STRA6LP	0.582439	6.16474e-06	2.30108e-05
KCNJ12	0.582301	0.000281248	0.000798149
TRDV1	0.582223	0.00314161	0.00729248
ITGA8	0.0579172	0.446563	0.541311
CST7	0.201435	0.0605808	0.101675
MAP2	0.20553	0.0632146	0.105548
NPEPPSP1	0.582053	6.62837e-05	0.000209582
AMPH	0.0273564	0.769414	0.825784
KRTAP5-1	0.581837	5.69994e-10	3.78963e-09
CNIH3-AS2	0.581458	3.90756e-05	0.000128361
LAMP3	0.0836986	0.268775	0.359955
FAP	-0.0819144	0.495724	0.588922
LIME1	0.581456	2.09701e-13	2.24916e-12
GLIS2	0.581268	2.97578e-12	2.73444e-11
IGLV3-22	0.58124	0.0248671	0.0465396
GALNT17	0.581218	4.00527e-08	2.08232e-07
FAM201B	0.581196	9.2984e-05	0.00028687
MAP4K1	0.580711	3.5859e-12	3.26522e-11
SORCS2	0.580633	8.6213e-10	5.57557e-09
SYNJ2	0.0413011	0.281961	0.374584
ADCY2	0.226586	0.0289587	0.0531808
ARHGAP33	0.580313	5.26168e-18	1.07539e-16
PCSK2	0.580269	0.00275023	0.00646506
RBFOX1	0.16356	0.42823	0.523914
OBP2B	0.580119	0.0101362	0.0209438
HOXA9	0.0347608	0.729678	0.793942
EDN1	0.16462	0.0769368	0.125284
MLLT10	-0.0389707	0.239922	0.327044
LTBP4	0.579938	3.12863e-14	3.77376e-13
INPP5E	0.579736	2.16432e-39	1.11397e-36
FGF20	0.171979	0.498543	0.591628
P2RY10	-0.110321	0.320263	0.415336
ITM2A	0.093284	0.30706	0.401441
NRDC	-0.0317643	0.215331	0.299688
LINC00940	0.579548	0.000291335	0.000824723
LINC02696	0.579476	0.00626839	0.0136236
TMEM240	0.579074	1.55383e-13	1.70027e-12
EMILIN1	0.579043	2.45078e-11	1.9819e-10
BRINP1	0.0594766	0.680764	0.753478
IFITM5	0.578948	0.0040054	0.00909935
GPBAR1	0.578854	8.98594e-11	6.71361e-10
TP53INP2	0.15321	0.0337103	0.0607671
IL11RA	0.578793	5.96399e-23	2.59763e-21
RNA5SP283	0.578559	1.58225e-06	6.47206e-06
BPIFB2	0.444757	0.172422	0.2493
KCNQ2	0.57844	0.00370587	0.008475
CRMP1	0.578132	2.51376e-14	3.08322e-13
DGCR5	0.578102	5.53627e-05	0.000177309
LINC01168	0.576988	0.0235602	0.0443693
CACTIN-AS1	0.576913	6.57642e-14	7.57733e-13
AC004080.15	0.576871	3.75967e-08	1.9597e-07
TCP11	0.576095	0.0117807	0.0239455
FKBP7	-0.11181	0.0477127	0.0825969
PGM5P4	0.576003	0.003729	0.00852513
SLC1A3	-0.223013	0.0665155	0.11038
ISL2	0.575974	4.33805e-09	2.56031e-08
SST	0.575544	0.00328877	0.00760478
AC016582.3	0.57546	2.79942e-05	9.40531e-05
MKNK1	0.0511732	0.103166	0.161205
ZNF497	0.575331	2.46591e-19	6.08262e-18
KIF26A	0.574979	1.14919e-05	4.11659e-05
RASAL3	0.574763	1.37454e-13	1.51469e-12
H3-2	0.574677	0.00894206	0.0187276
CST2	0.574356	7.35819e-05	0.000230808
SLC22A17	0.574351	6.26998e-12	5.51876e-11
OMP	0.574206	1.32411e-09	8.37719e-09
DUSP13	-0.252186	0.237328	0.324303
TULP1	0.573835	1.93704e-06	7.80902e-06
LTF	0.573728	5.66443e-07	2.48717e-06
LRRC4C	0.573588	0.000259715	0.000742886
AL133325.3	0.573101	0.0022397	0.00535926
DRD2	0.573084	0.00191644	0.00465061
AQP7	0.573061	1.75184e-09	1.08914e-08
KIF22	0.0998028	0.0289937	0.0532358
SIX2	0.573005	0.00131584	0.00329742
CARMIL1	-0.10048	0.0316149	0.0574044
P2RX2	0.572902	0.000418012	0.00115323
UNKL	0.572861	4.34435e-31	6.81611e-29
LGI4	0.572772	6.64471e-08	3.34654e-07
EPB41L2	-0.0720897	0.225961	0.31177
RIMS1	-0.0583207	0.756537	0.815635
MOXD1	0.206548	0.0364091	0.0651204
MYCBPAP	0.57231	1.35747e-09	8.57662e-09
RABL2B	0.00105177	0.977505	0.984033
CSPG4P10	0.572256	7.46238e-14	8.54217e-13
DDX43	-0.277131	0.139984	0.209223
PTPRH	0.0296286	0.680796	0.753494
DCT	0.359041	0.10112	0.158406
MAL	0.572231	2.20405e-06	8.80806e-06
TUBGCP6	0.572125	2.37223e-27	1.98258e-25
EPHA6	0.235625	0.264617	0.355391
SCTR	0.257797	0.0596194	0.100252
TONSL-AS1	0.571403	3.45935e-14	4.15132e-13
AL021707.5	0.571263	6.08077e-05	0.000193485
GRIN2C	0.571166	5.67305e-07	2.49044e-06
ANAPC2	0.571129	3.9462e-35	1.06083e-32
ADCY1	0.570741	7.50882e-07	3.2341e-06
FBLN2	0.570698	1.01047e-06	4.25786e-06
SESN1	-0.193231	0.0292105	0.0535733
MID2	0.0933505	0.29223	0.385797
DNAAF6	-0.478425	0.163173	0.237924
CHRD	0.570487	3.86351e-12	3.50213e-11
PANX2	0.570246	2.26211e-05	7.72054e-05
PUM3	-0.00293722	0.940397	0.957226
KIF12	0.570244	1.47628e-09	9.26767e-09
C22orf23	0.570165	8.58452e-19	1.94581e-17
KCNN2	-0.133976	0.217438	0.302026
GATA3	0.570064	3.36447e-10	2.31455e-09
ZSWIM8	0.570043	7.57025e-34	1.71775e-31
EPHB3	0.56996	2.74553e-09	1.66248e-08
SPOCK2	0.569723	5.99785e-12	5.29359e-11
MOK	-0.120252	0.140359	0.209671
AC100803.4	0.569703	4.50735e-06	1.71597e-05
APC2	0.569477	6.52133e-18	1.31816e-16
MAPK11	0.569386	9.05281e-14	1.0235e-12
PNMA8B	0.569353	3.82252e-09	2.27001e-08
CFHR2	-0.257344	0.916678
CROCCP3	0.156883	0.0395884	0.070135
SEC14L5	0.569346	8.87906e-07	3.77573e-06
AL359881.3	0.56921	0.00230987	0.00551216
LINC02772	0.568678	0.00839739	0.0176994
ULK1	0.568549	3.89162e-38	1.71089e-35
GPR146	0.568337	3.94367e-13	4.08592e-12
AFP	-0.0536913	0.779716	0.834083
COL4A4	0.145587	0.269135	0.360358
NCOR2	0.568219	2.35629e-29	2.70237e-27
TIE1	0.56785	2.84951e-14	3.46182e-13
CDH7	-0.0271199	0.895755	0.924834
TRBV27	0.567833	0.000854785	0.00221653
AP000346.2	0.567754	3.94917e-09	2.34225e-08
CABP1	0.567709	6.20287e-08	3.13599e-07
MIR6772	0.567377	0.0025508	0.00603795
MEF2C	-0.0526475	0.511806	0.603527
PTPRC	-0.20703	0.0501096	0.0862124
CACNA1S	0.06141	0.685028	0.757006
PKP1	0.162775	0.231072	0.31745
CCR7	0.56723	4.60235e-08	2.36996e-07
C1orf127	0.56716	5.20913e-08	2.66003e-07
CDC14B	0.0538484	0.256564	0.346095
ZNF510	-0.00965144	0.829371	0.874115
LRP2	-0.148343	0.479054	0.572859
ELANE	0.566793	0.000124968	0.000376867
JMJD4	0.092712	0.0414044	0.0729756
DUSP12	0.00072602	0.983165	0.98794
AACS	0.0677684	0.122006	0.185907
DELE1	0.014071	0.684838	0.756836
CFAP74	0.566774	4.24105e-06	1.62132e-05
CADPS2	-0.0578218	0.3565	0.452584
SMTNL2	0.566746	6.01549e-05	0.000191581
PCDHA6	0.0675709	0.680316	0.753118
PCDHGA2	0.0793446	0.417544	0.513519
KCNJ11	0.566545	3.5025e-12	3.19411e-11
ANO7	0.566126	2.52069e-06	9.98363e-06
VWA2	0.565934	1.6835e-09	1.04936e-08
IL12RB2	-0.0038652	0.969377	0.978083
AC108134.1	0.565501	2.48498e-13	2.63912e-12
RET	0.565347	4.4415e-05	0.000144584
ADAMTS18	0.565176	2.33054e-05	7.93358e-05
MEGF8	0.564856	3.59569e-30	4.62671e-28
TSKS	0.564812	0.000135819	0.000407208
AL583810.2	0.564697	5.83746e-05	0.000186207
PGR	-0.0986929	0.433142	0.528636
C1QTNF3	-0.010728	0.906964	0.932892
GIGYF1	0.564248	2.40066e-33	5.14315e-31
GPR153	0.564232	1.12608e-13	1.25764e-12
TUBBP5	0.564176	8.42448e-05	0.000261649
CDH23	0.564165	2.3347e-09	1.42785e-08
COL19A1	-0.107465	0.577	0.662448
EPB41L3	-0.0209956	0.843541	0.885062
LEMD1-DT	0.563895	0.00781027	0.0165995
DLG3	-0.0623434	0.144298	0.214607
KCNK2	0.0926152	0.597232	0.680788
SERTAD4	0.0451711	0.674144	0.748123
TRAF5	-0.0502789	0.41452	0.510648
NBEAL2	0.563843	5.14413e-23	2.27338e-21
GEMIN5	-0.0276163	0.428924	0.524413
OPRK1	-0.281873	0.267837	0.358916
KEL	0.563648	3.10265e-08	1.63419e-07
SCN11A	0.563515	3.12204e-05	0.000103982
TNRC18	0.563503	3.29698e-31	5.29084e-29
APBB1	0.563448	3.84105e-12	3.48327e-11
PTCH1	0.563397	1.63355e-17	3.1112e-16
MTND5P1	0.563287	0.000136988	0.000410447
AGAP10P	0.562993	1.09787e-06	4.60091e-06
FOXL2	0.562626	0.0189638	0.0366034
TRPM3	0.121087	0.49106	0.584352
CCL21	0.562393	3.54424e-05	0.000117046
SERPINA6	0.562151	0.00160516	0.00395558
ANKRD65	0.562042	1.36041e-08	7.51616e-08
HNRNPA1P26	0.562023	5.2541e-07	2.32028e-06
KAT6A	0.0616333	0.224943	0.310648
TUT7	0.0366299	0.439495	0.534621
ULK2	0.0708048	0.209655	0.292996
DLL3	0.561642	0.000241406	0.000694326
CACNA1F	0.561617	1.4007e-08	7.7226e-08
MIR3178	0.561611	0.00462793	0.0103591
P2RX5	0.207373	0.065052	0.108245
AL121845.3	0.56151	1.94533e-11	1.59454e-10
AICDA	0.561458	0.0100778	0.0208343
ZSCAN10	0.561429	0.00859059	0.0180615
MMP25-AS1	0.561428	1.49138e-11	1.24076e-10
CORO6	0.560619	1.19767e-10	8.79091e-10
FCGBP	0.560268	0.00114362	0.00290203
ADAMTS7	0.55997	4.62606e-13	4.75738e-12
LRP3	0.559426	7.49422e-10	4.89467e-09
RRAGB	-0.0256609	0.611528	0.69324
EPYC	-0.208133	0.317782	0.412715
TUBB8P8	0.559309	0.00356848	0.00818699
SLC27A5	-0.0794464	0.419198	0.515133
MIR4479	0.558767	0.0206099	0.0394218
ZNF671	0.110879	0.167803	0.243614
ZNF416	0.0290793	0.522296	0.613154
PLXNB1	0.558571	1.9569e-28	1.93875e-26
PRR36	0.558454	1.49208e-06	6.12223e-06
ZNF264	-0.125054	0.145032	0.215577
AP001065.3	0.558309	5.6651e-07	2.48721e-06
FAT1	-0.104932	0.0975029	0.153555
YTHDC1	0.0417686	0.0922756	0.146393
FOXE3	0.55818	8.93311e-05	0.000276247
SMAP2	0.0355286	0.37013	0.466418
PPIE	0.0129887	0.747565	0.808355
ITGBL1	0.558139	7.3281e-05	0.00022995
CPSF1	0.557996	4.53759e-21	1.4382e-19
NOA1	-0.0606246	0.116922	0.179352
PLP1	0.557961	0.0012295	0.00309983
SFRP5	0.557873	0.00736087	0.0157426
TEKT2	0.557831	0.000130732	0.000393157
GSTP1	0.0225265	0.751946	0.811804
APLP2	0.072173	0.0395541	0.0700773
FAM234B	-0.0681244	0.400772	0.496809
SLCO1A2	-0.00496517	0.982136	0.987164
CYP2D8P	0.557447	9.74267e-09	5.49058e-08
PRRT4	0.55724	0.000451649	0.00123875
CACNG6	0.557232	0.0151524	0.0299873
TRIM50	0.557135	0.000412588	0.00113917
GPR25	0.557009	0.000246903	0.000709024
APOB	-0.261638	0.271953	0.363543
NCOA1	0.082449	0.0472367	0.0818569
NLGN2	0.556875	6.87076e-13	6.92408e-12
EFR3B	0.179352	0.0445012	0.0777326
IGKV2D-40	0.556194	0.00661571	0.0143048
CLEC18B	0.556062	9.17342e-06	3.33446e-05
MIR647	0.5559	3.94996e-10	2.68884e-09
HADHA	-0.0635034	0.0347667	0.0624874
MAPRE3	0.123672	0.0753935	0.123118
FHL1	0.555581	1.94203e-08	1.0488e-07
MED15P5	0.555484	0.0133046	0.0267022
DHH	0.555312	4.08128e-08	2.1187e-07
TMEM175	0.55521	1.10057e-17	2.15945e-16
AC138969.1	0.554954	6.89863e-12	6.03809e-11
INHA	0.554659	0.00210859	0.00507458
FCN1	0.134324	0.300863	0.394995
SAP25	0.554555	3.05615e-07	1.397e-06
CELF3	0.554352	0.000567829	0.00152703
LY6H	0.554245	1.95746e-05	6.7523e-05
PREP	-0.0683619	0.0987969	0.155314
KLHL17	0.553878	6.58957e-14	7.58834e-13
MIR4740	0.553797	3.31592e-05	0.000109944
RIMS4	0.553585	0.00361394	0.00828361
DAGLA	0.553334	6.54656e-20	1.76323e-18
OVGP1	-0.00427085	0.948986	0.963598
SHISAL1	0.552924	8.13321e-07	3.48313e-06
MAP3K4	0.0281544	0.359313	0.455389
PILRA	-0.0146809	0.878167	0.911266
PLVAP	0.552466	3.14194e-14	3.78687e-13
ABCB1	0.108542	0.359316	0.455389
ACTA1	0.552388	2.89891e-08	1.53299e-07
AKR1B1	0.0524813	0.520902	0.612031
CELP	0.552311	0.000530285	0.00143631
IGLV3-21	0.552053	0.000709777	0.0018691
ACR	0.55205	3.03528e-05	0.000101316
WNT11	0.139654	0.356169	0.452203
AC008267.1	0.551524	0.00424003	0.00957159
DNAI2	0.551433	0.000825097	0.00214548
TTC39A	-0.0627225	0.348021	0.443833
NINL	0.551382	4.23977e-06	1.62108e-05
ORC1	-0.123963	0.0304236	0.0555159
CPNE7	0.551182	8.64629e-07	3.68342e-06
FEM1A	0.550893	6.11385e-14	7.07527e-13
ATG16L1	-0.0568621	0.0453245	0.0789811
COL16A1	0.550838	2.9803e-10	2.06541e-09
POMGNT1	0.0139695	0.732855	0.79643
RAD54L	0.0224873	0.669277	0.744082
AC008808.2	0.550722	0.00767857	0.0163459
DNAJA1	-0.0438765	0.229537	0.315804
B4GALT1	0.0319523	0.428699	0.524305
CHST13	0.550505	0.000118867	0.000359885
FAM163A	0.550439	1.17477e-07	5.71473e-07
AC097468.1	0.550355	4.12541e-06	1.57997e-05
AGTR1	0.550216	0.00196302	0.00475326
TRIM74	0.550153	8.43169e-07	3.59781e-06
FOLH1	-0.160764	0.0527788	0.0901323
EIF2AK1	-0.0443336	0.20313	0.285342
AC005306.1	0.550145	1.99881e-10	1.42092e-09
EPDR1	-0.159022	0.0651755	0.108441
ICAM5	0.549832	3.48506e-06	1.3488e-05
SEPHS1	-0.00298867	0.925999	0.946802
MRPL28	-0.00666148	0.908936	0.934409
GNG7	0.548881	5.22757e-10	3.49429e-09
ORM2	0.548825	0.00054318	0.00146744
ORAOV1P1	0.54872	0.000447624	0.00122851
FAT2	0.0330485	0.760827	0.818921
SLC16A8	0.548307	3.55417e-07	1.60552e-06
AL513477.1	0.548109	5.7525e-11	4.41908e-10
C20orf85	0.548006	0.0191525	0.036927
CTNND2	0.547826	0.00027015	0.000769449
FRMD1	0.547759	4.33079e-06	1.65338e-05
KREMEN2	0.547178	1.63399e-07	7.76956e-07
ADGRD1	0.547147	9.40591e-07	3.98331e-06
LAT2	-0.0589244	0.379066	0.475373
WFS1	0.546742	2.49025e-10	1.74558e-09
MIB2	0.546667	2.34998e-13	2.5052e-12
PTGER1	0.546518	6.94609e-05	0.000218874
MAP6	0.546447	2.7883e-08	1.47654e-07
NOX4	-0.220517	0.0538775	0.0917329
ACOX3	0.0768051	0.0411714	0.0726164
SIX5	0.546244	1.14934e-17	2.24365e-16
PRSS45P	0.546175	0.0114138	0.0232895
ARHGEF25	0.545702	1.44847e-10	1.04913e-09
AC004951.3	0.545543	1.40595e-09	8.86705e-09
RUNX3	0.545386	1.87272e-09	1.15858e-08
CROCC2	0.545236	0.00154618	0.00382422
AP006621.1	0.545193	8.97214e-05	0.000277385
BAX	0.0020779	0.968624	0.977611
TUBB8	0.545058	0.000710356	0.00187051
KRTAP5-5	0.544805	0.000442991	0.00121682
ADAMTS2	0.218853	0.030255	0.0552345
TSPAN18	0.544734	6.40716e-10	4.22127e-09
LAG3	0.544449	1.10942e-07	5.42183e-07
AL162586.1	0.544204	3.3161e-11	2.63521e-10
PSMC5	0.0705572	0.0836134	0.134602
SAMD11	0.544168	4.20941e-10	2.84937e-09
CETP	0.141302	0.0690589	0.11408
FOXP4	0.544161	2.74334e-23	1.25578e-21
MT3	-0.0495379	0.788287	0.840885
PCDHGC3	0.544138	7.62203e-09	4.35735e-08
AC015813.4	0.543881	0.0161878	0.0317726
ACTN2	0.543799	0.000375356	0.00104436
MIR4641	0.543737	0.0051818	0.0114832
NOP14	-0.0270549	0.426162	0.521883
AC100803.3	0.543559	9.84791e-11	7.32003e-10
COL6A2	0.543512	4.59842e-09	2.70867e-08
ABCC8	0.543461	0.000125793	0.000379247
KRT17P8	0.543159	0.0240242	0.0451524
ACTG1P19	0.542775	0.00223467	0.00534844
AL132655.2	0.542134	0.00518026	0.0114804
CADM3-AS1	0.542042	0.00111734	0.00284064
KLHL42	-0.00489723	0.918458	0.941296
TERT	0.541987	1.33572e-07	6.43982e-07
CLDN11	0.541396	3.72217e-06	1.43452e-05
PTHLH	-0.0188443	0.857118	0.894948
PHACTR3	-0.0798673	0.572099	0.658369
EDARADD	0.541174	3.37097e-07	1.52915e-06
TFAP2C	0.00577409	0.961979	0.973046
SCNN1D	0.541113	1.13265e-09	7.22436e-09
AL009178.2	0.539981	3.49603e-08	1.82974e-07
PHYHIPL	0.539817	0.00684574	0.0147538
NATD1	0.539633	2.82562e-18	5.98942e-17
PARP10	0.539519	1.38862e-18	3.0604e-17
BTBD6P1	0.539357	0.000894192	0.0023102
SULT2B1	0.0266041	0.78212	0.836013
FBXW5	0.539182	1.39251e-14	1.77555e-13
HSF4	0.539014	1.12742e-10	8.3027e-10
GP6	-0.267347	0.0309012	0.056256
AC135178.2	0.538958	0.00115714	0.00293393
PLXND1	0.538719	1.85458e-14	2.3185e-13
OXER1	0.53826	4.92707e-07	2.18248e-06
RNU1-153P	0.538235	1.72811e-05	6.01375e-05
ACP7	0.538176	0.017317	0.0337473
EDEM2	-0.0466751	0.305462	0.399741
BX088651.4	0.537807	0.00236423	0.00563107
SUSD2	0.537572	3.39523e-07	1.53998e-06
TPX2	-0.0343472	0.50909	0.601062
FER1L4	0.132554	0.265834	0.356718
PDRG1	-0.10156	0.0924721	0.14665
SCN7A	0.537507	0.00434509	0.00978678
SLC15A1	0.0142729	0.931407	0.950482
DOCK9	0.0389837	0.448717	0.543434
AP002754.1	0.537235	0.00127168	0.0031949
AC106886.2	0.537086	1.61121e-10	1.16023e-09
CD79B	0.537053	2.95281e-07	1.35269e-06
LTBP2	0.537046	2.61197e-09	1.58662e-08
COQ9	-0.0272964	0.51232	0.603929
TMEM40	0.22095	0.171016	0.247598
AKNA	0.536876	3.69581e-42	2.5997e-39
CORO1A	0.536858	2.70486e-12	2.50239e-11
TRBV10-2	0.536639	0.00309133	0.00718802
DEFB127	-0.149403	0.958768
AC005387.1	0.536589	2.93332e-09	1.76842e-08
ATRN	0.0852711	0.178035	0.25596
NRBF2P6	0.536553	1.61069e-11	1.33484e-10
NTN1	0.536	8.51663e-09	4.8397e-08
ENTPD2	0.535774	3.21766e-10	2.21907e-09
NSFL1C	0.0224251	0.620049	0.700858
AEBP1	0.535424	4.44486e-07	1.98199e-06
ATP1B2	0.535172	3.07318e-08	1.61947e-07
AGRN	0.53513	4.80707e-17	8.59306e-16
APOD	0.534853	9.70226e-05	0.000298479
AL356056.2	0.534847	0.00135993	0.00339742
SUGT1P1	0.534756	8.48246e-05	0.000263318
DYNC1I1	0.534494	4.79376e-05	0.000155249
F11	-0.189204	0.384001	0.480414
XRN2	-0.0919449	0.0521389	0.0892091
KIZ	0.0231013	0.742256	0.804145
A3GALT2	0.534413	0.00379909	0.0086741
TESC	0.0184154	0.870794	0.905865
ASMTL-AS1	0.534325	2.04417e-09	1.25691e-08
APBA1	0.533892	3.44725e-12	3.14779e-11
LAMB2	0.533768	1.6048e-16	2.66341e-15
INSRR	0.533698	0.000651618	0.00172977
P2RX7	0.0662801	0.49101	0.584341
ESF1	-0.088309	0.197368	0.278621
FO681492.1	0.533622	0.000167655	0.000494734
SLC6A3	0.533598	0.00148376	0.00368105
AL162412.1	0.533227	0.00323237	0.00748791
AL772337.1	0.532844	0.0264606	0.0491234
ZNF135	0.532778	1.42181e-08	7.82671e-08
DZANK1	0.0456505	0.490901	0.58426
ZFPM1	0.532593	6.2676e-11	4.78516e-10
SEMA5B	0.532493	1.18456e-13	1.31911e-12
LHX5	0.382522	0.0796862	0.129144
ZDHHC11	0.532383	1.75531e-05	6.10138e-05
OAS1	-0.0882896	0.156993	0.230306
NISCH	0.532289	1.64802e-45	1.41948e-42
RPLP0	-0.0859013	0.153168	0.225706
RSPO2	0.532253	0.000164855	0.000487166
SIRT4	-0.0298887	0.663853	0.739357
RPH3A	-0.0326204	0.827804	0.872957
KIF16B	0.0941677	0.0968885	0.152729
DPYSL5	0.532128	0.00247005	0.00586424
CLEC4F	0.531962	0.000232926	0.000671628
PEBP1	0.0330865	0.449723	0.544479
TBX5	0.657866	0.0319942	0.0580017
BRAP	-0.0406992	0.106647	0.165882
ERP29	0.0218766	0.597597	0.681112
CALHM1	0.531693	0.00186506	0.00453479
IGHV3-43	0.53156	0.00196988	0.00476741
SSTR3	0.531518	3.91543e-05	0.0001286
FXYD5	0.0164311	0.809461	0.85803
ZNF302	-0.00849006	0.874516	0.908685
AP001574.1	0.531282	0.000137708	0.000412459
LAMA5	0.53125	5.82135e-10	3.86487e-09
HEPH	-0.0319406	0.58858	0.672943
PIK3CD	0.531199	3.43848e-12	3.14115e-11
SYNPO2	0.531196	0.000115176	0.000349715
FKBP6	0.531023	0.0163143	0.0319853
AL022328.2	0.530978	7.61065e-14	8.68833e-13
WDR97	0.530654	5.18947e-06	1.95992e-05
PHYHD1	0.530604	8.76618e-08	4.34908e-07
CD37	0.530556	1.31799e-08	7.29999e-08
AC120498.2	0.530531	0.0115563	0.0235381
MLF2	-0.00710544	0.871514	0.906301
CDC37P2	0.530313	0.000559812	0.0015072
DDX24	0.0418257	0.163728	0.238544
PALM3	0.530267	0.000152377	0.000453019
SNHG25	0.530128	0.00106953	0.00272844
HAMP	0.530124	4.81276e-05	0.000155819
CES1	0.530092	0.0012985	0.00325686
CFAP65	0.530006	8.44072e-07	3.6013e-06
TRABD2B	0.529693	1.28966e-07	6.22983e-07
DACT3	0.529495	3.36885e-08	1.76602e-07
CCDC188	0.529482	2.84822e-08	1.50752e-07
AC006942.1	0.529392	4.03591e-07	1.81054e-06
CELF4	0.529284	0.000154711	0.000459215
HOXC10	0.529237	0.0134802	0.0270162
AL391244.1	0.529173	0.000151794	0.000451456
HSPA12B	0.528986	7.60451e-13	7.62891e-12
DAND5	0.528853	1.14984e-05	4.11857e-05
AL031714.1	0.528391	5.67794e-15	7.6534e-14
NOTCH4	0.528365	1.27199e-21	4.43306e-20
SYPL2	0.528351	5.72931e-07	2.51331e-06
GOLGA6L5P	0.528129	2.8248e-07	1.29856e-06
NUDC	0.000311974	0.994573	0.996029
NPPC	0.528086	0.00137751	0.00343664
MZF1	0.52795	2.81568e-14	3.42466e-13
CPT1C	0.52792	2.27519e-10	1.60522e-09
RFX1	0.527769	9.82838e-27	7.43308e-25
TUBB8P7	0.527767	0.000257413	0.00073675
SI	-0.0839649	0.6403	0.719313
MUL1	0.0296304	0.393684	0.489687
AS3MT	0.527501	0.000140747	0.000420965
PDCD7	-0.0395507	0.179896	0.258109
AC021087.4	0.5275	0.00922472	0.0192508
FETUB	-0.454223	0.0999642	0.156875
TSSK5P	0.527142	6.75141e-09	3.89054e-08
P3H2	-0.16784	0.0994119	0.156153
THPO	0.0447215	0.692012	0.762946
SYT6	0.527045	0.0016648	0.00408861
JPH4	0.526951	1.63242e-07	7.76296e-07
RTL5	0.526948	2.30744e-09	1.41139e-08
GNPTG	0.0971803	0.0308688	0.0562128
ZNF268	-0.0831042	0.144427	0.214784
PPP1R26-AS1	0.526704	1.50639e-18	3.30442e-17
HMGB1P49	0.526695	0.00370711	0.00847692
CD209	-0.0830648	0.432889	0.528388
BX255925.1	0.526264	3.60584e-08	1.88371e-07
MIR3176	0.526261	1.74604e-07	8.26324e-07
PLXNA3	0.526189	2.48756e-18	5.30507e-17
EFNB1	0.034601	0.538469	0.627949
KLC3	0.526136	0.000171428	0.000504998
MIR4489	0.526059	8.26966e-05	0.000257163
AC005943.1	0.526039	0.00196551	0.00475846
KIF4A	-0.0803791	0.091067	0.144682
TNRC6A	0.0671822	0.129947	0.196356
CYP4F24P	0.526018	0.00546029	0.0120385
HAND2-AS1	0.525704	0.0010271	0.00262735
CPLX2	0.525699	0.000958508	0.00246519
AGAP13P	0.525689	1.44621e-05	5.09919e-05
AFF3	0.525356	1.34675e-06	5.56377e-06
JMJD7-PLA2G4B	0.525046	2.13362e-13	2.28494e-12
PLXNA1	0.524989	2.87792e-30	3.80761e-28
AL157935.2	0.524974	3.03452e-05	0.000101299
MAP1A	0.524798	1.53755e-09	9.63794e-09
AC012313.10	0.524777	0.000117869	0.000357143
ACRP1	0.524453	2.17951e-06	8.72031e-06
SEMA3F	0.524396	8.78246e-14	9.94269e-13
NRCAM	0.160348	0.232474	0.31892
ELAVL4	0.524388	2.89995e-05	9.71444e-05
ZNF503	0.524299	6.34161e-12	5.57948e-11
AC005696.4	0.524275	3.25976e-05	0.000108219
SPTBN2	0.524233	8.98157e-16	1.34803e-14
REC8	0.523929	1.27887e-11	1.07455e-10
VAV2	0.523851	1.01191e-17	1.99569e-16
IL5RA	-0.199527	0.155856	0.228916
TCHH	0.523571	7.1976e-06	2.66072e-05
LINC02724	0.523494	1.24868e-05	4.44616e-05
MTMR9LP	0.523201	1.65992e-16	2.75057e-15
RAPGEF4	-0.0222119	0.789074	0.841598
MAP3K20	-0.0650885	0.262723	0.353207
ARHGEF15	0.523143	1.13782e-14	1.46945e-13
ARHGAP4	0.523105	1.09626e-06	4.59458e-06
RAB3C	0.52309	0.000253693	0.000726892
ZNF366	0.523023	2.24238e-09	1.37358e-08
SALL4	0.522795	2.75054e-07	1.26677e-06
LRP1	0.522416	8.41563e-15	1.10925e-13
ALKBH5	-0.0663714	0.0561459	0.0951089
APOH	-0.087504	0.577855	0.66325
CPEB1	0.522311	3.95728e-05	0.000129881
PITPNM3	0.111969	0.16942	0.245649
SPAG7	0.0206333	0.662509	0.738152
CNGA3	0.522164	0.000330013	0.000926323
ZFHX4	-0.196312	0.187971	0.267423
SLC17A6	-0.394904	0.726714
SNAP91	0.521517	0.006168	0.0134267
ZC3HC1	-0.0343393	0.272812	0.364472
BHMT2	0.521276	6.44391e-06	2.39892e-05
MIR25	0.521214	7.72943e-10	5.03893e-09
PNPLA6	0.520538	6.4152e-19	1.48034e-17
TMEM101	0.0599888	0.250785	0.339385
CD200	-0.0387438	0.670658	0.745305
CRTC1	0.52034	2.89412e-25	1.76003e-23
CMA1	0.0601745	0.766281	0.823133
SMTN	0.519714	1.34034e-22	5.49214e-21
PLD4	0.519381	3.53318e-07	1.59775e-06
AC123912.1	0.519089	0.00420433	0.00949963
ZNF213	0.519029	2.21313e-18	4.74619e-17
COL18A1	0.518913	3.58555e-11	2.83758e-10
CEBPE	0.214557	0.192704	0.273023
GFRA1	0.518849	2.15707e-05	7.39673e-05
OSGEP	-0.0690794	0.0987906	0.15531
TPM2	0.518721	4.62048e-09	2.72015e-08
MAGEE1	0.518458	2.3163e-06	9.22345e-06
PIANP	0.518398	2.68126e-07	1.23716e-06
AL031432.2	0.518374	0.000192443	0.000562897
AC004997.1	0.518315	1.02976e-05	3.71555e-05
THBS3	0.518164	9.95372e-20	2.5884e-18
RPGRIP1	-0.138837	0.0434444	0.0761134
SUPT16H	-0.0300621	0.428617	0.52422
TOX4	-0.000274537	0.991716	0.994261
TEX22	0.517569	9.67895e-10	6.22145e-09
RPRM	0.517514	0.000243452	0.000699724
HRC	0.517494	1.00153e-12	9.83093e-12
TDRD10	0.517187	4.6308e-09	2.72584e-08
TBL1Y	-0.201957	0.577139	0.66259
SEMA6A	0.168588	0.085432	0.137108
CELSR3	0.517169	2.82139e-10	1.96302e-09
TYRO3	0.160194	0.0443086	0.0774409
ANKRD33B	0.516959	4.33189e-08	2.23916e-07
CAPN3	0.0882105	0.317598	0.412603
AC087499.4	0.516784	0.0200604	0.0384911
TBX15	0.186674	0.126708	0.192045
PHGDH	0.0622637	0.572745	0.65889
COL9A3	0.241102	0.0904797	0.143882
EZR	-0.0516186	0.258123	0.347854
FBXL16	0.516486	8.24179e-06	3.01634e-05
AGO1	0.0288733	0.464114	0.558238
ZBTB47	0.516363	2.86214e-17	5.26347e-16
CLSPN	-0.110071	0.0850859	0.13663
RFFL	-0.0284722	0.394098	0.490111
UNC13D	0.113841	0.258208	0.347924
CCDC88B	0.516358	1.7663e-06	7.16727e-06
DPYSL2	-0.145173	0.0501175	0.0862189
C8orf31	0.516204	1.28816e-05	4.5767e-05
TSPAN32	0.516167	2.21856e-05	7.58296e-05
AC084125.4	0.516124	4.6374e-07	2.06283e-06
CDC45	-0.121325	0.0442138	0.0773073
MAB21L2	0.51594	1.61739e-05	5.65645e-05
ADA2	0.118589	0.201906	0.283879
PLEKHG5	0.515728	3.20531e-19	7.69927e-18
COL20A1	0.515727	0.0104516	0.0215196
MLXIPL	0.515533	8.46653e-08	4.20735e-07
[truncated: 54,495 more rows]
